# Supplementary material for: Dirhodium(II)/Phosphine Catalyst with Chiral Environment at Bridging Site and Its Application in Enantioselective Atropisomer Synthesis
Source: ACS Cent Sci. 2023 Mar 20;9(4):748–55. doi: 10.1021/acscentsci.2c01207 (PMC10141619; doi:10.1021/acscentsci.2c01207)
Supplement: Supplementary file 2 — oc2c01207_si_002.cif [file oc2c01207_si_002.cif]

data_2-137
_audit_creation_date               2021-03-30
_audit_creation_method
;
Olex2 1.3-alpha
(compiled 2020.09.11 svn.r3730fd0d for OlexSys, GUI svn.r6159)
;
_shelx_SHELXL_version_number       '2018/3'
_audit_contact_author_address      ?
_audit_contact_author_email        ?
_audit_contact_author_name         ''
_audit_contact_author_phone        ?
_publ_contact_author_id_orcid      ?
_publ_section_references
;
Dolomanov, O.V., Bourhis, L.J., Gildea, R.J, Howard, J.A.K. & Puschmann, H.
 (2009), J. Appl. Cryst. 42, 339-341.

Sheldrick, G.M. (2015). Acta Cryst. A71, 3-8.

Sheldrick, G.M. (2015). Acta Cryst. C71, 3-8.
;
_chemical_name_common              ?
_chemical_name_systematic          ?
_chemical_formula_moiety           'C28 H18 O2'
_chemical_formula_sum              'C28 H18 O2'
_chemical_formula_weight           386.42
_chemical_absolute_configuration   unk
_chemical_melting_point            ?
loop_
  _atom_type_symbol
  _atom_type_description
  _atom_type_scat_dispersion_real
  _atom_type_scat_dispersion_imag
  _atom_type_scat_source
 'C' 'C' 0.0181 0.0091 'International Tables Vol C Tables 4.2.6.8 and 6.1.1.4'
 'H' 'H' 0.0000 0.0000 'International Tables Vol C Tables 4.2.6.8 and 6.1.1.4'
 'O' 'O' 0.0492 0.0322 'International Tables Vol C Tables 4.2.6.8 and 6.1.1.4'

_shelx_space_group_comment
;
The symmetry employed for this shelxl refinement is uniquely defined
by the following loop, which should always be used as a source of
symmetry information in preference to the above space-group names.
They are only intended as comments.
;
_space_group_crystal_system        'orthorhombic'
_space_group_IT_number             19
_space_group_name_H-M_alt          'P 21 21 21'
_space_group_name_Hall             'P 2ac 2ab'
loop_
  _space_group_symop_operation_xyz
 'x, y, z'
 '-x+1/2, -y, z+1/2'
 '-x, y+1/2, -z+1/2'
 'x+1/2, -y+1/2, -z'

_cell_length_a                     9.0016(3)
_cell_length_b                     10.0384(3)
_cell_length_c                     20.9374(7)
_cell_angle_alpha                  90
_cell_angle_beta                   90
_cell_angle_gamma                  90
_cell_volume                       1891.94(11)
_cell_formula_units_Z              4
_cell_measurement_reflns_used      3426
_cell_measurement_temperature      150.00(10)
_cell_measurement_theta_max        73.5840
_cell_measurement_theta_min        4.1870
_shelx_estimated_absorpt_T_max     ?
_shelx_estimated_absorpt_T_min     ?
_exptl_absorpt_coefficient_mu      0.663
_exptl_absorpt_correction_T_max    1.00000
_exptl_absorpt_correction_T_min    0.37585
_exptl_absorpt_correction_type     multi-scan
_exptl_absorpt_process_details
;
CrysAlisPro 1.171.38.43f (Rigaku Oxford Diffraction, 2015)
Empirical absorption correction using spherical harmonics,
 implemented in SCALE3 ABSPACK scaling algorithm.
;
_exptl_absorpt_special_details     ?
_exptl_crystal_colour              yellow
_exptl_crystal_colour_primary      yellow
_exptl_crystal_density_diffrn      1.357
_exptl_crystal_density_meas        ?
_exptl_crystal_density_method      ?
_exptl_crystal_description         prism
_exptl_crystal_F_000               808
_exptl_crystal_size_max            0.13
_exptl_crystal_size_mid            0.11
_exptl_crystal_size_min            0.09
_exptl_transmission_factor_max     ?
_exptl_transmission_factor_min     ?
_diffrn_reflns_av_R_equivalents    0.0262
_diffrn_reflns_av_unetI/netI       0.0411
_diffrn_reflns_Laue_measured_fraction_full  0.996
_diffrn_reflns_Laue_measured_fraction_max  0.958
_diffrn_reflns_limit_h_max         9
_diffrn_reflns_limit_h_min         -10
_diffrn_reflns_limit_k_max         12
_diffrn_reflns_limit_k_min         -8
_diffrn_reflns_limit_l_max         25
_diffrn_reflns_limit_l_min         -25
_diffrn_reflns_number              4662
_diffrn_reflns_point_group_measured_fraction_full  0.884
_diffrn_reflns_point_group_measured_fraction_max  0.835
_diffrn_reflns_theta_full          67.684
_diffrn_reflns_theta_max           73.861
_diffrn_reflns_theta_min           4.223
_diffrn_ambient_environment        N~2~
_diffrn_ambient_temperature        150.00(10)
_diffrn_detector                   'CCD plate'
_diffrn_detector_area_resol_mean   5.2684
_diffrn_detector_type              AtlasS2
_diffrn_measured_fraction_theta_full  0.996
_diffrn_measured_fraction_theta_max  0.958
_diffrn_measurement_details
;
List of Runs (angles in degrees, time in seconds):

  # Type    Start    End  Width  t~exp~   \w     \q     \k     \f   Frames
--------------------------------------------------------------------------
  1  \w     56.00  96.00   1.00    1.00    --   40.73-125.00 -90.00   40
  2  \w     94.00 133.00   1.00    1.00    --  107.58 -45.00-120.00   39
  3  \w    101.00 166.00   1.00    1.00    --  107.58  61.00-150.00   65
  4  \w    106.00 167.00   1.00    1.00    --  107.58 125.00-150.00   61
  5  \w    100.00 128.00   1.00    1.00    --  107.58 108.00 -31.00   28
  6  \w    101.00 169.00   1.00    1.00    --  107.58 125.00  90.00   68
  7  \w   -104.00  -8.00   1.00    1.00    --  -40.73 -77.00-120.00   96
  8  \w   -114.00 -89.00   1.00    1.00    --  -40.73 -38.00 120.00   25
;
_diffrn_measurement_device         'four-circle diffractometer'
_diffrn_measurement_device_type    'SuperNova, Dual, Cu at zero, AtlasS2'
_diffrn_measurement_method         '\w scans'
_diffrn_orient_matrix_type        
 'CrysAlisPro convention (1999,Acta A55,543-557)'
_diffrn_orient_matrix_UB_11        0.0285243000
_diffrn_orient_matrix_UB_12        0.0433555000
_diffrn_orient_matrix_UB_13        -0.0695412000
_diffrn_orient_matrix_UB_21        -0.1640733000
_diffrn_orient_matrix_UB_22        -0.0271042000
_diffrn_orient_matrix_UB_23        -0.0162798000
_diffrn_orient_matrix_UB_31        -0.0393292000
_diffrn_orient_matrix_UB_32        0.1446844000
_diffrn_orient_matrix_UB_33        0.0177653000
_diffrn_radiation_monochromator    mirror
_diffrn_radiation_probe            x-ray
_diffrn_radiation_type             'Cu K\a'
_diffrn_radiation_wavelength       1.54184
_diffrn_source                     'micro-focus sealed X-ray tube'
_diffrn_source_type                'SuperNova (Cu) X-ray Source'
_reflns_Friedel_coverage           0.515
_reflns_Friedel_fraction_full      0.730
_reflns_Friedel_fraction_max       0.667
_reflns_number_gt                  3064
_reflns_number_total               3205
_reflns_odcompleteness_completeness  99.90
_reflns_odcompleteness_iscentric   1
_reflns_odcompleteness_theta       66.97
_reflns_special_details
;
 Reflections were merged by SHELXL according to the crystal
 class for the calculation of statistics and refinement.
 
 _reflns_Friedel_fraction is defined as the number of unique
 Friedel pairs measured divided by the number that would be
 possible theoretically, ignoring centric projections and
 systematic absences.
;
_reflns_threshold_expression       'I > 2\s(I)'
_computing_cell_refinement         'CrysAlisPro 1.171.38.43f (Rigaku OD, 2015)'
_computing_data_collection         'CrysAlisPro 1.171.38.43f (Rigaku OD, 2015)'
_computing_data_reduction          'CrysAlisPro 1.171.38.43f (Rigaku OD, 2015)'
_computing_molecular_graphics      'Olex2 1.3-alpha (Dolomanov et al., 2009)'
_computing_publication_material    'Olex2 1.3-alpha (Dolomanov et al., 2009)'
_computing_structure_refinement    'SHELXL 2018/3 (Sheldrick, 2015)'
_computing_structure_solution      'SHELXT 2018/2 (Sheldrick, 2018)'
_refine_diff_density_max           0.180
_refine_diff_density_min           -0.205
_refine_diff_density_rms           0.051
_refine_ls_abs_structure_details
;
 Flack x determined using 989 quotients [(I+)-(I-)]/[(I+)+(I-)]
 (Parsons, Flack and Wagner, Acta Cryst. B69 (2013) 249-259).
;
_refine_ls_abs_structure_Flack     -0.1(2)
_refine_ls_extinction_coef         .
_refine_ls_extinction_method       none
_refine_ls_goodness_of_fit_ref     1.037
_refine_ls_hydrogen_treatment      constr
_refine_ls_matrix_type             full
_refine_ls_number_parameters       272
_refine_ls_number_reflns           3205
_refine_ls_number_restraints       0
_refine_ls_R_factor_all            0.0436
_refine_ls_R_factor_gt             0.0421
_refine_ls_restrained_S_all        1.037
_refine_ls_shift/su_max            0.000
_refine_ls_shift/su_mean           0.000
_refine_ls_structure_factor_coef   Fsqd
_refine_ls_weighting_details      
 'w=1/[\s^2^(Fo^2^)+(0.0686P)^2^] where P=(Fo^2^+2Fc^2^)/3'
_refine_ls_weighting_scheme        calc
_refine_ls_wR_factor_gt            0.1067
_refine_ls_wR_factor_ref           0.1091
_refine_special_details            ?
_olex2_refinement_description
;
1. Fixed Uiso
 At 1.2 times of:
  All C(H) groups
 At 1.5 times of:
  All O(H) groups
2.a Aromatic/amide H refined with riding coordinates:
 C2(H2A), C3(H3), C4(H4), C5(H5), C9(H9), C10(H10), C17(H17), C18(H18),
 C19(H19), C20(H20), C21(H21), C22(H22), C24(H24), C25(H25), C26(H26), C27(H27),
  C28(H28)
2.b Idealised tetrahedral OH refined as rotating group:
 O2(H2)
;
_atom_sites_solution_hydrogens     geom
_atom_sites_solution_primary       dual
_atom_sites_solution_secondary     ?
loop_
  _atom_site_label
  _atom_site_type_symbol
  _atom_site_fract_x
  _atom_site_fract_y
  _atom_site_fract_z
  _atom_site_U_iso_or_equiv
  _atom_site_adp_type
  _atom_site_occupancy
  _atom_site_site_symmetry_order
  _atom_site_calc_flag
  _atom_site_refinement_flags_posn
  _atom_site_refinement_flags_adp
  _atom_site_refinement_flags_occupancy
  _atom_site_disorder_assembly
  _atom_site_disorder_group
 O1 O 0.8463(2) 0.7009(2) 0.69433(9) 0.0403(5) Uani 1 1 d . . . . .
 O2 O 0.6232(2) 0.82543(16) 0.63715(8) 0.0346(4) Uani 1 1 d . . . . .
 H2 H 0.679975 0.846296 0.666107 0.052 Uiso 1 1 calc R U . . .
 C1 C 0.8683(3) 0.2325(2) 0.60564(11) 0.0280(5) Uani 1 1 d . . . . .
 C2 C 0.8833(3) 0.0949(3) 0.59266(13) 0.0352(6) Uani 1 1 d . . . . .
 H2A H 0.946052 0.043475 0.617873 0.042 Uiso 1 1 calc R U . . .
 C3 C 0.8073(3) 0.0365(3) 0.54387(14) 0.0375(6) Uani 1 1 d . . . . .
 H3 H 0.820166 -0.053789 0.535481 0.045 Uiso 1 1 calc R U . . .
 C4 C 0.7093(3) 0.1125(2) 0.50602(13) 0.0336(6) Uani 1 1 d . . . . .
 H4 H 0.653658 0.071199 0.474262 0.040 Uiso 1 1 calc R U . . .
 C5 C 0.6954(3) 0.2466(2) 0.51571(11) 0.0277(5) Uani 1 1 d . . . . .
 H5 H 0.630403 0.295457 0.490353 0.033 Uiso 1 1 calc R U . . .
 C6 C 0.7788(2) 0.3127(2) 0.56397(11) 0.0239(5) Uani 1 1 d . . . . .
 C7 C 0.7703(2) 0.4528(2) 0.57553(11) 0.0233(5) Uani 1 1 d . . . . .
 C8 C 0.8237(3) 0.5009(2) 0.63368(11) 0.0256(5) Uani 1 1 d . . . . .
 C9 C 0.9091(3) 0.4204(3) 0.67487(11) 0.0315(6) Uani 1 1 d . . . . .
 H9 H 0.946933 0.456020 0.712502 0.038 Uiso 1 1 calc R U . . .
 C10 C 0.9363(3) 0.2914(3) 0.65996(11) 0.0325(6) Uani 1 1 d . . . . .
 H10 H 0.999845 0.241124 0.685402 0.039 Uiso 1 1 calc R U . . .
 C11 C 0.7799(3) 0.6353(3) 0.65425(11) 0.0278(5) Uani 1 1 d . . . . .
 C12 C 0.6341(3) 0.6874(2) 0.62573(11) 0.0251(5) Uani 1 1 d . . . . .
 C13 C 0.6371(3) 0.6631(2) 0.55397(11) 0.0247(5) Uani 1 1 d . . . . .
 C14 C 0.7087(2) 0.5522(2) 0.52948(11) 0.0222(5) Uani 1 1 d . . . . .
 C15 C 0.7335(2) 0.5449(2) 0.46163(11) 0.0234(5) Uani 1 1 d . . . . .
 C16 C 0.6668(3) 0.6435(2) 0.42148(11) 0.0267(5) Uani 1 1 d . . . . .
 C17 C 0.5838(3) 0.7477(2) 0.44910(12) 0.0303(5) Uani 1 1 d . . . . .
 H17 H 0.536927 0.809504 0.422874 0.036 Uiso 1 1 calc R U . . .
 C18 C 0.5714(3) 0.7590(2) 0.51401(11) 0.0285(5) Uani 1 1 d . . . . .
 H18 H 0.519545 0.830161 0.531687 0.034 Uiso 1 1 calc R U . . .
 C19 C 0.6902(3) 0.6381(3) 0.35430(12) 0.0325(6) Uani 1 1 d . . . . .
 H19 H 0.644571 0.700698 0.328043 0.039 Uiso 1 1 calc R U . . .
 C20 C 0.7786(3) 0.5423(3) 0.32789(12) 0.0359(6) Uani 1 1 d . . . . .
 H20 H 0.791156 0.538290 0.283841 0.043 Uiso 1 1 calc R U . . .
 C21 C 0.8505(3) 0.4498(3) 0.36769(12) 0.0330(6) Uani 1 1 d . . . . .
 H21 H 0.913339 0.386507 0.349733 0.040 Uiso 1 1 calc R U . . .
 C22 C 0.8295(3) 0.4512(2) 0.43234(11) 0.0261(5) Uani 1 1 d . . . . .
 H22 H 0.879205 0.389433 0.457611 0.031 Uiso 1 1 calc R U . . .
 C23 C 0.5064(3) 0.6142(2) 0.66017(11) 0.0262(5) Uani 1 1 d . . . . .
 C24 C 0.4675(3) 0.6573(3) 0.72097(12) 0.0330(6) Uani 1 1 d . . . . .
 H24 H 0.518268 0.727904 0.739701 0.040 Uiso 1 1 calc R U . . .
 C25 C 0.3527(3) 0.5949(3) 0.75380(13) 0.0410(7) Uani 1 1 d . . . . .
 H25 H 0.326161 0.624716 0.794282 0.049 Uiso 1 1 calc R U . . .
 C26 C 0.2785(3) 0.4900(3) 0.72697(14) 0.0445(7) Uani 1 1 d . . . . .
 H26 H 0.202126 0.448567 0.749362 0.053 Uiso 1 1 calc R U . . .
 C27 C 0.3166(3) 0.4452(3) 0.66666(15) 0.0439(7) Uani 1 1 d . . . . .
 H27 H 0.265666 0.374181 0.648342 0.053 Uiso 1 1 calc R U . . .
 C28 C 0.4317(3) 0.5071(3) 0.63357(14) 0.0360(6) Uani 1 1 d . . . . .
 H28 H 0.458604 0.476292 0.593310 0.043 Uiso 1 1 calc R U . . .

loop_
  _atom_site_aniso_label
  _atom_site_aniso_U_11
  _atom_site_aniso_U_22
  _atom_site_aniso_U_33
  _atom_site_aniso_U_23
  _atom_site_aniso_U_13
  _atom_site_aniso_U_12
 O1 0.0354(9) 0.0472(11) 0.0382(10) -0.0167(9) -0.0038(8) -0.0046(8)
 O2 0.0474(11) 0.0221(8) 0.0343(9) -0.0064(7) 0.0049(9) -0.0008(8)
 C1 0.0259(11) 0.0291(12) 0.0289(11) 0.0080(10) 0.0079(10) 0.0034(10)
 C2 0.0341(13) 0.0308(13) 0.0407(14) 0.0129(11) 0.0104(12) 0.0108(11)
 C3 0.0422(14) 0.0190(11) 0.0513(16) 0.0035(11) 0.0160(13) 0.0027(11)
 C4 0.0350(13) 0.0246(12) 0.0411(14) -0.0019(10) 0.0072(12) -0.0063(11)
 C5 0.0296(11) 0.0224(11) 0.0310(12) 0.0019(10) 0.0031(10) -0.0008(9)
 C6 0.0244(10) 0.0216(11) 0.0258(11) 0.0026(9) 0.0068(10) -0.0003(9)
 C7 0.0222(10) 0.0233(12) 0.0244(11) 0.0008(8) 0.0035(9) -0.0010(9)
 C8 0.0235(11) 0.0290(12) 0.0244(11) -0.0004(9) 0.0036(9) -0.0014(9)
 C9 0.0265(11) 0.0442(14) 0.0238(11) 0.0014(10) -0.0002(10) 0.0005(11)
 C10 0.0274(11) 0.0414(14) 0.0287(12) 0.0109(10) 0.0012(11) 0.0063(11)
 C11 0.0253(11) 0.0325(12) 0.0257(11) -0.0046(10) 0.0029(10) -0.0061(10)
 C12 0.0284(11) 0.0192(10) 0.0277(11) -0.0030(8) 0.0021(10) -0.0006(9)
 C13 0.0268(11) 0.0203(10) 0.0269(11) 0.0004(9) 0.0008(10) -0.0037(9)
 C14 0.0239(10) 0.0170(10) 0.0256(11) 0.0003(8) -0.0009(9) -0.0017(9)
 C15 0.0244(10) 0.0206(11) 0.0251(11) 0.0007(8) -0.0011(9) -0.0055(9)
 C16 0.0285(11) 0.0220(11) 0.0297(12) 0.0042(9) -0.0042(10) -0.0064(9)
 C17 0.0323(12) 0.0218(11) 0.0370(13) 0.0075(10) -0.0070(11) -0.0034(10)
 C18 0.0316(11) 0.0181(10) 0.0359(13) -0.0009(9) -0.0012(11) 0.0026(10)
 C19 0.0377(13) 0.0329(13) 0.0270(12) 0.0063(10) -0.0063(11) -0.0081(11)
 C20 0.0452(14) 0.0412(15) 0.0213(11) 0.0023(10) -0.0011(12) -0.0080(13)
 C21 0.0375(13) 0.0327(13) 0.0286(12) -0.0053(10) 0.0046(11) -0.0042(11)
 C22 0.0286(11) 0.0233(12) 0.0263(11) 0.0014(9) -0.0011(10) -0.0039(9)
 C23 0.0248(11) 0.0272(12) 0.0267(11) 0.0040(9) -0.0002(10) 0.0043(10)
 C24 0.0318(12) 0.0400(14) 0.0271(12) 0.0018(10) -0.0001(11) 0.0050(11)
 C25 0.0344(13) 0.0610(18) 0.0277(12) 0.0088(13) 0.0038(12) 0.0091(13)
 C26 0.0294(12) 0.0637(19) 0.0403(15) 0.0238(14) 0.0023(12) -0.0020(14)
 C27 0.0378(14) 0.0448(16) 0.0491(17) 0.0091(13) -0.0006(14) -0.0107(13)
 C28 0.0345(13) 0.0346(14) 0.0388(14) 0.0006(11) 0.0046(12) -0.0067(12)

_geom_special_details
;
 All esds (except the esd in the dihedral angle between two l.s. planes)
 are estimated using the full covariance matrix.  The cell esds are taken
 into account individually in the estimation of esds in distances, angles
 and torsion angles; correlations between esds in cell parameters are only
 used when they are defined by crystal symmetry.  An approximate (isotropic)
 treatment of cell esds is used for estimating esds involving l.s. planes.
;
loop_
  _geom_bond_atom_site_label_1
  _geom_bond_atom_site_label_2
  _geom_bond_distance
  _geom_bond_site_symmetry_2
  _geom_bond_publ_flag
 O1 C11 1.222(3) . ?
 O2 H2 0.8200 . ?
 O2 C12 1.409(3) . ?
 C1 C2 1.413(3) . ?
 C1 C6 1.434(3) . ?
 C1 C10 1.421(3) . ?
 C2 H2A 0.9300 . ?
 C2 C3 1.362(4) . ?
 C3 H3 0.9300 . ?
 C3 C4 1.411(4) . ?
 C4 H4 0.9300 . ?
 C4 C5 1.367(4) . ?
 C5 H5 0.9300 . ?
 C5 C6 1.423(3) . ?
 C6 C7 1.430(3) . ?
 C7 C8 1.396(3) . ?
 C7 C14 1.494(3) . ?
 C8 C9 1.410(3) . ?
 C8 C11 1.470(3) . ?
 C9 H9 0.9300 . ?
 C9 C10 1.354(4) . ?
 C10 H10 0.9300 . ?
 C11 C12 1.534(3) . ?
 C12 C13 1.522(3) . ?
 C12 C23 1.543(3) . ?
 C13 C14 1.384(3) . ?
 C13 C18 1.406(3) . ?
 C14 C15 1.440(3) . ?
 C15 C16 1.431(3) . ?
 C15 C22 1.417(3) . ?
 C16 C17 1.409(3) . ?
 C16 C19 1.423(3) . ?
 C17 H17 0.9300 . ?
 C17 C18 1.368(3) . ?
 C18 H18 0.9300 . ?
 C19 H19 0.9300 . ?
 C19 C20 1.366(4) . ?
 C20 H20 0.9300 . ?
 C20 C21 1.406(4) . ?
 C21 H21 0.9300 . ?
 C21 C22 1.367(3) . ?
 C22 H22 0.9300 . ?
 C23 C24 1.389(3) . ?
 C23 C28 1.385(4) . ?
 C24 H24 0.9300 . ?
 C24 C25 1.390(4) . ?
 C25 H25 0.9300 . ?
 C25 C26 1.368(5) . ?
 C26 H26 0.9300 . ?
 C26 C27 1.384(4) . ?
 C27 H27 0.9300 . ?
 C27 C28 1.393(4) . ?
 C28 H28 0.9300 . ?

loop_
  _geom_angle_atom_site_label_1
  _geom_angle_atom_site_label_2
  _geom_angle_atom_site_label_3
  _geom_angle
  _geom_angle_site_symmetry_1
  _geom_angle_site_symmetry_3
  _geom_angle_publ_flag
 C12 O2 H2 109.5 . . ?
 C2 C1 C6 119.0(2) . . ?
 C2 C1 C10 121.3(2) . . ?
 C10 C1 C6 119.7(2) . . ?
 C1 C2 H2A 119.4 . . ?
 C3 C2 C1 121.1(2) . . ?
 C3 C2 H2A 119.4 . . ?
 C2 C3 H3 119.9 . . ?
 C2 C3 C4 120.1(2) . . ?
 C4 C3 H3 119.9 . . ?
 C3 C4 H4 119.8 . . ?
 C5 C4 C3 120.4(3) . . ?
 C5 C4 H4 119.8 . . ?
 C4 C5 H5 119.5 . . ?
 C4 C5 C6 121.1(2) . . ?
 C6 C5 H5 119.5 . . ?
 C5 C6 C1 117.8(2) . . ?
 C5 C6 C7 123.4(2) . . ?
 C7 C6 C1 118.7(2) . . ?
 C6 C7 C14 124.6(2) . . ?
 C8 C7 C6 118.0(2) . . ?
 C8 C7 C14 117.4(2) . . ?
 C7 C8 C9 121.5(2) . . ?
 C7 C8 C11 118.7(2) . . ?
 C9 C8 C11 119.6(2) . . ?
 C8 C9 H9 119.8 . . ?
 C10 C9 C8 120.4(2) . . ?
 C10 C9 H9 119.8 . . ?
 C1 C10 H10 119.9 . . ?
 C9 C10 C1 120.3(2) . . ?
 C9 C10 H10 119.9 . . ?
 O1 C11 C8 124.3(2) . . ?
 O1 C11 C12 120.1(2) . . ?
 C8 C11 C12 115.4(2) . . ?
 O2 C12 C11 109.2(2) . . ?
 O2 C12 C13 109.06(18) . . ?
 O2 C12 C23 109.73(19) . . ?
 C11 C12 C23 107.03(18) . . ?
 C13 C12 C11 108.31(19) . . ?
 C13 C12 C23 113.43(19) . . ?
 C14 C13 C12 120.2(2) . . ?
 C14 C13 C18 121.7(2) . . ?
 C18 C13 C12 118.0(2) . . ?
 C13 C14 C7 118.1(2) . . ?
 C13 C14 C15 118.6(2) . . ?
 C15 C14 C7 123.0(2) . . ?
 C16 C15 C14 118.6(2) . . ?
 C22 C15 C14 123.7(2) . . ?
 C22 C15 C16 117.4(2) . . ?
 C17 C16 C15 119.6(2) . . ?
 C17 C16 C19 120.8(2) . . ?
 C19 C16 C15 119.5(2) . . ?
 C16 C17 H17 119.6 . . ?
 C18 C17 C16 120.8(2) . . ?
 C18 C17 H17 119.6 . . ?
 C13 C18 H18 120.0 . . ?
 C17 C18 C13 120.0(2) . . ?
 C17 C18 H18 120.0 . . ?
 C16 C19 H19 119.6 . . ?
 C20 C19 C16 120.9(2) . . ?
 C20 C19 H19 119.6 . . ?
 C19 C20 H20 120.2 . . ?
 C19 C20 C21 119.6(2) . . ?
 C21 C20 H20 120.2 . . ?
 C20 C21 H21 119.5 . . ?
 C22 C21 C20 121.1(2) . . ?
 C22 C21 H21 119.5 . . ?
 C15 C22 H22 119.3 . . ?
 C21 C22 C15 121.3(2) . . ?
 C21 C22 H22 119.3 . . ?
 C24 C23 C12 117.9(2) . . ?
 C28 C23 C12 122.9(2) . . ?
 C28 C23 C24 119.2(2) . . ?
 C23 C24 H24 120.0 . . ?
 C23 C24 C25 120.0(3) . . ?
 C25 C24 H24 120.0 . . ?
 C24 C25 H25 119.8 . . ?
 C26 C25 C24 120.5(3) . . ?
 C26 C25 H25 119.8 . . ?
 C25 C26 H26 119.9 . . ?
 C25 C26 C27 120.3(3) . . ?
 C27 C26 H26 119.9 . . ?
 C26 C27 H27 120.2 . . ?
 C26 C27 C28 119.6(3) . . ?
 C28 C27 H27 120.2 . . ?
 C23 C28 C27 120.5(3) . . ?
 C23 C28 H28 119.7 . . ?
 C27 C28 H28 119.7 . . ?

loop_
  _geom_torsion_atom_site_label_1
  _geom_torsion_atom_site_label_2
  _geom_torsion_atom_site_label_3
  _geom_torsion_atom_site_label_4
  _geom_torsion
  _geom_torsion_site_symmetry_1
  _geom_torsion_site_symmetry_2
  _geom_torsion_site_symmetry_3
  _geom_torsion_site_symmetry_4
  _geom_torsion_publ_flag
 O1 C11 C12 O2 18.1(3) . . . . ?
 O1 C11 C12 C13 136.7(2) . . . . ?
 O1 C11 C12 C23 -100.6(3) . . . . ?
 O2 C12 C13 C14 151.9(2) . . . . ?
 O2 C12 C13 C18 -25.2(3) . . . . ?
 O2 C12 C23 C24 -40.1(3) . . . . ?
 O2 C12 C23 C28 141.0(2) . . . . ?
 C1 C2 C3 C4 -1.3(4) . . . . ?
 C1 C6 C7 C8 -12.9(3) . . . . ?
 C1 C6 C7 C14 166.8(2) . . . . ?
 C2 C1 C6 C5 7.2(3) . . . . ?
 C2 C1 C6 C7 -176.9(2) . . . . ?
 C2 C1 C10 C9 -173.7(2) . . . . ?
 C2 C3 C4 C5 3.5(4) . . . . ?
 C3 C4 C5 C6 -0.1(4) . . . . ?
 C4 C5 C6 C1 -5.2(3) . . . . ?
 C4 C5 C6 C7 179.1(2) . . . . ?
 C5 C6 C7 C8 162.9(2) . . . . ?
 C5 C6 C7 C14 -17.5(4) . . . . ?
 C6 C1 C2 C3 -4.0(4) . . . . ?
 C6 C1 C10 C9 4.4(3) . . . . ?
 C6 C7 C8 C9 12.0(3) . . . . ?
 C6 C7 C8 C11 -163.3(2) . . . . ?
 C6 C7 C14 C13 147.3(2) . . . . ?
 C6 C7 C14 C15 -39.2(3) . . . . ?
 C7 C8 C9 C10 -2.7(4) . . . . ?
 C7 C8 C11 O1 -160.5(2) . . . . ?
 C7 C8 C11 C12 24.2(3) . . . . ?
 C7 C14 C15 C16 178.6(2) . . . . ?
 C7 C14 C15 C22 -6.2(3) . . . . ?
 C8 C7 C14 C13 -33.0(3) . . . . ?
 C8 C7 C14 C15 140.5(2) . . . . ?
 C8 C9 C10 C1 -5.7(4) . . . . ?
 C8 C11 C12 O2 -166.5(2) . . . . ?
 C8 C11 C12 C13 -47.8(3) . . . . ?
 C8 C11 C12 C23 74.8(2) . . . . ?
 C9 C8 C11 O1 24.1(4) . . . . ?
 C9 C8 C11 C12 -151.2(2) . . . . ?
 C10 C1 C2 C3 174.1(2) . . . . ?
 C10 C1 C6 C5 -171.0(2) . . . . ?
 C10 C1 C6 C7 5.0(3) . . . . ?
 C11 C8 C9 C10 172.5(2) . . . . ?
 C11 C12 C13 C14 33.2(3) . . . . ?
 C11 C12 C13 C18 -143.9(2) . . . . ?
 C11 C12 C23 C24 78.3(3) . . . . ?
 C11 C12 C23 C28 -100.6(3) . . . . ?
 C12 C13 C14 C7 5.2(3) . . . . ?
 C12 C13 C14 C15 -168.6(2) . . . . ?
 C12 C13 C18 C17 173.8(2) . . . . ?
 C12 C23 C24 C25 179.7(2) . . . . ?
 C12 C23 C28 C27 -179.6(2) . . . . ?
 C13 C12 C23 C24 -162.3(2) . . . . ?
 C13 C12 C23 C28 18.8(3) . . . . ?
 C13 C14 C15 C16 -7.9(3) . . . . ?
 C13 C14 C15 C22 167.2(2) . . . . ?
 C14 C7 C8 C9 -167.7(2) . . . . ?
 C14 C7 C8 C11 17.1(3) . . . . ?
 C14 C13 C18 C17 -3.3(4) . . . . ?
 C14 C15 C16 C17 2.4(3) . . . . ?
 C14 C15 C16 C19 179.9(2) . . . . ?
 C14 C15 C22 C21 -179.1(2) . . . . ?
 C15 C16 C17 C18 2.8(4) . . . . ?
 C15 C16 C19 C20 -1.8(4) . . . . ?
 C16 C15 C22 C21 -4.0(3) . . . . ?
 C16 C17 C18 C13 -2.5(4) . . . . ?
 C16 C19 C20 C21 -1.6(4) . . . . ?
 C17 C16 C19 C20 175.7(2) . . . . ?
 C18 C13 C14 C7 -177.7(2) . . . . ?
 C18 C13 C14 C15 8.5(3) . . . . ?
 C19 C16 C17 C18 -174.7(2) . . . . ?
 C19 C20 C21 C22 2.2(4) . . . . ?
 C20 C21 C22 C15 0.7(4) . . . . ?
 C22 C15 C16 C17 -173.0(2) . . . . ?
 C22 C15 C16 C19 4.5(3) . . . . ?
 C23 C12 C13 C14 -85.5(3) . . . . ?
 C23 C12 C13 C18 97.4(2) . . . . ?
 C23 C24 C25 C26 0.8(4) . . . . ?
 C24 C23 C28 C27 1.5(4) . . . . ?
 C24 C25 C26 C27 -0.3(4) . . . . ?
 C25 C26 C27 C28 0.4(4) . . . . ?
 C26 C27 C28 C23 -1.0(4) . . . . ?
 C28 C23 C24 C25 -1.4(4) . . . . ?

_shelx_res_file
;
TITL 2-137_a.res in P2(1)2(1)2(1)
    2-137.res
    created by SHELXL-2018/3 at 13:21:23 on 30-Mar-2021
REM Old TITL 2-137 in P2(1)2(1)2(1)
REM SHELXT solution in P2(1)2(1)2(1): R1 0.104, Rweak 0.029, Alpha 0.001
REM <I/s> 1.224 for 24 systematic absences, Orientation as input
REM Flack x = -0.243 ( 0.206 ) from 1011 Parsons' quotients
REM Formula found by SHELXT: C28 O2
CELL 1.54184 9.0016 10.0384 20.9374 90 90 90
ZERR 4 0.0003 0.0003 0.0007 0 0 0
LATT -1
SYMM 0.5-X,-Y,0.5+Z
SYMM -X,0.5+Y,0.5-Z
SYMM 0.5+X,0.5-Y,-Z
SFAC C H O
UNIT 112 72 8

L.S. 10
PLAN  5
CONF
BOND
list 4
fmap 2
acta
MORE -1
BOND $H
REM <olex2.extras>
REM <HklSrc "%.\\2-137.hkl">
REM </olex2.extras>

WGHT    0.068600
FVAR       0.82469
O1    3    0.846256    0.700862    0.694333    11.00000    0.03538    0.04723 =
         0.03815   -0.01665   -0.00382   -0.00463
O2    3    0.623231    0.825433    0.637147    11.00000    0.04741    0.02210 =
         0.03427   -0.00636    0.00490   -0.00081
AFIX 147
H2    2    0.679975    0.846296    0.666107    11.00000   -1.50000
AFIX   0
C1    1    0.868290    0.232454    0.605636    11.00000    0.02594    0.02911 =
         0.02890    0.00802    0.00786    0.00341
C2    1    0.883267    0.094931    0.592660    11.00000    0.03412    0.03083 =
         0.04070    0.01293    0.01044    0.01081
AFIX  43
H2A   2    0.946052    0.043475    0.617873    11.00000   -1.20000
AFIX   0
C3    1    0.807337    0.036459    0.543866    11.00000    0.04218    0.01903 =
         0.05129    0.00347    0.01599    0.00271
AFIX  43
H3    2    0.820166   -0.053789    0.535481    11.00000   -1.20000
AFIX   0
C4    1    0.709258    0.112550    0.506019    11.00000    0.03504    0.02462 =
         0.04114   -0.00192    0.00722   -0.00635
AFIX  43
H4    2    0.653658    0.071199    0.474262    11.00000   -1.20000
AFIX   0
C5    1    0.695415    0.246607    0.515715    11.00000    0.02961    0.02242 =
         0.03099    0.00195    0.00306   -0.00075
AFIX  43
H5    2    0.630403    0.295457    0.490353    11.00000   -1.20000
AFIX   0
C6    1    0.778837    0.312672    0.563975    11.00000    0.02437    0.02157 =
         0.02582    0.00262    0.00680   -0.00029
C7    1    0.770279    0.452820    0.575525    11.00000    0.02219    0.02329 =
         0.02438    0.00075    0.00346   -0.00101
C8    1    0.823737    0.500943    0.633682    11.00000    0.02349    0.02897 =
         0.02439   -0.00037    0.00359   -0.00136
C9    1    0.909099    0.420365    0.674870    11.00000    0.02647    0.04423 =
         0.02378    0.00139   -0.00022    0.00047
AFIX  43
H9    2    0.946933    0.456020    0.712502    11.00000   -1.20000
AFIX   0
C10   1    0.936330    0.291364    0.659964    11.00000    0.02739    0.04139 =
         0.02874    0.01087    0.00120    0.00630
AFIX  43
H10   2    0.999845    0.241124    0.685402    11.00000   -1.20000
AFIX   0
C11   1    0.779879    0.635316    0.654247    11.00000    0.02533    0.03254 =
         0.02568   -0.00458    0.00289   -0.00614
C12   1    0.634074    0.687426    0.625733    11.00000    0.02844    0.01918 =
         0.02767   -0.00297    0.00210   -0.00058
C13   1    0.637059    0.663056    0.553974    11.00000    0.02681    0.02026 =
         0.02694    0.00040    0.00084   -0.00371
C14   1    0.708711    0.552230    0.529478    11.00000    0.02394    0.01696 =
         0.02557    0.00035   -0.00091   -0.00166
C15   1    0.733506    0.544925    0.461633    11.00000    0.02435    0.02064 =
         0.02509    0.00065   -0.00113   -0.00553
C16   1    0.666835    0.643538    0.421482    11.00000    0.02847    0.02202 =
         0.02971    0.00423   -0.00424   -0.00640
C17   1    0.583844    0.747683    0.449096    11.00000    0.03227    0.02180 =
         0.03698    0.00754   -0.00697   -0.00344
AFIX  43
H17   2    0.536927    0.809504    0.422874    11.00000   -1.20000
AFIX   0
C18   1    0.571402    0.759019    0.514010    11.00000    0.03156    0.01810 =
         0.03592   -0.00089   -0.00118    0.00263
AFIX  43
H18   2    0.519545    0.830161    0.531687    11.00000   -1.20000
AFIX   0
C19   1    0.690151    0.638141    0.354299    11.00000    0.03774    0.03286 =
         0.02704    0.00630   -0.00627   -0.00806
AFIX  43
H19   2    0.644571    0.700698    0.328043    11.00000   -1.20000
AFIX   0
C20   1    0.778573    0.542308    0.327886    11.00000    0.04525    0.04123 =
         0.02128    0.00225   -0.00111   -0.00798
AFIX  43
H20   2    0.791156    0.538290    0.283841    11.00000   -1.20000
AFIX   0
C21   1    0.850462    0.449763    0.367689    11.00000    0.03749    0.03274 =
         0.02863   -0.00532    0.00458   -0.00419
AFIX  43
H21   2    0.913339    0.386507    0.349733    11.00000   -1.20000
AFIX   0
C22   1    0.829481    0.451210    0.432338    11.00000    0.02859    0.02333 =
         0.02633    0.00136   -0.00109   -0.00393
AFIX  43
H22   2    0.879205    0.389433    0.457611    11.00000   -1.20000
AFIX   0
C23   1    0.506414    0.614184    0.660165    11.00000    0.02478    0.02716 =
         0.02667    0.00398   -0.00020    0.00433
C24   1    0.467508    0.657304    0.720967    11.00000    0.03181    0.03997 =
         0.02707    0.00177   -0.00008    0.00500
AFIX  43
H24   2    0.518268    0.727904    0.739701    11.00000   -1.20000
AFIX   0
C25   1    0.352694    0.594908    0.753802    11.00000    0.03437    0.06096 =
         0.02768    0.00881    0.00385    0.00910
AFIX  43
H25   2    0.326161    0.624716    0.794282    11.00000   -1.20000
AFIX   0
C26   1    0.278486    0.489962    0.726972    11.00000    0.02943    0.06372 =
         0.04030    0.02383    0.00230   -0.00200
AFIX  43
H26   2    0.202126    0.448567    0.749362    11.00000   -1.20000
AFIX   0
C27   1    0.316577    0.445162    0.666665    11.00000    0.03782    0.04479 =
         0.04914    0.00905   -0.00062   -0.01069
AFIX  43
H27   2    0.265666    0.374181    0.648342    11.00000   -1.20000
AFIX   0
C28   1    0.431705    0.507097    0.633573    11.00000    0.03452    0.03463 =
         0.03881    0.00057    0.00461   -0.00672
AFIX  43
H28   2    0.458604    0.476292    0.593310    11.00000   -1.20000
AFIX   0
HKLF 4


REM  2-137_a.res in P2(1)2(1)2(1)
REM wR2 = 0.1091, GooF = S = 1.037, Restrained GooF = 1.037 for all data
REM R1 = 0.0421 for 3064 Fo > 4sig(Fo) and 0.0436 for all 3205 data
REM 272 parameters refined using 0 restraints

END

WGHT      0.0690      0.0000

REM Highest difference peak  0.180,  deepest hole -0.205,  1-sigma level  0.051
Q1    1   0.7588  0.6911  0.7695  11.00000  0.05    0.18
Q2    1   0.2882  0.5639  0.7333  11.00000  0.05    0.16
Q3    1   0.7450  0.3766  0.5722  11.00000  0.05    0.16
Q4    1   0.2393  0.3173  0.7360  11.00000  0.05    0.15
Q5    1   0.1273  0.3679  0.7643  11.00000  0.05    0.15
;
_shelx_res_checksum                11277
_shelx_hkl_file
;
   0   0  -1    0.03    0.04
   0   0  -2 1815.76   17.12
   0   0  -3    0.13    0.10
   0   0  -4 2833.62   27.95
   0   0  -5    0.46    0.13
   0   0  -6 3053.61   32.82
   0   0  -7    1.10    0.34
   0   0  -8    1.79    0.66
   0   0  -9    0.39    0.55
   0   0 -10 4650.70   54.98
   0   0 -11    1.40    0.99
   0   0 -12   40.94    4.55
   0   0 -13    1.27    0.96
   0   0 -14  493.91   18.67
   0   0 -15   -0.38    0.81
   0   0 -16   15.81    3.57
   0   0  17    0.28    0.96
   0   0  18    5.39    2.30
   0   0  19   -0.58    2.08
   0   0  20   73.02    9.19
   0   0  21    0.54    0.93
   0   0  22   16.57    4.14
   0   0  23    0.36    0.71
   0   0  24   10.32    2.71
   0   0 -25    0.13    0.97
   0   1   0    1.12    0.40
   0   1  -1  915.48   12.45
   0  -1  -2  618.13    9.37
   0   1  -3 1902.04   22.60
   0  -1  -3 1993.87   21.07
   0  -1  -4 4309.33   40.30
   0   1  -4 4276.61   44.37
   0   1  -5  422.54   10.14
   0  -1  -5  428.27    7.56
   0  -1  -6    0.31    0.40
   0   1  -6   -0.06    0.48
   0   1  -7   23.32    2.66
   0  -1  -7   22.62    1.88
   0  -1  -8    3.56    0.85
   0   1  -8    5.55    1.32
   0  -1  -9  273.06    8.10
   0   1  -9  274.41   10.76
   0  -1 -10    1.52    0.60
   0   1 -10    0.06    0.55
   0  -1 -11 1859.24   28.91
   0   1 -11 1893.43   35.18
   0  -1 -12  164.35    8.20
   0   1 -12  158.13    9.77
   0   1 -13   72.39    6.90
   0  -1 -13   74.25    6.02
   0  -1 -14   72.84    6.40
   0   1  15  221.19   14.40
   0  -1 -15  196.42   11.56
   0   1  16    4.31    1.96
   0   1 -16    1.54    1.41
   0  -1 -16    2.06    1.26
   0   1  17  165.46   13.55
   0  -1 -17  162.88   11.85
   0   1 -17  164.66   10.85
   0   1  18   35.60    6.40
   0   1 -18   28.05    4.39
   0   1  19   30.63    6.08
   0   1 -19   23.77    4.00
   0  -1  19   33.79    5.81
   0   1  20   71.18    9.35
   0  -1  20   78.07    9.02
   0   1  21   60.21    8.26
   0  -1  21   54.34    7.67
   0   1  22   31.98    5.59
   0  -1  22   35.88    6.15
   0  -1  23   33.41    5.59
   0   1  23   30.23    5.10
   0   1 -24   13.50    3.14
   0  -1  24   12.92    3.08
   0  -1  25    3.17    1.28
   0   2   0  645.75   13.04
   0   2  -1  513.19   11.26
   0   2  -2  414.57   10.12
   0  -2  -3  186.70    6.27
   0  -2  -4  154.06    5.49
   0  -2  -5 1212.24   17.52
   0  -2  -6  249.85    6.72
   0  -2  -7  337.43    7.99
   0  -2  -8    3.57    0.83
   0  -2  -9  162.74    6.15
   0  -2 -10 1012.48   17.75
   0  -2 -11  566.64   13.66
   0  -2 -12    0.54    0.32
   0  -2 -13    0.90    0.49
   0  -2 -14   63.02    5.57
   0   2 -15   35.97    4.46
   0   2  15   37.05    6.47
   0  -2 -15   39.19    4.76
   0   2 -16   58.90    6.08
   0   2  16   54.07    8.04
   0  -2 -16   57.62    6.14
   0   2 -17   25.78    4.07
   0   2  17   27.31    5.65
   0   2  18  101.25   11.28
   0   2 -18  101.74    8.49
   0   2 -19   41.82    5.54
   0   2  19   38.71    6.98
   0   2 -20  330.78   15.31
   0   2  20  344.16   20.14
   0  -2  21  172.40   13.22
   0   2  21  137.39   11.99
   0  -2  22  123.48   11.07
   0  -2  23    3.87    2.32
   0  -2  24  193.00   12.30
   0  -2  25    8.81    2.24
   0   3   0    0.04    0.47
   0   3   1  802.74   18.49
   0   3  -1  819.83   17.80
   0   3  -2    1.37    0.59
   0   3  -3    5.96    0.71
   0  -3  -4    1.83    0.74
   0  -3  -5    0.74    0.55
   0  -3  -6 2644.71   33.42
   0  -3  -7  682.81   13.83
   0  -3  -8   97.44    4.78
   0  -3  -9   26.71    2.53
   0  -3 -10  602.51   13.59
   0  -3 -11   80.26    4.89
   0  -3 -12    2.47    1.01
   0  -3 -13    0.12    0.53
   0   3 -14  271.53   11.21
   0   3  14  285.17   18.65
   0  -3 -14  273.41   11.24
   0   3 -15  515.76   16.77
   0   3  15  545.17   26.44
   0  -3 -15  542.35   17.24
   0   3  16  563.69   27.17
   0   3 -16  550.28   18.06
   0   3  17  245.24   17.67
   0   3 -17  244.19   12.40
   0   3 -18   80.41    7.22
   0   3  18   76.32    9.75
   0   3 -19   87.11    7.64
   0   3 -20  308.64   14.43
   0   3 -21   52.14    5.54
   0  -3  22    0.50    1.27
   0  -3  23  120.25    9.92
   0  -3  24   22.57    3.92
   0  -3  25    3.78    1.31
   0   4   0  661.73   18.89
   0   4   1  226.72   10.92
   0   4  -1  204.29    9.91
   0   4  -2  769.64   19.73
   0   4   2  790.63   21.62
   0   4   3 1520.22   31.84
   0  -4  -4  220.95    9.44
   0  -4  -5   20.08    2.72
   0  -4  -6    3.74    1.18
   0  -4  -7  342.82   10.83
   0  -4  -8   24.61    2.70
   0  -4  -9 1159.70   20.37
   0  -4 -10   58.70    4.18
   0  -4 -11  294.41   10.09
   0  -4 -12  685.47   16.32
   0  -4 -13  123.88    6.97
   0   4 -13  127.42    7.37
   0   4 -14  175.00    8.97
   0  -4 -14  178.43    8.84
   0   4 -15  137.94    8.38
   0   4 -16  104.92    7.56
   0   4 -17  228.50   11.79
   0   4 -18   -0.14    0.92
   0   4 -19   69.68    6.64
   0   4 -20  115.51    8.42
   0   4 -21   36.30    4.44
   0  -4  22   28.65    4.64
   0  -4  23    0.03    0.97
   0  -4  24   15.69    3.00
   0   5   0    0.01    0.53
   0   5  -1 2038.48   39.41
   0   5   1 2057.97   41.00
   0   5   2  812.39   25.18
   0   5  -2  778.31   22.65
   0   5   3 3098.74   54.20
   0   5   4   32.26    5.07
   0  -5  -4   36.91    4.34
   0   5   5  978.36   29.41
   0  -5  -5  934.38   22.47
   0   5   6   11.24    3.43
   0  -5  -6   15.10    2.61
   0  -5  -7   10.25    2.04
   0  -5  -8  588.92   15.70
   0  -5  -9   17.17    2.49
   0  -5 -10   99.83    5.88
   0  -5 -11   94.62    5.87
   0  -5 -12  115.12    6.83
   0   5 -13  703.09   18.69
   0  -5 -13  702.41   17.63
   0   5 -14  137.17    8.23
   0   5 -15  202.43   10.28
   0   5 -16   96.01    7.23
   0   5 -17   12.97    2.72
   0   5 -18  106.21    7.90
   0   5 -19    0.91    0.68
   0   5 -20   34.16    4.28
   0   5 -21   19.50    3.15
   0  -5  22   11.49    2.76
   0  -5  23    1.65    0.91
   0   6   0   24.69    4.51
   0   6   1  184.66   12.72
   0   6  -1  182.06   12.22
   0   6   2  564.37   23.07
   0   6   3  142.33   11.72
   0   6   4  984.31   32.53
   0  -6  -4  950.01   26.27
   0   6   5   38.59    6.39
   0  -6  -5   37.09    4.72
   0  -6  -6  121.36    8.38
   0   6   6  119.64   11.45
   0  -6  -7  343.93   13.55
   0   6   7  328.48   19.96
   0   6   8   13.20    4.13
   0  -6  -8   12.11    2.40
   0   6   9    1.35    1.23
   0   6  -9    0.64    1.18
   0  -6  -9   -0.27    0.56
   0  -6 -10  321.75   11.63
   0   6 -10  306.56   15.59
   0   6  10  314.82   21.75
   0   6  11  553.86   30.10
   0  -6 -11  622.53   16.51
   0   6  12  757.69   35.70
   0   6 -13  273.20   11.85
   0   6 -14  824.08   21.57
   0   6 -15  105.58    7.63
   0   6 -16   40.23    4.75
   0   6 -17  360.10   14.54
   0   6 -18   37.87    4.58
   0   6 -19  109.95    7.71
   0   6 -20   36.76    4.18
   0   6 -21   36.11    3.87
   0  -6  22  132.67    8.39
   0   7   0   -0.86    1.00
   0   7   1   92.78   10.01
   0   7  -1   95.08    9.89
   0   7   2    9.02    3.34
   0  -7  -3   37.52    5.61
   0   7   3   39.90    4.88
   0   7  -3   46.09    5.96
   0   7   3   33.53    6.18
   0  -7  -4   49.98    6.26
   0   7   4   48.94    5.30
   0   7   4   51.58    7.93
   0   7  -4   49.21    6.39
   0   7   5   71.44    9.58
   0   7  -5   72.91    7.90
   0   7   5   76.28    6.56
   0  -7  -5   68.12    6.97
   0   7   6   49.00    5.25
   0   7  -6   41.75    6.06
   0  -7  -6   46.66    5.54
   0   7   6   45.04    7.80
   0  -7  -7  257.73   12.58
   0   7   7  266.20   19.80
   0   7  -7  258.22   15.45
   0   7   7  305.03   13.25
   0   7  -8   28.64    5.17
   0   7   8   35.87    7.43
   0  -7  -8   35.49    4.37
   0   7   9  632.18   32.11
   0   7  -9  578.98   23.25
   0  -7  -9  653.76   18.49
   0   7  10  351.23   24.37
   0   7 -10  341.65   17.36
   0   7 -11    0.66    0.81
   0   7 -12   90.25    6.84
   0   7 -13  253.31   11.63
   0   7 -14    8.55    2.31
   0   7 -15   21.03    3.45
   0   7 -16   17.96    3.16
   0   7 -17    9.07    2.06
   0   7 -18    2.02    0.59
   0   7 -19   52.22    4.94
   0   7 -20    0.61    0.49
   0   8   0   43.08    5.81
   0   8   1  105.88   11.55
   0   8   1  116.34    9.27
   0   8  -1  107.46    9.44
   0   8   2    7.15    3.23
   0   8   2   10.18    2.65
   0   8  -2   10.12    3.07
   0  -8  -2    7.83    2.82
   0   8  -3    9.43    3.12
   0  -8  -3    8.21    2.93
   0   8   3    6.57    2.03
   0   8   3    6.04    3.07
   0   8   4   59.16    6.19
   0   8  -4   52.02    6.89
   0  -8  -4   50.98    6.49
   0   8   4   46.43    8.04
   0  -8  -5   24.04    4.28
   0   8   5   21.34    5.62
   0   8  -5   25.96    4.99
   0   8   5   26.91    4.12
   0   8   6   89.69    7.45
   0   8  -6   74.39    8.61
   0  -8  -6   71.72    7.02
   0   8   6   78.63   11.00
   0   8  -7  148.80   12.12
   0   8  -8  469.70   21.61
   0   8  -9   83.78    8.90
   0   8 -10   46.91    6.44
   0   8 -11    2.33    1.18
   0   8 -11    2.26    1.42
   0   8 -12   84.99    7.76
   0   8 -12   85.64    6.47
   0   8 -13  184.86    9.62
   0   8 -14   34.22    4.10
   0   8 -15   14.57    2.67
   0   8 -16   69.13    5.73
   0   8 -17   35.94    3.99
   0   8 -18   23.57    3.05
   0   8 -19   46.15    4.05
   0   8 -20  126.19    5.84
   0   9   0    1.53    0.51
   0   9   1  128.25   10.05
   0   9  -1  126.14   10.63
   0   9  -2  152.71   11.84
   0   9   2  143.76   10.29
   0   9  -3    3.20    2.05
   0   9   3    1.59    1.15
   0   9  -4  216.75   14.65
   0   9   4  207.73   11.96
   0   9  -5    4.28    1.95
   0   9   5    2.46    1.59
   0   9  -6  233.00   15.23
   0   9  -7   -0.68    1.52
   0   9  -8  180.58   12.91
   0   9  -9  316.79   11.88
   0   9  -9  304.67   16.28
   0   9 -10    2.86    1.45
   0   9 -10    5.53    1.71
   0   9 -11    2.84    1.37
   0   9 -11    1.81    1.14
   0   9 -12  189.08    9.09
   0   9 -12  203.95   10.82
   0   9 -13  161.16    8.39
   0   9 -14   80.95    5.85
   0   9 -15   70.83    5.36
   0   9 -16    8.24    1.74
   0   9 -17   -0.01    0.49
   0  10   0  515.52   19.93
   0  10  -1   12.60    3.27
   0  10   1   14.26    3.32
   0  10  -2  570.43   21.97
   0  10   2  559.64   19.96
   0  10   3   11.74    2.90
   0  10  -3    9.10    2.69
   0  10  -4   96.36    9.12
   0  10  -5  117.92   10.14
   0  10  -6   -0.28    1.49
   0  10  -7   11.85    3.14
   0  10  -8  144.48    7.24
   0  10  -8  123.13    9.60
   0  10  -9   13.73    2.28
   0  10  -9   13.56    3.01
   0  10 -10   77.26    5.34
   0  10 -10   84.73    6.83
   0  10 -11    6.97    1.65
   0  10 -11    6.30    1.69
   0  10 -12    8.96    1.77
   0  10 -13    6.48    1.46
   0  10 -14   -0.05    0.48
   0  11   0    1.47    1.64
   0  11  -1  152.29    9.78
   0  11  -2  251.03   12.71
   0  11  -3  232.91   12.26
   0  11  -4   70.96    6.73
   0  11  -5    1.86    0.89
   0  11  -6    2.44    1.08
   0  11  -7   37.16    4.44
   0  11  -8    6.61    1.80
   0  11  -9    0.90    0.84
  -1   0   0    0.32    0.09
   1   0   1  483.80    8.65
  -1   0  -1  505.09    6.13
  -1   0  -2 2787.06   26.13
  -1   0  -3  447.72    7.12
   1   0  -3  417.54    6.61
  -1   0  -4 1325.83   15.81
   1   0  -4 1275.79   15.71
   1   0  -5    6.84    0.97
  -1   0  -5    8.73    1.11
  -1   0  -6   44.02    2.69
   1   0  -6   41.89    2.71
  -1   0  -7  268.22    7.53
   1   0  -7  248.16    7.55
  -1   0  -8  163.45    6.38
   1   0  -8  164.61    6.63
  -1   0  -9 3621.06   42.93
   1   0  -9 3457.35   43.78
   1   0 -10  296.24   10.73
  -1   0 -10  300.84   10.50
   1   0 -11   14.72    2.42
  -1   0 -11   18.42    2.78
  -1   0 -12  692.63   19.20
   1   0 -12  679.71   19.36
   1   0 -13  260.61   12.45
  -1   0 -13  274.36   12.69
   1   0 -14   50.37    5.67
  -1   0 -14   51.68    5.96
  -1   0 -15  140.97   10.46
  -1   0 -16  312.84   16.66
  -1   0 -17  190.84   13.42
   1   0  17  173.59   12.78
  -1   0  17  178.69   13.01
   1   0  18   22.40    4.95
  -1   0  18   25.49    5.27
   1   0  19  127.43   11.88
  -1   0  19  127.24   11.88
   1   0  20   17.83    4.25
  -1   0  20   16.76    4.40
   1   0  21   10.98    3.56
  -1   0  21    7.64    3.11
   1   0  22  192.85   14.15
  -1   0  22  190.65   13.99
  -1   0  23   -0.37    1.71
   1   0  23    1.03    1.55
  -1   0  24    3.42    1.36
  -1   0 -24    5.40    2.27
   1   0  24    2.04    0.84
  -1   0 -25   47.52    5.85
  -1  -1 -25    3.78    1.62
   1  -1  25    2.22    1.27
   1  -1  24   22.41    4.14
   1  -1  23   -0.13    1.70
   1  -1  22   50.53    7.17
  -1   1  22   36.65    5.79
   1  -1  21   21.18    4.84
  -1   1  21   21.66    5.06
  -1   1  20  241.80   16.89
   1  -1  20  256.60   16.43
   1  -1  19   87.80    9.20
  -1   1  19   98.48   10.79
  -1   1  18   90.15   10.21
  -1   1  17   67.83    8.64
  -1  -1 -17   74.41    7.91
  -1   1  16   59.43    7.76
  -1  -1 -16   61.15    6.80
  -1  -1 -15  179.65   10.88
  -1   1  15  187.74   13.41
  -1  -1 -14  322.67   13.78
  -1  -1 -13  410.54   14.40
  -1  -1 -12   68.05    5.23
  -1  -1 -11  232.46    9.02
  -1  -1 -10  747.87   15.68
  -1  -1  -9  233.60    7.75
  -1  -1  -8 1900.40   25.04
  -1  -1  -7  178.71    5.88
  -1  -1  -6  696.15   11.66
  -1  -1  -5 2320.01   25.66
  -1  -1  -4 3322.02   33.82
  -1  -1  -3  688.94   10.96
  -1  -1  -2 3775.33   38.02
  -1   1   1  216.80    5.77
  -1  -1  -1  210.99    5.61
   1  -1   1  223.17    4.87
   1   1  -1  222.42    4.42
   1   1   0 4161.56   42.60
  -1   1   0 4224.88   41.76
   1  -1  -2 3851.70   34.36
  -1   1  -2 3791.27   37.48
   1  -1  -3  735.19    8.54
  -1   1  -3  754.18   12.04
  -1   1  -4 3385.27   36.31
   1  -1  -4 3343.35   30.70
   1  -1  -5 2238.22   22.76
  -1   1  -5 2287.25   28.44
   1  -1  -6  699.10   10.44
  -1   1  -6  681.16   14.09
   1  -1  -7  181.63    5.20
  -1   1  -7  159.74    6.94
  -1   1  -8 1837.64   29.12
   1  -1  -8 1850.50   23.50
  -1   1  -9  245.97   10.06
   1  -1  -9  232.88    7.47
  -1   1 -10  822.15   20.76
   1  -1 -10  814.23   16.46
   1  -1 -11  245.35    9.42
  -1   1 -11  256.02   11.92
  -1   1 -12   65.09    6.39
   1  -1 -12   65.50    5.26
   1  -1 -13  438.53   15.21
  -1   1 -13  421.68   17.63
  -1   1 -14  335.38   16.40
   1  -1 -14  357.19   14.70
  -1   1 -15  183.13   11.87
  -1   1 -15  159.14   11.74
   1   1  15  178.12   13.13
  -1   1 -16   63.10    7.09
   1   1  16   55.16    7.61
   1   1  17   56.48    8.04
  -1   1 -17   68.09    7.61
  -1   1 -18  109.75    9.56
   1   1  18   92.10   10.44
  -1  -1  19   91.68    9.46
   1   1  19   84.15   10.06
   1   1  20  253.46   17.35
  -1  -1  20  262.06   16.72
  -1  -1  21   23.00    5.15
   1   1  21   17.32    4.42
  -1  -1  22   43.69    6.46
   1   1  22   39.58    6.05
   1   1  23    0.59    0.89
  -1  -1  23    0.52    1.28
  -1   1 -24   24.04    4.55
  -1  -1  24   21.37    3.96
  -1  -1  25    4.65    1.51
  -1  -2 -25  110.72    8.74
   1  -2  25   95.71    7.17
   1  -2  24   28.50    4.55
   1  -2  23   23.10    4.55
   1  -2  22   61.83    7.84
   1  -2  21  114.29   10.59
  -1   2  21   82.89    9.07
   1   2 -20  149.50    9.41
  -1   2  20  131.30   12.16
   1   2 -19   95.04    7.70
  -1   2  19   85.15   10.11
   1   2 -18  210.84   11.65
  -1   2  18  173.89   14.65
  -1  -2 -17  136.02   10.13
   1   2 -17  123.28    8.60
  -1   2  17  131.77   12.70
  -1   2  16    9.19    2.90
   1   2 -16   10.05    2.19
  -1  -2 -16   10.58    2.80
   1   2 -15  315.46   12.55
  -1  -2 -15  271.98   12.72
  -1   2  15  298.61   18.71
  -1  -2 -14   20.05    3.14
  -1  -2 -13    4.04    1.24
  -1  -2 -12   70.39    5.09
  -1  -2 -11  251.80    9.14
  -1  -2 -10  674.57   14.55
  -1  -2  -9  198.84    7.25
  -1  -2  -8   74.50    4.03
  -1  -2  -7  217.71    6.78
  -1  -2  -6   37.28    2.74
  -1  -2  -5 1005.07   16.55
  -1  -2  -4 1342.11   20.29
  -1  -2  -3  174.43    6.39
   1   2  -2 3309.59   36.61
  -1   2   2 3461.08   41.08
   1   2  -1 3787.82   40.64
  -1   2   1 3685.73   43.80
   1   2  -1 3816.87   40.68
  -1   2   0 3348.84   39.29
   1   2   0 3291.28   35.60
   1  -2  -3  171.69    5.29
   1  -2  -4 1288.62   17.04
   1  -2  -5  995.09   13.79
   1  -2  -6   42.54    2.32
   1  -2  -7  226.67    5.90
  -1   2  -7  216.06    9.51
  -1   2  -8   71.72    5.80
   1  -2  -8   76.57    3.62
   1  -2  -9  194.78    6.31
  -1   2  -9  184.95    9.92
   1  -2 -10  697.91   13.86
  -1   2 -10  658.17   20.22
   1  -2 -11  281.11    9.24
   1  -2 -12   78.87    5.27
   1  -2 -13    5.03    1.52
  -1   2 -15  281.84   13.89
   1   2  15  312.50   19.55
  -1   2 -16   11.34    2.83
   1   2  16    7.12    2.90
  -1   2 -17  135.76   10.18
   1   2  17  127.58   12.72
   1   2  18  195.98   15.71
  -1   2 -18  187.93   12.22
   1   2  19   74.90    9.48
  -1   2 -19   88.30    8.29
  -1  -2  20  158.08   12.02
   1   2  20  129.78   12.10
  -1  -2  21  112.39   10.48
  -1   2 -21  127.13   12.48
  -1   2 -22   70.08    8.70
  -1  -2  22   59.43    7.48
  -1  -2  23   21.50    4.19
  -1  -2  24   22.31    3.91
  -1  -2  25   89.76    6.75
   1  -3  25   37.96    4.17
  -1  -3 -25   46.80    5.21
   1  -3  24   40.73    5.12
   1  -3  23   18.89    3.88
   1  -3  22   44.00    6.15
   1  -3  21  126.68   10.48
   1   3 -21   95.41    7.19
   1   3 -20   85.57    7.26
   1   3 -19   98.10    7.77
   1   3 -18   93.40    7.52
  -1   3  17   86.53   10.38
   1   3 -17   99.12    7.44
   1   3 -16   81.43    6.40
  -1  -3 -16   76.93    6.87
  -1   3  16   83.18   10.15
  -1  -3 -15   30.28    3.96
   1   3 -15   40.76    4.29
  -1   3  15   33.90    6.40
  -1   3  14   34.20    6.40
   1   3 -14   31.73    3.64
  -1  -3 -14   32.15    3.83
  -1  -3 -13   97.76    6.37
  -1  -3 -12   22.99    2.90
  -1  -3 -11   13.30    2.17
  -1  -3 -10  359.74   10.73
  -1  -3  -9  290.71    9.07
  -1  -3  -8  659.40   14.23
  -1  -3  -7  481.08   12.05
  -1  -3  -6  598.02   13.83
  -1  -3  -5  191.83    7.82
  -1  -3  -4   13.91    2.10
  -1   3   3  303.34   11.60
  -1  -3  -3  286.84    9.97
   1   3  -2  268.72    9.22
   1   3  -2  264.22    7.96
   1   3  -1  194.30    7.93
  -1   3   1  197.82    9.04
   1   3  -1  184.68    6.06
  -1   3   0  419.90   13.04
   1   3   0  442.87   12.60
  -1   3  -1  189.86    8.42
   1  -3  -4   12.95    1.78
   1  -3  -5  188.72    6.66
   1  -3  -6  573.50   11.66
   1  -3  -7  460.03    9.91
   1  -3  -8  705.40   12.80
   1  -3  -9  319.19    8.59
   1  -3 -10  364.22    9.67
   1  -3 -11   13.59    1.92
   1  -3 -12   26.11    2.90
  -1   3 -14   31.88    4.11
   1   3  14   31.92    6.19
   1   3  15   31.93    6.38
  -1   3 -15   34.26    4.46
   1   3  16   73.44    9.64
  -1   3 -16   76.73    7.03
  -1   3 -17  101.64    8.39
   1   3  17   93.02   10.80
   1   3  18   73.34    9.38
  -1   3 -18   79.31    7.47
  -1   3 -19   82.90    7.74
  -1   3 -20   76.27    7.16
  -1  -3  21  110.96    9.61
  -1  -3  22   43.57    6.03
  -1  -3  23   16.49    3.54
  -1  -3  24   39.08    4.89
  -1  -3  25   38.62    4.11
   1  -4  24   13.12    2.65
   1  -4  23   28.09    4.32
   1  -4  22   -0.05    0.58
   1   4 -21   21.84    3.29
   1   4 -20    1.58    0.94
   1   4 -19   36.53    4.52
   1   4 -18  182.19   10.25
   1   4 -17  247.73   11.60
   1   4 -16  357.01   13.55
   1   4 -15  794.47   20.02
  -1  -4 -15  768.29   20.80
   1   4 -14    3.78    1.40
  -1  -4 -14    3.48    1.39
  -1  -4 -13   85.37    6.01
  -1  -4 -12  170.14    8.37
  -1  -4 -11  138.55    7.12
  -1  -4 -10   37.40    3.55
  -1  -4  -9  102.49    5.79
  -1  -4  -8   47.30    4.06
  -1  -4  -7  326.48   11.12
  -1  -4  -6  274.87   10.51
  -1   4   5  698.11   21.73
  -1  -4  -5  677.56   17.65
   1   4  -5  741.49   15.78
  -1  -4  -4  243.65   10.36
  -1   4   4  235.58   12.09
   1   4  -4  249.80    8.10
  -1   4   3  485.19   17.22
   1   4  -3  481.70   10.74
   1   4  -3  472.28   14.55
  -1   4   2    9.23    2.39
   1   4  -2   10.58    2.12
   1   4  -1  517.63   15.84
  -1   4   1  561.65   18.04
   1   4   0  175.96    9.24
  -1   4   0  165.46    9.35
  -1   4  -1  534.07   16.93
   1   4   1  546.86   17.07
   1   4   2    9.47    2.43
   1  -4  -4  230.78    9.13
   1  -4  -5  678.02   15.70
   1  -4  -6  268.07    9.02
   1  -4  -7  335.19    9.76
   1  -4  -8   48.71    3.46
   1  -4  -9  115.98    5.32
   1  -4 -10   43.42    3.40
   1  -4 -11  153.58    6.69
  -1   4 -12  191.91    9.06
  -1   4 -13   91.26    6.54
  -1   4 -14    2.13    1.02
  -1   4 -15  779.08   21.86
  -1   4 -16  328.69   14.41
  -1   4 -17  229.75   12.38
  -1   4 -18  178.56   10.97
  -1   4 -19   32.43    4.63
  -1   4 -20    1.80    1.04
  -1  -4  22    1.49    1.55
  -1  -4  23   34.09    4.78
  -1  -4  24   14.38    2.80
   1  -5  23   25.76    3.74
   1   5 -22    7.32    1.56
   1  -5  22   14.35    2.86
   1   5 -21    5.78    1.59
   1   5 -20    9.87    2.22
   1   5 -19   37.12    4.32
   1   5 -18    5.34    1.82
   1   5 -17  259.26   11.82
   1   5 -16  293.99   12.32
   1   5 -15  159.27    8.79
   1   5 -14  148.10    8.43
  -1   5  14  148.35   14.98
  -1  -5 -14  149.75    8.51
  -1   5  13   68.36   10.12
  -1  -5 -13   71.60    5.75
   1   5 -12  311.32   15.96
  -1  -5 -12  299.48   11.66
  -1   5  11   42.61    7.51
  -1  -5 -11   53.82    4.64
  -1   5  10   77.27    9.58
  -1  -5 -10   82.70    5.70
  -1   5   9  167.13   13.52
  -1  -5  -9  168.72    8.32
  -1   5   8   40.35    6.36
  -1  -5  -8   41.87    4.21
  -1  -5  -7  160.97    8.62
  -1   5   7  155.42   11.98
  -1   5   6   31.06    5.24
  -1  -5  -6   30.91    3.94
  -1   5   5    8.19    2.55
  -1  -5  -5    9.69    2.24
  -1  -5  -4   40.62    4.72
  -1   5   4   45.81    6.04
  -1   5   3  417.50   18.11
  -1   5   2  120.03    9.49
   1   5  -2  118.42    8.24
   1   5  -1  153.38    9.64
  -1   5   1  175.44   11.20
   1   5   0  670.65   21.26
  -1   5   0  675.16   22.27
  -1   5  -1  163.91   10.54
   1   5   1  160.78   10.45
   1   5   2  115.81    9.01
   1   5   3  385.18   17.14
   1  -5  -4   38.25    4.27
   1   5   4   39.87    5.71
   1  -5  -5   11.35    2.16
   1  -5  -6   32.36    3.57
   1  -5  -7  158.81    7.51
   1  -5  -8   46.62    3.85
   1  -5  -9  183.22    7.43
  -1   5 -11   57.40    4.95
  -1   5 -12  334.67   12.74
  -1   5 -13   73.06    6.05
  -1   5 -14  144.87    8.92
  -1   5 -15  145.91    9.24
  -1   5 -16  287.74   13.46
  -1   5 -17  258.74   13.04
  -1   5 -18    6.15    1.99
  -1   5 -19   30.77    4.22
  -1   5 -20   10.28    2.36
  -1   5 -21    3.66    1.25
  -1  -5  22   11.43    2.68
  -1  -5  23   29.26    4.12
   1  -6  22    0.77    0.73
   1   6 -21   54.18    4.55
   1   6 -20   25.58    3.38
   1   6 -19   -0.42    0.88
   1   6 -18   15.95    2.73
   1   6 -17   96.57    7.02
   1   6 -16   15.67    2.91
   1   6 -15  637.61   18.48
   1   6 -14  743.69   20.08
   1   6 -13 1490.56   37.51
   1   6 -12  389.07   18.87
  -1  -6 -12  373.47   13.51
   1   6 -11    9.87    2.80
  -1   6  11    5.57    2.94
  -1  -6 -11   11.32    2.34
  -1   6  10   34.68    6.88
   1   6 -10   28.46    5.12
  -1  -6 -10   39.26    4.23
  -1  -6  -9    1.37    0.72
   1   6  -9    3.55    1.99
  -1   6   9    0.98    1.38
   1   6  -8  175.20   12.70
  -1   6   8  210.11   16.11
  -1  -6  -8  190.60   10.03
  -1  -6  -7   35.18    4.37
  -1   6   7   38.77    6.67
  -1  -6  -6  104.11    7.98
  -1   6   6  110.60   11.00
  -1   6   5  711.60   27.82
  -1  -6  -5  659.46   21.27
  -1   6   4   47.06    6.83
  -1  -6  -4   41.45    5.23
  -1  -6  -3  203.76   11.92
  -1   6   3  200.40   13.92
  -1   6   2  172.58   12.56
   1   6  -2  168.43   11.20
   1   6  -1  356.84   16.78
  -1   6   1  362.68   18.26
   1   6   0  105.82    9.22
  -1   6   0  111.74    9.98
  -1   6  -1  373.80   18.14
   1   6   1  362.58   17.86
   1   6   2  167.34   12.34
   1   6   3  172.60   12.87
   1   6   4   41.00    6.43
   1  -6  -4   46.94    5.28
   1  -6  -5  695.01   20.24
   1   6   5  668.03   27.14
   1   6   6  102.38   10.77
   1  -6  -6  109.10    7.39
   1  -6  -7   39.00    4.12
   1   6   7   37.32    6.66
   1  -6  -8  202.32    9.04
   1   6   8  188.74   15.84
   1   6   9    3.01    2.32
  -1   6 -10   36.43    4.04
  -1   6 -11   13.28    2.59
  -1   6 -12  394.12   14.20
  -1   6 -13 1515.87   30.72
  -1   6 -14  688.05   20.42
  -1   6 -15  608.72   19.64
  -1   6 -16   11.93    2.58
  -1   6 -17   93.47    7.62
  -1   6 -18   19.10    3.44
  -1   6 -19    0.58    0.62
  -1   6 -20   22.07    3.34
  -1  -6  22    2.16    1.21
   1   7 -21   26.33    2.72
   1   7 -20  127.23    6.87
   1   7 -19    0.08    0.74
   1   7 -18    8.50    2.00
   1   7 -17   88.64    6.60
   1   7 -16   49.93    5.04
   1   7 -15   18.41    3.12
   1   7 -14  137.80    8.40
   1   7 -13   62.97    7.37
   1   7 -12  231.23   14.76
   1   7 -11  136.55   11.63
   1   7 -10  147.48   12.31
  -1  -7 -10  149.31    8.76
  -1   7   9  179.44   16.65
  -1  -7  -9  184.44   10.09
   1   7  -9  158.43   12.92
  -1  -7  -8  100.69    7.74
   1   7  -8   96.92   10.04
  -1   7   8  104.57   12.34
  -1   7   7   96.02   11.54
   1   7  -7  101.64   10.16
  -1  -7  -7  106.41    8.35
  -1  -7  -6   25.06    4.18
  -1   7   6   28.21    6.09
   1   7  -6   23.42    4.78
  -1   7   6   27.12    4.01
   1   7  -5  159.92   12.35
  -1  -7  -5  150.73   10.72
  -1   7   5  142.88   13.39
  -1   7   5  159.59    9.48
  -1   7   4  226.10   16.60
   1   7  -4  229.95   14.44
  -1  -7  -4  201.74   12.80
  -1   7   4  229.84   11.41
  -1  -7  -3  137.46   10.94
  -1   7   3  134.07   12.44
  -1   7   3  140.44    9.05
   1   7  -3  154.69   11.47
  -1   7   2   17.10    4.33
   1   7  -2   15.38    3.49
  -1  -7  -2   21.55    4.29
  -1   7   2   19.80    3.41
  -1   7   2   23.78    3.78
  -1   7   1  346.44   19.63
  -1   7   1  364.61   15.41
   1   7  -1  368.76   16.95
   1   7  -1  346.50   18.44
  -1   7   0   14.71    3.07
  -1   7   0   15.06    4.00
   1   7   0   13.01    3.62
   1   7   0   13.25    3.05
  -1   7  -1  365.87   16.12
   1   7   1  338.91   18.99
  -1   7  -2   17.93    3.48
   1   7   2   18.29    4.46
   1   7   2   19.88    3.62
   1   7   3  136.57    9.49
   1  -7  -3  138.99   10.11
   1   7   3  127.29   12.20
  -1   7  -3  156.54   10.78
   1   7   4  214.21   16.24
   1  -7  -4  211.43   12.20
   1   7   4  230.55   12.02
  -1   7  -4  216.84   12.91
   1   7   5  173.40   10.23
   1   7   5  141.51   13.58
  -1   7  -5  160.15   11.10
   1  -7  -5  149.45    9.63
   1   7   6   26.81    3.91
   1  -7  -6   22.99    3.63
   1   7   6   20.27    5.26
  -1   7  -6   22.78    4.28
  -1   7  -7   90.38    8.39
   1   7   7  107.65   12.53
   1   7   7  119.51    8.20
  -1   7  -8   86.20    8.07
   1   7   8  106.24   12.55
   1   7   9  174.13   16.74
  -1   7  -9  163.41   10.95
  -1   7  -9  179.20    8.95
  -1   7 -10  162.94    8.63
  -1   7 -11  149.64    8.56
  -1   7 -12  218.32   10.69
  -1   7 -13   55.34    5.42
  -1   7 -14  136.58    8.89
  -1   7 -15   15.62    2.88
  -1   7 -16   47.24    5.18
  -1   7 -17   90.10    7.10
  -1   7 -18    7.70    2.02
  -1   7 -19    1.65    0.84
  -1   7 -20  116.17    6.94
   1   8 -19   30.59    3.15
   1   8 -18    2.49    0.66
   1   8 -17    6.51    1.64
   1   8 -16    7.21    1.73
   1   8 -15  180.46    9.08
   1   8 -14  125.17    9.06
   1   8 -14  124.72    7.62
   1   8 -13  196.25    9.83
   1   8 -13  180.32   11.82
   1   8 -12  147.07   11.37
   1   8 -11  108.64   10.27
   1   8 -10  138.56   12.06
   1   8  -9  283.95   17.74
   1   8  -8   52.24    7.58
   1   8  -7   94.89   10.27
   1   8  -6  241.10   16.33
  -1  -8  -6  236.36   13.56
  -1   8   5  119.60   13.02
  -1   8   5  144.25    9.55
   1   8  -5  133.58   11.88
  -1  -8  -5  126.49   10.42
   1   8  -4   52.56    7.24
  -1   8   4   59.89    6.16
  -1  -8  -4   53.66    7.02
  -1   8   4   49.05    8.27
   1   8  -3  186.48   13.35
  -1   8   3  164.99   14.95
  -1  -8  -3  171.42   12.98
  -1   8   3  176.82   10.74
  -1   8   2  122.36    9.05
   1   8  -2  116.33   10.27
  -1   8   2  110.62   12.08
  -1  -8  -2  119.08   11.31
  -1  -8  -1   36.10    6.32
   1   8  -1   40.26    5.89
  -1   8   1   44.07    5.54
   1   8   0   34.43    5.31
  -1   8   0   42.36    5.63
   1   8   1   36.43    5.45
   1   8   1   36.01    6.45
  -1   8  -1   36.76    5.37
  -1   8  -2  122.52    9.95
   1  -8  -2   98.24    8.86
   1   8   2  126.34    9.73
   1   8   2  113.96   12.02
  -1   8  -3  175.85   12.09
   1   8   3  157.66   14.45
   1   8   3  162.73   10.84
   1  -8  -3  155.34   10.86
   1   8   4   48.18    8.15
  -1   8  -4   59.89    7.08
   1   8   4   46.89    5.64
   1   8   5  138.76    9.58
   1   8   5  116.34   13.04
  -1   8  -5  122.37   10.28
  -1   8  -6  194.37   12.88
   1   8   6  248.17   12.57
   1   8   7  126.30    8.81
  -1   8  -7   81.75    8.16
  -1   8  -8   52.20    6.26
  -1   8  -8   66.75    5.20
  -1   8  -9  312.47   15.39
  -1   8  -9  302.26   11.61
  -1   8 -10  124.48    7.50
  -1   8 -10  136.03    9.62
  -1   8 -11   99.86    6.86
  -1   8 -12  143.06    8.50
  -1   8 -13  161.93    9.15
  -1   8 -14  116.23    7.82
  -1   8 -15  163.50    9.31
  -1   8 -16    6.30    1.66
  -1   8 -17    4.15    1.38
  -1   8 -18    4.12    1.35
  -1   8 -19   26.57    2.98
   1   9 -17   11.71    1.86
   1   9 -16    8.07    1.68
   1   9 -15    5.73    1.46
   1   9 -14    0.31    0.43
   1   9 -13    7.85    1.82
   1   9 -13    6.45    2.03
   1   9 -12   38.89    4.10
   1   9 -12   40.56    5.32
   1   9 -11  106.49    6.84
   1   9 -11   94.36    8.77
   1   9 -10   36.05    5.66
   1   9  -9   17.12    4.17
   1   9  -8   15.94    4.05
   1   9  -7   30.95    5.77
   1   9  -6  132.25   11.98
   1   9  -5  146.65   12.52
   1   9  -4  125.43   11.44
  -1   9   3  200.99   11.88
   1   9  -3  206.11   14.39
   1   9  -2  463.30   21.19
  -1   9   2  475.54   18.70
  -1   9   1   33.43    5.07
   1   9  -1   31.14    5.33
   1   9   0  536.54   21.78
  -1   9   0  561.82   21.19
   1   9   1   32.52    5.16
  -1   9  -1   34.86    5.35
  -1   9  -2  471.28   20.17
   1   9   2  437.03   18.59
  -1   9  -3  202.74   13.22
   1   9   3  197.58   12.04
  -1   9  -4  116.90   10.07
   1   9   4  126.96    9.35
  -1   9  -5  123.44   10.38
   1   9   5  144.22    9.72
   1   9   6  146.67    9.63
  -1   9  -6  109.18    9.56
  -1   9  -7   29.98    4.97
  -1   9  -8   22.13    3.99
  -1   9  -8   21.86    2.94
  -1   9  -9   19.03    2.78
  -1   9  -9   17.17    3.41
  -1   9 -10   34.25    3.77
  -1   9 -10   40.33    4.82
  -1   9 -11   93.16    6.36
  -1   9 -12   40.26    4.16
  -1   9 -13    7.03    1.68
  -1   9 -14   -1.01    1.18
  -1   9 -15    6.16    1.48
  -1   9 -16    7.99    1.65
  -1   9 -17   13.00    2.01
   1  10 -15   27.62    2.61
   1  10 -14   98.51    5.36
   1  10 -13   24.55    2.76
   1  10 -12   47.27    4.51
   1  10 -12   47.14    3.93
   1  10 -11   20.67    3.40
   1  10 -11   16.52    2.37
   1  10 -10   81.55    7.34
   1  10 -10   77.50    5.23
   1  10  -9   15.40    3.37
   1  10  -9   21.47    2.86
   1  10  -8    9.80    2.79
   1  10  -7   28.77    5.00
   1  10  -6   34.19    5.47
   1  10  -5   18.50    4.10
   1  10  -4   76.88    8.41
   1  10  -3   24.90    4.71
   1  10  -2  218.25   13.68
   1  10  -1  123.39   10.08
  -1  10   1  144.72   10.19
   1  10   0    0.16    0.92
  -1  10   0    2.27    1.67
   1  10   1  121.50    9.36
  -1  10  -1  133.75   10.00
  -1  10  -2  234.02   13.47
   1  10   2  220.24   12.28
  -1  10  -3   27.51    4.60
   1  10   3   26.83    4.21
  -1  10  -4   74.79    7.60
   1  10   4   83.07    7.16
  -1  10  -5   11.79    3.06
  -1  10  -6   28.58    4.46
  -1  10  -7   25.63    4.10
  -1  10  -8    8.19    2.18
  -1  10  -9   23.61    3.44
  -1  10 -10   92.02    6.22
  -1  10 -12   42.42    3.77
  -1  10 -13   21.96    2.57
   1  11 -10   74.11    5.00
   1  11  -9   42.58    4.30
   1  11  -8   33.31    4.11
   1  11  -7   13.33    2.78
   1  11  -6   16.57    3.05
   1  11  -5    7.13    1.89
   1  11  -4   11.43    2.69
   1  11  -3   38.57    4.95
   1  11  -2   17.13    3.34
   1  11  -1    1.43    1.09
   1  11   0  235.23   11.72
   1  11   1    1.18    1.02
   1  11   2   16.40    2.94
  -2   0  -1    3.71    0.51
  -2   0   1    3.52    0.38
   2   0   1    3.41    0.95
   2   0   2 2663.43   33.48
  -2   0   2 2638.89   24.16
  -2   0  -2 2682.03   26.55
  -2   0  -3 9940.38   87.24
  -2   0   3 9999.00   84.30
  -2   0  -4  325.49    7.00
  -2   0  -5  121.49    4.51
  -2   0  -6    0.79    0.45
  -2   0  -7  867.04   15.44
  -2   0  -8  223.92    7.84
  -2   0  -9  119.86    6.15
  -2   0 -10  413.05   12.68
  -2   0 -11  461.03   14.59
  -2   0 -12   17.65    3.07
  -2   0 -13   21.94    3.61
  -2   0 -14   51.16    5.90
  -2   0 -15  162.71   11.39
  -2   0 -16   43.79    6.24
  -2   0  16   37.95    5.83
   2   0  16   31.02    5.39
  -2   0 -17    4.18    1.56
  -2   0  17    4.74    2.53
   2   0  17    5.89    2.63
  -2   0  18  126.80   11.48
   2   0  18  132.98   11.83
  -2   0  19    7.03    2.73
   2   0  19    5.62    2.40
  -2   0  20   25.42    5.03
   2   0  20   30.54    5.74
  -2   0  21   30.05    5.30
   2   0  21   25.11    5.07
  -2   0  22    2.83    1.23
   2   0  22    1.29    0.81
  -2   0 -23    4.48    1.97
  -2   0  23    2.98    1.42
   2   0  23    3.82    1.80
  -2   0 -24    2.66    1.54
  -2   0 -25   15.17    3.28
  -2  -1 -25   44.71    5.67
  -2  -1 -24   45.50    6.61
   2  -1  24   34.92    4.66
   2  -1  23    0.70    0.94
  -2   1  22   23.55    4.32
   2  -1  22   30.36    5.28
   2  -1  21   24.17    4.72
  -2   1  21   20.62    4.34
   2  -1  20    3.83    1.84
  -2   1  20    5.93    2.75
  -2   1  19    5.79    1.93
   2  -1  19    4.89    2.25
  -2   1  18   68.65    8.85
   2  -1  18   65.64    7.59
  -2   1  17  229.15   16.23
  -2  -1 -17  263.49   15.22
  -2  -1 -16   63.55    6.99
  -2   1  16   70.72    8.81
  -2   1  15  120.11   11.15
  -2  -1 -15  109.98    8.69
  -2  -1 -14   46.90    5.25
  -2  -1 -13  107.79    7.39
  -2  -1 -12   48.86    4.54
  -2  -1 -11  192.37    8.45
  -2  -1 -10 1098.79   20.51
  -2  -1  -9  457.04   11.71
  -2  -1  -8  407.41   10.34
  -2  -1  -7  205.23    6.81
  -2  -1  -6  192.29    6.09
  -2  -1  -5 1762.27   21.99
  -2   1   4 5867.28   58.76
  -2  -1  -4 5838.46   55.81
  -2  -1  -3 4198.95   42.46
  -2   1   3 4278.56   44.39
  -2  -1  -2 2900.01   31.70
  -2   1   2 2956.57   32.68
   2  -1   2 2970.63   35.24
   2  -1   1 3015.25   36.65
  -2  -1  -1 3152.63   33.45
  -2  -1   0 9715.56   88.17
   2   1   0 9758.30   95.58
  -2   1  -1 3037.21   30.30
   2   1   1 3065.82   38.51
  -2   1  -2 2956.91   30.77
  -2   1  -3 4289.44   43.33
  -2   1  -4 5820.02   53.04
   2  -1  -4 4980.21   43.70
  -2   1  -5 1787.84   24.73
   2  -1  -5 1772.24   18.83
   2  -1  -6  199.46    5.18
  -2   1  -6  198.41    7.48
   2  -1  -7  181.00    5.72
  -2   1  -7  194.22    7.87
  -2   1  -8  413.23   12.63
   2  -1  -8  418.89    9.99
  -2   1  -9  482.34   14.54
   2  -1  -9  473.57   11.95
   2  -1 -10 1159.83   21.52
  -2   1 -10 1101.29   24.70
  -2   1 -11  198.71   10.60
  -2   1 -12   48.33    5.57
  -2   1 -13  116.88    9.31
  -2   1 -14   50.99    6.45
  -2   1 -14   51.85    6.48
  -2   1 -15  128.51   10.68
  -2   1 -15  115.08   10.23
   2   1  15  116.20   11.09
   2   1  16   65.25    8.63
  -2   1 -16   62.04    7.42
  -2   1 -16   63.47    7.80
   2   1  17  232.84   16.46
  -2  -1  18   68.64    7.78
   2   1  18   77.09    9.48
   2   1  19    2.15    1.71
  -2  -1  19    6.87    2.74
   2   1  20    6.03    2.64
  -2  -1  20    5.80    2.24
   2   1  21   20.96    4.48
  -2  -1  21   19.88    4.16
  -2  -1  22   29.28    5.06
   2   1  22   26.13    4.62
  -2   1 -23    1.37    1.61
  -2  -1  23   -0.26    0.89
  -2  -1  24   34.65    4.32
  -2   1 -24   53.35    6.84
  -2  -2 -25   67.99    6.67
  -2  -2 -24   57.05    7.03
   2  -2  24   40.61    4.98
   2  -2  23  237.59   13.74
   2  -2  22   30.71    5.22
   2  -2  21   39.36    5.97
  -2   2  20  165.39   12.82
   2  -2  20  206.77   13.76
  -2   2  19  175.40   13.87
  -2   2  18   86.31   10.08
  -2   2  17  124.80   12.43
  -2  -2 -16  635.46   21.58
  -2   2  16  630.58   28.33
  -2  -2 -15  464.13   17.12
  -2   2  15  484.13   24.53
   2   2 -15  483.70   14.84
  -2   2  14   78.84    9.66
  -2  -2 -14   67.02    5.91
  -2  -2 -13  169.61    8.88
  -2  -2 -12   62.45    5.00
  -2  -2 -11 1170.52   22.08
  -2  -2 -10  583.97   14.33
  -2  -2  -9  238.31    8.46
  -2  -2  -8  297.57    8.92
  -2  -2  -7  794.58   14.96
  -2  -2  -6  481.02   11.08
  -2   2   5  216.83    8.94
  -2  -2  -5  231.71    7.50
  -2   2   4  722.18   16.46
  -2  -2  -4  714.37   14.30
  -2  -2  -3  156.77    6.45
  -2   2   3  150.42    7.01
  -2   2   2 1263.89   22.00
  -2  -2  -2 1309.45   21.24
   2   2  -2 1286.90   16.92
  -2   2   1 6250.68   66.93
   2   2  -1 6284.21   61.26
   2   2  -1 6357.39   69.56
   2   2   0 5490.16   61.10
   2   2   1 6287.72   67.04
   2  -2  -3  150.66    3.86
   2  -2  -4  707.80    8.85
   2  -2  -5  230.56    4.37
  -2   2  -5  234.37    9.01
  -2   2  -6  468.76   13.70
   2  -2  -6  468.49    7.36
  -2   2  -7  843.98   20.26
   2  -2  -7  852.13   11.96
  -2   2  -8  311.24   12.57
   2  -2  -8  310.91    7.33
   2  -2  -9  264.37    7.45
  -2   2  -9  224.25   11.27
  -2   2 -10  540.82   18.78
  -2   2 -11 1128.71   29.28
  -2   2 -12   57.19    6.54
  -2   2 -14   80.00    7.54
   2   2  14   72.93    9.38
   2   2  15  465.97   24.36
  -2   2 -15  480.00   19.45
   2   2  16  617.38   28.59
  -2   2 -16  628.14   23.14
  -2   2 -17  114.58    9.79
   2   2  17  113.60   11.91
  -2   2 -18   83.69    8.29
   2   2  18   80.92    9.83
   2   2  19  155.74   13.32
  -2   2 -19  217.75   17.90
   2   2  20  169.79   13.22
  -2  -2  20  197.06   13.11
  -2   2 -21   50.56    8.01
  -2  -2  21   32.94    5.24
  -2  -2  22   24.44    4.36
  -2   2 -22   36.62    6.46
  -2  -2  23  217.38   12.34
  -2   2 -23  283.34   16.10
  -2  -2  24   38.22    4.44
   2  -3  24    0.45    0.68
  -2  -3 -24    1.00    1.18
   2  -3  23    6.84    2.26
   2  -3  22   41.84    5.71
   2  -3  21   16.84    3.75
   2   3 -19   32.30    4.11
   2   3 -18   92.84    7.00
   2   3 -17   82.99    6.53
  -2  -3 -16   37.10    4.87
  -2   3  16   32.50    6.19
   2   3 -16   32.17    3.92
   2   3 -15  320.49   12.09
  -2   3  15  304.57   19.56
  -2  -3 -15  310.57   13.45
  -2  -3 -14  473.94   15.75
  -2   3  14  461.40   24.07
  -2  -3 -13  151.53    8.29
  -2   3  13  154.24   13.62
  -2  -3 -12   34.77    3.70
  -2  -3 -11  113.54    6.67
  -2  -3 -10  120.66    6.39
  -2  -3  -9   10.93    1.84
  -2  -3  -8 1333.11   22.47
  -2  -3  -7  543.35   13.45
  -2   3   7  492.65   16.96
  -2   3   6  106.13    7.30
  -2  -3  -6  117.10    6.06
  -2  -3  -5   92.41    5.53
  -2   3   5   79.49    6.20
  -2  -3  -4  723.09   16.91
  -2   3   4  718.94   19.15
  -2   3   3  727.05   18.98
  -2  -3  -3  693.88   16.77
  -2   3   2   23.42    3.18
  -2  -3  -2   23.83    2.97
   2   3  -2   21.98    2.42
   2   3  -2   23.12    2.93
   2   3  -1  978.40   20.10
   2   3  -1  969.17   18.71
  -2   3   1  980.20   21.52
  -2   3   0  325.72   11.71
   2   3   0  336.77   10.87
   2  -3  -4  699.92   12.46
   2  -3  -5   86.45    3.65
   2  -3  -6  121.58    4.02
   2  -3  -7  583.46    9.94
   2   3  13  148.21   13.43
  -2   3 -13  166.66    9.85
   2   3  14  433.78   23.40
  -2   3 -14  471.72   17.74
  -2   3 -15  292.98   14.41
   2   3  15  284.94   19.06
  -2   3 -16   45.07    8.35
  -2   3 -16   29.25    4.62
   2   3  16   32.77    6.60
  -2   3 -17   71.32    7.32
  -2   3 -17  103.44   12.50
  -2   3 -18  115.64   13.18
  -2   3 -18   86.67    8.09
  -2   3 -19   42.00    7.76
  -2   3 -19   27.57    4.41
  -2  -3  21   14.57    3.33
  -2  -3  22   39.95    5.39
  -2  -3  23    5.16    1.97
  -2  -3  24    0.45    0.41
  -2  -4 -24    6.24    1.84
  -2  -4 -23   31.86    5.05
   2  -4  23   30.11    4.21
   2  -4  22    5.53    1.94
   2   4 -21   21.11    3.05
   2  -4  21   25.59    4.28
   2   4 -20  189.19    9.80
   2   4 -19   55.07    5.37
   2   4 -18   21.03    3.28
   2   4 -17   55.12    5.21
   2   4 -16   55.07    5.11
   2   4 -15  152.99    8.39
  -2  -4 -15  140.56    8.87
  -2  -4 -14  249.60   11.39
  -2  -4 -13  108.49    7.07
  -2   4  13   85.63    9.74
  -2  -4 -12  241.24   10.56
  -2   4  12  186.32   14.06
  -2   4  11  168.94   12.85
  -2  -4 -11  209.37    9.33
  -2  -4 -10   35.58    3.70
  -2   4  10   33.31    5.43
  -2  -4  -9    7.23    1.75
  -2   4   9    6.70    2.28
  -2   4   8  118.39    9.34
  -2  -4  -8  130.38    7.02
  -2   4   7  134.70    9.65
  -2  -4  -7  145.25    7.60
  -2  -4  -6  112.23    6.84
  -2   4   6  117.78    8.84
   2   4  -5 1143.73   24.94
  -2   4   5 1140.93   28.60
  -2  -4  -5 1118.24   23.90
   2   4  -4 2318.58   36.72
  -2   4   4 2202.68   41.24
  -2  -4  -4 2239.50   36.56
   2   4  -3 1386.98   26.01
  -2   4   3 1447.83   31.66
  -2  -4  -3 1426.50   28.34
  -2   4   2  148.44    9.29
   2   4  -2  148.96    7.48
   2   4  -2  145.92    7.61
   2   4  -1  533.63   15.63
  -2   4   1  559.55   18.25
   2   4   0   96.08    6.69
  -2   4   0   99.03    7.35
   2   4   1  522.17   16.53
   2  -4  -4 2254.15   31.11
   2  -4  -5 1170.75   19.44
   2  -4  -6  121.29    5.21
  -2   4 -12  262.19   11.82
  -2   4 -13  107.76    7.88
  -2   4 -14  253.59   12.68
  -2   4 -15  150.79   10.02
  -2   4 -16   56.15    6.25
  -2   4 -17   53.42    6.12
  -2   4 -18   14.46    3.15
  -2   4 -19   49.19    5.83
  -2  -4  21   24.80    4.04
  -2  -4  22    4.37    1.49
  -2  -4  23   28.83    3.97
   2  -5  23   64.92    5.31
   2  -5  22   25.11    3.71
  -2  -5 -22   25.92    4.51
   2   5 -21   13.53    2.24
   2   5 -20    6.24    1.61
   2   5 -19   30.40    3.81
   2   5 -18  153.50    8.75
   2   5 -17   56.06    5.25
   2   5 -16   54.87    5.08
   2   5 -15  365.93   13.38
   2   5 -15  389.44   18.35
   2   5 -14   65.78    7.61
   2   5 -13  341.83   17.91
  -2  -5 -13  321.85   12.91
  -2  -5 -12   16.44    2.80
  -2   5  12   10.32    3.61
   2   5 -12   14.84    3.51
  -2   5  11   34.47    6.24
   2   5 -11   37.93    5.96
  -2  -5 -11   30.72    3.71
  -2   5  10   27.44    5.44
  -2  -5 -10   28.97    3.55
   2   5 -10   26.79    4.81
  -2   5   9   18.72    4.38
  -2  -5  -9   25.55    3.34
  -2  -5  -8   70.45    5.70
  -2   5   8   71.78    8.14
  -2   5   7   40.39    6.03
  -2  -5  -7   36.22    4.15
  -2   5   6   72.48    7.86
  -2  -5  -6   74.15    6.16
  -2  -5  -5  515.39   17.08
  -2   5   5  511.92   20.79
  -2  -5  -4   82.78    6.74
  -2   5   4   90.53    8.40
  -2   5   3   70.16    7.40
  -2  -5  -3   72.11    6.42
   2   5  -2  129.81    8.34
  -2   5   2  132.20   10.00
   2   5  -1  469.33   16.74
  -2   5   1  470.03   18.97
  -2   5   0  438.75   18.18
   2   5   0  432.21   16.61
   2   5   1  484.60   18.28
   2   5   2  129.48    9.58
   2   5   3   76.69    7.58
   2  -5  -4   98.21    6.30
   2  -5  -5  518.31   14.02
  -2   5 -10   29.03    3.59
  -2   5 -11   34.00    4.06
  -2   5 -12   12.76    2.57
  -2   5 -13  334.71   14.17
  -2   5 -14   63.01    6.22
  -2   5 -15  355.47   15.58
  -2   5 -16   56.54    6.23
  -2   5 -17   48.98    5.83
  -2   5 -18  163.26   10.65
  -2   5 -19   26.82    4.17
  -2  -5  22   23.64    3.64
  -2  -5  23   83.69    6.47
   2  -6  22   84.43    5.81
   2   6 -21    5.40    1.25
  -2  -6 -21    9.24    2.65
   2   6 -20   27.93    3.25
   2   6 -19   25.55    3.26
   2   6 -18   14.17    2.51
   2   6 -17    2.42    1.06
   2   6 -16    9.21    2.18
   2   6 -15   18.92    3.12
   2   6 -15   21.63    4.21
   2   6 -14  254.96   15.35
   2   6 -13    1.93    1.71
   2   6 -12    4.50    2.31
  -2   6  11   39.51    7.37
  -2  -6 -11   52.27    5.06
   2   6 -11   53.79    7.39
  -2  -6 -10  137.41    8.20
  -2   6  10  120.64   12.53
   2   6 -10  125.91   11.37
  -2  -6  -9  117.61    7.83
  -2   6   9  111.28   11.65
   2   6  -9  109.51   10.60
  -2  -6  -8   74.97    6.41
   2   6  -8   74.83    8.69
  -2   6   8   73.85    9.14
  -2   6   8   95.17    7.19
  -2  -6  -7    1.42    0.86
  -2   6   7    0.77    0.54
   2   6  -7    0.65    0.62
  -2   6   7    0.81    0.82
  -2   6   6   48.36    7.13
  -2  -6  -6   41.73    5.08
  -2   6   5  764.89   28.44
  -2  -6  -5  766.06   23.02
  -2   6   4  118.18   10.76
  -2  -6  -4  117.68    8.92
  -2   6   3  529.50   22.90
  -2  -6  -3  547.65   20.18
  -2  -6  -2   15.26    3.25
   2   6  -2   17.37    3.52
  -2   6   2   19.93    4.46
  -2   6   1   87.42    9.00
   2   6  -1   88.00    8.07
   2   6   0   65.40    7.13
   2   6   1   85.29    8.44
   2   6   2   15.91    3.72
   2   6   3  541.20   23.06
   2   6   4  117.03   10.88
   2   6   5  723.70   28.46
   2   6   6   42.28    7.04
   2   6   7    2.31    2.01
  -2   6  -8   85.65    5.78
  -2   6  -9  118.23    7.11
  -2   6 -10  140.40    8.13
  -2   6 -11   49.66    5.04
  -2   6 -12    4.52    1.61
  -2   6 -13    3.44    1.11
  -2   6 -14  259.78   13.00
  -2   6 -15   14.60    2.97
  -2   6 -16    8.80    2.53
  -2   6 -17    0.86    0.79
  -2   6 -18   15.13    2.96
  -2   6 -19   24.43    3.69
  -2  -6  21    7.94    2.16
   2   7 -20   38.61    3.47
   2   7 -19   11.64    1.93
   2   7 -18   26.33    3.23
   2   7 -17   40.30    4.13
   2   7 -16  193.45    9.30
   2   7 -15  216.32   13.00
   2   7 -15  204.18    9.83
   2   7 -14  101.52    9.45
   2   7 -13  198.00   13.94
   2   7 -12   33.13    5.96
   2   7 -11   73.42    8.96
   2   7 -10  320.18   19.19
   2   7  -9   94.91   10.29
  -2   7   9   91.04   11.31
  -2  -7  -9  100.82    7.56
  -2   7   8   86.92   10.71
   2   7  -8  104.16   10.67
  -2  -7  -8   93.04    7.56
  -2   7   7  899.40   34.97
   2   7  -7  924.14   32.35
  -2  -7  -7  944.06   25.97
   2   7  -6   23.47    4.97
  -2  -7  -6   23.26    3.91
  -2   7   6   29.06    4.27
  -2   7   6   26.84    5.71
  -2   7   5  431.74   23.11
  -2  -7  -5  458.98   19.15
   2   7  -4   48.33    6.66
  -2   7   4   44.99    7.33
  -2   7   4   67.11    6.33
  -2  -7  -4   54.49    6.61
  -2   7   3  564.57   18.59
   2   7  -3  546.16   22.42
  -2   7   3  484.00   23.96
  -2  -7  -3  520.64   21.55
  -2   7   2   70.05    6.19
   2   7  -2   67.33    7.50
  -2   7   2   65.10    6.20
  -2   7   2   67.27    8.72
  -2  -7  -2   55.50    7.09
  -2   7   1  155.61    9.73
   2   7  -1  140.13   10.67
  -2   7   1  164.07    9.44
  -2  -7  -1  128.58   11.08
   2   7  -1  143.76   11.55
  -2   7   0  533.04   17.27
  -2   7   0  500.83   18.15
   2   7   0  473.24   21.71
   2   7   0  484.49   19.68
   2   7   1  139.77   10.21
   2   7   1  139.85   12.00
  -2   7  -1  156.90   10.15
  -2   7  -1  160.75    9.25
   2   7   2   58.61    6.50
  -2   7  -2   57.26    6.15
   2   7   2   57.83    7.88
  -2   7  -2   65.19    5.80
  -2   7  -3  544.09   19.74
   2   7   3  555.06   20.01
   2   7   3  517.03   24.77
  -2   7  -3  527.02   16.94
  -2   7  -4   50.89    5.90
   2   7   4   51.67    5.85
   2   7   4   54.15    8.14
  -2   7  -5  422.21   17.27
   2   7   5  459.97   24.65
  -2   7  -6   15.11    3.17
   2   7   6   19.61    5.06
  -2   7  -7  782.37   23.49
   2   7   7  913.20   36.59
   2   7   8   91.60   11.75
  -2   7  -8   87.65    6.03
  -2   7  -9  104.09    6.77
   2   7   9   93.06   12.15
  -2   7 -10  351.37   13.14
  -2   7 -11   79.39    6.42
  -2   7 -12   27.88    3.90
  -2   7 -13  175.35   10.10
  -2   7 -14   87.29    7.21
  -2   7 -15  177.99   10.43
  -2   7 -16  179.36   10.42
  -2   7 -17   35.23    4.51
  -2   7 -18   25.18    3.57
   2   8 -19   39.10    3.26
   2   8 -18   13.96    2.10
   2   8 -17   16.46    2.42
   2   8 -16   43.76    4.08
   2   8 -15   21.26    3.56
   2   8 -15   27.42    3.42
   2   8 -14   28.46    3.59
   2   8 -14   26.84    4.39
   2   8 -13  109.71    9.78
   2   8 -12  208.99   14.26
   2   8 -11  235.75   15.76
   2   8 -10   79.20    9.40
   2   8  -9  144.45   12.84
   2   8  -8  311.16   19.13
   2   8  -7  163.73   13.80
   2   8  -6   74.27    9.18
   2   8  -5  279.99   17.50
  -2  -8  -4   30.18    5.19
   2   8  -4   30.57    5.55
   2   8  -3  125.28   11.15
  -2  -8  -3  127.66   11.27
  -2   8   2  145.23    9.90
  -2  -8  -2  133.80   12.03
   2   8  -2  130.14   11.08
  -2   8   2  163.56   10.49
  -2   8   1  199.12   11.72
   2   8  -1  189.98   13.11
  -2   8   1  248.80   12.99
  -2  -8  -1  231.04   16.65
   2   8   0  196.40   12.94
  -2   8   0  212.88   12.28
  -2  -8   0  210.29   16.47
  -2   8  -1  206.82   12.21
   2   8   1  189.07   12.50
   2   8   1  192.83   15.11
  -2   8  -1  223.80   12.18
  -2   8  -2  135.89    9.95
  -2   8  -2  153.46   10.00
   2   8   2  128.50   12.66
   2   8   2  125.48    9.93
  -2   8  -3  122.24    9.45
   2   8   3  111.87    9.26
   2   8   3  110.52   12.00
  -2   8  -3  143.88    9.52
   2   8   4   25.39    5.98
   2   8   4   33.23    4.89
  -2   8  -4   32.70    4.85
   2   8   5  305.05   14.50
  -2   8  -5  248.21   13.54
   2   8   6   77.28    6.96
  -2   8  -6   58.48    6.36
  -2   8  -7  143.46    9.74
  -2   8  -8  311.76   13.98
  -2   8  -9  138.79    7.91
  -2   8 -10   79.13    6.04
  -2   8 -11  215.69   10.44
  -2   8 -12  184.93    9.74
  -2   8 -13   94.60    7.01
  -2   8 -14   20.43    3.21
  -2   8 -15   20.79    3.23
  -2   8 -16   38.56    4.23
  -2   8 -17   16.39    2.63
   2   9 -17   76.57    4.52
   2   9 -16   27.62    2.90
   2   9 -15   17.19    2.37
   2   9 -14   33.36    4.06
   2   9 -14   34.77    3.50
   2   9 -13   58.65    4.69
   2   9 -13   57.33    6.00
   2   9 -12   19.17    2.88
   2   9 -12   19.47    3.85
   2   9 -11    4.85    1.98
   2   9 -10   27.91    5.19
   2   9  -9  147.19   12.29
   2   9  -8   72.49    8.91
   2   9  -7   59.77    7.94
   2   9  -6   86.61    9.67
   2   9  -5  105.80   10.72
   2   9  -4  115.61   10.98
   2   9  -3   42.15    6.47
   2   9  -2   49.92    6.88
   2   9  -1   24.53    4.64
  -2   9   0   34.34    5.02
   2   9   0   31.52    5.15
  -2   9  -1   38.06    5.32
   2   9   1   30.20    4.95
  -2   9  -2   46.38    5.94
   2   9   2   53.15    6.39
   2   9   3   41.40    5.46
  -2   9  -3   42.52    5.71
   2   9   4  106.06    8.57
  -2   9  -4  101.89    8.59
   2   9   5  118.28    8.63
  -2   9  -5   85.15    7.71
  -2   9  -6   71.73    6.93
   2   9   6  101.64    7.73
  -2   9  -7   48.76    5.42
  -2   9  -8   87.58    6.96
  -2   9 -11    3.58    1.03
  -2   9 -12   18.42    2.89
  -2   9 -13   48.12    4.48
  -2   9 -14   27.89    3.27
  -2   9 -15   16.50    2.36
   2  10 -14   24.71    2.52
   2  10 -13    3.41    1.17
   2  10 -13    2.36    0.89
   2  10 -12   33.78    3.94
   2  10 -12   36.75    3.31
   2  10 -11    0.82    0.54
   2  10 -11    1.99    0.93
   2  10 -10   91.45    7.87
   2  10 -10  101.91    5.94
   2  10  -9   11.33    2.95
   2  10  -8   46.68    6.14
   2  10  -7    3.96    2.08
   2  10  -6   55.96    6.96
   2  10  -5   33.77    5.62
   2  10  -4  125.00   10.49
   2  10  -3   28.70    5.02
   2  10  -2  113.97    9.69
   2  10  -1  146.76   10.84
   2  10   0  286.69   14.86
   2  10   1  143.71   10.00
   2  10   2  102.24    8.20
   2  10   3   30.84    4.24
   2  10   4  132.24    8.68
   2  10   5   44.60    4.90
   2  11 -10    8.48    1.70
   2  11 -10    6.75    1.18
   2  11  -9   51.75    4.70
   2  11  -9   46.74    3.28
   2  11  -8   13.36    2.55
   2  11  -8   13.58    1.83
   2  11  -7    1.54    0.87
   2  11  -7    1.91    0.72
   2  11  -6   12.15    1.78
   2  11  -6   11.02    2.52
   2  11  -5    2.99    0.99
   2  11  -4   16.08    2.98
   2  11  -3   -0.29    0.69
   2  11  -2   49.04    5.32
   2  11  -1   32.65    4.30
   2  11   0  208.77   10.65
   2  11   1   34.59    4.23
   2  11   2   52.37    4.98
   2  12  -5    8.17    1.58
   2  12  -4   27.77    3.06
  -3   0   0    2.44    0.44
   3   0   0   -0.50    0.72
   3   0   1  187.15    8.86
  -3   0  -1  189.25    4.47
  -3   0  -2  803.95   11.37
   3   0   2  802.40   18.55
  -3   0  -3  299.78    6.83
  -3   0  -4 2779.54   31.03
  -3   0  -5   22.06    2.09
  -3   0  -6  270.24    8.11
  -3   0  -7    0.52    0.28
  -3   0  -8    2.97    0.99
  -3   0  -9 1129.77   21.96
  -3   0 -10   16.89    2.61
  -3   0 -11    3.02    1.36
  -3   0 -12  270.77   12.59
  -3   0 -13    4.45    1.68
  -3   0  14  142.82   10.93
   3   0  14  139.65   10.87
  -3   0 -14  142.06   10.21
  -3   0 -15  177.60   12.21
  -3   0  15  159.79   12.06
   3   0  15  172.52   12.73
  -3   0 -16  444.70   20.55
  -3   0  16  420.43   20.47
   3   0  16  406.68   20.44
  -3   0  17  125.62   11.34
   3   0  17  107.13   10.77
  -3   0  18    7.42    2.70
   3   0  18    5.41    2.55
  -3   0  19  193.11   13.71
   3   0  19  181.27   13.80
  -3   0 -20    6.70    3.16
  -3   0  20    6.40    2.30
   3   0  20    5.84    2.37
  -3   0 -21    1.02    1.60
  -3   0  21   -2.26    1.38
   3   0  21   -0.01    1.00
  -3   0 -22    2.09    2.55
  -3   0  22    1.63    0.58
   3   0  22   -0.95    1.21
  -3   0 -23    2.24    1.41
  -3   0 -24   25.88    4.71
  -3  -1 -25   15.14    2.87
  -3  -1 -24   43.91    6.17
  -3  -1 -23   21.87    5.07
   3  -1  23   15.86    3.03
  -3  -1 -22   17.39    4.62
   3  -1  22   12.68    3.28
  -3  -1 -21    7.54    3.12
   3  -1  21    6.33    2.79
  -3   1  20   14.44    3.58
   3  -1  20   15.39    3.88
  -3   1  19   40.20    6.28
   3  -1  19   47.30    6.84
  -3   1  18  210.29   15.06
   3  -1  18  206.95   14.14
  -3   1  17  695.62   28.33
   3  -1  17  658.28   24.73
  -3  -1 -16  213.57   13.23
  -3   1  16  204.97   15.22
  -3  -1 -15  553.74   20.58
  -3   1  15  599.79   26.24
  -3  -1 -14  372.83   15.71
  -3   1  14  418.35   21.56
  -3  -1 -13  261.06   12.12
  -3  -1 -12   10.34    2.28
  -3  -1 -11  157.83    8.15
  -3  -1 -10  167.15    7.84
  -3  -1  -9  264.07    9.29
  -3  -1  -8   88.56    4.96
  -3  -1  -7  408.47   10.51
  -3   1   6 1079.09   18.11
  -3  -1  -6 1030.53   17.35
  -3   1   5  108.86    4.86
  -3  -1  -5  104.75    4.55
  -3   1   4 2836.18   32.78
  -3  -1  -4 2770.75   31.41
  -3  -1  -3 1819.99   22.55
   3  -1   2  650.93   16.38
  -3  -1  -2  657.54   11.45
   3   1  -1  123.68    7.67
   3  -1   1  110.87    6.56
  -3  -1  -1  124.99    4.53
  -3  -1   0 1391.97   18.55
   3   1   0 1382.00   27.52
   3  -1   0 1357.37   25.90
  -3   1  -1  126.80    4.13
   3   1   1  116.03    7.22
  -3  -1   1  123.95    4.61
  -3   1  -2  684.08   11.65
   3   1   2  676.05   17.75
  -3  -1   2  652.60   11.76
  -3   1  -3 1806.07   23.56
  -3   1  -4 2701.79   33.11
  -3   1  -5   98.96    5.20
  -3   1  -6 1006.63   19.50
  -3   1  -7  396.15   12.31
  -3   1  -8   92.08    6.15
  -3   1  -9  269.63   11.36
  -3   1 -10  174.22    9.75
  -3   1 -11  174.10   10.44
  -3   1 -12    8.88    2.51
  -3   1 -13  272.87   15.04
  -3   1 -13  297.80   15.54
  -3   1 -14  366.95   18.08
   3   1  14  410.99   21.58
  -3   1 -15  586.10   23.98
   3   1  15  580.98   26.17
  -3   1 -16  209.65   14.60
   3   1  16  205.69   15.58
   3   1  17  673.32   28.50
  -3  -1  17  667.05   24.29
   3   1  18  203.93   15.28
  -3  -1  18  198.42   13.32
  -3   1 -19   57.27    9.44
   3   1  19   42.88    6.73
  -3  -1  19   47.81    6.50
  -3   1 -20   22.57    5.68
   3   1  20   11.88    3.12
  -3  -1  20   15.59    3.63
  -3   1 -21    7.97    3.38
  -3  -1  21    5.16    2.02
  -3   1 -22   17.44    4.73
  -3  -1  22   10.30    2.44
  -3   1 -23   23.95    4.91
  -3  -1  23   11.76    2.30
  -3   1 -24   40.23    5.51
  -3  -2 -24   26.74    4.57
   3  -2  23   43.90    5.12
  -3  -2 -23   62.76    7.89
  -3  -2 -22    1.24    1.37
   3  -2  22    1.14    0.74
   3  -2  21   24.14    4.48
   3  -2  20   26.35    4.92
   3  -2  19   29.66    5.21
  -3   2  17   32.86    5.98
  -3   2  16  866.27   32.59
  -3  -2 -15  102.87    8.30
  -3   2  15  107.24   11.34
  -3   2  14   54.93    8.19
  -3  -2 -14   44.14    5.09
  -3  -2 -13  138.41    8.45
  -3  -2 -12   22.25    3.24
  -3  -2 -11  131.51    7.30
  -3  -2 -10  390.27   12.13
  -3  -2  -9  692.12   16.31
  -3   2   8  126.58    7.52
  -3  -2  -8  130.74    6.28
  -3   2   7 1765.23   30.45
  -3  -2  -7 1740.05   25.52
  -3  -2  -6 2690.79   33.68
  -3   2   6 2710.67   39.07
  -3   2   5 1683.28   28.19
  -3  -2  -5 1659.72   24.02
  -3  -2  -4  352.41    9.71
  -3   2   4  342.92   11.17
  -3   2   3 1275.40   22.90
  -3  -2  -3 1261.82   20.61
   3   2  -2 2407.32   40.31
  -3  -2  -2 2532.16   32.69
   3  -2   1 1088.41   21.30
   3   2  -1 1096.33   15.43
   3   2  -1 1077.79   24.67
  -3  -2  -1 1075.41   19.26
  -3  -2   0  309.25    9.79
   3  -2   0  330.14   11.25
   3   2   0  342.80   13.07
   3   2   1 1072.50   23.84
  -3   2  -4  335.95   10.39
  -3   2  -5 1705.17   28.21
  -3   2  -6 2808.65   41.04
  -3   2  -7 1726.70   31.90
  -3   2  -8  125.01    8.24
  -3   2  -9  696.39   21.16
  -3   2 -10  371.05   15.99
  -3   2 -11  121.52    9.49
  -3   2 -12   23.88    4.34
  -3   2 -13  139.56   10.27
  -3   2 -14   51.75    8.68
  -3   2 -14   50.81    6.33
   3   2  14   55.93    8.15
  -3   2 -15  100.42   12.24
   3   2  15  104.68   11.40
  -3   2 -15   95.28    8.87
  -3   2 -16  960.28   39.31
   3   2  16  894.21   33.74
  -3   2 -17   35.82    7.62
   3   2  17   33.40    6.05
   3   2  18  101.67   10.53
  -3  -2  18  111.26    9.21
  -3  -2  19   33.24    5.00
  -3   2 -19   44.63    8.33
  -3   2 -20   29.81    6.71
  -3  -2  20   24.26    4.31
  -3   2 -21   27.41    5.80
  -3  -2  21   24.45    4.12
  -3   2 -22   -1.40    1.58
  -3  -2  22    2.83    1.31
  -3  -2  23   40.60    4.32
  -3   2 -23   57.12    6.82
  -3  -3 -24  142.65    9.61
   3  -3  23   35.17    4.33
  -3  -3 -23   40.93    5.91
  -3  -3 -22    2.29    1.75
   3  -3  22    2.42    1.43
   3  -3  21    3.48    1.65
   3  -3  20   41.44    5.82
   3   3 -16   55.47    4.91
   3   3 -15  301.22   11.34
  -3  -3 -15  271.74   13.13
  -3  -3 -14  102.02    7.54
  -3  -3 -13  181.82    9.67
  -3  -3 -12  528.47   16.05
  -3  -3 -11   80.86    5.88
  -3  -3 -10    5.93    1.56
  -3   3   9   15.29    3.08
  -3  -3  -9   18.24    2.56
  -3  -3  -8   52.90    4.21
  -3   3   8   47.58    5.31
  -3   3   7  103.53    7.63
  -3  -3  -7  100.97    5.72
  -3   3   6 1004.12   24.46
  -3  -3  -6 1013.75   20.01
  -3   3   5 2553.41   41.65
  -3  -3  -5 2598.41   36.13
  -3  -3  -4   36.82    3.59
  -3   3   4   42.28    4.51
   3   3  -3  268.29   12.23
  -3  -3  -3  296.18   10.71
  -3   3   3  278.09   11.58
   3   3  -2 1056.62   25.36
  -3   3   2 1097.14   23.98
   3   3  -2 1121.75   17.46
  -3  -3  -2 1077.08   22.20
   3   3  -1  209.84   10.47
  -3  -3  -1  215.54    9.49
   3   3  -1  223.87    7.96
   3  -3   0   36.14    3.46
   3   3   0   34.55    4.10
   3   3   0   33.41    3.27
  -3   3 -12  548.71   19.25
  -3   3 -12  594.44   30.39
  -3   3 -13  175.60   11.17
  -3   3 -13  189.03   17.42
  -3   3 -14   88.56    8.17
  -3   3 -14  100.79   12.76
  -3   3 -15  254.35   14.21
  -3   3 -15  301.81   22.79
  -3   3 -16   42.81    5.67
  -3   3 -16   65.20   10.46
  -3   3 -17  141.87   15.35
  -3   3 -18    6.34    3.19
  -3   3 -19  103.99   12.35
  -3  -3  20   32.12    4.66
  -3   3 -20   43.90    7.21
  -3   3 -21    2.16    0.95
  -3  -3  21    1.91    1.23
  -3  -3  22    2.93    1.11
  -3  -3  23   31.45    3.65
  -3  -4 -23   49.78    5.87
  -3  -4 -22    7.12    2.49
   3  -4  22    6.58    1.92
  -3  -4 -21    8.42    2.99
   3  -4  21   11.96    2.97
   3  -4  20  100.13    8.39
   3   4 -19   51.70    4.77
   3   4 -18  194.03    9.51
   3   4 -17  164.03   11.61
   3   4 -17  190.65    9.41
   3   4 -16   18.96    3.01
  -3  -4 -14  262.54   12.20
  -3  -4 -13  511.70   16.62
  -3  -4 -12   59.09    5.45
  -3  -4 -11  191.83    9.50
  -3   4  10   44.48    6.05
  -3  -4 -10   47.99    4.54
  -3  -4  -9  237.68    9.84
  -3   4   9  211.77   13.01
  -3   4   8  163.09   11.03
  -3  -4  -8  169.66    8.26
  -3   4   7  121.69    9.29
  -3  -4  -7  142.48    7.72
  -3   4   6   57.67    6.30
   3   4  -6   52.92    6.13
  -3  -4  -6   56.82    4.94
  -3   4   5  360.21   15.64
   3   4  -5  370.88   15.70
  -3  -4  -5  367.02   13.15
  -3  -4  -4  516.33   15.98
   3   4  -4  515.87   18.17
  -3   4   4  497.27   18.28
  -3   4   3   47.56    5.51
   3   4  -3   41.68    4.80
  -3  -4  -3   48.58    4.85
   3   4  -2  217.62   10.91
  -3   4   2  232.05   11.96
  -3  -4  -2  243.81   11.23
  -3  -4  -1  394.65   14.65
   3   4  -1  431.86   13.55
   3   4   0  362.49   13.02
   3   4   1  432.39   14.96
  -3   4 -11  176.03   10.20
  -3   4 -12   58.26    6.12
  -3   4 -13  482.53   18.53
  -3   4 -14  228.67   12.97
  -3   4 -15  504.55   20.02
  -3   4 -16   13.49    3.27
  -3   4 -17  138.44   10.27
  -3  -4  20   91.09    7.27
  -3  -4  21    6.55    1.76
  -3  -4  22    6.42    1.82
   3  -5  22   28.83    3.38
  -3  -5 -22   35.68    4.86
  -3  -5 -21   27.43    4.94
   3  -5  21   26.10    3.70
  -3  -5 -20   38.41    6.21
   3   5 -20   33.33    3.47
   3   5 -19   99.29    6.38
   3   5 -18  168.33    8.63
   3   5 -17  105.17    9.00
   3   5 -17   96.15    6.51
   3   5 -16  115.04    7.19
   3   5 -16  109.37    9.67
   3   5 -15  312.81   17.21
   3   5 -14  251.59   15.84
   3   5 -13  144.59   12.08
  -3  -5 -12   27.28    3.80
  -3  -5 -11    3.53    1.28
  -3  -5 -10   12.64    2.45
  -3   5  10   13.52    2.82
  -3   5  10   12.06    3.52
  -3  -5  -9    3.45    1.50
  -3   5   9    4.14    1.52
  -3   5   9    3.19    1.92
  -3   5   8   87.63    8.96
  -3  -5  -8   92.67    6.64
  -3   5   7   60.47    7.22
  -3  -5  -7   77.55    6.25
  -3   5   6  110.30    9.57
  -3  -5  -6  106.49    7.47
  -3   5   5   79.18    8.09
  -3  -5  -5   92.78    7.14
  -3   5   4   22.90    4.26
  -3  -5  -4   22.97    3.63
  -3   5   3  228.44   13.48
  -3  -5  -3  245.26   12.20
  -3   5   2  158.22   11.22
  -3  -5  -2  153.08    9.80
  -3  -5  -1   26.94    4.09
   3   5  -1   30.07    3.93
   3   5   0   33.67    4.44
   3   5   1   31.21    4.55
   3   5   2  168.00   11.06
   3   5   3  253.59   14.11
  -3   5  -9    2.31    0.77
  -3   5 -10   10.24    2.27
  -3   5 -11    3.06    1.24
  -3   5 -12   20.44    3.48
  -3   5 -13  147.27   10.03
  -3   5 -14  228.21   12.88
  -3   5 -15  304.52   15.18
  -3   5 -16  108.92    8.98
  -3   5 -17   94.03    8.18
  -3  -5  20   36.42    4.32
  -3  -5  21   23.41    3.42
   3   6 -20   94.13    5.37
   3  -6  20   96.06    6.46
   3   6 -19    4.09    1.27
   3   6 -18    0.43    0.48
   3   6 -17  129.14    9.40
   3   6 -17  118.53    7.01
   3   6 -16    0.10    1.10
   3   6 -16    1.40    0.84
   3   6 -15  335.16   17.50
   3   6 -14  101.64    9.96
   3   6 -13  102.86   10.32
   3   6 -12   63.41    8.19
   3   6 -11   27.22    5.44
  -3   6  10  108.82   11.26
   3   6 -10  120.02   11.50
  -3  -6 -10  146.09    8.65
   3   6  -9   41.71    6.60
  -3  -6  -9   47.78    4.99
  -3   6   9   57.41    5.64
  -3   6   9   44.46    7.00
   3   6  -8   54.17    7.46
  -3  -6  -8   56.47    5.56
  -3   6   8   44.18    6.91
  -3  -6  -7   77.53    6.69
  -3   6   7   72.28    8.61
   3   6  -7   82.92    9.04
  -3   6   7   83.89    6.45
  -3  -6  -6   88.32    7.31
  -3   6   6   79.32    8.93
   3   6  -6   94.29    9.42
  -3   6   6   99.34    6.93
   3   6  -5  230.51   14.40
  -3  -6  -5  233.86   12.31
  -3   6   5  199.85   14.14
  -3   6   5  231.69   10.54
  -3   6   4   90.86    6.56
  -3  -6  -4   84.34    7.59
   3   6  -4   84.90    8.49
  -3   6   4   81.59    8.86
  -3   6   3   46.22    6.71
  -3  -6  -3   46.47    5.72
  -3  -6  -2  128.78    9.70
  -3  -6  -1   46.90    6.07
  -3  -6   0   19.21    3.84
   3   6   1   57.16    6.80
   3   6   2  153.01   11.73
   3   6   3   52.72    7.15
   3   6   4   94.41    9.90
   3   6   5  206.75   15.16
   3   6   6   97.89   10.81
   3   6   7   75.42    9.92
  -3   6  -9   43.32    4.68
  -3   6 -10  130.78    8.51
  -3   6 -11   27.38    3.93
  -3   6 -12   70.06    6.56
  -3   6 -13  102.16    8.24
  -3   6 -14   83.68    7.58
  -3   6 -15  305.29   14.68
  -3   6 -16    0.85    0.76
  -3   6 -17  107.78    8.24
  -3  -6  20  110.00    7.38
   3   7 -19   59.23    4.15
   3   7 -18   14.84    2.24
   3   7 -17   22.82    3.56
   3   7 -17   17.81    2.53
   3   7 -16    3.37    1.40
   3   7 -16    4.61    1.42
   3   7 -15  351.88   12.39
   3   7 -15  366.73   17.29
   3   7 -14   44.41    6.46
   3   7 -13  125.92   11.21
   3   7 -12   10.61    3.37
   3   7 -11  133.49   12.22
   3   7 -10   65.02    8.43
   3   7  -9   60.73    8.41
   3   7  -8  415.70   21.96
   3   7  -7  257.40   16.87
  -3   7   7  215.06   16.12
  -3  -7  -7  251.10   12.78
   3   7  -6  255.56   16.60
  -3  -7  -6  254.52   13.29
  -3   7   6  240.08   16.83
  -3  -7  -5   16.37    3.55
  -3   7   5   15.20    4.23
   3   7  -5   16.30    4.09
  -3   7   5   24.13    3.79
  -3   7   4  354.80   14.21
   3   7  -4  324.97   17.85
  -3  -7  -4  312.81   15.74
   3   7  -3  546.46   22.74
  -3   7   3  582.93   18.48
  -3  -7  -3  554.40   21.72
   3   7  -2  332.90   17.18
  -3   7   2  374.46   14.65
  -3  -7  -2  314.94   16.84
  -3   7   1  276.65   12.63
   3   7  -1  245.11   14.45
  -3  -7  -1  238.69   15.15
  -3   7   0   34.97    4.44
  -3   7   0   35.04    4.85
   3   7   0   28.54    4.85
  -3  -7   0   34.60    5.82
  -3   7  -1  287.32   13.66
  -3   7  -1  260.62   12.41
   3   7   1  252.39   14.23
  -3  -7   1  251.48   16.20
  -3   7  -2  366.89   15.45
   3   7   2  353.75   16.59
  -3   7  -2  361.30   14.61
  -3   7  -3  571.47   19.32
   3   7   3  564.19   25.74
   3   7   3  568.63   20.69
  -3   7  -3  524.97   17.71
  -3   7  -4  315.88   14.09
  -3   7  -4  314.26   13.37
   3   7   4  334.34   20.35
  -3   7  -5   17.46    3.05
  -3   7  -5   18.66    3.32
   3   7   5   21.59    5.29
   3   7   6  260.65   18.90
   3   7   7  248.09   18.96
  -3   7 -10   66.23    5.93
  -3   7 -11  130.42    8.54
  -3   7 -12   12.96    2.66
  -3   7 -13  112.02    8.16
  -3   7 -14   36.12    4.74
  -3   7 -15  321.21   13.97
  -3   7 -16    2.29    1.01
   3   8 -18   30.00    2.79
   3   8 -17   32.83    3.14
   3   8 -16   15.54    2.21
   3   8 -16   15.91    2.71
   3   8 -15   52.63    4.35
   3   8 -15   49.97    5.56
   3   8 -14   53.51    4.61
   3   8 -14   49.91    6.13
   3   8 -13   89.21    8.68
   3   8 -12    9.03    2.98
   3   8 -11  173.07   13.43
   3   8 -10    2.41    2.05
   3   8  -9  197.55   15.00
   3   8  -8  252.70   17.14
   3   8  -7   23.94    5.26
   3   8  -6   80.45    9.53
   3   8  -5  569.82   25.36
  -3   8   5  664.34   21.45
   3   8  -4  282.14   17.27
  -3   8   4  345.19   15.46
   3   8  -3  380.02   19.72
  -3   8   3  444.23   17.63
   3   8  -2  218.61   14.56
  -3   8   2  274.82   13.68
   3   8  -1  376.26   18.84
  -3   8   1  447.31   17.39
  -3   8   0  109.46    8.45
   3   8   0   92.85    8.99
  -3   8  -1  399.28   16.16
   3   8   1  379.43   18.02
   3   8   2  224.81   13.40
  -3   8  -2  225.92   11.92
  -3   8  -3  383.97   15.44
  -3   8  -3  383.50   16.31
   3   8   3  378.37   17.18
  -3   8  -4  291.89   13.19
  -3   8  -4  264.62   13.27
   3   8   4  302.90   14.78
  -3   8  -5  490.01   17.81
  -3   8  -6   72.47    6.48
  -3   8 -12    8.20    2.02
  -3   8 -13   76.91    6.12
  -3   8 -14   46.35    4.69
  -3   8 -15   42.54    4.29
   3   9 -16  125.15    5.69
   3   9 -15   24.26    2.67
   3   9 -15   23.15    2.88
   3   9 -14   48.84    4.92
   3   9 -14   57.62    4.20
   3   9 -13  284.15   10.03
   3   9 -13  278.90   13.22
   3   9 -12   65.37    6.92
   3   9 -11    2.35    1.81
   3   9 -10   18.04    4.13
   3   9  -9   56.17    7.36
   3   9  -8   19.41    4.51
   3   9  -7  107.66   10.59
   3   9  -6   63.83    8.11
   3   9  -5  113.61   10.79
   3   9  -4   79.29    8.89
   3   9  -3   23.91    4.72
   3   9  -2  141.27   11.42
   3   9  -1   60.82    7.34
   3   9   0   77.61    8.01
   3   9   1   62.45    7.09
   3   9   2  145.74   10.42
   3   9   3   22.69    3.93
   3   9   4   87.37    7.47
   3   9   5  124.08    8.42
   3  10 -13   13.52    1.80
   3  10 -13   13.77    2.06
   3  10 -12   10.92    2.18
   3  10 -12   11.78    1.82
   3  10 -11    9.89    2.35
   3  10 -11   10.20    1.77
   3  10 -10   28.44    4.18
   3  10  -9    4.55    1.67
   3  10  -8   39.05    5.39
   3  10  -7   82.47    8.07
   3  10  -6    9.40    2.92
   3  10  -5   41.09    5.88
   3  10  -4    5.65    2.35
   3  10  -3   60.60    7.03
   3  10  -2   15.97    3.59
   3  10  -1  103.53    8.67
   3  10   0   29.86    4.50
   3  10   1   96.10    7.89
   3  10   2   18.62    3.34
   3  10   3   59.69    5.62
   3  10   4    5.38    1.79
   3  11  -9    8.97    1.31
   3  11  -9    7.99    1.70
   3  11  -8   11.45    1.57
   3  11  -8    8.24    1.82
   3  11  -7   14.38    2.66
   3  11  -6   18.81    3.14
   3  11  -5   17.60    3.07
   3  11  -4   56.31    5.50
   3  11  -3   -0.31    0.70
   3  11  -2   17.62    2.95
   3  11  -1   37.76    4.27
   3  11   0   61.14    5.27
   3  11   1   42.54    4.28
   3  11   2   19.43    2.79
   4   0   0  817.61   23.30
  -4   0   0  879.08   11.57
  -4   0  -1   30.10    1.97
   4   0   1   31.45    4.27
   4   0  -1   28.72    4.19
   4   0   2    5.44    1.62
  -4   0  -2    5.37    0.90
  -4   0  -3   58.20    3.32
  -4   0  -4 1947.08   25.93
  -4   0  -5   49.24    3.54
  -4   0  -6  307.32    9.75
  -4   0  -7  696.97   16.29
  -4   0  -8  314.26   11.23
  -4   0  -9  480.03   14.93
  -4   0 -10   86.38    6.64
  -4   0 -11   21.23    3.49
  -4   0 -12  260.37   13.14
  -4   0 -13   23.26    4.11
  -4   0 -14   27.56    4.74
  -4   0 -15  106.17    9.89
  -4   0 -15   87.48   11.55
  -4   0 -16  772.94   35.40
  -4   0 -17  122.81   13.99
  -4   0 -18  157.62   15.92
  -4   0 -19    8.51    4.07
  -4   0 -20   89.82   11.69
  -4   0 -21    1.31    1.83
  -4   0 -22   93.43   10.44
  -4   0 -23   12.23    3.35
  -4   0 -24   -0.12    0.83
  -4  -1 -24   61.31    6.30
  -4  -1 -23    2.02    1.24
  -4  -1 -22   18.92    4.60
  -4  -1 -21   56.49    8.58
  -4  -1 -20   87.79   11.40
  -4  -1 -19  122.21   13.74
  -4  -1 -18   15.96    5.12
  -4  -1 -17   52.43    9.16
  -4  -1 -15 1073.82   30.33
  -4  -1 -14  334.86   15.81
  -4  -1 -13   57.81    6.08
  -4  -1 -12  569.07   18.30
  -4  -1 -11  204.59   10.04
  -4  -1 -10  101.64    6.61
  -4  -1  -9   76.87    5.35
  -4  -1  -8  508.93   13.56
  -4  -1  -7  274.72    9.24
  -4  -1  -6 1564.44   23.69
  -4  -1  -5  126.37    5.57
  -4  -1  -4  738.14   13.88
  -4  -1  -3  156.17    5.53
   4  -1   2  591.18   18.02
  -4  -1  -2  632.53   11.37
   4   1  -2  610.97   20.81
   4   1  -1  352.44   15.37
   4  -1   1  350.32   13.93
  -4  -1  -1  353.12    7.85
   4   1   0  569.11   19.24
   4  -1   0  545.90   18.30
  -4   1  -1  359.56    7.92
  -4  -1   1  367.51    7.61
   4  -1  -1  363.89   15.07
   4   1   1  363.44   14.92
  -4   1  -2  649.85   12.53
  -4  -1   2  622.70   10.23
  -4   1  -3  163.17    6.41
  -4   1  -4  713.87   15.26
  -4   1  -5  131.11    6.70
  -4   1  -6 1587.69   27.81
  -4   1  -7  271.31   11.08
  -4   1  -8  532.47   16.75
  -4   1  -9   82.31    6.82
  -4   1 -10  105.17    8.25
  -4   1 -11  205.69   12.23
  -4   1 -12  589.94   22.11
  -4   1 -12  480.14   26.49
  -4   1 -13   51.93    8.75
  -4   1 -13   59.44    7.18
  -4   1 -14  274.23   20.69
  -4   1 -14  316.40   17.48
  -4   1 -15 1099.29   34.26
  -4   1 -15 1028.30   41.26
  -4   1 -16  156.56   15.98
  -4   1 -17   50.05    9.26
  -4   1 -18   21.05    5.76
  -4   1 -19  113.34   13.20
  -4   1 -20   82.94   11.00
  -4   1 -21   62.92    8.96
  -4   1 -22   16.46    3.94
  -4   1 -23    2.89    1.49
  -4  -2 -24   30.74    4.13
  -4  -2 -23   16.48    3.59
  -4  -2 -22    8.16    2.92
  -4  -2 -21   57.97    8.62
  -4  -2 -20   27.84    6.35
  -4  -2 -19   22.69    5.93
  -4  -2 -18   49.69    8.95
  -4  -2 -14   70.92    6.78
  -4  -2 -13  376.81   15.15
  -4  -2 -12  134.06    8.38
  -4  -2 -11   43.84    4.46
  -4  -2 -10  229.91    9.83
  -4  -2  -9  171.70    8.06
  -4  -2  -8  129.18    6.75
  -4  -2  -7  165.68    7.34
  -4  -2  -6  156.10    6.68
  -4  -2  -5 1111.32   19.06
  -4  -2  -4   75.12    4.32
   4   2  -3  745.80   23.93
  -4  -2  -3  788.00   15.11
   4   2  -2  391.77   16.60
  -4  -2  -2  414.58   10.58
   4  -2   1   61.63    5.59
   4   2  -1   57.84    6.19
  -4  -2  -1   59.34    3.88
   4  -2   0 1758.79   33.68
   4   2   0 1764.69   36.39
  -4  -2   0 1780.78   25.47
   4  -2  -1   55.96    5.57
   4   2   1   58.76    6.03
  -4  -2   1   61.16    4.00
  -4  -2   2  396.82   10.67
  -4  -2   3  766.43   15.69
  -4   2  -5 1186.14   23.84
  -4   2  -6  156.69    8.72
  -4   2  -7  159.93    9.39
  -4   2  -8  124.92    8.79
  -4   2  -9  170.44   10.88
  -4   2 -10  230.72   13.41
  -4   2 -11   43.48    6.03
  -4   2 -11   58.63    9.48
  -4   2 -12  132.93   10.87
  -4   2 -12  141.48   14.91
  -4   2 -13  348.07   24.08
  -4   2 -14   62.22   10.19
  -4   2 -15  332.69   24.08
  -4   2 -16   48.48    9.13
  -4   2 -17   69.39   10.75
  -4   2 -18   41.54    8.19
  -4   2 -19   16.25    4.84
  -4   2 -20   24.87    5.68
  -4   2 -21   53.93    7.88
  -4   2 -22    5.86    2.33
  -4   2 -23   15.07    3.18
  -4  -3 -23   13.18    3.00
  -4  -3 -22   17.23    4.03
  -4  -3 -21   21.74    4.97
  -4  -3 -20   12.92    4.10
  -4  -3 -19   59.62    9.15
  -4  -3 -18  103.12   12.39
  -4  -3 -13   16.46    3.12
  -4  -3 -12  149.46    8.88
  -4  -3 -11   77.52    6.05
  -4  -3 -10   89.72    6.30
  -4  -3  -9  472.78   14.41
  -4  -3  -8  260.45   10.01
  -4  -3  -7  230.78    9.09
  -4  -3  -6  210.21    8.53
   4   3  -5  267.46   14.91
  -4  -3  -5  280.33    9.90
   4   3  -4   97.07    8.58
  -4  -3  -4   99.01    5.87
   4   3  -3  855.76   26.03
  -4  -3  -3  907.93   19.24
  -4  -3  -2 1180.18   22.65
   4   3  -2 1157.85   29.64
   4   3  -1  963.70   26.75
  -4  -3  -1 1001.49   21.22
   4   3   0 1617.48   35.16
  -4  -3   0 1661.99   28.93
  -4  -3   1 1015.97   21.82
   4  -3  -1 1010.40   23.89
  -4  -3   2 1194.52   24.32
  -4   3 -10  111.48   12.97
  -4   3 -11   71.60    7.03
  -4   3 -11   95.31   12.40
  -4   3 -12  138.58   10.10
  -4   3 -12  172.70   17.29
  -4   3 -13    7.70    2.13
  -4   3 -13   13.43    4.34
  -4   3 -14  211.14   19.46
  -4   3 -15   51.21    9.65
  -4   3 -16   19.89    5.98
  -4   3 -17  116.96   13.81
  -4   3 -18  101.81   12.38
  -4   3 -19   69.13    9.58
  -4   3 -20   14.61    4.01
  -4   3 -21   19.48    4.25
  -4  -4 -22   31.62    4.76
  -4  -4 -21  158.63   12.16
  -4  -4 -20   50.19    7.57
  -4  -4 -19   30.34    6.17
   4   4 -19   28.00    4.07
  -4  -4 -18  123.18   12.90
   4   4 -18  110.52    9.00
  -4  -4 -17   71.83   10.04
   4   4 -16   11.40    2.18
  -4  -4 -12   95.79    7.12
  -4  -4 -11  134.20    8.37
  -4  -4 -10   52.72    5.02
  -4  -4  -9   40.03    4.24
   4   4  -8   88.10    9.72
  -4  -4  -8   84.61    5.98
   4   4  -7  414.02   20.13
  -4  -4  -7  411.18   13.37
  -4   4   6  466.76   18.23
   4   4  -6  468.81   20.89
  -4  -4  -6  461.27   14.39
   4   4  -5   27.59    4.90
  -4   4   5   25.77    4.14
  -4  -4  -5   23.95    3.17
   4   4  -4  684.90   23.75
  -4  -4  -4  715.46   18.81
  -4  -4  -3   14.02    2.61
   4   4  -3    7.82    2.40
   4   4  -2   54.74    6.16
  -4  -4  -2   57.34    5.37
  -4  -4  -1  907.13   22.77
  -4  -4   0    0.32    0.44
  -4  -4   1  891.25   23.41
  -4  -4   2   50.46    5.28
  -4   4  -9   30.67    4.17
  -4   4  -9   53.95    8.73
  -4   4 -10   46.21    5.38
  -4   4 -10   58.85    9.39
  -4   4 -11  124.25    9.30
  -4   4 -11  169.20   16.40
  -4   4 -12   86.90    7.91
  -4   4 -12  107.77   13.42
  -4   4 -13   42.60    8.46
  -4   4 -13   29.59    4.71
  -4   4 -14  199.13   12.53
  -4   4 -14  242.59   20.35
  -4   4 -15  197.58   18.16
  -4   4 -16   14.93    4.50
  -4   4 -17   75.17   10.37
  -4   4 -18  130.60   12.63
  -4  -5 -20   22.17    4.28
  -4  -5 -19   45.27    6.98
   4   5 -18   33.01    4.58
   4   5 -18   36.04    3.53
  -4  -5 -18   46.91    7.51
   4   5 -17   49.01    6.12
  -4  -5 -17   65.58    9.17
   4   5 -17   56.23    4.59
  -4  -5 -16   15.34    4.39
   4   5 -16   12.76    2.33
   4   5 -16   12.94    3.47
   4   5 -15   31.70    5.51
   4   5 -14   27.42    5.26
  -4  -5 -11   70.93    6.27
  -4  -5 -10   40.08    4.51
  -4   5  10   51.97    5.18
  -4   5   9  191.79    9.68
  -4  -5  -9  181.07    9.52
  -4  -5  -8   28.96    3.74
  -4   5   8   26.51    3.55
  -4   5   7   37.01    4.17
  -4  -5  -7   40.53    4.51
  -4   5   6   16.76    3.78
  -4   5   6   16.46    2.75
  -4  -5  -6   20.50    3.33
  -4  -5  -5  159.10    9.34
   4   5  -5  178.68   12.09
   4   5  -4   80.34    7.86
  -4  -5  -4   79.97    6.68
  -4  -5  -3   71.95    6.54
  -4  -5  -2  109.11    8.35
  -4  -5  -1  477.50   17.97
  -4  -5   0   45.39    5.52
  -4  -5   1  459.05   18.29
  -4  -5   2  105.61    8.69
   4   5   4   80.47    8.48
  -4   5  -9  152.42    9.71
  -4   5 -10   36.58    4.91
  -4   5 -11   60.25    6.38
  -4   5 -12   63.09    6.73
  -4   5 -13  155.10   10.63
  -4   5 -14   22.85    4.00
   4   6 -19   45.38    3.42
   4   6 -18   62.36    5.71
   4   6 -18   59.94    4.32
   4   6 -17    2.40    0.92
   4   6 -17    1.40    1.24
   4   6 -16   65.83    4.96
   4   6 -16   62.70    7.08
   4   6 -15   14.58    3.60
   4   6 -14  185.16   13.45
   4   6 -13   28.95    5.50
   4   6 -12   88.32    9.80
   4   6 -11   24.87    5.13
   4   6 -10   37.33    6.45
  -4   6  10   49.46    5.34
   4   6  -9   34.37    6.03
  -4   6   9   53.83    5.47
   4   6  -8   41.42    6.52
  -4   6   8   47.18    4.98
  -4  -6  -8   42.45    4.78
  -4   6   7   66.26    5.82
  -4  -6  -7   62.89    5.90
   4   6  -7   55.28    7.64
   4   6  -6  234.19   15.30
  -4   6   6  214.45   10.53
  -4  -6  -6  213.53   11.38
   4   6  -5   75.61    8.38
  -4   6   5   77.06    6.30
  -4  -6  -5   70.72    6.65
   4   6  -4   85.30    8.75
  -4   6   4   86.38    6.72
  -4  -6  -4   82.78    7.40
   4   6  -3  214.65   13.60
  -4  -6  -3  206.31   12.09
  -4   6   3  221.99   10.99
   4   6  -2   63.75    7.18
  -4   6   2   60.14    5.70
  -4  -6  -2   60.20    6.63
   4   6  -1  445.35   18.90
  -4  -6  -1  452.17   18.98
  -4   6   1  476.91   16.71
  -4  -6   0    6.85    2.14
  -4   6   0    6.33    1.79
   4   6   0    4.95    1.83
   4   6   1  450.58   18.37
  -4  -6   1  464.54   20.19
  -4   6  -1  480.80   17.12
  -4  -6   2   58.25    7.14
  -4   6  -2   67.25    6.35
  -4   6  -3  223.65   11.71
  -4   6  -4   80.74    6.93
  -4   6  -5   72.73    6.58
  -4   6  -6  207.83   11.13
   4   6   7   68.85    9.49
   4   6   8   42.77    7.80
  -4   6 -11   29.46    4.25
  -4   6 -12   85.28    7.44
  -4   6 -13   23.74    3.80
   4   7 -18    4.75    1.12
   4   7 -17    1.78    0.84
   4   7 -17    0.64    0.85
   4   7 -16   19.77    3.55
   4   7 -16   19.84    2.53
   4   7 -15  110.58    6.33
   4   7 -15   96.62    8.55
   4   7 -14   54.79    6.89
   4   7 -13   35.71    5.75
   4   7 -12    0.48    0.77
   4   7 -11   50.85    7.53
   4   7 -10   51.28    7.61
   4   7  -9   57.37    7.95
   4   7  -8   19.45    4.62
  -4   7   8   28.22    4.27
   4   7  -7   13.67    3.70
  -4   7   7   23.21    3.80
  -4   7   6   22.60    3.63
   4   7  -6   24.07    5.16
  -4   7   5  368.20   14.67
   4   7  -5  358.40   19.59
  -4   7   4  593.38   19.02
   4   7  -4  574.68   24.16
  -4  -7  -4  550.34   20.46
  -4   7   3  568.40   18.63
   4   7  -3  523.09   22.71
  -4  -7  -3  542.47   20.85
   4   7  -2  657.84   25.03
  -4   7   2  730.45   21.45
  -4  -7  -2  686.58   24.49
   4   7  -1  200.27   13.20
  -4   7   1  211.83   11.44
  -4  -7  -1  203.87   13.34
   4   7   0 1650.79   39.34
  -4   7   0 1743.14   35.48
  -4  -7   0 1693.45   41.94
   4   7   1  209.24   12.97
  -4  -7   1  203.32   14.22
  -4   7  -1  211.71   11.62
   4   7   2  701.91   23.77
  -4  -7   2  715.67   27.83
  -4   7  -2  692.90   21.57
  -4  -7   3  552.67   25.08
  -4   7  -3  553.78   19.08
  -4  -7   4  570.96   25.67
  -4   7  -4  574.53   19.30
  -4   7  -5  327.08   14.19
  -4   7  -6   23.85    3.71
  -4   7 -12    0.66    0.58
   4   8 -17    1.23    0.56
   4   8 -16   49.26    4.60
   4   8 -16   52.70    3.76
   4   8 -15  152.09    6.86
   4   8 -15  148.17    9.16
   4   8 -14   49.18    4.08
   4   8 -14   48.20    5.72
   4   8 -13   99.32    8.85
   4   8 -12    8.28    2.48
   4   8 -11   84.46    9.03
   4   8 -10   15.84    4.02
   4   8  -9    2.15    1.51
   4   8  -8   77.43    9.10
   4   8  -7  209.46   15.30
   4   8  -6  194.64   14.60
  -4   8   6  226.40   12.08
   4   8  -5   29.13    5.68
  -4   8   5   40.50    5.36
   4   8  -4  329.88   18.56
  -4   8   4  367.42   15.70
  -4   8   3   12.51    3.00
   4   8  -3    8.32    2.74
   4   8  -2  167.29   12.56
  -4   8   2  193.93   11.22
   4   8  -1   43.93    6.22
  -4   8   1   47.45    5.53
   4   8   0   69.71    7.67
  -4   8   0   81.95    7.26
   4   8   1   45.22    6.07
  -4   8  -1   47.28    5.45
   4   8   2  169.75   11.40
  -4   8  -2  163.17   10.19
  -4   8  -3   11.40    2.73
  -4   8  -4  297.93   13.39
  -4   8  -5   34.06    4.41
   4   9 -15   12.25    1.65
   4   9 -14   14.46    2.56
   4   9 -14   14.18    1.94
   4   9 -13   29.12    3.96
   4   9 -13   27.20    2.81
   4   9 -12   35.12    4.78
   4   9 -11   72.28    7.26
   4   9 -10   13.60    3.29
   4   9  -9   16.87    3.83
   4   9  -8   34.80    5.71
   4   9  -7   57.34    7.37
   4   9  -6   48.73    6.78
   4   9  -5   25.00    4.85
   4   9  -4   42.79    6.28
   4   9  -3   89.54    8.95
   4   9  -2   83.67    8.44
  -4   9   2   97.66    8.10
   4   9  -1   38.39    5.59
  -4   9   1   44.37    5.50
   4   9   0   41.34    5.62
  -4   9   0   47.26    5.65
   4   9   1   42.39    5.52
  -4   9  -1   48.58    5.67
   4   9   2   82.62    7.40
  -4   9  -2   91.62    7.68
   4   9   3   99.99    7.67
  -4   9  -3   92.66    7.50
  -4   9  -4   49.71    5.27
  -4   9  -5   36.33    4.34
   4  10 -12   52.44    4.28
   4  10 -12   52.48    3.36
   4  10 -11   41.45    4.31
   4  10 -11   41.83    3.20
   4  10 -10   19.28    3.19
   4  10  -9   39.15    4.81
   4  10  -8   13.23    2.82
   4  10  -7   19.09    3.61
   4  10  -6    5.13    1.93
   4  10  -5   21.82    3.89
   4  10  -4   12.81    3.03
   4  10  -3   13.62    3.10
   4  10  -2   62.59    6.43
   4  10  -1   14.69    3.07
   4  10   0   26.07    3.92
   4  10   1   17.04    2.89
   4  10   2   62.71    5.44
   4  11  -8    7.66    1.55
   4  11  -7    2.36    0.90
   4  11  -6   15.90    2.49
   4  11  -5   90.29    6.18
   4  11  -4   23.73    3.18
   4  11  -3    4.84    1.43
   4  11  -2   77.35    5.52
   4  11  -1    2.83    0.96
   4  11   0    2.67    0.99
   4  11   1    3.86    1.10
   5   0   0    0.08    0.49
   5   0  -1   89.30    8.68
   5   0   1   94.27    8.40
   5   0  -2  199.82   13.12
   5   0  -3  620.89   24.62
  -5   0  -4  176.35    7.31
  -5   0  -5   39.38    3.59
  -5   0  -6   19.03    2.70
  -5   0  -7  335.40   12.37
  -5   0  -8  245.82   11.18
  -5   0  -9  250.82   11.99
  -5   0 -10  952.46   25.34
  -5   0 -10 1010.75   39.97
  -5   0 -11   22.07    3.89
  -5   0 -11   27.50    6.79
  -5   0 -12   20.97    3.96
  -5   0 -12   25.27    6.65
  -5   0 -13 1421.05   36.14
  -5   0 -13 1118.88   44.83
  -5   0 -14  440.40   27.80
  -5   0 -15    2.01    2.54
  -5   0 -16  262.35   21.35
  -5   0 -17  458.49   27.91
  -5   0 -18   56.51    9.39
  -5   0 -19  358.13   22.91
  -5   0 -20  277.92   19.19
  -5   0 -21   12.01    3.76
  -5   0 -22   16.28    3.79
  -5   0 -23   -0.89    0.89
  -5  -1 -23    0.11    0.64
  -5  -1 -22   83.89    8.58
  -5  -1 -21   25.50    5.27
  -5  -1 -20   40.49    7.44
  -5  -1 -19   24.05    5.82
  -5  -1 -18   11.52    4.40
  -5  -1 -17   31.46    7.37
  -5  -1 -16  289.29   22.71
  -5  -1 -15  595.13   32.54
  -5  -1 -14  501.30   29.65
  -5  -1 -13  606.99   21.55
  -5  -1 -13  512.23   29.70
  -5  -1 -12  483.08   18.29
  -5  -1 -12  408.48   25.97
  -5  -1 -11  149.03    9.37
  -5  -1 -11  158.07   15.85
  -5  -1 -10  148.93    8.80
  -5  -1 -10  161.99   15.68
  -5  -1  -9  117.75    7.39
  -5  -1  -8  299.34   11.21
  -5  -1  -7  460.01   13.35
  -5  -1  -6  462.23   12.72
  -5  -1  -5  606.77   14.09
  -5  -1  -4  215.24    7.58
   5   1  -3   47.56    6.61
  -5  -1  -3   50.61    3.36
  -5  -1  -2  610.70   12.04
   5   1  -2  607.01   23.63
   5  -1   1  522.76   19.54
   5   1  -1  539.39   21.57
   5  -1   0    7.85    2.44
   5   1   0    6.46    2.14
   5  -1  -1  533.13   20.91
   5   1   1  521.46   20.40
   5  -1  -2  607.94   22.89
  -5   1  -5  648.11   17.56
  -5   1  -6  477.21   15.84
  -5   1  -7  493.58   17.09
  -5   1  -8  311.69   14.27
  -5   1  -9  126.06    9.45
  -5   1  -9  123.63   13.59
  -5   1 -10  170.76   11.54
  -5   1 -10  166.31   16.17
  -5   1 -11  172.41   12.07
  -5   1 -11  170.97   17.02
  -5   1 -12  480.33   21.15
  -5   1 -12  445.89   27.76
  -5   1 -13  603.68   24.41
  -5   1 -13  520.07   30.35
  -5   1 -14  461.09   28.49
  -5   1 -15  580.64   31.99
  -5   1 -16  280.53   21.79
  -5   1 -17   31.94    7.27
  -5   1 -18    9.26    4.04
  -5   1 -19   18.25    4.99
  -5   1 -20   42.34    7.17
  -5   1 -21   21.59    4.63
  -5   1 -22   90.78    8.61
  -5   1 -23    1.07    0.59
  -5  -2 -22    3.32    1.70
  -5  -2 -21    1.97    0.85
  -5  -2 -20    4.74    2.37
  -5  -2 -19   83.10   10.91
  -5  -2 -18   87.05   11.66
  -5  -2 -17   25.89    6.88
  -5  -2 -16   14.19    4.86
  -5  -2 -15   22.45    6.21
  -5  -2 -14  415.94   26.75
  -5  -2 -13   70.80    6.90
  -5  -2 -13   54.89    9.55
  -5  -2 -12   33.99    4.55
  -5  -2 -12   35.49    7.52
  -5  -2 -11  105.73    7.58
  -5  -2 -11  106.93   12.83
  -5  -2 -10   51.16    4.91
  -5  -2 -10   54.31    8.87
  -5  -2  -9  123.18    7.31
  -5  -2  -9  119.26   12.99
  -5  -2  -8  313.24   11.25
  -5  -2  -7  828.73   18.25
  -5  -2  -6  119.47    6.35
   5   2  -5   88.20    9.73
  -5  -2  -5   89.96    5.28
  -5  -2  -4   15.18    2.04
   5   2  -4   13.48    3.64
  -5  -2  -3  172.24    6.58
   5   2  -3  168.75   12.62
   5   2  -2  522.62   21.71
  -5  -2  -2  548.07   11.92
  -5  -2  -1  326.50    8.70
   5   2  -1  298.60   15.97
   5  -2   1  311.42   14.28
   5   2   0  569.22   21.90
   5  -2   0  586.64   20.35
   5  -2  -1  307.91   15.17
   5  -2  -2  527.21   20.32
  -5   2  -9  143.07   14.64
  -5   2 -10   53.66    9.38
  -5   2 -11  109.04   13.62
  -5   2 -12   33.19    7.53
  -5   2 -13   64.74   10.40
  -5   2 -14  375.66   25.83
  -5   2 -15   21.03    6.29
  -5   2 -16   23.13    6.19
  -5   2 -17   23.96    6.23
  -5   2 -18   80.56   10.70
  -5   2 -19   70.57    9.41
  -5   2 -20    3.19    1.67
  -5   2 -21    5.19    2.20
  -5   2 -22    5.61    1.83
  -5  -3 -22    3.80    1.67
  -5  -3 -21   15.18    3.55
  -5  -3 -20   15.36    4.07
   5   3 -20   19.05    2.96
  -5  -3 -19  216.04   16.61
  -5  -3 -18   11.24    4.18
  -5  -3 -17   40.41    8.07
  -5  -3 -16   19.79    5.84
  -5  -3 -15  113.62   13.70
  -5  -3 -14   95.60   12.59
  -5  -3 -13   97.63   12.47
  -5  -3 -12  144.33    9.21
  -5  -3 -12  112.33   13.24
  -5  -3 -11   84.75    6.85
  -5  -3 -11   85.26   11.40
  -5  -3 -10  431.99   14.97
  -5  -3 -10  479.83   26.42
  -5  -3  -9    0.19    0.46
  -5  -3  -9   -0.39    1.24
  -5  -3  -8  623.99   16.98
   5   3  -8  661.20   29.87
   5   3  -7  186.10   15.05
  -5  -3  -7  189.58    8.76
   5   3  -6   35.79    6.26
  -5  -3  -6   31.65    3.39
   5   3  -5  173.19   13.49
  -5  -3  -5  153.61    7.23
   5   3  -4  509.06   22.72
  -5  -3  -4  502.97   13.24
   5   3  -3  884.84   29.55
  -5  -3  -3  948.53   18.63
  -5  -3  -2  122.28    6.25
   5   3  -2  114.47   10.04
   5   3  -1   38.72    5.76
  -5  -3  -1   42.69    3.68
   5  -3   0   31.24    4.39
  -5  -3   0   29.21    3.03
   5  -3  -1   49.95    5.67
   5  -3  -2  132.26    9.60
   5  -3  -3  929.17   27.25
  -5   3  -7  212.04   16.75
  -5   3  -8  736.38   32.88
  -5   3  -9   -0.92    1.41
  -5   3 -10  508.01   29.04
  -5   3 -11   94.81   12.85
  -5   3 -12  150.75   16.31
  -5   3 -13   92.45   12.88
  -5   3 -14   81.93   12.00
  -5   3 -15  111.18   13.53
  -5   3 -16   19.73    5.67
  -5   3 -17   33.43    6.93
  -5   3 -18   12.40    3.83
  -5   3 -19  211.20   15.15
  -5   3 -20   17.75    3.83
  -5   3 -21   16.52    3.26
  -5  -4 -20   36.52    5.53
  -5  -4 -19    5.62    2.69
   5   4 -19    3.59    1.25
   5   4 -18   55.08    6.12
  -5  -4 -18   71.05    9.32
  -5  -4 -17   38.13    7.24
  -5  -4 -16   22.53    5.76
  -5  -4 -15   27.11    6.60
  -5  -4 -14   12.15    4.56
  -5  -4 -13   85.87   11.39
  -5  -4 -10    7.30    2.03
   5   4 -10    8.17    3.86
   5   4  -9   27.92    6.03
  -5  -4  -9   34.49    4.27
   5   4  -8   13.68    3.97
  -5  -4  -8   14.29    2.66
  -5   4   8   15.10    2.74
   5   4  -7   71.43    9.22
  -5   4   7   67.11    5.68
  -5  -4  -7   65.82    5.35
   5   4  -6  151.19   12.95
  -5   4   6  146.29    8.48
  -5  -4  -6  156.57    8.11
   5   4  -5   57.85    7.69
  -5  -4  -5   60.72    4.99
  -5   4   5   56.49    5.26
   5   4  -4   57.35    7.46
  -5  -4  -4   58.75    4.94
   5   4  -3   29.94    5.16
  -5  -4  -3   32.58    3.69
   5   4  -2  425.63   19.70
  -5  -4  -2  458.16   14.47
  -5  -4  -1  650.06   17.72
  -5  -4   0   30.74    3.73
  -5  -4   1  670.91   18.69
  -5   4  -5   55.82    5.76
  -5   4  -5   58.62    8.08
  -5   4  -6  131.88    9.03
  -5   4  -6  163.41   13.96
  -5   4  -7   60.63    6.14
  -5   4  -7   69.51    9.44
  -5   4  -8   21.20    5.70
  -5   4  -8   14.46    3.02
  -5   4  -9   33.46    7.28
  -5   4  -9   29.55    4.17
  -5   4 -10   14.40    4.59
  -5   4 -11  129.10   14.76
  -5   4 -12    5.00    2.32
  -5   4 -13   86.63   11.93
  -5   4 -14   11.22    3.99
  -5   4 -15   20.26    5.63
  -5   4 -16   16.85    5.10
  -5   4 -17   33.75    6.26
  -5   4 -18   59.30    7.71
  -5   4 -19    6.60    2.36
   5   5 -19   14.99    2.46
   5   5 -18   94.38    7.41
   5   5 -17   33.25    4.84
   5   5 -16   57.41    6.94
   5   5 -15   22.61    4.53
   5   5 -14   60.89    7.83
  -5   5  10    8.69    2.18
  -5   5   9  200.65   10.11
  -5   5   8   95.91    6.98
  -5  -5  -8  102.60    7.21
  -5   5   7   96.30    7.02
  -5  -5  -7   94.68    6.89
  -5  -5  -6    7.42    1.94
  -5   5   6    5.74    1.76
   5   5  -5  103.96   10.25
  -5   5   5   84.62    6.73
  -5  -5  -5   91.68    6.73
  -5   5   4   74.22    6.34
  -5  -5  -4   70.29    6.05
  -5  -5  -3  293.48   12.73
  -5   5   3  274.93   12.38
   5   5  -2  247.43   14.06
  -5  -5  -2  253.68   12.00
  -5   5   2  254.24   11.98
  -5  -5  -1   84.02    6.99
   5   5  -1   83.83    7.87
  -5   5   1   88.77    7.03
  -5   5   0  360.26   14.62
  -5   5   0  368.01   18.62
  -5  -5   0  372.09   15.25
  -5   5  -1   96.68    7.57
  -5   5  -1   87.50    8.97
  -5  -5   1   93.54    7.70
  -5   5  -2  257.54   12.53
  -5   5  -2  246.38   15.13
  -5  -5   2  265.31   13.31
  -5   5  -3  283.27   13.34
  -5   5  -3  264.66   15.85
  -5   5  -4   64.83    6.33
  -5   5  -4   70.90    8.44
  -5   5  -5   84.35    7.28
  -5   5  -5   98.16   10.19
  -5   5  -6    4.77    1.76
  -5   5  -6    4.76    2.51
  -5   5  -7   88.67    7.38
  -5   5  -7  105.71   11.19
  -5   5  -8   94.11    7.58
  -5   5  -8  102.84   11.33
  -5   5  -9  204.16   16.56
  -5   5 -10    6.71    3.15
  -5   5 -11  296.89   20.65
  -5   5 -12  112.66   12.72
  -5   5 -13   13.25    4.19
  -5   5 -14   61.20    8.76
   5   6 -18  112.98    7.10
   5   6 -17   24.84    3.87
   5   6 -17   21.77    2.34
   5   6 -16   34.36    4.97
   5   6 -16   36.49    3.24
   5   6 -15    5.25    2.13
   5   6 -15    5.56    1.48
   5   6 -14   50.70    6.84
   5   6 -13   11.17    3.34
   5   6 -12   77.64    8.99
   5   6 -11  102.79   10.60
   5   6 -10  207.60   15.45
  -5   6  10  277.85   12.67
   5   6  -9   79.53    9.46
  -5   6   9  103.45    7.51
  -5   6   8   39.04    4.60
   5   6  -8   39.17    6.57
   5   6  -7   44.28    6.90
  -5   6   7   53.86    5.42
  -5   6   6  172.49    9.74
   5   6  -6  184.50   14.00
   5   6  -5   68.34    8.34
  -5   6   5   81.97    6.79
  -5  -6  -5   82.57    6.87
   5   6  -4  154.60   12.17
  -5   6   4  155.92    9.48
  -5  -6  -4  168.29   10.14
   5   6  -3  779.06   27.22
  -5   6   3  777.91   22.21
  -5  -6  -3  781.77   22.92
   5   6  -2  258.07   14.86
  -5  -6  -2  277.13   13.61
  -5   6   2  271.80   12.94
   5   6  -1  366.95   17.48
  -5  -6  -1  365.63   16.02
  -5   6   1  362.24   15.14
   5   6   0   75.22    7.62
  -5  -6   0   82.53    7.72
  -5   6   0   80.56    7.12
  -5  -6   1  344.13   16.48
  -5   6  -1  370.98   15.71
  -5  -6   2  283.59   15.13
  -5   6  -2  263.23   13.28
  -5   6  -3  806.74   28.13
  -5   6  -3  764.80   23.27
  -5   6  -4  145.75   11.77
  -5   6  -4  142.44    9.72
  -5   6  -5   87.71    9.29
  -5   6  -5   72.77    6.86
  -5   6  -6  152.45    9.96
  -5   6  -7   42.59    5.12
  -5   6  -8   46.58    5.18
   5   7 -17   58.09    4.83
   5   7 -16   47.90    5.10
   5   7 -16   48.96    3.45
   5   7 -15   14.06    2.03
   5   7 -15   10.94    2.73
   5   7 -14  133.25   10.10
   5   7 -13   51.16    6.62
   5   7 -12  197.19   13.70
   5   7 -11    9.69    3.05
   5   7 -10   46.37    7.00
   5   7  -9   45.95    7.05
  -5   7   9   56.00    5.64
  -5   7   8    3.75    1.61
   5   7  -8    2.62    1.79
  -5   7   7  214.30   11.15
   5   7  -7  192.20   14.55
   5   7  -6  152.71   12.90
  -5   7   6  165.21    9.69
   5   7  -5   86.35    9.52
  -5   7   5   82.64    6.90
   5   7  -4   98.81    9.87
  -5   7   4   97.34    7.52
   5   7  -3  216.07   14.48
  -5   7   3  220.37   11.54
  -5   7   2    2.62    1.06
   5   7  -2    4.10    2.30
   5   7  -1  592.73   22.94
  -5   7   1  592.10   19.96
   5   7   0  390.57   17.99
  -5   7   0  386.09   16.03
  -5   7  -1  577.10   20.03
  -5   7  -2    4.64    1.95
  -5   7  -3  208.89   11.83
  -5   7  -4   85.42    7.48
  -5   7  -5   73.69    6.85
  -5   7  -6  145.20    9.36
  -5   7  -7  218.63   11.12
   5   8 -15   65.65    5.45
   5   8 -15   57.86    3.59
   5   8 -14   20.29    2.33
   5   8 -14   21.61    3.55
   5   8 -13   41.62    5.36
   5   8 -12   52.38    6.29
   5   8 -11   12.34    3.00
   5   8 -10   14.10    3.60
   5   8  -9   -0.64    1.54
   5   8  -8   10.43    3.52
   5   8  -7   89.20    9.51
  -5   8   7  108.73    7.87
  -5   8   6   13.64    3.02
   5   8  -6   12.79    3.77
   5   8  -5  135.18   11.67
  -5   8   5  156.76    9.83
   5   8  -4   25.08    4.94
  -5   8   4   28.28    4.13
   5   8  -3  108.46   10.02
  -5   8   3  105.91    8.00
   5   8  -2   26.89    4.84
  -5   8   2   29.97    4.34
   5   8  -1   30.93    5.08
  -5   8   1   26.55    3.95
  -5   8   0   11.08    2.70
   5   8   0   12.64    3.10
   5   8   1   29.77    4.59
  -5   8  -1   24.10    3.89
  -5   8  -2   26.10    4.01
  -5   8  -3   98.66    7.65
  -5   8  -4   23.06    3.63
  -5   8  -5  142.15    8.77
  -5   8  -6   15.41    2.74
   5   9 -13   66.42    5.27
   5   9 -13   68.49    3.88
   5   9 -12    7.13    1.85
   5   9 -11   16.39    3.22
   5   9 -10   14.21    3.05
   5   9  -9   75.65    7.51
   5   9  -8    1.39    1.05
   5   9  -7   87.33    8.50
   5   9  -6   93.91    8.81
   5   9  -5   83.30    8.32
   5   9  -4    7.15    2.54
   5   9  -3   18.93    3.71
  -5   9   3   23.89    3.83
  -5   9   2    7.50    2.26
   5   9  -2    4.95    1.95
   5   9  -1  120.29    9.06
  -5   9   1  151.45    9.56
  -5   9   0    5.67    2.11
   5   9   0    6.00    1.81
   5   9   1  130.34    8.58
  -5   9  -1  142.90    9.23
  -5   9  -2    7.65    2.19
  -5   9  -3   19.65    3.27
  -5   9  -4    6.45    1.77
  -5   9  -5   99.17    6.80
   5  10 -10   32.23    2.61
   5  10 -10   32.58    3.50
   5  10  -9   33.06    3.80
   5  10  -8   26.49    3.61
   5  10  -7   26.85    3.82
   5  10  -6  106.90    7.69
   5  10  -5   14.13    2.88
   5  10  -4    1.67    1.08
   5  10  -3    0.63    0.42
   5  10  -2  111.57    7.48
   5  10  -1    2.96    1.10
   5  10   0   -0.06    0.45
   6   0   0  247.79   15.56
   6   0  -1   15.43    4.03
   6   0  -2  194.26   14.56
   6   0  -3 1234.39   39.35
   6   0  -4   72.47    9.39
   6   0  -5   73.50    9.76
  -6   0  -6   35.46    7.00
  -6   0  -7  160.63   14.95
  -6   0  -8    9.04    3.93
  -6   0  -9  401.44   25.47
  -6   0 -10   -0.80    1.45
  -6   0 -11  809.97   37.96
  -6   0 -12   -3.51    2.55
  -6   0 -13  225.22   20.08
  -6   0 -14   66.97   10.78
  -6   0 -15   54.85    9.52
  -6   0 -16   69.21   10.52
  -6   0 -17  186.70   16.75
  -6   0 -18  112.36   12.17
  -6   0 -19   -0.72    1.12
  -6   0 -20   12.64    3.52
  -6   0 -21   47.43    6.01
  -6   0 -22   13.36    2.65
  -6  -1 -21    7.20    2.21
  -6  -1 -20    0.70    0.79
  -6  -1 -19   13.61    4.11
  -6  -1 -18  160.25   14.79
  -6  -1 -17    9.94    4.00
  -6  -1 -16   66.21   10.26
  -6  -1 -15  127.74   14.85
  -6  -1 -14    9.47    3.96
  -6  -1 -13  145.26   16.05
  -6  -1 -12  231.57   20.32
  -6  -1 -11   29.34    4.48
  -6  -1 -11   44.14    8.65
  -6  -1 -10  110.95    8.36
  -6  -1 -10  109.59   13.57
  -6  -1  -9   80.13    6.70
  -6  -1  -9   87.30   11.77
  -6  -1  -8  473.76   26.77
  -6  -1  -7  220.37   17.48
   6   1  -7  217.94   18.51
  -6  -1  -6    2.86    1.98
   6   1  -6    0.63    1.63
   6   1  -5   12.85    3.86
   6   1  -4  258.31   18.24
   6   1  -3  872.10   32.79
   6   1  -2  114.37   11.35
   6   1  -1  268.59   16.84
   6  -1   0  259.33   15.43
   6   1   0  275.40   16.58
   6  -1  -1  245.95   15.47
   6  -1  -2  131.05   11.63
   6  -1  -3  856.56   31.33
   6  -1  -4  268.71   17.55
  -6   1  -5   13.20    3.80
   6  -1  -5   13.75    4.04
  -6   1  -6   -0.58    0.75
  -6   1  -7  200.20   16.90
  -6   1  -8  446.25   26.20
  -6   1  -9   89.08   12.09
  -6   1 -10  120.37   14.16
  -6   1 -11   39.08    8.41
  -6   1 -12  211.95   19.41
  -6   1 -13  147.97   16.01
  -6   1 -14    6.87    3.42
  -6   1 -15  136.00   14.85
  -6   1 -16   55.50    9.13
  -6   1 -17    6.66    3.01
  -6   1 -18  162.51   14.29
  -6   1 -19   12.26    3.91
  -6   1 -20    1.94    1.62
  -6   1 -21   11.35    2.83
  -6  -2 -21    3.36    1.52
  -6  -2 -20   25.08    4.66
  -6  -2 -19   34.83    6.11
  -6  -2 -18   41.85    7.33
  -6  -2 -17   12.78    4.01
  -6  -2 -16   77.39   11.01
  -6  -2 -15  136.81   14.95
  -6  -2 -14   50.75    9.43
  -6  -2 -13   13.80    5.11
  -6  -2 -12  100.82   13.15
  -6  -2 -11  153.06   16.00
  -6  -2 -10  307.20   13.27
  -6  -2 -10  357.32   24.06
  -6  -2  -9   75.53    6.14
  -6  -2  -9   77.43   10.86
   6   2  -9   78.44   11.68
  -6  -2  -8   26.49    3.44
  -6  -2  -8   32.92    6.84
   6   2  -8   28.96    6.85
  -6  -2  -7  150.17   14.46
   6   2  -7  148.30   14.87
  -6  -2  -6   12.36    3.50
   6   2  -6   10.05    3.76
   6   2  -5   99.24   11.51
   6   2  -4   30.26    6.14
   6   2  -3   17.26    4.49
   6   2  -2  213.92   15.46
   6   2  -1  335.02   18.85
   6  -2   0    3.08    1.35
   6  -2  -1  345.07   17.44
   6  -2  -2  192.15   13.37
   6  -2  -3   16.58    4.00
  -6   2  -3   18.69    4.45
   6  -2  -4   28.84    5.47
  -6   2  -4   29.48    5.82
  -6   2  -5   74.54    9.48
   6  -2  -5   83.64    9.63
  -6   2  -6    9.82    3.78
  -6   2  -7  147.80   14.62
  -6   2  -8   32.39    7.00
  -6   2  -9   81.74   11.36
  -6   2 -10  352.65   24.18
  -6   2 -11  150.55   16.03
  -6   2 -12  104.77   13.50
  -6   2 -13    6.32    3.24
  -6   2 -14   44.76    8.42
  -6   2 -15  120.49   13.69
  -6   2 -16   64.48    9.59
  -6   2 -17   12.19    4.00
  -6   2 -18   44.49    7.21
  -6   2 -19   33.28    5.70
  -6   2 -20   23.61    4.22
  -6   2 -21    1.96    0.91
  -6  -3 -20   11.89    2.66
   6   3 -20    8.81    1.79
   6   3 -19   43.32    4.71
  -6  -3 -19   46.10    6.33
  -6  -3 -18   48.97    7.21
  -6  -3 -17  127.65   12.63
  -6  -3 -16   20.51    5.30
  -6  -3 -15    5.94    3.08
  -6  -3 -14  111.86   13.18
  -6  -3 -13   29.14    6.74
  -6  -3 -12   81.51   11.13
  -6  -3 -11  107.30   12.88
  -6  -3 -10   63.91    9.70
  -6  -3  -9   13.81    2.63
   6   3  -9   19.20    5.48
  -6  -3  -8  105.01    6.93
   6   3  -8  109.67   13.07
  -6  -3  -7  147.35    7.87
  -6   3   7  146.10    8.58
  -6  -3  -6  118.26    6.83
   6   3  -6  142.22   13.81
  -6   3   6  122.57    7.93
  -6   3   5   79.86    6.40
   6   3  -5   79.07    9.95
  -6   3   4   16.57    2.92
   6   3  -4   14.73    4.05
  -6   3   3  200.36   10.23
   6   3  -3  214.13   15.57
  -6   3   2   49.13    5.06
  -6   3   2   63.41    7.77
   6   3  -2   53.67    7.70
  -6   3   1   49.15    5.15
  -6   3   1   57.21    7.28
  -6   3   0   43.20    4.87
  -6   3   0   38.20    5.97
  -6   3  -1   58.28    6.01
  -6   3  -1   47.45    6.62
  -6   3  -2   57.63    6.01
  -6   3  -2   61.75    7.78
  -6   3  -3  222.29   12.15
  -6   3  -3  208.71   14.79
   6  -3  -4   15.64    3.85
  -6   3  -4   17.88    4.52
  -6   3  -5   76.39    9.69
   6  -3  -5   77.84    8.86
  -6   3  -6  123.07   12.76
   6  -3  -6  115.69   11.22
  -6   3  -7  164.06   15.20
  -6   3  -8  114.25   13.11
  -6   3  -9   18.87    5.39
  -6   3 -10   48.17    5.81
  -6   3 -10   58.67    9.69
  -6   3 -11   95.51    7.83
  -6   3 -11  101.42   13.10
  -6   3 -12   78.40   11.40
  -6   3 -13   26.52    6.45
  -6   3 -14   88.90   11.71
  -6   3 -15   10.61    4.08
  -6   3 -16   17.07    4.82
  -6   3 -17  136.66   12.44
  -6   3 -18   48.87    6.79
  -6   3 -19   47.08    5.98
  -6   3 -20    9.60    2.37
   6   4 -19    3.59    1.15
  -6  -4 -18   20.39    3.94
   6   4 -18   14.95    2.91
  -6  -4 -17   14.97    3.64
   6   4 -17   13.88    3.10
  -6  -4 -16   17.94    4.16
  -6  -4 -15    3.37    1.94
  -6   4   8   16.13    2.74
  -6  -4  -7    0.74    0.97
  -6   4   7    0.74    0.34
   6   4  -7   -0.39    1.73
  -6  -4  -6    8.64    2.03
  -6   4   6   11.80    2.41
   6   4  -6   11.87    3.89
   6   4  -5   67.08    8.98
  -6   4   5   52.30    5.36
   6   4  -4   44.62    7.26
  -6   4   4   41.58    4.79
  -6   4   3  124.17    8.32
  -6   4   2   32.78    4.25
  -6   4   1    5.77    1.86
  -6   4   1    9.17    3.21
  -6   4   0  241.12   12.06
  -6   4   0  243.56   15.53
  -6   4  -1   10.82    2.54
  -6   4  -1    5.14    2.16
  -6   4  -2   34.71    4.66
  -6   4  -2   34.39    5.81
  -6   4  -3  131.68    9.33
  -6   4  -3  121.63   11.32
  -6   4  -4   39.52    5.14
  -6   4  -4   37.34    6.41
  -6   4  -5   43.02    5.44
  -6   4  -5   58.25    8.19
  -6   4  -6    9.52    2.53
  -6   4  -6   13.86    4.27
  -6   4  -7    0.09    0.82
  -6   4  -7    0.36    1.06
  -6   4  -8   14.17    3.12
  -6   4  -8   14.63    4.38
  -6   4  -9   13.67    2.94
  -6   4  -9   21.04    5.41
  -6   4 -10  128.96    8.99
  -6   4 -10  144.47   14.98
  -6   4 -11  122.78    8.36
  -6   4 -11  116.52   13.47
  -6   4 -12   19.70    5.37
  -6   4 -13   38.32    7.66
  -6   4 -14   44.35    7.65
  -6   4 -15    4.61    2.61
  -6   4 -16   16.27    3.92
  -6   4 -17   12.80    3.32
  -6   4 -18   16.22    3.35
  -6   4 -19    5.33    1.60
   6   5 -18   31.80    3.80
   6   5 -17    1.95    1.09
   6   5 -16   51.90    6.08
   6   5 -15   51.39    6.45
   6   5 -14   74.73    8.19
   6   5 -13   17.15    4.08
  -6   5   9  102.32    7.07
  -6   5   8   33.05    4.07
  -6   5   7   42.64    4.73
  -6   5   6   10.71    2.39
  -6   5   5   23.87    3.62
  -6   5   4  112.30    8.11
   6   5  -3   45.06    6.21
  -6   5   3   52.67    5.55
   6   5  -2   64.91    7.21
  -6   5   2   71.02    6.57
  -6   5   1  835.33   23.71
  -6   5   0  311.20   14.32
  -6   5  -1  841.47   24.39
  -6   5  -1  856.36   30.21
  -6   5  -2   69.49    6.86
  -6   5  -2   73.52    8.71
  -6   5  -3   47.15    5.71
  -6   5  -3   53.79    7.49
  -6   5  -4  117.35    9.04
  -6   5  -4  126.21   11.67
  -6   5  -5   21.13    3.82
  -6   5  -5   20.22    4.72
  -6   5  -6    8.39    2.33
  -6   5  -6    9.30    3.44
  -6   5  -7   37.25    5.03
  -6   5  -7   44.80    7.49
  -6   5  -8   29.07    4.36
  -6   5  -8   29.77    6.13
  -6   5  -9   81.74    7.07
  -6   5  -9   87.21   10.69
  -6   5 -10  113.04    7.97
  -6   5 -10  113.14   12.23
  -6   5 -11   73.53    9.63
  -6   5 -12   77.67    9.73
  -6   5 -13   13.17    3.84
  -6   5 -14   77.74    8.84
  -6   5 -15   50.31    6.57
  -6   5 -16   56.73    6.14
   6   6 -17   54.23    4.94
   6   6 -16    6.29    1.83
   6   6 -15   12.48    2.98
   6   6 -14   60.34    6.83
   6   6 -13   36.09    5.62
   6   6 -12   62.95    7.67
   6   6 -11   77.53    8.89
   6   6 -10   46.12    6.88
  -6   6  10   71.83    5.98
   6   6  -9   82.36    9.59
  -6   6   9   95.22    6.89
   6   6  -8   46.31    7.12
  -6   6   8   50.80    5.05
   6   6  -7   50.99    7.43
  -6   6   7   50.72    5.23
  -6   6   6    5.91    1.71
   6   6  -6    4.73    2.35
   6   6  -5   70.87    8.52
  -6   6   5   65.05    6.06
   6   6  -4   88.41    9.22
  -6   6   4   85.71    7.06
   6   6  -3  304.05   16.74
  -6   6   3  287.82   13.48
   6   6  -2  339.19   17.02
  -6   6   2  321.85   14.47
   6   6  -1 1059.71   30.12
  -6   6   1 1015.02   26.86
  -6   6   0   90.75    7.72
  -6   6  -1 1049.04   27.83
  -6   6  -2  352.73   15.80
  -6   6  -3  289.41   14.31
  -6   6  -4  100.22   10.14
  -6   6  -4   78.74    7.41
  -6   6  -5   79.04    9.06
  -6   6  -5   67.37    6.76
  -6   6  -6    2.49    1.04
  -6   6  -6    7.20    2.81
  -6   6  -7   55.95    7.70
  -6   6  -7   49.86    5.63
  -6   6  -8   54.95    7.67
  -6   6  -8   46.73    5.23
  -6   6  -9   77.96    9.05
  -6   6  -9   83.13    6.63
  -6   6 -10   51.38    7.13
   6   7 -16   67.93    5.13
   6   7 -15   47.59    4.95
   6   7 -14   21.86    2.21
   6   7 -14   22.19    3.72
   6   7 -13   17.74    3.55
   6   7 -12   35.76    5.21
   6   7 -11    1.70    1.13
   6   7 -10   76.23    8.42
   6   7  -9   88.74    9.29
   6   7  -8   62.98    8.02
  -6   7   8   82.38    6.70
   6   7  -7   73.67    8.65
  -6   7   7   79.81    6.43
  -6   7   6    7.60    2.01
   6   7  -6    6.09    2.50
  -6   7   5   14.19    2.75
   6   7  -5   10.55    3.29
   6   7  -4  119.16   10.59
  -6   7   4  116.86    8.08
   6   7  -3  156.87   11.86
  -6   7   3  149.15    9.34
   6   7  -2  322.42   16.46
  -6   7   2  317.71   14.00
   6   7  -1   37.40    5.40
  -6   7   1   39.08    4.96
  -6   7   0  127.43    9.11
  -6   7  -1   38.09    5.17
  -6   7  -2  304.87   14.29
  -6   7  -3  137.73    9.52
  -6   7  -4  108.10    8.32
  -6   7  -5   11.61    2.51
  -6   7  -6    5.44    1.87
  -6   7  -7   74.83    6.26
  -6   7  -8   75.26    5.91
   6   8 -14    1.25    0.71
   6   8 -13   96.93    4.49
   6   8 -13  110.97    7.45
   6   8 -12   57.39    5.89
   6   8 -11   39.85    5.16
   6   8 -10    0.76    1.06
   6   8  -9    0.59    1.16
   6   8  -8    1.00    0.86
   6   8  -7   19.38    3.97
   6   8  -6   14.05    3.34
  -6   8   6   20.78    3.29
   6   8  -5  134.45   10.72
  -6   8   5  152.68    9.06
   6   8  -4   60.86    7.04
  -6   8   4   67.17    5.95
   6   8  -3   28.99    4.74
  -6   8   3   29.10    3.93
   6   8  -2   31.48    4.77
  -6   8   2   33.55    4.28
   6   8  -1  211.78   11.97
  -6   8   1  225.54   11.28
  -6   8   0    6.81    2.16
  -6   8  -1  210.88   10.97
  -6   8  -2   36.80    4.52
  -6   8  -3   26.13    3.77
  -6   8  -4   47.27    4.94
  -6   8  -5  131.42    7.99
  -6   8  -6   15.53    2.61
  -6   8  -7   23.95    3.06
   6   9 -11   55.29    4.73
   6   9 -10   28.35    3.70
   6   9  -9   55.39    5.42
   6   9  -8    6.02    1.90
   6   9  -7    8.93    2.32
   6   9  -6    7.01    2.08
   6   9  -5  111.84    8.37
   6   9  -4   32.45    4.37
   6   9  -3   15.04    2.95
   6   9  -2   50.46    5.18
  -6   9   2   49.20    4.91
  -6   9   1  165.18    9.16
  -6   9   0    1.48    0.96
  -6   9  -1  162.67    9.21
  -6   9  -2   49.24    4.94
  -6   9  -3   13.41    2.52
  -6   9  -4   38.52    3.99
  -6   9  -5  126.28    6.87
   6  10  -5    0.08    0.40
   6  10  -4   17.31    2.37
  -7   0   0    1.31    1.66
  -7   0   1  203.13   14.05
  -7   0  -1  172.40   13.04
   7   0  -1  217.04   16.23
  -7   0   2  448.58   21.17
   7   0  -2  437.62   23.69
  -7   0  -3  266.78   17.14
   7   0  -3  316.54   20.66
   7   0  -4    6.15    3.12
  -7   0  -4    2.83    1.34
   7   0  -5   11.02    4.21
  -7   0  -5   11.68    3.95
  -7   0  -6  171.48   15.21
   7   0  -6  179.60   16.96
  -7   0  -7   20.80    5.78
   7   0  -7   15.99    5.09
  -7   0  -8  238.94   19.08
  -7   0  -9  163.73   16.08
  -7   0 -10  223.03   18.99
  -7   0 -11 1120.83   43.74
  -7   0 -12  101.67   13.00
  -7   0 -13  338.55   23.30
  -7   0 -14   23.50    5.79
  -7   0 -15   93.10   11.17
  -7   0 -16   31.51    6.14
  -7   0 -17   47.43    7.33
  -7   0 -18   28.76    5.24
  -7   0 -19   15.53    3.40
  -7   0 -20    8.63    2.22
  -7  -1 -20    1.17    0.88
  -7  -1 -19  121.89    9.44
  -7  -1 -18  177.10   12.81
  -7  -1 -17   73.33    8.99
  -7  -1 -16   30.13    5.94
  -7  -1 -15  118.79   12.77
  -7  -1 -14  132.98   14.00
  -7  -1 -13  182.08   16.69
  -7  -1 -12   17.95    5.76
  -7  -1 -11  548.26   29.84
  -7  -1 -10  154.44   15.58
  -7  -1  -9  300.00   21.62
  -7  -1  -8  149.13   14.88
  -7  -1  -7   38.22    7.34
   7   1  -7   32.01    7.44
  -7  -1  -6  189.60   15.94
   7   1  -6  221.45   19.24
   7   1  -5   18.35    5.41
  -7  -1  -5   17.36    4.96
  -7   1   4  203.34   10.22
  -7  -1  -4  215.68   15.90
  -7   1   3   21.03    3.35
   7   1  -3   25.97    6.02
  -7  -1  -3   24.99    5.26
  -7   1   2   55.77    7.30
  -7  -1  -2   67.95    8.40
   7   1  -2   71.27    9.59
  -7   1   1   10.96    3.01
  -7  -1  -1   11.06    3.41
  -7  -1   0    1.22    1.14
  -7   1   0    3.35    2.07
   7  -1  -1    8.93    3.38
  -7   1  -1    8.18    2.93
  -7   1  -2   52.33    7.23
   7  -1  -2   57.72    8.12
   7  -1  -3   22.35    5.23
  -7   1  -3   21.80    4.82
  -7   1  -4  217.18   15.94
   7  -1  -4  222.31   16.81
   7  -1  -5   21.23    5.37
  -7   1  -5   10.17    3.29
  -7   1  -6  169.05   15.17
   7  -1  -6  184.79   16.30
  -7   1  -7   31.84    6.88
   7  -1  -7   32.63    6.91
  -7   1  -8  134.42   14.25
  -7   1  -9  321.56   22.74
  -7   1 -10  156.38   15.90
  -7   1 -11  529.23   29.52
  -7   1 -12   22.27    5.95
  -7   1 -13  180.46   16.55
  -7   1 -14  143.19   14.23
  -7   1 -15  103.32   11.68
  -7   1 -16   32.21    6.26
  -7   1 -17   71.62    8.65
  -7   1 -18  159.51   11.93
  -7   1 -19  111.48    8.89
  -7   1 -20    0.82    0.58
  -7  -2 -19   32.98    4.47
  -7  -2 -18   44.12    5.87
  -7  -2 -17   64.20    7.85
  -7  -2 -16   20.59    4.87
  -7  -2 -15   28.82    5.98
  -7  -2 -14   42.67    7.56
  -7  -2 -13  142.80   14.22
  -7  -2 -12   17.07    5.03
  -7  -2 -11  142.93   14.65
  -7  -2 -10  479.84   26.67
  -7  -2  -9  148.46   14.54
  -7  -2  -8   14.37    4.71
  -7  -2  -7   70.71    9.71
  -7  -2  -6   63.80    9.04
   7   2  -6   72.95   10.75
  -7   2   5   34.13    4.14
   7   2  -5   40.75    7.81
  -7   2   4   26.49    3.73
   7   2  -4   41.37    7.83
  -7   2   3   34.56    4.32
   7   2  -3   54.42    8.55
  -7   2   2   96.70    7.39
   7   2  -2  127.26   12.91
  -7   2   1   61.51    6.04
  -7   2   1   59.83    7.58
  -7   2   0    1.24    0.48
  -7   2   0    1.42    1.42
  -7   2  -1   65.21    8.05
  -7   2  -2  108.55   10.59
   7  -2  -2  111.16   10.59
  -7   2  -3   36.83    6.39
   7  -2  -3   44.99    7.07
   7  -2  -4   31.06    5.87
  -7   2  -4   25.37    5.31
  -7   2  -5   34.90    6.72
   7  -2  -5   43.51    7.09
  -7   2  -6   57.40    8.77
   7  -2  -6   42.32    7.44
  -7   2  -7   62.24    9.51
  -7   2  -8   14.23    5.02
  -7   2  -9  159.43   15.73
  -7   2 -10  481.59   27.90
  -7   2 -11  130.89   14.36
  -7   2 -12   14.96    4.96
  -7   2 -13  140.31    8.81
  -7   2 -13  126.68   13.64
  -7   2 -14   42.67    7.61
  -7   2 -15   26.28    5.53
  -7   2 -16   18.25    4.38
  -7   2 -17   65.47    7.74
  -7   2 -18   41.54    5.63
  -7   2 -19   33.10    4.37
   7   3 -19   33.83    3.41
   7   3 -18  106.29    7.25
  -7  -3 -18  102.50    7.60
  -7  -3 -17   22.70    4.05
  -7  -3 -16   41.10    5.95
  -7  -3 -15   25.03    4.92
  -7  -3 -14   68.65    8.62
  -7  -3 -13  104.27   11.00
  -7  -3 -12   50.89    7.95
  -7  -3 -11  215.59   16.56
  -7   3   7   79.13    6.23
  -7   3   6   16.38    2.82
  -7   3   5   20.85    3.35
  -7   3   4  178.90   10.01
   7   3  -4  206.33   16.87
  -7   3   3   56.76    5.67
  -7   3   2   34.75    4.48
  -7   3   1  646.55   20.45
  -7   3   1  655.81   26.20
  -7   3   0   30.76    4.48
  -7   3   0   28.76    5.43
  -7   3  -1  676.98   21.88
  -7   3  -1  647.13   26.31
  -7   3  -2   34.41    4.85
  -7   3  -2   34.03    6.04
  -7   3  -3   63.45    6.81
  -7   3  -3   59.55    7.98
  -7   3  -4  175.61   11.68
  -7   3  -4  178.50   14.43
  -7   3  -5   17.33    3.72
  -7   3  -5   23.48    5.47
  -7   3  -6   17.36    3.76
  -7   3  -6   16.93    4.21
  -7   3  -7   64.93    7.21
  -7   3  -7   72.83   10.00
  -7   3  -8   62.96    6.96
  -7   3  -8   74.77   10.27
  -7   3  -9    8.48    2.49
  -7   3  -9    9.83    3.96
  -7   3 -10   30.32    4.58
  -7   3 -10   30.77    6.83
  -7   3 -11  199.93   11.22
  -7   3 -11  197.05   17.00
  -7   3 -12   48.77    5.12
  -7   3 -12   35.87    6.94
  -7   3 -13   92.68   10.87
  -7   3 -14   75.32    9.34
  -7   3 -15   14.35    3.82
  -7   3 -16   43.85    6.25
  -7   3 -17   22.29    4.05
  -7   3 -18   91.50    7.25
   7   4 -18    5.74    1.47
   7   4 -17   28.14    3.87
   7   4 -16   29.75    4.42
  -7   4   8   11.55    2.32
  -7   4   7    8.86    2.14
  -7   4   6   33.69    4.14
  -7   4   5  143.39    8.93
  -7   4   4   46.46    5.12
  -7   4   3   26.55    4.05
  -7   4   2  423.30   16.42
  -7   4   1  356.21   15.22
  -7   4   0   17.51    3.42
  -7   4  -1  367.41   16.05
  -7   4  -1  346.82   19.36
  -7   4  -2  447.31   18.10
  -7   4  -2  459.68   22.47
  -7   4  -3   27.92    4.46
  -7   4  -3   27.60    5.60
  -7   4  -4   45.01    5.82
  -7   4  -4   43.35    7.15
  -7   4  -5  127.66    9.80
  -7   4  -5  136.19   12.71
  -7   4  -6   31.17    4.84
  -7   4  -6   36.86    6.78
  -7   4  -7    6.31    2.25
  -7   4  -7    6.34    3.03
  -7   4  -8   11.26    2.78
  -7   4  -8   12.14    4.31
  -7   4  -9  120.24    8.95
  -7   4  -9  138.63   13.54
  -7   4 -10   48.79    5.40
  -7   4 -10   52.90    8.39
  -7   4 -11    2.21    1.29
  -7   4 -11    0.45    0.99
  -7   4 -12   21.49    5.01
  -7   4 -13   38.60    6.50
  -7   4 -14    8.79    2.95
  -7   4 -15   75.33    7.87
  -7   4 -16   24.21    4.00
  -7   4 -17   20.70    3.25
   7   5 -17   22.16    3.01
   7   5 -16   44.91    4.84
   7   5 -15    9.12    2.49
   7   5 -14    9.72    2.60
   7   5 -13   34.29    5.33
   7   5 -12   27.74    4.98
   7   5 -11   72.76    8.39
   7   5 -10   -0.53    1.35
  -7   5   9    7.12    1.68
   7   5  -9    5.05    2.21
   7   5  -8  256.58   16.48
  -7   5   8  284.69   11.42
   7   5  -7   30.81    5.62
  -7   5   7   32.94    4.01
   7   5  -6  106.29   10.40
  -7   5   6  101.89    7.28
   7   5  -5   99.62    9.79
  -7   5   5   95.47    7.26
   7   5  -4   58.35    7.26
  -7   5   4   47.46    5.21
   7   5  -3  266.33   15.03
  -7   5   3  245.55   12.25
  -7   5   2  319.98   14.34
  -7   5   1  352.26   15.32
  -7   5   0   11.13    2.73
  -7   5  -1  346.22   15.74
  -7   5  -2  326.08   15.39
  -7   5  -3  241.04   13.42
  -7   5  -3  242.92   16.30
  -7   5  -4   45.93    5.85
  -7   5  -4   51.15    7.60
  -7   5  -5   84.89    7.87
  -7   5  -5  102.20   10.72
  -7   5  -6   91.46    8.03
  -7   5  -6   89.91   10.10
  -7   5  -7   33.91    4.79
  -7   5  -7   31.02    6.10
  -7   5  -8  257.22   12.96
  -7   5  -8  281.62   18.14
  -7   5  -9    7.53    2.11
  -7   5  -9    4.32    2.26
  -7   5 -10    1.22    0.97
  -7   5 -10   -0.17    1.03
  -7   5 -11   71.50    8.52
  -7   5 -11   76.98    5.79
  -7   5 -12   23.57    4.73
  -7   5 -13   28.26    4.77
  -7   5 -14    9.59    2.51
  -7   5 -15    8.45    2.21
   7   6 -16   80.91    5.47
   7   6 -15   25.01    3.51
   7   6 -14   13.87    2.93
   7   6 -13   13.09    3.02
   7   6 -12   57.11    6.49
   7   6 -11   63.76    7.22
   7   6 -10   71.85    7.93
  -7   6   9   14.53    2.50
   7   6  -9    8.99    2.89
   7   6  -8  119.48   10.63
  -7   6   8  143.60    7.86
  -7   6   7   15.39    2.64
   7   6  -7   13.36    3.67
   7   6  -6   31.56    5.28
  -7   6   6   25.66    3.51
   7   6  -5   23.12    4.53
  -7   6   5   21.42    3.30
  -7   6   4   14.95    2.85
   7   6  -4   14.92    3.50
   7   6  -3  155.61   11.18
  -7   6   3  146.54    9.24
  -7   6   2    0.34    0.49
  -7   6   1   16.86    3.18
  -7   6   0  198.50   11.36
  -7   6  -1   19.05    3.66
  -7   6  -2    0.54    0.71
  -7   6  -3  144.76    9.98
  -7   6  -4   14.86    3.07
  -7   6  -5   20.06    3.60
  -7   6  -6   25.17    3.95
  -7   6  -7   12.65    2.62
  -7   6  -7   17.57    4.32
  -7   6  -8  139.51   11.63
  -7   6  -8  140.95    8.65
  -7   6  -9   13.95    2.55
  -7   6  -9   12.91    3.58
  -7   6 -10   65.42    7.44
  -7   6 -11   63.33    6.86
  -7   6 -12   61.18    6.22
   7   7 -14   14.29    2.37
   7   7 -13   22.52    3.32
   7   7 -12    5.12    1.51
   7   7 -11    8.39    2.28
   7   7 -10   92.78    8.12
   7   7  -9   31.79    5.03
   7   7  -8   21.54    4.23
  -7   7   8   21.35    2.90
   7   7  -7   39.54    5.68
  -7   7   7   52.32    4.74
   7   7  -6   36.64    5.44
  -7   7   6   34.64    3.91
   7   7  -5   41.00    5.72
  -7   7   5   41.52    4.31
   7   7  -4   72.69    7.35
  -7   7   4   59.76    5.36
   7   7  -3   47.81    5.81
  -7   7   3   51.43    5.09
  -7   7   2  147.36    8.91
  -7   7   1   13.84    2.91
  -7   7   0   53.14    5.42
  -7   7  -1   13.85    2.83
  -7   7  -2  144.61    9.20
  -7   7  -3   51.03    5.48
  -7   7  -4   62.25    5.93
  -7   7  -5   41.41    4.72
  -7   7  -6   30.90    3.90
  -7   7  -7   45.62    4.48
  -7   7  -8   18.93    2.63
   7   8 -11   15.79    2.53
   7   8 -10    4.60    1.45
   7   8  -9   13.93    2.74
   7   8  -8   59.81    5.87
   7   8  -7   64.30    6.18
   7   8  -6    7.18    2.03
   7   8  -5  127.20    8.75
  -7   8   5  147.56    7.88
   7   8  -4   24.91    3.81
  -7   8   4   28.42    3.50
   7   8  -3  128.06    8.24
  -7   8   3  134.84    7.77
  -7   8   2   58.16    5.10
  -7   8   1   52.35    4.94
  -7   8   0  109.59    7.15
  -7   8  -1   47.90    4.79
  -7   8  -2   48.42    4.73
  -7   8  -3  114.97    7.17
  -7   8  -4   21.67    3.02
  -7   8  -5  125.60    6.98
  -7   8  -6    6.62    1.59
  -7   8  -7   68.41    4.46
  -7   9   0  116.44    6.62
  -7   9  -1   65.62    4.95
  -7   9  -2   17.18    2.44
  -7   9  -3   11.98    1.95
  -8   0   0   56.63    7.65
  -8   0  -1   10.22    2.98
  -8   0  -2   47.97    7.01
  -8   0   3  175.75    9.52
  -8   0  -3  190.02   14.22
  -8   0  -4   69.82    8.70
  -8   0  -5  127.29   12.20
  -8   0  -6  329.75   20.21
  -8   0  -7   55.35    8.39
  -8   0  -8    1.91    1.33
  -8   0  -9  191.31   15.93
  -8   0 -10   16.61    4.88
  -8   0 -11   46.28    7.76
  -8   0 -12   16.68    4.35
  -8   0 -13  181.07   14.41
  -8   0 -14   65.92    8.28
  -8   0 -15   31.95    3.34
  -8   0 -15   38.79    5.96
  -8   0 -16    1.92    1.26
  -8   0 -17   51.88    5.64
  -8   0 -18    4.64    1.45
  -8  -1 -17   12.62    2.70
  -8  -1 -16    4.13    1.70
  -8  -1 -15    7.76    2.54
  -8  -1 -14    8.88    2.93
  -8  -1 -13   56.67    7.85
  -8  -1 -12   54.58    7.97
  -8  -1 -11   75.15    9.54
  -8  -1 -10   85.65   10.36
  -8  -1  -9   67.25    9.16
  -8  -1  -8   90.29   10.58
  -8  -1  -7   97.92   10.83
  -8  -1  -6   90.25   10.13
  -8  -1  -5   38.54    6.48
  -8   1   4  136.92    8.18
  -8  -1  -4  155.53   12.95
  -8   1   3  133.83    8.41
  -8  -1  -3  165.66   13.27
  -8   1   2   40.14    4.69
  -8  -1  -2   55.40    7.60
  -8   1   1   27.85    4.07
  -8  -1  -1   54.74    7.70
  -8   1   0   54.80    7.40
  -8   1  -1   33.72    5.83
  -8   1  -2   49.84    7.21
  -8   1  -3  137.10   12.19
  -8   1  -4  139.83   12.58
  -8   1  -5   36.93    6.55
  -8   1  -6   80.10    9.92
  -8   1  -7   96.48   11.03
  -8   1  -8   87.55   10.81
  -8   1  -9   68.61    9.49
  -8   1 -10   85.34   10.53
  -8   1 -11   77.90    9.82
  -8   1 -12   58.02    8.41
  -8   1 -13   65.19    5.56
  -8   1 -13   51.57    7.57
  -8   1 -14   11.15    2.07
  -8   1 -14    6.03    2.27
  -8   1 -15    3.98    1.90
  -8   1 -16    5.39    2.07
  -8   1 -17   14.45    2.99
  -8   1 -18    1.64    0.99
  -8  -2 -16   85.25    6.93
  -8  -2 -15   47.56    5.81
  -8  -2 -14    0.93    0.64
  -8  -2 -13   22.18    4.60
  -8  -2 -12  108.77   10.45
  -8  -2 -11  131.18   11.78
  -8  -2 -10   45.14    6.87
  -8  -2  -9   18.31    4.50
  -8  -2  -8   88.85    9.81
  -8  -2  -7   58.24    7.89
  -8   2   5  191.32    9.67
  -8   2   4  230.78   10.99
  -8   2   3   54.20    5.43
  -8   2   2   55.30    5.62
  -8   2   1  137.17    9.19
  -8   2   0   55.91    5.97
  -8   2   0   54.57    7.42
  -8   2  -1  135.36    9.68
  -8   2  -1  142.52   12.04
  -8   2  -2   62.28    6.77
  -8   2  -2   56.44    7.70
  -8   2  -3   55.44    6.47
  -8   2  -3   54.16    7.63
  -8   2  -4  252.14   14.34
  -8   2  -4  243.85   16.66
  -8   2  -5  206.84   15.58
  -8   2  -6  126.28   12.48
  -8   2  -7   55.00    8.32
  -8   2  -8   63.77    6.93
  -8   2  -8   81.68   10.17
  -8   2  -9   22.84    3.95
  -8   2  -9   18.46    4.91
  -8   2 -10   40.02    5.02
  -8   2 -10   40.98    7.09
  -8   2 -11  141.48    8.96
  -8   2 -11  129.48   12.47
  -8   2 -12  124.76    7.84
  -8   2 -12  110.87   11.03
  -8   2 -13   26.81    3.29
  -8   2 -13   20.13    4.51
  -8   2 -14    0.88    0.26
  -8   2 -14    0.93    0.95
  -8   2 -15   40.19    5.56
  -8   2 -16   78.49    7.05
  -8   2 -17   35.26    4.24
   8   3 -17   42.51    3.98
   8   3 -16   65.67    5.74
  -8   3   6   60.18    5.22
  -8   3   5   94.08    6.83
  -8   3   4   28.89    3.85
  -8   3   3   73.24    6.38
  -8   3   2  101.89    7.74
  -8   3   1   35.09    4.66
  -8   3   0    7.57    2.17
  -8   3  -1   30.90    4.67
  -8   3  -1   35.92    6.11
  -8   3  -2  107.25    8.78
  -8   3  -2  101.92   10.42
  -8   3  -3   83.41    7.84
  -8   3  -3   76.60    9.19
  -8   3  -4   32.88    4.92
  -8   3  -4   35.98    6.34
  -8   3  -5  102.58    8.82
  -8   3  -5   92.76   10.33
  -8   3  -6   48.53    6.03
  -8   3  -6   54.82    8.05
  -8   3  -7   49.71    6.00
  -8   3  -7   57.40    8.20
  -8   3  -8   79.35    7.40
  -8   3  -8   82.56    9.81
  -8   3  -9  106.76    8.17
  -8   3  -9  107.58   11.19
  -8   3 -10   36.05    4.51
  -8   3 -10   26.23    5.49
  -8   3 -11   14.47    2.63
  -8   3 -11   12.19    3.47
  -8   3 -12    5.08    1.51
  -8   3 -12    1.37    1.05
  -8   3 -13   21.82    2.72
  -8   3 -13   16.54    3.78
  -8   3 -14  126.17    9.83
  -8   3 -15   25.32    3.94
  -8   3 -16   49.74    5.02
   8   4 -16    4.68    1.36
   8   4 -15    8.37    2.04
   8   4 -14    4.28    1.55
   8   4 -13   19.12    3.53
   8   4 -12    1.53    1.26
  -8   4   7   33.94    3.64
  -8   4   6  100.60    6.73
  -8   4   5  105.96    7.17
  -8   4   4   -0.33    0.57
   8   4  -4    1.22    0.87
  -8   4   3  111.30    7.93
  -8   4   2   45.97    5.19
  -8   4   1  158.42    9.92
  -8   4   0  260.02   13.15
  -8   4  -1  164.41   10.60
  -8   4  -2   57.69    6.38
  -8   4  -3  126.33    9.48
  -8   4  -3  123.71   11.50
  -8   4  -4    2.81    1.60
  -8   4  -4   -0.08    0.81
  -8   4  -5  111.44    8.95
  -8   4  -5  117.75   11.31
  -8   4  -6   89.91    7.93
  -8   4  -6  102.66   10.64
  -8   4  -7   34.15    4.69
  -8   4  -7   33.82    6.12
  -8   4  -8   63.13    6.23
  -8   4  -8   60.63    8.01
  -8   4  -9  102.58    7.60
  -8   4  -9   97.15   10.06
  -8   4 -10   70.02    5.86
  -8   4 -10   65.08    7.97
  -8   4 -11    1.95    0.86
  -8   4 -11    0.89    0.95
  -8   4 -12    1.64    0.64
  -8   4 -12    2.28    1.52
  -8   4 -13   17.40    3.45
  -8   4 -14    3.69    1.62
  -8   4 -15    6.48    1.75
   8   5 -15   17.30    2.51
   8   5 -14   17.96    2.93
   8   5 -13   21.05    3.41
   8   5 -12   33.01    4.53
   8   5 -11   12.79    2.93
   8   5 -10   33.23    5.02
   8   5  -9   46.12    5.92
   8   5  -8   90.96    8.52
  -8   5   8  107.71    5.90
   8   5  -7  132.78   10.41
  -8   5   7  120.56    6.66
   8   5  -6  105.41    9.14
  -8   5   6  103.48    6.51
   8   5  -5  182.42   11.88
  -8   5   5  158.88    8.60
  -8   5   4   82.60    6.35
  -8   5   3   18.02    3.09
  -8   5   2  194.97   10.51
  -8   5   1   14.93    3.05
  -8   5   0  120.76    8.61
  -8   5  -1   12.95    2.93
  -8   5  -2  201.85   11.70
  -8   5  -3   22.82    3.99
  -8   5  -4   89.40    7.67
  -8   5  -5  151.30    9.99
  -8   5  -6  109.87   10.61
  -8   5  -6  104.72    8.05
  -8   5  -7  144.10   11.87
  -8   5  -7  123.92    8.55
  -8   5  -8   95.80    9.48
  -8   5  -8   99.96    7.27
  -8   5  -9   53.64    6.83
  -8   5  -9   53.84    4.96
  -8   5 -10   29.49    4.88
  -8   5 -10   39.35    3.86
  -8   5 -11   14.04    3.05
  -8   5 -11   13.19    1.99
  -8   5 -12   30.09    4.31
  -8   5 -13   15.08    2.76
   8   6 -13   18.50    2.70
   8   6 -12   15.45    2.68
   8   6 -11   41.44    4.75
   8   6 -10   55.85    5.80
   8   6  -9   13.84    2.99
  -8   6   8    5.52    1.30
   8   6  -8    7.09    2.19
   8   6  -7   24.19    3.96
  -8   6   7   29.03    3.09
   8   6  -6   53.98    6.05
  -8   6   6   55.93    4.48
   8   6  -5  117.72    8.74
  -8   6   5  103.87    6.41
  -8   6   4  145.31    7.96
  -8   6   3  167.89    8.88
  -8   6   2  256.09   11.41
  -8   6   1  158.20    9.23
  -8   6   0    8.35    2.36
  -8   6  -1  168.31    9.81
  -8   6  -2  255.03   12.27
  -8   6  -3  176.40   10.21
  -8   6  -4  149.80    9.22
  -8   6  -5   94.09    7.16
  -8   6  -6   57.00    5.32
  -8   6  -7   26.96    3.51
  -8   6  -8    6.38    1.54
  -8   6  -9   19.93    2.49
   8   7 -10   55.06    4.66
   8   7  -9   24.08    3.25
   8   7  -8   10.74    2.28
   8   7  -7   21.53    3.25
  -8   7   6   11.10    1.95
   8   7  -6   10.44    2.24
  -8   7   5   49.67    4.11
  -8   7   4   73.82    5.13
  -8   7   3   78.24    5.49
  -8   7   2   58.84    4.92
  -8   7   1  110.48    6.91
  -8   7   0   13.00    2.48
  -8   7  -1  118.19    7.35
  -8   7  -2   56.22    5.03
  -8   7  -3   76.34    5.80
  -8   7  -4   70.74    5.47
  -8   7  -5   40.31    3.97
  -8   7  -6    9.72    1.89
  -8   7  -7   24.81    2.72
  -8   7  -8   12.29    1.68
  -8   8   3   83.85    5.20
  -8   8   2   83.65    5.37
  -8   8   1   56.76    4.48
  -8   8   0  185.41    8.10
  -8   8  -1   52.40    4.22
  -8   8  -2   77.25    5.06
  -8   8  -3   73.92    4.81
  -8   8  -4   10.26    1.66
  -8   8  -5    5.82    1.22
  -9   0   0   -0.32    0.81
  -9   0   1   10.61    2.32
  -9   0   2   89.88    6.51
  -9   0   3   93.92    6.30
  -9   0  -3  111.73   10.21
  -9   0  -4    1.71    1.04
  -9   0  -5  102.21    9.77
  -9   0  -6   99.45    9.71
  -9   0  -7   12.91    3.45
  -9   0  -8   49.98    6.80
  -9   0  -9   21.29    4.41
  -9   0 -10   67.87    7.58
  -9   0 -11   16.19    3.52
  -9   0 -12   70.67    5.22
  -9   0 -12   61.20    6.65
  -9   0 -13    0.48    0.37
  -9   0 -13    0.14    0.91
  -9   0 -14   77.69    4.38
  -9   0 -14   84.31    6.67
  -9   0 -15    3.41    1.15
  -9  -1 -14   26.52    2.62
  -9  -1 -14   36.05    4.01
  -9  -1 -13   77.66    6.49
  -9  -1 -12   23.83    3.89
  -9  -1 -11   73.26    7.18
  -9  -1 -10   33.30    4.95
  -9  -1  -9   43.16    5.85
  -9  -1  -8   46.75    6.17
  -9  -1  -7   99.38    9.20
  -9  -1  -6    3.90    1.83
  -9  -1  -5   36.12    5.49
  -9   1   4   23.91    3.09
  -9  -1  -4   31.84    5.31
  -9   1   3   67.35    5.49
  -9   1   2  185.45    9.58
  -9   1   1   32.49    4.26
  -9   1   0    6.15    1.89
  -9   1  -1   33.34    4.53
  -9  -1   2  182.04    9.13
  -9   1  -2  196.73   11.23
  -9   1  -3   65.93    6.59
  -9   1  -3   68.12    8.13
  -9   1  -4   25.38    4.12
  -9   1  -4   30.18    5.39
  -9   1  -5   31.63    4.64
  -9   1  -5   31.46    5.51
  -9   1  -6    2.36    0.89
  -9   1  -6    3.62    1.82
  -9   1  -7   79.38    6.97
  -9   1  -7  101.21    9.98
  -9   1  -8   38.85    4.70
  -9   1  -8   49.90    6.94
  -9   1  -9   43.91    4.80
  -9   1  -9   45.88    6.51
  -9   1 -10   37.03    4.15
  -9   1 -10   33.23    5.26
  -9   1 -11   81.98    5.82
  -9   1 -11   73.15    7.73
  -9   1 -12   22.52    2.80
  -9   1 -12   20.58    3.83
  -9   1 -13   84.22    4.93
  -9   1 -13   83.72    7.29
  -9   1 -14   28.32    3.89
  -9   1 -15   37.55    3.97
  -9   2   4   92.06    6.22
  -9   2   3   33.29    3.91
  -9   2   2  117.84    7.69
  -9   2   1   12.31    2.59
  -9   2   0    1.11    0.94
  -9   2  -1   10.94    2.53
  -9   2  -2  119.29    8.71
  -9   2  -3   35.96    4.88
  -9   2  -3   39.38    6.21
  -9   2  -4   91.75    7.71
  -9   2  -4   97.66    9.77
  -9   2  -5    8.79    2.35
  -9   2  -5   13.51    3.68
  -9   2  -6   24.78    3.90
  -9   2  -6   35.47    5.87
  -9   2  -7   23.25    3.64
  -9   2  -7   29.89    5.37
  -9   2  -8   26.19    3.77
  -9   2  -8   28.97    5.16
  -9   2  -9   36.22    4.21
  -9   2  -9   27.52    4.86
  -9   2 -10   21.92    3.07
  -9   2 -10   19.12    4.00
  -9   2 -11   40.15    3.87
  -9   2 -11   28.81    4.70
  -9   2 -12    8.40    1.60
  -9   2 -12    7.15    2.15
  -9   2 -13   28.15    2.60
  -9   2 -13   23.34    3.68
  -9   2 -14  180.58    9.33
  -9   2 -15    4.11    1.23
   9   3 -14   97.65    6.10
   9   3 -13   28.82    3.67
   9   3 -12    2.34    1.14
  -9   3   5   97.00    5.96
  -9   3   4    9.98    1.98
  -9   3   3   22.92    3.19
  -9   3   2  107.09    7.28
  -9   3   1   74.35    6.27
  -9   3   0   13.07    2.76
  -9   3  -1   72.78    6.50
  -9   3  -2  114.33    8.26
  -9   3  -3   23.81    3.74
  -9   3  -4   11.64    2.77
  -9   3  -5   98.76    7.70
  -9   3  -5  111.75   10.28
  -9   3  -6    1.33    1.04
  -9   3  -6    1.74    1.68
  -9   3  -7   14.50    2.78
  -9   3  -7   16.13    3.94
  -9   3  -8   13.88    2.54
  -9   3  -8   14.88    3.58
  -9   3  -9    8.71    1.94
  -9   3  -9    8.35    2.71
  -9   3 -10  100.60    6.18
  -9   3 -10   82.56    7.83
  -9   3 -11  113.99    6.05
  -9   3 -11   90.89    7.75
  -9   3 -12    2.27    0.84
  -9   3 -12    1.02    0.40
  -9   3 -13   25.46    3.48
  -9   3 -14   85.20    5.66
   9   4 -12    4.22    1.37
   9   4 -11    0.76    0.49
   9   4 -10   44.89    4.94
   9   4  -9    2.02    0.97
   9   4  -8   83.57    7.11
   9   4  -7    4.53    1.52
  -9   4   6   62.52    4.25
  -9   4   5   13.88    2.16
  -9   4   4    7.53    1.67
  -9   4   3   72.54    5.55
  -9   4   2    9.19    2.13
  -9   4   1   91.56    6.75
  -9   4   0   10.66    2.30
  -9   4  -1   91.73    7.16
  -9   4  -2   13.77    2.97
  -9   4  -3   88.55    7.11
  -9   4  -4    7.20    2.18
  -9   4  -5   13.58    2.72
  -9   4  -6   54.23    5.28
  -9   4  -7    2.99    1.31
  -9   4  -8   91.89    8.30
  -9   4  -8   87.32    6.11
  -9   4  -9    4.08    1.24
  -9   4  -9    1.45    0.99
  -9   4 -10   38.56    4.90
  -9   4 -10   45.07    3.71
  -9   4 -11    1.48    0.59
  -9   4 -11    0.59    0.52
   9   5 -10   27.35    3.28
   9   5  -9    9.27    1.90
   9   5  -8    3.40    1.26
  -9   5   6    1.85    0.71
  -9   5   5   64.76    4.37
  -9   5   4    9.75    1.79
  -9   5   3   63.55    4.89
  -9   5   2   18.84    2.82
  -9   5   1    4.97    1.44
  -9   5   0   47.05    4.69
  -9   5  -1    5.26    1.67
  -9   5  -2   20.97    3.04
  -9   5  -3   66.43    5.72
  -9   5  -4   10.81    2.22
  -9   5  -5   60.06    5.25
  -9   5  -6    0.59    0.61
  -9   5  -7   10.41    1.97
  -9   5  -8    5.94    1.42
  -9   5  -9   12.01    1.74
  -9   6   6   55.09    3.49
  -9   6   5    0.23    0.37
  -9   6   4    7.71    1.44
  -9   6   3   18.32    2.31
  -9   6   2   57.51    4.34
  -9   6   1   72.57    5.07
  -9   6   0   40.76    3.91
  -9   6  -1   67.17    5.15
  -9   6  -2   55.94    4.70
  -9   6  -3   20.01    2.82
  -9   6  -4    7.05    1.59
  -9   6  -5    0.58    0.60
  -9   6  -6   53.88    4.02
  -9   6  -7   33.17    2.88
  -9   7   3    6.65    1.30
  -9   7   2   43.14    3.33
  -9   7   1   63.91    4.10
  -9   7   0    0.14    0.50
  -9   7  -1   60.61    4.10
  -9   7  -2   39.74    3.28
  -9   7  -3    4.19    1.00
  -9   7  -4   27.60    2.53
 -10   0   0    0.95    0.46
 -10   0   1   -0.21    0.38
 -10   0  -1   -0.48    0.44
 -10   0   2   38.97    3.50
 -10   0  -2   32.53    3.75
 -10   0  -3   19.71    2.95
 -10   0  -4    4.32    1.34
 -10   0  -5    4.24    1.23
 -10   0  -6  112.88    6.87
 -10   0  -7  147.13    7.62
 -10   0  -8    0.82    0.57
 -10   0  -9   34.87    3.33
 -10   0 -10   -0.20    0.54
 -10   0 -11   72.05    4.09
 -10  -1 -11   26.92    2.52
 -10  -1 -10    6.07    1.34
 -10  -1  -9   21.70    2.65
 -10  -1  -8   19.38    2.66
 -10  -1  -7   11.00    2.00
 -10  -1  -6   38.34    3.98
 -10  -1  -5  211.76    9.70
 -10  -1  -4   29.53    3.63
 -10  -1  -3   31.61    3.72
 -10   1   2   22.19    2.71
 -10  -1  -2   19.67    2.90
 -10   1   1   26.04    3.08
 -10  -1  -1   23.74    3.06
 -10   1   0   -0.28    0.76
 -10  -1   0    0.69    0.46
 -10   1  -1   24.50    3.18
 -10  -1   1   25.04    2.86
 -10   1  -2   20.72    2.98
 -10   1  -3   31.65    3.75
 -10   1  -4   32.39    3.73
 -10   1  -5  208.31    9.57
 -10   1  -6   43.14    4.15
 -10   1  -7   13.78    2.28
 -10   1  -8   23.09    2.82
 -10   1  -9   22.81    2.61
 -10   1 -10    6.42    1.30
 -10   1 -11   25.84    2.32
 -10  -2 -11   17.01    1.98
 -10  -2 -10   14.91    2.05
 -10   2   3   57.48    4.07
 -10  -2  -2   17.00    2.59
 -10   2   2   19.85    2.56
 -10  -2  -1  163.39    7.75
 -10   2   1  171.30    7.99
 -10   2   0   25.07    3.12
 -10  -2   0   22.98    2.72
 -10   2  -1  176.37    8.67
 -10   2  -2   17.69    2.72
 -10   2  -3   53.36    4.76
 -10   2  -4  101.96    6.54
 -10   2  -5   -3.30    1.15
 -10   2  -6   30.06    3.36
 -10   2  -7   21.50    2.74
 -10   2  -8   21.24    2.59
 -10   2  -9    2.11    0.78
 -10   2 -10   16.19    1.89
 -10   3   4   39.76    2.99
 -10   3   3   17.65    2.18
 -10  -3  -2   54.79    4.29
 -10   3   2   61.86    4.39
 -10   3   1    5.68    1.41
 -10   3   0    5.39    1.42
 -10   3  -1    5.60    1.43
 -10   3  -2   64.12    5.05
 -10   3  -3   13.92    2.34
 -10   3  -4   31.76    3.50
 -10   3  -5   90.48    5.79
 -10   3  -6    5.93    1.47
 -10   3  -7   15.40    2.21
 -10   3  -8    5.25    1.17
 -10   3  -9   43.28    3.09
 -10   4   4   93.12    4.25
 -10   4   3   96.50    4.79
 -10   4   2    7.67    1.52
 -10   4   1    0.21    0.37
 -10   4   0   12.05    1.96
 -10   4  -1   -0.07    0.30
 -10   4  -2    5.54    1.42
 -10   4  -3   97.01    5.77
 -10   4  -4   82.76    5.22
 -10   4  -5   62.80    4.39
 -10   4  -6   45.19    3.52
 -10   4  -7   16.85    1.98
 -10   5   2   45.22    3.08
 -10   5   1   10.09    1.53
 -10   5   0    3.15    0.96
 -10   5  -1   10.23    1.64
 -10   5  -2   43.80    3.40
 -10   5  -3    9.99    1.60
 -10   5  -4   42.87    3.20
 -10   5  -5   86.70    4.31
   0   0   0    0.00    0.00


TITL 2-137 in P2(1)2(1)2(1)
REM P2(1)2(1)2(1) (#19 in standard setting)
CELL 1.54184   9.001651  10.038402  20.937361  90.0000  90.0000  90.0000
ZERR    8.00   0.000276   0.000327   0.000682   0.0000   0.0000   0.0000
LATT -1
SYMM -x+1/2,-y, z+1/2
SYMM -x, y+1/2,-z+1/2
SYMM  x+1/2,-y+1/2,-z
SFAC C H N O
UNIT 88.00 80.00 8.00 8.00
TREF
HKLF 4
END
_computing_structure_solution     'SHELXT 2018/2 (Sheldrick, 2018)'
;
_shelx_hkl_checksum                36342
_olex2_submission_special_instructions  'No special instructions were received'
_oxdiff_exptl_absorpt_empirical_details
;
Empirical correction (ABSPACK) includes:
- Absorption correction using spherical harmonics
- Frame scaling
;
_oxdiff_exptl_absorpt_empirical_full_max  1.989
_oxdiff_exptl_absorpt_empirical_full_min  0.461
