# Supplementary material for: Dirhodium(II)/Phosphine Catalyst with Chiral Environment at Bridging Site and Its Application in Enantioselective Atropisomer Synthesis
Source: ACS Cent Sci. 2023 Mar 20;9(4):748–55. doi: 10.1021/acscentsci.2c01207 (PMC10141619; doi:10.1021/acscentsci.2c01207)
Supplement: Supplementary file 3 — oc2c01207_si_003.cif [file oc2c01207_si_003.cif]

data_7-2
_audit_creation_date               2021-04-29
_audit_creation_method
;
Olex2 1.3-alpha
(compiled 2020.09.11 svn.r3730fd0d for OlexSys, GUI svn.r6159)
;
_shelx_SHELXL_version_number       '2018/3'
_audit_contact_author_address      ?
_audit_contact_author_email        ?
_audit_contact_author_name         ''
_audit_contact_author_phone        ?
_publ_contact_author_id_orcid      ?
_publ_section_references
;
Dolomanov, O.V., Bourhis, L.J., Gildea, R.J, Howard, J.A.K. & Puschmann, H.
 (2009), J. Appl. Cryst. 42, 339-341.

Sheldrick, G.M. (2015). Acta Cryst. A71, 3-8.

Sheldrick, G.M. (2015). Acta Cryst. C71, 3-8.
;
_chemical_name_common              ?
_chemical_name_systematic          ?
_chemical_formula_moiety           'C24 H22 O3'
_chemical_formula_sum              'C24 H22 O3'
_chemical_formula_weight           358.41
_chemical_absolute_configuration   ad
_chemical_melting_point            ?
loop_
  _atom_type_symbol
  _atom_type_description
  _atom_type_scat_dispersion_real
  _atom_type_scat_dispersion_imag
  _atom_type_scat_source
 'C' 'C' 0.0181 0.0091 'International Tables Vol C Tables 4.2.6.8 and 6.1.1.4'
 'H' 'H' 0.0000 0.0000 'International Tables Vol C Tables 4.2.6.8 and 6.1.1.4'
 'O' 'O' 0.0492 0.0322 'International Tables Vol C Tables 4.2.6.8 and 6.1.1.4'

_shelx_space_group_comment
;
The symmetry employed for this shelxl refinement is uniquely defined
by the following loop, which should always be used as a source of
symmetry information in preference to the above space-group names.
They are only intended as comments.
;
_space_group_crystal_system        'monoclinic'
_space_group_IT_number             4
_space_group_name_H-M_alt          'P 1 21 1'
_space_group_name_Hall             'P 2yb'
loop_
  _space_group_symop_operation_xyz
 'x, y, z'
 '-x, y+1/2, -z'

_cell_length_a                     14.7701(3)
_cell_length_b                     7.8414(2)
_cell_length_c                     16.9314(3)
_cell_angle_alpha                  90
_cell_angle_beta                   96.701(2)
_cell_angle_gamma                  90
_cell_volume                       1947.57(7)
_cell_formula_units_Z              4
_cell_measurement_reflns_used      11854
_cell_measurement_temperature      149.99(10)
_cell_measurement_theta_max        73.7260
_cell_measurement_theta_min        2.5860
_shelx_estimated_absorpt_T_max     ?
_shelx_estimated_absorpt_T_min     ?
_exptl_absorpt_coefficient_mu      0.633
_exptl_absorpt_correction_T_max    1.00000
_exptl_absorpt_correction_T_min    0.84168
_exptl_absorpt_correction_type     multi-scan
_exptl_absorpt_process_details
;
CrysAlisPro 1.171.38.43f (Rigaku Oxford Diffraction, 2015)
Empirical absorption correction using spherical harmonics,
 implemented in SCALE3 ABSPACK scaling algorithm.
;
_exptl_absorpt_special_details     ?
_exptl_crystal_colour              colourless
_exptl_crystal_colour_primary      colourless
_exptl_crystal_density_diffrn      1.222
_exptl_crystal_density_meas        ?
_exptl_crystal_density_method      ?
_exptl_crystal_description         block
_exptl_crystal_F_000               760
_exptl_crystal_size_max            0.12
_exptl_crystal_size_mid            0.11
_exptl_crystal_size_min            0.1
_exptl_transmission_factor_max     ?
_exptl_transmission_factor_min     ?
_diffrn_reflns_av_R_equivalents    0.0282
_diffrn_reflns_av_unetI/netI       0.0316
_diffrn_reflns_Laue_measured_fraction_full  1.000
_diffrn_reflns_Laue_measured_fraction_max  0.988
_diffrn_reflns_limit_h_max         18
_diffrn_reflns_limit_h_min         -16
_diffrn_reflns_limit_k_max         9
_diffrn_reflns_limit_k_min         -9
_diffrn_reflns_limit_l_max         20
_diffrn_reflns_limit_l_min         -21
_diffrn_reflns_number              18150
_diffrn_reflns_point_group_measured_fraction_full  0.966
_diffrn_reflns_point_group_measured_fraction_max  0.940
_diffrn_reflns_theta_full          67.684
_diffrn_reflns_theta_max           74.046
_diffrn_reflns_theta_min           2.628
_diffrn_ambient_environment        N~2~
_diffrn_ambient_temperature        149.99(10)
_diffrn_detector                   'CCD plate'
_diffrn_detector_area_resol_mean   5.2684
_diffrn_detector_type              AtlasS2
_diffrn_measured_fraction_theta_full  1.000
_diffrn_measured_fraction_theta_max  0.988
_diffrn_measurement_details
;
List of Runs (angles in degrees, time in seconds):

  # Type    Start    End  Width  t~exp~   \w     \q     \k     \f   Frames
--------------------------------------------------------------------------
  1  \w   -106.00 -13.00   1.00    1.00    --  -40.73 -57.00  60.00   93
  2  \w    -79.00 -28.00   1.00    1.00    --  -40.73 -38.00 120.00   51
  3  \w    -38.00 -13.00   1.00    1.00    --  -40.73 -57.00  90.00   25
  4  \w    -72.00  -8.00   1.00    1.00    --  -40.73 -77.00 -90.00   64
  5  \w    -51.00  32.00   1.00    1.00    --  -40.73  38.00-120.00   83
  6  \w      2.00  76.00   1.00    1.00    --   40.73 -99.00 -30.00   74
  7  \w     55.00  82.00   1.00    1.00    --   40.73  38.00 120.00   27
  8  \w     56.00  86.00   1.00    1.00    --   40.73-125.00-120.00   30
  9  \w     31.00 135.00   1.00    1.43    --  107.58 -30.00   0.00  104
 10  \w     76.00 103.00   1.00    1.43    --  107.58  77.00 150.00   27
 11  \w    135.00 161.00   1.00    1.43    --  107.58  77.00 120.00   26
 12  \w    128.00 178.00   1.00    1.43    --  107.58  77.00  30.00   50
 13  \w     75.00 101.00   1.00    1.43    --  107.58  77.00  60.00   26
 14  \w    116.00 176.00   1.00    1.43    --  107.58  77.00  60.00   60
 15  \w     75.00 101.00   1.00    1.43    --  107.58  77.00  30.00   26
 16  \w     78.00 105.00   1.00    1.43    --  107.58  61.00  60.00   27
 17  \w     82.00 109.00   1.00    1.43    --  107.58  61.00  30.00   27
 18  \w    130.00 177.00   1.00    1.43    --  107.58  77.00  90.00   47
 19  \w     80.00 113.00   1.00    1.43    --  107.58  30.00  90.00   33
 20  \w     78.00 111.00   1.00    1.43    --  107.58  61.00  90.00   33
 21  \w     79.00 104.00   1.00    1.43    --  107.58  61.00 120.00   25
 22  \w     75.00 101.00   1.00    1.43    --  107.58  77.00 120.00   26
 23  \w     75.00 101.00   1.00    1.43    --  107.58  77.00  90.00   26
 24  \w     80.00 105.00   1.00    1.43    --  107.58  30.00  60.00   25
 25  \w     78.00 105.00   1.00    1.43    --  107.58  61.00 150.00   27
 26  \w     82.00 109.00   1.00    1.43    --  107.58  45.00  90.00   27
 27  \w     82.00 133.00   1.00    1.43    --  107.58  45.00 120.00   51
 28  \w     83.00 172.00   1.00    1.43    --  107.58  45.00-180.00   89
 29  \w     82.00 109.00   1.00    1.43    --  107.58  45.00  60.00   27
 30  \w     83.00 108.00   1.00    1.43    --  107.58  45.00  30.00   25
 31  \w     82.00 167.00   1.00    1.43    --  107.58  45.00 150.00   85
 32  \w    108.00 172.00   1.00    1.43    --  107.58  77.00   0.00   64
 33  \w     31.00 140.00   1.00    1.43    --  107.58 -77.00   0.00  109
;
_diffrn_measurement_device         'four-circle diffractometer'
_diffrn_measurement_device_type    'SuperNova, Dual, Cu at zero, AtlasS2'
_diffrn_measurement_method         '\w scans'
_diffrn_orient_matrix_type        
 'CrysAlisPro convention (1999,Acta A55,543-557)'
_diffrn_orient_matrix_UB_11        -0.0401211000
_diffrn_orient_matrix_UB_12        -0.0119669000
_diffrn_orient_matrix_UB_13        -0.0879904000
_diffrn_orient_matrix_UB_21        -0.0914521000
_diffrn_orient_matrix_UB_22        0.0703202000
_diffrn_orient_matrix_UB_23        0.0213739000
_diffrn_orient_matrix_UB_31        0.0324822000
_diffrn_orient_matrix_UB_32        0.1830623000
_diffrn_orient_matrix_UB_33        -0.0139410000
_diffrn_radiation_monochromator    mirror
_diffrn_radiation_probe            x-ray
_diffrn_radiation_type             'Cu K\a'
_diffrn_radiation_wavelength       1.54184
_diffrn_source                     'micro-focus sealed X-ray tube'
_diffrn_source_type                'SuperNova (Cu) X-ray Source'
_reflns_Friedel_coverage           0.767
_reflns_Friedel_fraction_full      0.927
_reflns_Friedel_fraction_max       0.884
_reflns_number_gt                  7232
_reflns_number_total               7435
_reflns_odcompleteness_completeness  100.00
_reflns_odcompleteness_iscentric   1
_reflns_odcompleteness_theta       66.97
_reflns_special_details
;
 Reflections were merged by SHELXL according to the crystal
 class for the calculation of statistics and refinement.
 
 _reflns_Friedel_fraction is defined as the number of unique
 Friedel pairs measured divided by the number that would be
 possible theoretically, ignoring centric projections and
 systematic absences.
;
_reflns_threshold_expression       'I > 2\s(I)'
_computing_cell_refinement         'CrysAlisPro 1.171.38.43f (Rigaku OD, 2015)'
_computing_data_collection         'CrysAlisPro 1.171.38.43f (Rigaku OD, 2015)'
_computing_data_reduction          'CrysAlisPro 1.171.38.43f (Rigaku OD, 2015)'
_computing_molecular_graphics      'Olex2 1.3-alpha (Dolomanov et al., 2009)'
_computing_publication_material    'Olex2 1.3-alpha (Dolomanov et al., 2009)'
_computing_structure_refinement    'SHELXL 2018/3 (Sheldrick, 2015)'
_computing_structure_solution      'SHELXT 2018/2 (Sheldrick, 2018)'
_refine_diff_density_max           0.340
_refine_diff_density_min           -0.262
_refine_diff_density_rms           0.051
_refine_ls_abs_structure_details
;
 Flack x determined using 2978 quotients [(I+)-(I-)]/[(I+)+(I-)]
 (Parsons, Flack and Wagner, Acta Cryst. B69 (2013) 249-259).
;
_refine_ls_abs_structure_Flack     0.04(8)
_refine_ls_extinction_coef         .
_refine_ls_extinction_method       none
_refine_ls_goodness_of_fit_ref     1.095
_refine_ls_hydrogen_treatment      constr
_refine_ls_matrix_type             full
_refine_ls_number_parameters       495
_refine_ls_number_reflns           7435
_refine_ls_number_restraints       1
_refine_ls_R_factor_all            0.0462
_refine_ls_R_factor_gt             0.0451
_refine_ls_restrained_S_all        1.095
_refine_ls_shift/su_max            0.001
_refine_ls_shift/su_mean           0.000
_refine_ls_structure_factor_coef   Fsqd
_refine_ls_weighting_details      
 'w=1/[\s^2^(Fo^2^)+(0.0653P)^2^+0.3974P] where P=(Fo^2^+2Fc^2^)/3'
_refine_ls_weighting_scheme        calc
_refine_ls_wR_factor_gt            0.1165
_refine_ls_wR_factor_ref           0.1176
_refine_special_details            ?
_olex2_refinement_description
;
1. Fixed Uiso
 At 1.2 times of:
  All C(H) groups
 At 1.5 times of:
  All C(H,H,H) groups
2.a Aromatic/amide H refined with riding coordinates:
 C2(H2), C3(H3), C4(H4), C9(H9), C10(H10), C11(H11), C15(H15), C16(H16),
 C18(H18), C19(H19), C27(H27), C28(H28), C29(H29), C34(H34), C35(H35), C36(H36),
  C43(H43), C44(H44), C46(H46), C47(H47)
2.b Idealised Me refined as rotating group:
 C20(H20A,H20B,H20C), C21(H21A,H21B,H21C), C22(H22A,H22B,H22C), C24(H24A,H24B,
 H24C), C25(H25A,H25B,H25C), C38(H38A,H38B,H38C), C40(H40A,H40B,H40C), C48(H48A,
 H48B,H48C)
;
_atom_sites_solution_hydrogens     geom
_atom_sites_solution_primary       dual
_atom_sites_solution_secondary     ?
loop_
  _atom_site_label
  _atom_site_type_symbol
  _atom_site_fract_x
  _atom_site_fract_y
  _atom_site_fract_z
  _atom_site_U_iso_or_equiv
  _atom_site_adp_type
  _atom_site_occupancy
  _atom_site_site_symmetry_order
  _atom_site_calc_flag
  _atom_site_refinement_flags_posn
  _atom_site_refinement_flags_adp
  _atom_site_refinement_flags_occupancy
  _atom_site_disorder_assembly
  _atom_site_disorder_group
 O1 O 0.33347(14) 0.6474(3) 0.68461(12) 0.0407(5) Uani 1 1 d . . . . .
 O2 O 0.16757(14) 0.3583(4) 0.46692(11) 0.0447(5) Uani 1 1 d . . . . .
 O3 O 0.30067(17) 0.2358(4) 0.45277(15) 0.0556(6) Uani 1 1 d . . . . .
 C1 C 0.18631(17) 0.6415(4) 0.61292(14) 0.0287(5) Uani 1 1 d . . . . .
 C2 C 0.12876(19) 0.7823(4) 0.59847(16) 0.0356(6) Uani 1 1 d . . . . .
 H2 H 0.153028 0.890416 0.592796 0.043 Uiso 1 1 calc R U . . .
 C3 C 0.0351(2) 0.7592(4) 0.59268(17) 0.0397(7) Uani 1 1 d . . . . .
 H3 H -0.003852 0.852289 0.584302 0.048 Uiso 1 1 calc R U . . .
 C4 C -0.00026(19) 0.5953(4) 0.59952(16) 0.0372(6) Uani 1 1 d . . . . .
 H4 H -0.063148 0.580644 0.594407 0.045 Uiso 1 1 calc R U . . .
 C5 C 0.05560(18) 0.4540(4) 0.61368(14) 0.0319(6) Uani 1 1 d . . . . .
 C6 C 0.15055(18) 0.4781(4) 0.62094(13) 0.0270(5) Uani 1 1 d . . . . .
 C7 C 0.21476(17) 0.3330(3) 0.64032(15) 0.0294(5) Uani 1 1 d . . . . .
 C8 C 0.25879(18) 0.2491(4) 0.58206(16) 0.0314(5) Uani 1 1 d . . . . .
 C9 C 0.3234(2) 0.1215(4) 0.6036(2) 0.0419(7) Uani 1 1 d . . . . .
 H9 H 0.353087 0.067371 0.565007 0.050 Uiso 1 1 calc R U . . .
 C10 C 0.3425(2) 0.0771(4) 0.6825(2) 0.0496(8) Uani 1 1 d . . . . .
 H10 H 0.385124 -0.007923 0.697083 0.060 Uiso 1 1 calc R U . . .
 C11 C 0.2993(2) 0.1571(4) 0.7400(2) 0.0464(8) Uani 1 1 d . . . . .
 H11 H 0.312584 0.123899 0.792790 0.056 Uiso 1 1 calc R U . . .
 C12 C 0.2357(2) 0.2879(4) 0.72063(16) 0.0371(6) Uani 1 1 d . . . . .
 C13 C 0.28821(18) 0.6657(3) 0.62034(15) 0.0298(5) Uani 1 1 d . . . . .
 C14 C 0.33047(18) 0.7118(4) 0.54788(16) 0.0305(5) Uani 1 1 d . . . . .
 C15 C 0.27967(19) 0.7268(4) 0.47326(16) 0.0357(6) Uani 1 1 d . . . . .
 H15 H 0.217394 0.704679 0.467755 0.043 Uiso 1 1 calc R U . . .
 C16 C 0.3211(2) 0.7741(4) 0.40760(17) 0.0390(6) Uani 1 1 d . . . . .
 H16 H 0.286229 0.784238 0.358426 0.047 Uiso 1 1 calc R U . . .
 C17 C 0.4144(2) 0.8069(4) 0.41387(17) 0.0358(6) Uani 1 1 d . . . . .
 C18 C 0.46503(19) 0.7911(4) 0.48825(17) 0.0362(6) Uani 1 1 d . . . . .
 H18 H 0.527285 0.813431 0.493637 0.043 Uiso 1 1 calc R U . . .
 C19 C 0.42430(18) 0.7430(4) 0.55396(16) 0.0335(6) Uani 1 1 d . . . . .
 H19 H 0.459545 0.731040 0.602870 0.040 Uiso 1 1 calc R U . . .
 C20 C 0.4585(2) 0.8592(5) 0.34176(19) 0.0448(7) Uani 1 1 d . . . . .
 H20A H 0.511875 0.926016 0.358104 0.067 Uiso 1 1 calc R U . . .
 H20B H 0.416263 0.925750 0.307011 0.067 Uiso 1 1 calc R U . . .
 H20C H 0.475447 0.759303 0.314203 0.067 Uiso 1 1 calc R U . . .
 C21 C 0.0164(2) 0.2780(4) 0.61883(17) 0.0403(7) Uani 1 1 d . . . . .
 H21A H 0.033075 0.209793 0.575717 0.060 Uiso 1 1 calc R U . . .
 H21B H -0.048790 0.285224 0.615569 0.060 Uiso 1 1 calc R U . . .
 H21C H 0.039963 0.226700 0.668483 0.060 Uiso 1 1 calc R U . . .
 C22 C 0.1932(3) 0.3824(5) 0.78415(16) 0.0505(8) Uani 1 1 d . . . . .
 H22A H 0.212810 0.499135 0.785215 0.076 Uiso 1 1 calc R U . . .
 H22B H 0.211614 0.330562 0.834860 0.076 Uiso 1 1 calc R U . . .
 H22C H 0.128009 0.377719 0.772972 0.076 Uiso 1 1 calc R U . . .
 C23 C 0.23581(18) 0.2888(4) 0.49613(17) 0.0341(6) Uani 1 1 d . . . . .
 C24 C 0.2816(3) 0.2596(7) 0.3681(2) 0.0699(12) Uani 1 1 d . . . . .
 H24A H 0.328854 0.207031 0.342043 0.105 Uiso 1 1 calc R U . . .
 H24B H 0.279349 0.379306 0.356175 0.105 Uiso 1 1 calc R U . . .
 H24C H 0.224061 0.208231 0.349526 0.105 Uiso 1 1 calc R U . . .
 O4 O 0.73795(15) 0.4110(3) 0.79417(11) 0.0412(5) Uani 1 1 d . . . . .
 O5 O 0.85798(15) 0.2969(4) 0.86903(14) 0.0512(6) Uani 1 1 d . . . . .
 O6 O 0.78277(14) 0.7457(3) 1.02039(11) 0.0380(5) Uani 1 1 d . . . . .
 C25 C 0.49200(18) 0.4652(4) 0.84448(15) 0.0334(6) Uani 1 1 d . . . . .
 H25A H 0.525435 0.361034 0.840891 0.050 Uiso 1 1 calc R U . . .
 H25B H 0.446015 0.474059 0.799669 0.050 Uiso 1 1 calc R U . . .
 H25C H 0.463637 0.465288 0.892694 0.050 Uiso 1 1 calc R U . . .
 C26 C 0.55584(16) 0.6137(3) 0.84479(14) 0.0258(5) Uani 1 1 d . . . . .
 C27 C 0.53435(18) 0.7517(4) 0.79382(14) 0.0287(5) Uani 1 1 d . . . . .
 H27 H 0.479781 0.750427 0.760313 0.034 Uiso 1 1 calc R U . . .
 C28 C 0.59237(19) 0.8911(4) 0.79183(15) 0.0321(6) Uani 1 1 d . . . . .
 H28 H 0.576265 0.982366 0.758031 0.039 Uiso 1 1 calc R U . . .
 C29 C 0.67458(19) 0.8923(4) 0.84084(15) 0.0309(5) Uani 1 1 d . . . . .
 H29 H 0.714522 0.983537 0.839037 0.037 Uiso 1 1 calc R U . . .
 C30 C 0.69736(17) 0.7565(3) 0.89289(14) 0.0259(5) Uani 1 1 d . . . . .
 C31 C 0.63850(16) 0.6172(3) 0.89542(13) 0.0244(5) Uani 1 1 d . . . . .
 C32 C 0.66357(16) 0.4694(3) 0.94968(14) 0.0254(5) Uani 1 1 d . . . . .
 C33 C 0.72838(17) 0.3487(3) 0.93243(14) 0.0273(5) Uani 1 1 d . . . . .
 C34 C 0.7513(2) 0.2123(4) 0.98391(16) 0.0345(6) Uani 1 1 d . . . . .
 H34 H 0.795729 0.134599 0.972881 0.041 Uiso 1 1 calc R U . . .
 C35 C 0.7079(2) 0.1934(4) 1.05121(17) 0.0382(6) Uani 1 1 d . . . . .
 H35 H 0.720551 0.099476 1.084198 0.046 Uiso 1 1 calc R U . . .
 C36 C 0.64545(19) 0.3144(4) 1.06954(15) 0.0349(6) Uani 1 1 d . . . . .
 H36 H 0.617901 0.302483 1.115894 0.042 Uiso 1 1 calc R U . . .
 C37 C 0.62311(18) 0.4528(4) 1.02048(14) 0.0292(5) Uani 1 1 d . . . . .
 C38 C 0.5593(2) 0.5876(5) 1.04526(17) 0.0409(7) Uani 1 1 d . . . . .
 H38A H 0.591742 0.693239 1.054287 0.061 Uiso 1 1 calc R U . . .
 H38B H 0.535997 0.552606 1.093315 0.061 Uiso 1 1 calc R U . . .
 H38C H 0.509676 0.602772 1.003957 0.061 Uiso 1 1 calc R U . . .
 C39 C 0.77264(19) 0.3579(4) 0.85749(15) 0.0320(5) Uani 1 1 d . . . . .
 C40 C 0.9061(3) 0.2911(7) 0.7995(2) 0.0649(11) Uani 1 1 d . . . . .
 H40A H 0.873837 0.218722 0.760097 0.097 Uiso 1 1 calc R U . . .
 H40B H 0.966356 0.246711 0.814007 0.097 Uiso 1 1 calc R U . . .
 H40C H 0.910206 0.404062 0.778363 0.097 Uiso 1 1 calc R U . . .
 C41 C 0.78395(18) 0.7660(3) 0.94924(14) 0.0289(5) Uani 1 1 d . . . . .
 C42 C 0.87050(18) 0.8056(4) 0.91557(15) 0.0295(5) Uani 1 1 d . . . . .
 C43 C 0.88065(19) 0.7762(4) 0.83598(16) 0.0361(6) Uani 1 1 d . . . . .
 H43 H 0.832103 0.732238 0.802164 0.043 Uiso 1 1 calc R U . . .
 C44 C 0.9623(2) 0.8117(4) 0.80666(17) 0.0402(7) Uani 1 1 d . . . . .
 H44 H 0.968281 0.789094 0.753601 0.048 Uiso 1 1 calc R U . . .
 C45 C 1.0355(2) 0.8808(4) 0.85535(18) 0.0390(6) Uani 1 1 d . . . . .
 C46 C 1.0252(2) 0.9108(4) 0.93522(18) 0.0398(7) Uani 1 1 d . . . . .
 H46 H 1.073079 0.958255 0.968589 0.048 Uiso 1 1 calc R U . . .
 C47 C 0.94495(19) 0.8711(4) 0.96512(16) 0.0365(6) Uani 1 1 d . . . . .
 H47 H 0.940163 0.887955 1.018841 0.044 Uiso 1 1 calc R U . . .
 C48 C 1.1226(2) 0.9253(5) 0.8227(2) 0.0504(8) Uani 1 1 d . . . . .
 H48A H 1.162178 0.984886 0.862397 0.076 Uiso 1 1 calc R U . . .
 H48B H 1.109368 0.996755 0.776714 0.076 Uiso 1 1 calc R U . . .
 H48C H 1.151878 0.822752 0.807917 0.076 Uiso 1 1 calc R U . . .

loop_
  _atom_site_aniso_label
  _atom_site_aniso_U_11
  _atom_site_aniso_U_22
  _atom_site_aniso_U_33
  _atom_site_aniso_U_23
  _atom_site_aniso_U_13
  _atom_site_aniso_U_12
 O1 0.0350(10) 0.0518(13) 0.0324(10) 0.0110(9) -0.0087(8) -0.0084(9)
 O2 0.0329(11) 0.0721(16) 0.0284(9) -0.0046(10) 0.0008(8) 0.0014(10)
 O3 0.0473(13) 0.0720(18) 0.0511(13) 0.0002(12) 0.0210(10) 0.0127(12)
 C1 0.0280(12) 0.0331(14) 0.0239(11) 0.0036(10) -0.0016(9) 0.0002(10)
 C2 0.0350(14) 0.0323(15) 0.0385(14) 0.0045(12) -0.0008(11) 0.0015(11)
 C3 0.0336(14) 0.0460(18) 0.0385(14) 0.0052(12) 0.0005(11) 0.0102(12)
 C4 0.0267(13) 0.0557(19) 0.0290(12) -0.0002(12) 0.0026(10) 0.0006(12)
 C5 0.0306(13) 0.0467(17) 0.0184(11) -0.0006(10) 0.0032(9) -0.0020(12)
 C6 0.0309(12) 0.0337(14) 0.0160(10) 0.0016(9) 0.0011(9) -0.0019(10)
 C7 0.0290(12) 0.0281(14) 0.0293(12) 0.0010(10) -0.0044(9) -0.0071(10)
 C8 0.0264(12) 0.0285(14) 0.0387(14) -0.0003(10) 0.0006(10) -0.0039(10)
 C9 0.0319(14) 0.0285(15) 0.064(2) 0.0024(13) 0.0004(13) -0.0023(11)
 C10 0.0359(15) 0.0351(17) 0.074(2) 0.0148(16) -0.0084(15) -0.0022(13)
 C11 0.0499(18) 0.0359(17) 0.0473(17) 0.0153(14) -0.0205(14) -0.0128(14)
 C12 0.0429(15) 0.0341(16) 0.0312(13) 0.0070(11) -0.0093(11) -0.0114(12)
 C13 0.0318(13) 0.0244(13) 0.0313(13) 0.0023(10) -0.0044(10) -0.0014(10)
 C14 0.0307(13) 0.0287(14) 0.0309(12) 0.0021(10) -0.0013(10) -0.0002(10)
 C15 0.0319(14) 0.0402(16) 0.0333(13) 0.0030(12) -0.0030(11) -0.0033(12)
 C16 0.0397(15) 0.0446(17) 0.0313(13) 0.0041(12) -0.0021(11) -0.0040(13)
 C17 0.0385(14) 0.0345(15) 0.0348(13) 0.0015(11) 0.0060(11) 0.0028(11)
 C18 0.0268(12) 0.0399(16) 0.0418(14) -0.0012(12) 0.0037(10) 0.0031(11)
 C19 0.0289(13) 0.0356(15) 0.0343(13) -0.0011(11) -0.0033(10) 0.0032(11)
 C20 0.0450(17) 0.0503(19) 0.0407(15) 0.0033(14) 0.0121(12) 0.0012(14)
 C21 0.0340(14) 0.0538(19) 0.0329(13) 0.0033(13) 0.0033(11) -0.0095(13)
 C22 0.078(2) 0.049(2) 0.0218(12) 0.0030(12) -0.0063(13) -0.0122(17)
 C23 0.0292(13) 0.0359(15) 0.0376(14) -0.0065(11) 0.0059(10) -0.0067(11)
 C24 0.073(3) 0.098(4) 0.0437(19) -0.006(2) 0.0292(18) 0.007(2)
 O4 0.0428(11) 0.0564(14) 0.0247(9) -0.0008(9) 0.0052(8) 0.0111(10)
 O5 0.0406(12) 0.0688(17) 0.0461(12) 0.0062(11) 0.0132(9) 0.0249(11)
 O6 0.0431(11) 0.0476(13) 0.0223(8) -0.0016(8) -0.0009(7) -0.0051(9)
 C25 0.0281(13) 0.0440(17) 0.0274(12) 0.0030(11) 0.0005(10) -0.0035(11)
 C26 0.0250(11) 0.0305(14) 0.0219(11) -0.0007(9) 0.0033(9) 0.0027(10)
 C27 0.0292(12) 0.0340(15) 0.0224(11) 0.0032(10) 0.0007(9) 0.0047(10)
 C28 0.0377(14) 0.0336(15) 0.0246(11) 0.0065(10) 0.0018(10) 0.0050(11)
 C29 0.0351(13) 0.0309(14) 0.0260(11) 0.0033(10) 0.0007(10) -0.0039(10)
 C30 0.0285(12) 0.0262(13) 0.0227(11) -0.0018(9) 0.0022(9) 0.0026(9)
 C31 0.0258(11) 0.0278(13) 0.0195(10) -0.0002(9) 0.0025(8) 0.0036(9)
 C32 0.0247(11) 0.0293(13) 0.0214(11) 0.0014(9) -0.0003(9) -0.0007(9)
 C33 0.0295(12) 0.0253(13) 0.0262(11) -0.0033(9) -0.0006(9) 0.0001(10)
 C34 0.0403(15) 0.0275(14) 0.0333(13) -0.0007(10) -0.0052(11) 0.0045(11)
 C35 0.0461(16) 0.0304(15) 0.0353(14) 0.0099(11) -0.0066(12) 0.0006(12)
 C36 0.0364(14) 0.0423(17) 0.0253(12) 0.0071(11) 0.0002(10) -0.0053(12)
 C37 0.0281(12) 0.0365(15) 0.0225(11) 0.0016(10) 0.0009(9) -0.0009(11)
 C38 0.0431(16) 0.0529(19) 0.0281(13) 0.0033(12) 0.0103(11) 0.0120(14)
 C39 0.0343(13) 0.0297(14) 0.0317(13) -0.0040(11) 0.0029(10) 0.0056(11)
 C40 0.060(2) 0.079(3) 0.061(2) 0.010(2) 0.0303(18) 0.029(2)
 C41 0.0335(13) 0.0271(13) 0.0251(11) -0.0020(9) -0.0006(9) -0.0008(10)
 C42 0.0307(12) 0.0284(14) 0.0281(11) -0.0012(10) -0.0019(10) -0.0005(10)
 C43 0.0333(14) 0.0437(17) 0.0303(13) -0.0031(11) -0.0009(10) -0.0074(12)
 C44 0.0380(15) 0.0489(19) 0.0342(13) -0.0022(12) 0.0070(11) -0.0074(13)
 C45 0.0293(13) 0.0405(17) 0.0465(16) 0.0071(13) 0.0015(11) -0.0018(12)
 C46 0.0301(14) 0.0446(18) 0.0420(15) 0.0029(13) -0.0076(11) -0.0016(12)
 C47 0.0353(14) 0.0421(16) 0.0298(12) -0.0022(11) -0.0062(10) 0.0023(12)
 C48 0.0300(15) 0.060(2) 0.061(2) 0.0134(17) 0.0069(14) -0.0035(14)

_geom_special_details
;
 All esds (except the esd in the dihedral angle between two l.s. planes)
 are estimated using the full covariance matrix.  The cell esds are taken
 into account individually in the estimation of esds in distances, angles
 and torsion angles; correlations between esds in cell parameters are only
 used when they are defined by crystal symmetry.  An approximate (isotropic)
 treatment of cell esds is used for estimating esds involving l.s. planes.
;
loop_
  _geom_bond_atom_site_label_1
  _geom_bond_atom_site_label_2
  _geom_bond_distance
  _geom_bond_site_symmetry_2
  _geom_bond_publ_flag
 O1 C13 1.217(3) . ?
 O2 C23 1.201(4) . ?
 O3 C23 1.339(4) . ?
 O3 C24 1.441(5) . ?
 C1 C2 1.397(4) . ?
 C1 C6 1.398(4) . ?
 C1 C13 1.508(4) . ?
 C2 H2 0.9300 . ?
 C2 C3 1.387(4) . ?
 C3 H3 0.9300 . ?
 C3 C4 1.398(5) . ?
 C4 H4 0.9300 . ?
 C4 C5 1.385(4) . ?
 C5 C6 1.406(4) . ?
 C5 C21 1.503(4) . ?
 C6 C7 1.493(4) . ?
 C7 C8 1.407(4) . ?
 C7 C12 1.404(4) . ?
 C8 C9 1.402(4) . ?
 C8 C23 1.488(4) . ?
 C9 H9 0.9300 . ?
 C9 C10 1.378(5) . ?
 C10 H10 0.9300 . ?
 C10 C11 1.376(6) . ?
 C11 H11 0.9300 . ?
 C11 C12 1.404(5) . ?
 C12 C22 1.502(5) . ?
 C13 C14 1.485(4) . ?
 C14 C15 1.397(4) . ?
 C14 C19 1.399(4) . ?
 C15 H15 0.9300 . ?
 C15 C16 1.381(4) . ?
 C16 H16 0.9300 . ?
 C16 C17 1.393(4) . ?
 C17 C18 1.393(4) . ?
 C17 C20 1.507(4) . ?
 C18 H18 0.9300 . ?
 C18 C19 1.378(4) . ?
 C19 H19 0.9300 . ?
 C20 H20A 0.9600 . ?
 C20 H20B 0.9600 . ?
 C20 H20C 0.9600 . ?
 C21 H21A 0.9600 . ?
 C21 H21B 0.9600 . ?
 C21 H21C 0.9600 . ?
 C22 H22A 0.9600 . ?
 C22 H22B 0.9600 . ?
 C22 H22C 0.9600 . ?
 C24 H24A 0.9600 . ?
 C24 H24B 0.9600 . ?
 C24 H24C 0.9600 . ?
 O4 C39 1.207(3) . ?
 O5 C39 1.341(3) . ?
 O5 C40 1.445(4) . ?
 O6 C41 1.217(3) . ?
 C25 H25A 0.9600 . ?
 C25 H25B 0.9600 . ?
 C25 H25C 0.9600 . ?
 C25 C26 1.498(4) . ?
 C26 C27 1.398(4) . ?
 C26 C31 1.408(3) . ?
 C27 H27 0.9300 . ?
 C27 C28 1.391(4) . ?
 C28 H28 0.9300 . ?
 C28 C29 1.389(4) . ?
 C29 H29 0.9300 . ?
 C29 C30 1.398(4) . ?
 C30 C31 1.400(4) . ?
 C30 C41 1.505(3) . ?
 C31 C32 1.498(3) . ?
 C32 C33 1.401(4) . ?
 C32 C37 1.407(3) . ?
 C33 C34 1.396(4) . ?
 C33 C39 1.495(4) . ?
 C34 H34 0.9300 . ?
 C34 C35 1.379(4) . ?
 C35 H35 0.9300 . ?
 C35 C36 1.384(4) . ?
 C36 H36 0.9300 . ?
 C36 C37 1.383(4) . ?
 C37 C38 1.507(4) . ?
 C38 H38A 0.9600 . ?
 C38 H38B 0.9600 . ?
 C38 H38C 0.9600 . ?
 C40 H40A 0.9600 . ?
 C40 H40B 0.9600 . ?
 C40 H40C 0.9600 . ?
 C41 C42 1.492(4) . ?
 C42 C43 1.392(4) . ?
 C42 C47 1.400(4) . ?
 C43 H43 0.9300 . ?
 C43 C44 1.385(4) . ?
 C44 H44 0.9300 . ?
 C44 C45 1.391(4) . ?
 C45 C46 1.399(4) . ?
 C45 C48 1.499(4) . ?
 C46 H46 0.9300 . ?
 C46 C47 1.377(4) . ?
 C47 H47 0.9300 . ?
 C48 H48A 0.9600 . ?
 C48 H48B 0.9600 . ?
 C48 H48C 0.9600 . ?

loop_
  _geom_angle_atom_site_label_1
  _geom_angle_atom_site_label_2
  _geom_angle_atom_site_label_3
  _geom_angle
  _geom_angle_site_symmetry_1
  _geom_angle_site_symmetry_3
  _geom_angle_publ_flag
 C23 O3 C24 115.9(3) . . ?
 C2 C1 C6 120.8(2) . . ?
 C2 C1 C13 119.7(3) . . ?
 C6 C1 C13 119.5(2) . . ?
 C1 C2 H2 120.3 . . ?
 C3 C2 C1 119.4(3) . . ?
 C3 C2 H2 120.3 . . ?
 C2 C3 H3 120.2 . . ?
 C2 C3 C4 119.6(3) . . ?
 C4 C3 H3 120.2 . . ?
 C3 C4 H4 119.0 . . ?
 C5 C4 C3 121.9(3) . . ?
 C5 C4 H4 119.0 . . ?
 C4 C5 C6 118.4(3) . . ?
 C4 C5 C21 121.3(3) . . ?
 C6 C5 C21 120.3(3) . . ?
 C1 C6 C5 119.9(3) . . ?
 C1 C6 C7 118.8(2) . . ?
 C5 C6 C7 121.2(2) . . ?
 C8 C7 C6 122.4(2) . . ?
 C12 C7 C6 117.9(2) . . ?
 C12 C7 C8 119.6(3) . . ?
 C7 C8 C23 121.1(2) . . ?
 C9 C8 C7 120.6(3) . . ?
 C9 C8 C23 118.3(3) . . ?
 C8 C9 H9 120.4 . . ?
 C10 C9 C8 119.2(3) . . ?
 C10 C9 H9 120.4 . . ?
 C9 C10 H10 119.6 . . ?
 C11 C10 C9 120.8(3) . . ?
 C11 C10 H10 119.6 . . ?
 C10 C11 H11 119.3 . . ?
 C10 C11 C12 121.4(3) . . ?
 C12 C11 H11 119.3 . . ?
 C7 C12 C22 120.4(3) . . ?
 C11 C12 C7 118.4(3) . . ?
 C11 C12 C22 121.2(3) . . ?
 O1 C13 C1 119.9(2) . . ?
 O1 C13 C14 121.8(3) . . ?
 C14 C13 C1 118.3(2) . . ?
 C15 C14 C13 122.3(2) . . ?
 C15 C14 C19 118.3(2) . . ?
 C19 C14 C13 119.3(2) . . ?
 C14 C15 H15 119.7 . . ?
 C16 C15 C14 120.6(3) . . ?
 C16 C15 H15 119.7 . . ?
 C15 C16 H16 119.5 . . ?
 C15 C16 C17 121.0(3) . . ?
 C17 C16 H16 119.5 . . ?
 C16 C17 C20 120.4(3) . . ?
 C18 C17 C16 118.3(3) . . ?
 C18 C17 C20 121.3(3) . . ?
 C17 C18 H18 119.5 . . ?
 C19 C18 C17 121.0(3) . . ?
 C19 C18 H18 119.5 . . ?
 C14 C19 H19 119.7 . . ?
 C18 C19 C14 120.7(2) . . ?
 C18 C19 H19 119.7 . . ?
 C17 C20 H20A 109.5 . . ?
 C17 C20 H20B 109.5 . . ?
 C17 C20 H20C 109.5 . . ?
 H20A C20 H20B 109.5 . . ?
 H20A C20 H20C 109.5 . . ?
 H20B C20 H20C 109.5 . . ?
 C5 C21 H21A 109.5 . . ?
 C5 C21 H21B 109.5 . . ?
 C5 C21 H21C 109.5 . . ?
 H21A C21 H21B 109.5 . . ?
 H21A C21 H21C 109.5 . . ?
 H21B C21 H21C 109.5 . . ?
 C12 C22 H22A 109.5 . . ?
 C12 C22 H22B 109.5 . . ?
 C12 C22 H22C 109.5 . . ?
 H22A C22 H22B 109.5 . . ?
 H22A C22 H22C 109.5 . . ?
 H22B C22 H22C 109.5 . . ?
 O2 C23 O3 122.3(3) . . ?
 O2 C23 C8 125.6(3) . . ?
 O3 C23 C8 112.0(3) . . ?
 O3 C24 H24A 109.5 . . ?
 O3 C24 H24B 109.5 . . ?
 O3 C24 H24C 109.5 . . ?
 H24A C24 H24B 109.5 . . ?
 H24A C24 H24C 109.5 . . ?
 H24B C24 H24C 109.5 . . ?
 C39 O5 C40 115.9(3) . . ?
 H25A C25 H25B 109.5 . . ?
 H25A C25 H25C 109.5 . . ?
 H25B C25 H25C 109.5 . . ?
 C26 C25 H25A 109.5 . . ?
 C26 C25 H25B 109.5 . . ?
 C26 C25 H25C 109.5 . . ?
 C27 C26 C25 120.2(2) . . ?
 C27 C26 C31 118.6(2) . . ?
 C31 C26 C25 121.2(2) . . ?
 C26 C27 H27 119.1 . . ?
 C28 C27 C26 121.8(2) . . ?
 C28 C27 H27 119.1 . . ?
 C27 C28 H28 120.4 . . ?
 C29 C28 C27 119.3(2) . . ?
 C29 C28 H28 120.4 . . ?
 C28 C29 H29 120.0 . . ?
 C28 C29 C30 120.1(3) . . ?
 C30 C29 H29 120.0 . . ?
 C29 C30 C31 120.6(2) . . ?
 C29 C30 C41 119.1(2) . . ?
 C31 C30 C41 120.2(2) . . ?
 C26 C31 C32 119.5(2) . . ?
 C30 C31 C26 119.6(2) . . ?
 C30 C31 C32 120.8(2) . . ?
 C33 C32 C31 121.4(2) . . ?
 C33 C32 C37 118.9(2) . . ?
 C37 C32 C31 119.7(2) . . ?
 C32 C33 C39 121.4(2) . . ?
 C34 C33 C32 120.6(2) . . ?
 C34 C33 C39 117.9(2) . . ?
 C33 C34 H34 120.1 . . ?
 C35 C34 C33 119.7(3) . . ?
 C35 C34 H34 120.1 . . ?
 C34 C35 H35 120.1 . . ?
 C34 C35 C36 119.9(3) . . ?
 C36 C35 H35 120.1 . . ?
 C35 C36 H36 119.3 . . ?
 C37 C36 C35 121.5(3) . . ?
 C37 C36 H36 119.3 . . ?
 C32 C37 C38 120.9(2) . . ?
 C36 C37 C32 119.3(3) . . ?
 C36 C37 C38 119.7(2) . . ?
 C37 C38 H38A 109.5 . . ?
 C37 C38 H38B 109.5 . . ?
 C37 C38 H38C 109.5 . . ?
 H38A C38 H38B 109.5 . . ?
 H38A C38 H38C 109.5 . . ?
 H38B C38 H38C 109.5 . . ?
 O4 C39 O5 123.1(3) . . ?
 O4 C39 C33 126.0(2) . . ?
 O5 C39 C33 110.8(2) . . ?
 O5 C40 H40A 109.5 . . ?
 O5 C40 H40B 109.5 . . ?
 O5 C40 H40C 109.5 . . ?
 H40A C40 H40B 109.5 . . ?
 H40A C40 H40C 109.5 . . ?
 H40B C40 H40C 109.5 . . ?
 O6 C41 C30 120.8(2) . . ?
 O6 C41 C42 121.1(2) . . ?
 C42 C41 C30 118.1(2) . . ?
 C43 C42 C41 121.9(2) . . ?
 C43 C42 C47 118.3(3) . . ?
 C47 C42 C41 119.7(2) . . ?
 C42 C43 H43 119.7 . . ?
 C44 C43 C42 120.7(3) . . ?
 C44 C43 H43 119.7 . . ?
 C43 C44 H44 119.5 . . ?
 C43 C44 C45 121.0(3) . . ?
 C45 C44 H44 119.5 . . ?
 C44 C45 C46 118.3(3) . . ?
 C44 C45 C48 120.8(3) . . ?
 C46 C45 C48 120.9(3) . . ?
 C45 C46 H46 119.6 . . ?
 C47 C46 C45 120.9(3) . . ?
 C47 C46 H46 119.6 . . ?
 C42 C47 H47 119.6 . . ?
 C46 C47 C42 120.8(3) . . ?
 C46 C47 H47 119.6 . . ?
 C45 C48 H48A 109.5 . . ?
 C45 C48 H48B 109.5 . . ?
 C45 C48 H48C 109.5 . . ?
 H48A C48 H48B 109.5 . . ?
 H48A C48 H48C 109.5 . . ?
 H48B C48 H48C 109.5 . . ?

loop_
  _geom_torsion_atom_site_label_1
  _geom_torsion_atom_site_label_2
  _geom_torsion_atom_site_label_3
  _geom_torsion_atom_site_label_4
  _geom_torsion
  _geom_torsion_site_symmetry_1
  _geom_torsion_site_symmetry_2
  _geom_torsion_site_symmetry_3
  _geom_torsion_site_symmetry_4
  _geom_torsion_publ_flag
 O1 C13 C14 C15 177.5(3) . . . . ?
 O1 C13 C14 C19 -3.0(4) . . . . ?
 C1 C2 C3 C4 -1.5(4) . . . . ?
 C1 C6 C7 C8 -81.5(3) . . . . ?
 C1 C6 C7 C12 94.2(3) . . . . ?
 C1 C13 C14 C15 -2.5(4) . . . . ?
 C1 C13 C14 C19 177.0(3) . . . . ?
 C2 C1 C6 C5 0.6(4) . . . . ?
 C2 C1 C6 C7 -177.0(2) . . . . ?
 C2 C1 C13 O1 110.4(3) . . . . ?
 C2 C1 C13 C14 -69.6(3) . . . . ?
 C2 C3 C4 C5 1.4(4) . . . . ?
 C3 C4 C5 C6 -0.3(4) . . . . ?
 C3 C4 C5 C21 -178.4(3) . . . . ?
 C4 C5 C6 C1 -0.7(3) . . . . ?
 C4 C5 C6 C7 176.8(2) . . . . ?
 C5 C6 C7 C8 100.9(3) . . . . ?
 C5 C6 C7 C12 -83.4(3) . . . . ?
 C6 C1 C2 C3 0.5(4) . . . . ?
 C6 C1 C13 O1 -69.4(4) . . . . ?
 C6 C1 C13 C14 110.6(3) . . . . ?
 C6 C7 C8 C9 175.5(2) . . . . ?
 C6 C7 C8 C23 -6.7(4) . . . . ?
 C6 C7 C12 C11 -177.0(2) . . . . ?
 C6 C7 C12 C22 0.8(4) . . . . ?
 C7 C8 C9 C10 0.9(4) . . . . ?
 C7 C8 C23 O2 -18.7(5) . . . . ?
 C7 C8 C23 O3 162.0(3) . . . . ?
 C8 C7 C12 C11 -1.1(4) . . . . ?
 C8 C7 C12 C22 176.7(3) . . . . ?
 C8 C9 C10 C11 -0.3(5) . . . . ?
 C9 C8 C23 O2 159.1(3) . . . . ?
 C9 C8 C23 O3 -20.2(4) . . . . ?
 C9 C10 C11 C12 -1.0(5) . . . . ?
 C10 C11 C12 C7 1.7(4) . . . . ?
 C10 C11 C12 C22 -176.1(3) . . . . ?
 C12 C7 C8 C9 -0.2(4) . . . . ?
 C12 C7 C8 C23 177.6(2) . . . . ?
 C13 C1 C2 C3 -179.2(2) . . . . ?
 C13 C1 C6 C5 -179.7(2) . . . . ?
 C13 C1 C6 C7 2.7(3) . . . . ?
 C13 C14 C15 C16 178.4(3) . . . . ?
 C13 C14 C19 C18 -178.0(3) . . . . ?
 C14 C15 C16 C17 0.5(5) . . . . ?
 C15 C14 C19 C18 1.5(4) . . . . ?
 C15 C16 C17 C18 -0.1(5) . . . . ?
 C15 C16 C17 C20 -179.7(3) . . . . ?
 C16 C17 C18 C19 0.5(5) . . . . ?
 C17 C18 C19 C14 -1.3(5) . . . . ?
 C19 C14 C15 C16 -1.1(5) . . . . ?
 C20 C17 C18 C19 -179.9(3) . . . . ?
 C21 C5 C6 C1 177.5(2) . . . . ?
 C21 C5 C6 C7 -5.0(3) . . . . ?
 C23 C8 C9 C10 -176.9(3) . . . . ?
 C24 O3 C23 O2 -2.9(5) . . . . ?
 C24 O3 C23 C8 176.4(3) . . . . ?
 O6 C41 C42 C43 159.0(3) . . . . ?
 O6 C41 C42 C47 -19.6(4) . . . . ?
 C25 C26 C27 C28 -179.3(2) . . . . ?
 C25 C26 C31 C30 178.7(2) . . . . ?
 C25 C26 C31 C32 0.4(3) . . . . ?
 C26 C27 C28 C29 1.0(4) . . . . ?
 C26 C31 C32 C33 103.1(3) . . . . ?
 C26 C31 C32 C37 -78.4(3) . . . . ?
 C27 C26 C31 C30 -0.8(3) . . . . ?
 C27 C26 C31 C32 -179.1(2) . . . . ?
 C27 C28 C29 C30 -1.6(4) . . . . ?
 C28 C29 C30 C31 0.9(4) . . . . ?
 C28 C29 C30 C41 -176.0(2) . . . . ?
 C29 C30 C31 C26 0.3(3) . . . . ?
 C29 C30 C31 C32 178.5(2) . . . . ?
 C29 C30 C41 O6 126.3(3) . . . . ?
 C29 C30 C41 C42 -52.0(3) . . . . ?
 C30 C31 C32 C33 -75.2(3) . . . . ?
 C30 C31 C32 C37 103.3(3) . . . . ?
 C30 C41 C42 C43 -22.6(4) . . . . ?
 C30 C41 C42 C47 158.7(3) . . . . ?
 C31 C26 C27 C28 0.2(4) . . . . ?
 C31 C30 C41 O6 -50.7(4) . . . . ?
 C31 C30 C41 C42 131.0(3) . . . . ?
 C31 C32 C33 C34 179.6(2) . . . . ?
 C31 C32 C33 C39 -2.5(4) . . . . ?
 C31 C32 C37 C36 178.9(2) . . . . ?
 C31 C32 C37 C38 -4.0(4) . . . . ?
 C32 C33 C34 C35 1.9(4) . . . . ?
 C32 C33 C39 O4 -32.2(4) . . . . ?
 C32 C33 C39 O5 148.3(3) . . . . ?
 C33 C32 C37 C36 -2.6(4) . . . . ?
 C33 C32 C37 C38 174.6(3) . . . . ?
 C33 C34 C35 C36 -3.5(4) . . . . ?
 C34 C33 C39 O4 145.7(3) . . . . ?
 C34 C33 C39 O5 -33.8(4) . . . . ?
 C34 C35 C36 C37 2.0(4) . . . . ?
 C35 C36 C37 C32 1.1(4) . . . . ?
 C35 C36 C37 C38 -176.1(3) . . . . ?
 C37 C32 C33 C34 1.1(4) . . . . ?
 C37 C32 C33 C39 179.0(2) . . . . ?
 C39 C33 C34 C35 -176.0(3) . . . . ?
 C40 O5 C39 O4 -2.6(5) . . . . ?
 C40 O5 C39 C33 176.9(3) . . . . ?
 C41 C30 C31 C26 177.2(2) . . . . ?
 C41 C30 C31 C32 -4.6(3) . . . . ?
 C41 C42 C43 C44 -179.0(3) . . . . ?
 C41 C42 C47 C46 -179.1(3) . . . . ?
 C42 C43 C44 C45 -1.3(5) . . . . ?
 C43 C42 C47 C46 2.2(4) . . . . ?
 C43 C44 C45 C46 1.1(5) . . . . ?
 C43 C44 C45 C48 -177.6(3) . . . . ?
 C44 C45 C46 C47 0.8(5) . . . . ?
 C45 C46 C47 C42 -2.4(5) . . . . ?
 C47 C42 C43 C44 -0.3(5) . . . . ?
 C48 C45 C46 C47 179.5(3) . . . . ?

_shelx_res_file
;
TITL 7-2_a.res in P2(1)
    7-2.res
    created by SHELXL-2018/3 at 14:09:41 on 29-Apr-2021
REM Old TITL 7-2 in P2(1)/m
REM SHELXT solution in P2(1): R1 0.108, Rweak 0.035, Alpha 0.002
REM <I/s> 0.439 for 5 systematic absences, Orientation as input
REM Flack x = 0.075 ( 0.070 ) from 3060 Parsons' quotients
REM Formula found by SHELXT: C48 O6
CELL 1.54184 14.7701 7.8414 16.9314 90 96.701 90
ZERR 4 0.0003 0.0002 0.0003 0 0.002 0
LATT -1
SYMM -X,0.5+Y,-Z
SFAC C H O
UNIT 96 88 12

L.S. 10
PLAN  4
CONF
BOND
list 4
fmap 2
acta
MORE -1
BOND $H
REM <olex2.extras>
REM <HklSrc "%.\\7-2.hkl">
REM </olex2.extras>

WGHT    0.065300    0.397400
FVAR       0.56324
O1    3    0.333467    0.647386    0.684610    11.00000    0.03504    0.05179 =
         0.03238    0.01099   -0.00868   -0.00837
O2    3    0.167566    0.358278    0.466915    11.00000    0.03287    0.07213 =
         0.02843   -0.00460    0.00082    0.00145
O3    3    0.300667    0.235751    0.452768    11.00000    0.04732    0.07201 =
         0.05111    0.00016    0.02102    0.01267
C1    1    0.186307    0.641505    0.612920    11.00000    0.02800    0.03311 =
         0.02389    0.00362   -0.00162    0.00020
C2    1    0.128761    0.782268    0.598475    11.00000    0.03498    0.03231 =
         0.03846    0.00453   -0.00082    0.00145
AFIX  43
H2    2    0.153028    0.890416    0.592796    11.00000   -1.20000
AFIX   0
C3    1    0.035134    0.759249    0.592682    11.00000    0.03362    0.04600 =
         0.03848    0.00517    0.00048    0.01025
AFIX  43
H3    2   -0.003852    0.852289    0.584302    11.00000   -1.20000
AFIX   0
C4    1   -0.000255    0.595323    0.599518    11.00000    0.02671    0.05570 =
         0.02902   -0.00024    0.00264    0.00062
AFIX  43
H4    2   -0.063148    0.580644    0.594407    11.00000   -1.20000
AFIX   0
C5    1    0.055601    0.454043    0.613683    11.00000    0.03060    0.04675 =
         0.01845   -0.00058    0.00321   -0.00202
C6    1    0.150546    0.478118    0.620939    11.00000    0.03089    0.03368 =
         0.01598    0.00162    0.00115   -0.00192
C7    1    0.214758    0.333034    0.640318    11.00000    0.02903    0.02810 =
         0.02931    0.00100   -0.00441   -0.00707
C8    1    0.258787    0.249118    0.582056    11.00000    0.02637    0.02848 =
         0.03865   -0.00034    0.00061   -0.00386
C9    1    0.323431    0.121483    0.603567    11.00000    0.03186    0.02849 =
         0.06405    0.00239    0.00044   -0.00234
AFIX  43
H9    2    0.353087    0.067371    0.565007    11.00000   -1.20000
AFIX   0
C10   1    0.342539    0.077103    0.682496    11.00000    0.03587    0.03509 =
         0.07437    0.01481   -0.00841   -0.00225
AFIX  43
H10   2    0.385124   -0.007923    0.697083    11.00000   -1.20000
AFIX   0
C11   1    0.299332    0.157146    0.739981    11.00000    0.04987    0.03592 =
         0.04735    0.01527   -0.02053   -0.01282
AFIX  43
H11   2    0.312584    0.123899    0.792790    11.00000   -1.20000
AFIX   0
C12   1    0.235680    0.287914    0.720628    11.00000    0.04289    0.03406 =
         0.03123    0.00702   -0.00925   -0.01141
C13   1    0.288207    0.665730    0.620341    11.00000    0.03180    0.02442 =
         0.03134    0.00229   -0.00439   -0.00137
C14   1    0.330467    0.711813    0.547882    11.00000    0.03067    0.02873 =
         0.03092    0.00213   -0.00128   -0.00022
C15   1    0.279675    0.726777    0.473262    11.00000    0.03191    0.04024 =
         0.03329    0.00302   -0.00302   -0.00335
AFIX  43
H15   2    0.217394    0.704679    0.467755    11.00000   -1.20000
AFIX   0
C16   1    0.321122    0.774091    0.407597    11.00000    0.03975    0.04459 =
         0.03130    0.00413   -0.00206   -0.00396
AFIX  43
H16   2    0.286229    0.784238    0.358426    11.00000   -1.20000
AFIX   0
C17   1    0.414387    0.806853    0.413872    11.00000    0.03847    0.03446 =
         0.03484    0.00147    0.00597    0.00278
C18   1    0.465030    0.791105    0.488253    11.00000    0.02677    0.03991 =
         0.04176   -0.00122    0.00372    0.00306
AFIX  43
H18   2    0.527285    0.813431    0.493637    11.00000   -1.20000
AFIX   0
C19   1    0.424298    0.742960    0.553961    11.00000    0.02887    0.03560 =
         0.03435   -0.00111   -0.00326    0.00317
AFIX  43
H19   2    0.459545    0.731040    0.602870    11.00000   -1.20000
AFIX   0
C20   1    0.458493    0.859231    0.341758    11.00000    0.04501    0.05030 =
         0.04073    0.00332    0.01209    0.00116
AFIX 137
H20A  2    0.511875    0.926016    0.358104    11.00000   -1.50000
H20B  2    0.416263    0.925750    0.307011    11.00000   -1.50000
H20C  2    0.475447    0.759303    0.314203    11.00000   -1.50000
AFIX   0
C21   1    0.016424    0.278046    0.618828    11.00000    0.03404    0.05381 =
         0.03289    0.00329    0.00327   -0.00951
AFIX 137
H21A  2    0.033075    0.209793    0.575717    11.00000   -1.50000
H21B  2   -0.048790    0.285224    0.615569    11.00000   -1.50000
H21C  2    0.039963    0.226700    0.668483    11.00000   -1.50000
AFIX   0
C22   1    0.193195    0.382353    0.784150    11.00000    0.07786    0.04911 =
         0.02178    0.00303   -0.00627   -0.01215
AFIX 137
H22A  2    0.212810    0.499135    0.785215    11.00000   -1.50000
H22B  2    0.211614    0.330562    0.834860    11.00000   -1.50000
H22C  2    0.128009    0.377719    0.772972    11.00000   -1.50000
AFIX   0
C23   1    0.235809    0.288784    0.496127    11.00000    0.02925    0.03592 =
         0.03759   -0.00650    0.00592   -0.00675
C24   1    0.281645    0.259568    0.368058    11.00000    0.07322    0.09805 =
         0.04375   -0.00603    0.02917    0.00695
AFIX 137
H24A  2    0.328854    0.207031    0.342043    11.00000   -1.50000
H24B  2    0.279349    0.379306    0.356175    11.00000   -1.50000
H24C  2    0.224061    0.208231    0.349526    11.00000   -1.50000
AFIX   0

O4    3    0.737945    0.411032    0.794173    11.00000    0.04280    0.05645 =
         0.02472   -0.00082    0.00516    0.01107
O5    3    0.857976    0.296942    0.869027    11.00000    0.04056    0.06883 =
         0.04610    0.00620    0.01322    0.02488
O6    3    0.782768    0.745731    1.020394    11.00000    0.04307    0.04765 =
         0.02225   -0.00158   -0.00094   -0.00510
C25   1    0.491999    0.465185    0.844483    11.00000    0.02809    0.04405 =
         0.02741    0.00299    0.00051   -0.00355
AFIX 137
H25A  2    0.525435    0.361034    0.840891    11.00000   -1.50000
H25B  2    0.446015    0.474059    0.799669    11.00000   -1.50000
H25C  2    0.463637    0.465288    0.892694    11.00000   -1.50000
AFIX   0
C26   1    0.555837    0.613706    0.844788    11.00000    0.02498    0.03055 =
         0.02195   -0.00065    0.00335    0.00270
C27   1    0.534353    0.751735    0.793818    11.00000    0.02925    0.03399 =
         0.02240    0.00320    0.00067    0.00468
AFIX  43
H27   2    0.479781    0.750427    0.760313    11.00000   -1.20000
AFIX   0
C28   1    0.592372    0.891056    0.791826    11.00000    0.03766    0.03363 =
         0.02456    0.00649    0.00179    0.00504
AFIX  43
H28   2    0.576265    0.982366    0.758031    11.00000   -1.20000
AFIX   0
C29   1    0.674583    0.892304    0.840839    11.00000    0.03513    0.03094 =
         0.02603    0.00328    0.00067   -0.00392
AFIX  43
H29   2    0.714522    0.983537    0.839037    11.00000   -1.20000
AFIX   0
C30   1    0.697363    0.756526    0.892892    11.00000    0.02846    0.02620 =
         0.02270   -0.00183    0.00219    0.00259
C31   1    0.638498    0.617193    0.895422    11.00000    0.02581    0.02779 =
         0.01952   -0.00022    0.00251    0.00365
C32   1    0.663568    0.469427    0.949684    11.00000    0.02469    0.02926 =
         0.02143    0.00143   -0.00026   -0.00075
C33   1    0.728378    0.348693    0.932430    11.00000    0.02950    0.02533 =
         0.02622   -0.00326   -0.00057    0.00008
C34   1    0.751338    0.212333    0.983913    11.00000    0.04032    0.02750 =
         0.03334   -0.00072   -0.00522    0.00453
AFIX  43
H34   2    0.795729    0.134599    0.972881    11.00000   -1.20000
AFIX   0
C35   1    0.707897    0.193400    1.051212    11.00000    0.04605    0.03044 =
         0.03533    0.00988   -0.00662    0.00061
AFIX  43
H35   2    0.720551    0.099476    1.084198    11.00000   -1.20000
AFIX   0
C36   1    0.645454    0.314448    1.069541    11.00000    0.03637    0.04230 =
         0.02532    0.00709    0.00021   -0.00531
AFIX  43
H36   2    0.617901    0.302483    1.115894    11.00000   -1.20000
AFIX   0
C37   1    0.623107    0.452796    1.020483    11.00000    0.02811    0.03646 =
         0.02248    0.00155    0.00094   -0.00095
C38   1    0.559341    0.587592    1.045260    11.00000    0.04314    0.05287 =
         0.02812    0.00329    0.01035    0.01200
AFIX 137
H38A  2    0.591742    0.693239    1.054287    11.00000   -1.50000
H38B  2    0.535997    0.552606    1.093315    11.00000   -1.50000
H38C  2    0.509676    0.602772    1.003957    11.00000   -1.50000
AFIX   0
C39   1    0.772638    0.357861    0.857492    11.00000    0.03431    0.02965 =
         0.03168   -0.00399    0.00287    0.00564
C40   1    0.906133    0.291121    0.799546    11.00000    0.06037    0.07873 =
         0.06113    0.00956    0.03026    0.02917
AFIX 137
H40A  2    0.873837    0.218722    0.760097    11.00000   -1.50000
H40B  2    0.966356    0.246711    0.814007    11.00000   -1.50000
H40C  2    0.910206    0.404062    0.778363    11.00000   -1.50000
AFIX   0
C41   1    0.783947    0.765981    0.949242    11.00000    0.03354    0.02713 =
         0.02507   -0.00199   -0.00062   -0.00084
C42   1    0.870505    0.805575    0.915574    11.00000    0.03071    0.02840 =
         0.02809   -0.00115   -0.00187   -0.00051
C43   1    0.880646    0.776186    0.835983    11.00000    0.03334    0.04366 =
         0.03034   -0.00309   -0.00088   -0.00738
AFIX  43
H43   2    0.832103    0.732238    0.802164    11.00000   -1.20000
AFIX   0
C44   1    0.962316    0.811748    0.806662    11.00000    0.03802    0.04895 =
         0.03424   -0.00218    0.00696   -0.00740
AFIX  43
H44   2    0.968281    0.789094    0.753601    11.00000   -1.20000
AFIX   0
C45   1    1.035510    0.880797    0.855353    11.00000    0.02926    0.04049 =
         0.04655    0.00711    0.00148   -0.00182
C46   1    1.025168    0.910830    0.935224    11.00000    0.03009    0.04463 =
         0.04200    0.00288   -0.00759   -0.00158
AFIX  43
H46   2    1.073079    0.958255    0.968589    11.00000   -1.20000
AFIX   0
C47   1    0.944949    0.871086    0.965117    11.00000    0.03529    0.04209 =
         0.02981   -0.00216   -0.00616    0.00229
AFIX  43
H47   2    0.940163    0.887955    1.018841    11.00000   -1.20000
AFIX   0
C48   1    1.122560    0.925298    0.822655    11.00000    0.03000    0.06041 =
         0.06103    0.01337    0.00695   -0.00353
AFIX 137
H48A  2    1.162178    0.984886    0.862397    11.00000   -1.50000
H48B  2    1.109368    0.996755    0.776714    11.00000   -1.50000
H48C  2    1.151878    0.822752    0.807917    11.00000   -1.50000
AFIX   0
HKLF 4


REM  7-2_a.res in P2(1)
REM wR2 = 0.1176, GooF = S = 1.095, Restrained GooF = 1.095 for all data
REM R1 = 0.0451 for 7232 Fo > 4sig(Fo) and 0.0462 for all 7435 data
REM 495 parameters refined using 1 restraints

END

WGHT      0.0668      0.4061

REM Highest difference peak  0.340,  deepest hole -0.262,  1-sigma level  0.051
Q1    1   0.2936  0.5532  0.4502  11.00000  0.05    0.34
Q2    1   0.1470  0.4904  0.4697  11.00000  0.05    0.31
Q3    1   0.5231  1.0904  0.7928  11.00000  0.05    0.30
Q4    1   0.1769  0.1693  0.6181  11.00000  0.05    0.28
;
_shelx_res_checksum                14639
_shelx_hkl_file
;
   0   0   1    1.21    0.13
   0   0  -2 1867.26   37.17
   0   0   2 1792.88   37.05
   0   0  -3  170.19    4.42
   0   0   3  168.64    4.28
   0   0   4 1362.32   28.70
   0   0  -4 1384.32   28.93
   0   0  -5 3176.81   64.43
   0   0   5 3092.30   64.11
   0   0  -6   11.30    0.81
   0   0  -6    9.23    1.04
   0   0   6    8.38    0.92
   0   0  -7  165.51    5.62
   0   0   7  162.56    5.35
   0   0  -7  176.46    4.76
   0   0  -8   40.06    2.55
   0   0  -8   42.06    1.97
   0   0   8   39.97    2.37
   0   0  -9  564.10   13.10
   0   0   9  536.03   14.12
   0   0  -9  551.33   14.61
   0   0 -10   28.68    2.40
   0   0 -10   26.91    1.76
   0   0  10   28.46    2.27
   0   0  11  130.57    5.57
   0   0 -11  127.38    5.89
   0   0 -12  232.28    8.89
   0   0 -12  244.66    7.59
   0   0 -12  222.10    6.88
   0   0  12  239.64    7.83
   0   0 -13   69.59    3.70
   0   0 -13   75.14    3.52
   0   0 -14   13.83    1.46
   0   0 -14   12.27    1.52
   0   0 -15   80.45    4.15
   0   0 -15   80.44    3.81
   0   0 -16   49.60    2.87
   0   0 -16   48.16    3.15
   0   0 -17   79.29    3.68
   0   0 -17   94.63    4.41
   0   0 -18   11.43    1.36
   0   0 -18   10.74    1.42
   0   0 -19   51.28    2.67
   0   0 -19   53.58    2.86
   0   0  19   49.72    2.41
   0   0 -20   20.21    1.42
   0   0 -20   22.19    1.56
   0  -1   0    0.06    0.07
   0   1   0    0.20    0.11
   0  -1   1  504.29   10.90
   0  -1   1  499.91   10.93
   0   1  -1  521.59   11.15
   0   1   1  534.60   11.35
   0  -1  -1  495.06   11.26
   0  -1  -2  904.70   20.35
   0  -1   2  988.05   19.39
   0   1  -2  960.88   20.01
   0  -1   2  932.85   19.60
   0   1   2  949.03   20.37
   0   1  -3 1104.81   22.11
   0   1   3 1105.58   23.14
   0   1  -3 1117.16   22.62
   0  -1   3 1044.70   22.04
   0  -1   3 1069.73   22.15
   0  -1  -3 1079.92   23.25
   0   1   4  165.33    4.95
   0   1  -4  171.32    4.21
   0  -1   4  161.44    4.08
   0   1  -4  163.35    4.40
   0  -1   4  166.18    4.11
   0  -1  -4  170.62    5.11
   0   1  -5  616.26   13.25
   0   1   5  601.13   14.09
   0   1  -5  601.45   13.18
   0  -1  -5  610.32   14.34
   0  -1   5  572.02   12.95
   0  -1   5  577.71   12.91
   0   1   6  117.98    4.43
   0  -1   6  114.84    3.63
   0   1  -6  124.15    3.88
   0   1  -6  125.01    3.81
   0  -1  -6  127.67    4.72
   0   1  -7  588.08   13.50
   0   1  -7  557.69   13.18
   0  -1  -7  584.49   14.69
   0   1   7  559.61   14.27
   0  -1   7  556.01   13.10
   0  -1  -8  163.95    6.23
   0  -1   8  161.93    5.07
   0   1  -8  157.96    5.06
   0   1   8  158.95    5.93
   0   1  -8  166.96    5.39
   0   1  -9  133.80    4.92
   0  -1  -9  128.74    5.70
   0  -1   9  134.82    4.70
   0   1   9  125.49    5.38
   0   1  -9  122.81    4.52
   0  -1 -10  175.18    6.30
   0   1  10  168.75    6.76
   0  -1 -10  175.16    7.24
   0   1 -10  172.59    5.83
   0  -1 -11   47.97    3.67
   0   1  11   50.97    3.57
   0   1  12   69.11    3.73
   0  -1 -12   69.70    3.14
   0  -1 -12   61.47    4.47
   0  -1 -12   69.12    3.51
   0   1 -12   70.33    3.52
   0  -1 -12   71.28    3.25
   0   1 -13   64.86    3.50
   0  -1 -13   63.82    3.15
   0   1 -13   66.37    3.56
   0  -1 -13   66.58    3.30
   0  -1 -13   68.30    3.63
   0   1  13   70.79    3.94
   0  -1 -13   63.10    4.70
   0  -1 -13   70.45    3.45
   0   1  14   79.70    4.32
   0   1 -14   74.15    3.95
   0  -1 -14   81.05    3.63
   0  -1 -14   69.00    5.11
   0  -1 -14   83.40    4.16
   0  -1 -14   78.18    3.79
   0   1 -15  201.58    7.26
   0  -1 -15  193.24    6.54
   0  -1 -15  205.80    6.88
   0  -1 -15  196.32    7.16
   0  -1 -16    1.89    0.58
   0   1 -16    2.97    0.88
   0   1 -16    4.12    0.98
   0  -1 -16    2.13    0.84
   0   1 -17  100.50    4.52
   0  -1 -17   98.94    4.60
   0  -1 -17   99.79    4.21
   0   1 -17   94.41    4.48
   0  -1 -18   30.50    2.03
   0   1 -18   32.50    2.34
   0  -1 -18   32.90    2.34
   0   1 -18   30.36    2.22
   0  -1 -19   14.39    1.31
   0   1 -19   14.45    1.40
   0   1 -19   13.40    1.31
   0  -1 -19   14.99    1.45
   0  -1 -19   13.24    1.14
   0   1 -20    2.33    0.51
   0   1 -20    2.25    0.51
   0  -1 -20    2.81    0.52
   0  -1  20    1.89    0.43
   0  -1 -20    2.64    0.55
   0   2   0 9999.00  192.00
   0  -2   0 9679.13  191.63
   0  -2   0 9430.67  192.07
   0   2   0 9134.83  191.92
   0   2  -1 1683.32   33.95
   0  -2   1 1609.38   33.68
   0  -2  -1 1578.52   33.89
   0  -2   1 1610.79   33.01
   0  -2   1 1596.73   33.65
   0  -2  -2 1157.41   23.55
   0  -2   2 1157.51   22.65
   0  -2   3 1413.87   29.42
   0  -2   3 1414.92   28.80
   0   2  -3 1471.55   30.28
   0  -2  -3 1381.05   30.74
   0   2   4    3.14    0.65
   0  -2   4    3.40    0.41
   0  -2  -4    3.30    0.67
   0  -2   4    2.78    0.23
   0   2   5  170.72    5.44
   0   2  -5  155.63    4.66
   0  -2  -5  155.09    5.34
   0  -2   5  155.67    3.91
   0   2  -6  269.04    7.56
   0   2   6  285.94    8.55
   0  -2   6  275.95    6.82
   0  -2  -6  269.56    8.53
   0   2   7  407.90   11.33
   0   2  -7  367.49   10.02
   0  -2  -7  389.15   11.36
   0  -2  -8   31.59    2.64
   0   2  -8   30.17    2.06
   0   2   8   30.92    2.52
   0   2  -9   20.59    1.79
   0  -2  -9   20.34    2.02
   0  -2  -9   23.68    2.45
   0   2   9   20.33    2.15
   0  -2 -10   59.09    3.70
   0   2 -10   58.98    3.29
   0  -2 -10   55.57    4.09
   0   2  10   56.05    3.83
   0  -2 -11   11.10    1.60
   0   2  11    6.08    1.55
   0  -2 -11   11.27    1.88
   0   2 -11   10.76    1.41
   0  -2 -12   10.08    1.21
   0  -2 -12   11.93    1.30
   0  -2 -12    9.20    1.25
   0   2 -12   10.74    1.41
   0  -2 -12    8.91    1.06
   0   2 -12   10.91    1.38
   0  -2 -12    7.92    1.66
   0  -2 -12    9.22    1.27
   0   2  12   10.22    1.53
   0   2 -12    8.46    1.26
   0  -2 -13   29.07    2.29
   0  -2 -13   29.94    3.34
   0  -2 -13   29.13    2.13
   0   2  13   25.23    2.42
   0   2 -13   33.91    2.50
   0   2 -13   31.73    2.44
   0  -2 -13   28.96    2.05
   0   2 -13   25.08    2.22
   0  -2 -14  276.83    8.55
   0   2  14  286.34    9.39
   0  -2 -14  274.50    8.15
   0   2 -14  265.51    8.81
   0  -2 -14  274.06    8.81
   0  -2 -14  268.33    8.26
   0   2 -14  267.45    8.78
   0   2 -14  259.20    8.71
   0  -2 -15   50.04    2.92
   0   2 -15   50.52    3.25
   0   2 -15   58.03    3.40
   0  -2 -15   54.88    3.36
   0  -2 -15   51.13    2.89
   0  -2 -15   51.47    3.07
   0   2 -15   51.18    3.24
   0   2 -16   16.61    1.82
   0   2 -16   18.54    1.84
   0   2 -16   18.28    1.92
   0  -2 -16   17.75    1.64
   0  -2 -16   18.12    1.93
   0  -2 -16   19.88    1.83
   0  -2 -17   10.60    1.24
   0  -2 -17    9.32    1.32
   0   2 -17    9.34    1.31
   0   2 -17    9.76    1.28
   0  -2 -18   30.57    2.20
   0  -2 -18   27.50    1.89
   0   2 -18   26.44    2.00
   0   2 -18   26.78    2.01
   0  -2 -19    1.95    0.58
   0   2 -19    2.26    0.58
   0   2 -19    1.43    0.42
   0  -2 -19    3.36    0.63
   0  -2 -19    2.37    0.52
   0  -2 -20    4.76    0.69
   0   2 -20    4.16    0.57
   0  -2  20    5.05    0.65
   0   2 -20    5.78    0.78
   0  -3   0   -0.33    0.36
   0   3   0    0.06    0.23
   0  -3   0   -0.11    0.23
   0   3  -1  172.78    5.12
   0   3   1  170.72    5.05
   0  -3  -1  155.83    4.84
   0  -3  -1  151.31    5.16
   0   3  -1  172.40    5.17
   0  -3   1  152.83    4.77
   0  -3   1  158.33    4.88
   0  -3  -2  240.49    5.94
   0  -3  -2  225.54    6.68
   0   3  -2  248.33    6.79
   0  -3   2  217.57    6.03
   0  -3  -2  220.72    6.89
   0   3   3    3.79    0.77
   0  -3   3    5.40    0.62
   0   3  -3    4.56    0.74
   0  -3  -3    5.58    0.66
   0  -3  -3    6.06    0.92
   0  -3  -3    4.12    0.78
   0  -3  -4   21.45    1.82
   0   3   4   26.49    2.04
   0   3  -4   24.31    1.74
   0  -3   4   19.30    1.18
   0   3   5  255.85    8.21
   0   3  -5  240.39    7.49
   0  -3   5  264.38    6.49
   0  -3  -5  243.00    8.16
   0   3  -6  124.57    4.98
   0  -3   6  144.98    4.15
   0   3   6  135.44    5.64
   0  -3  -6  132.76    5.72
   0  -3  -6  123.36    5.40
   0  -3  -7    6.02    1.16
   0  -3  -7    6.18    1.13
   0   3  -7    6.75    1.06
   0   3   7    6.19    1.19
   0  -3  -8  319.57   10.97
   0   3   8  345.78   11.06
   0  -3  -8  310.90   10.38
   0   3  -8  322.28    9.77
   0   3  -9   66.19    3.71
   0  -3  -9   62.82    4.40
   0  -3  -9   64.60    4.11
   0   3   9   61.39    4.20
   0  -3 -10   80.86    5.30
   0   3 -10   94.23    4.15
   0  -3 -10   84.06    4.95
   0   3 -10   87.29    4.50
   0  -3 -11   29.97    2.97
   0   3  11   33.13    2.62
   0  -3 -11   30.72    2.32
   0   3 -11   30.66    2.62
   0   3  11   27.18    1.86
   0   3 -11   28.54    2.30
   0  -3 -11   31.56    2.23
   0   3 -11   27.88    2.32
   0  -3 -11   27.49    1.84
   0  -3 -11   30.69    2.11
   0  -3 -11   29.34    3.28
   0   3 -11   29.78    2.30
   0  -3 -12    2.72    0.71
   0  -3 -12    3.04    0.80
   0   3  12    1.41    0.78
   0   3 -12    1.37    0.59
   0   3 -12    1.49    0.80
   0  -3 -12    1.15    0.53
   0  -3 -12    1.06    0.89
   0   3 -12    1.35    0.69
   0  -3 -12    1.90    0.99
   0  -3 -12    0.97    0.58
   0  -3 -13  224.07    7.02
   0  -3 -13  244.14    8.04
   0   3 -13  230.01    8.17
   0   3  13  260.31    8.61
   0  -3 -13  247.74    7.65
   0   3 -13  234.35    8.00
   0  -3 -13  241.92    7.43
   0   3 -13  229.13    8.05
   0   3 -14    3.20    0.91
   0   3 -14    2.84    0.92
   0  -3 -14    2.81    0.79
   0   3  14    3.63    0.96
   0   3 -14    2.61    0.81
   0  -3 -14    2.78    0.72
   0  -3 -14    4.32    1.00
   0   3 -15  115.06    5.12
   0   3 -15  112.86    5.18
   0  -3 -15  119.57    4.70
   0  -3 -15  127.68    5.30
   0  -3 -15  122.05    4.85
   0  -3 -15  121.27    5.02
   0   3 -16    0.14    0.53
   0   3 -16   -0.19    0.58
   0  -3 -16   -0.75    0.63
   0  -3 -16    0.53    0.57
   0  -3 -16    1.19    0.67
   0  -3 -17   45.39    2.60
   0   3 -17   44.77    2.66
   0  -3 -17   47.60    2.81
   0   3 -17   42.72    2.71
   0  -3 -17   46.18    2.47
   0   3 -18   14.02    1.32
   0  -3 -18   16.78    1.38
   0   3 -18   16.29    1.51
   0  -3 -18   14.91    1.42
   0  -3 -19    7.98    0.85
   0   3 -19    7.89    0.94
   0  -3  19    6.15    0.80
   0  -3 -19    6.69    0.87
   0  -4   0  108.31    4.29
   0  -4   0  113.26    4.53
   0   4   0  113.91    4.39
   0  -4   1  183.79    6.16
   0  -4  -1  226.91    5.94
   0   4   1  206.06    6.57
   0   4  -1  210.41    6.69
   0  -4  -1  198.46    6.85
   0  -4  -1  225.56    6.40
   0  -4  -2  513.48   12.90
   0  -4  -2  513.92   11.88
   0  -4   2  500.77   12.23
   0   4   2  508.70   12.81
   0   4  -2  469.33   12.86
   0  -4  -2  489.88   13.38
   0   4  -3   48.56    2.84
   0  -4  -3   50.00    2.32
   0   4   3   47.10    2.65
   0  -4  -3   43.94    2.76
   0  -4   3   43.38    2.21
   0  -4  -3   39.98    2.85
   0  -4  -4  202.77    7.57
   0   4  -4  210.91    7.19
   0  -4  -4  201.32    7.35
   0  -4  -5  205.45    7.66
   0   4  -5  193.43    6.94
   0  -4  -5  198.05    7.48
   0   4  -6   64.38    3.65
   0  -4  -6   65.95    4.12
   0  -4  -6   64.51    4.09
   0   4  -7   55.20    3.45
   0  -4  -7   58.97    3.99
   0  -4  -7   51.12    3.80
   0  -4  -8    6.23    1.39
   0   4  -8    5.34    1.11
   0  -4  -8    5.90    1.36
   0  -4  -9   19.75    2.57
   0   4   9   19.55    1.88
   0   4  -9   21.39    2.04
   0  -4  -9   20.45    2.55
   0   4   9   21.58    1.62
   0   4  -9   17.26    2.04
   0   4  -9   18.87    1.80
   0   4  10   51.53    2.61
   0   4 -10   42.75    3.32
   0   4 -10   41.35    2.73
   0  -4 -10   45.71    2.82
   0   4 -10   46.56    3.11
   0   4 -10   42.50    2.87
   0  -4 -10   42.35    3.98
   0  -4 -10   44.02    2.37
   0  -4 -10   44.26    2.50
   0  -4 -10   45.80    3.91
   0   4  10   44.25    2.97
   0   4  11   36.73    2.28
   0  -4 -11   37.71    2.28
   0  -4 -11   37.88    3.86
   0   4 -11   33.71    2.56
   0  -4 -11   37.74    3.52
   0   4 -11   32.85    2.47
   0  -4 -11   33.02    2.43
   0  -4 -11   38.24    2.23
   0   4 -11   33.43    3.00
   0   4  11   34.71    2.74
   0  -4 -11   34.55    2.35
   0   4 -11   35.40    2.74
   0   4  12   69.92    3.89
   0   4 -12   63.15    3.69
   0  -4 -12   61.22    3.00
   0   4 -12   65.39    3.58
   0  -4 -12   64.64    3.54
   0  -4 -12   63.16    3.32
   0  -4 -13   69.88    3.44
   0   4 -13   64.87    3.74
   0  -4 -13   69.84    3.70
   0  -4 -13   64.69    3.09
   0  -4 -13   62.63    3.35
   0   4 -13   67.06    3.65
   0   4  13   74.29    4.01
   0  -4 -14   32.27    2.28
   0   4  14   31.02    2.56
   0   4 -14   27.99    2.23
   0  -4 -14   31.19    2.16
   0   4 -14   29.60    2.46
   0  -4 -14   30.08    2.35
   0   4 -15   19.23    1.93
   0  -4 -15   17.97    1.72
   0   4  15   16.67    1.84
   0  -4 -15   17.06    1.55
   0  -4 -15   16.75    1.71
   0  -4 -15   17.50    1.65
   0   4 -16   14.69    1.60
   0  -4 -16   12.33    1.25
   0  -4 -16   12.83    1.39
   0  -4 -16   12.55    1.39
   0  -4 -16   11.90    1.27
   0  -4 -17   26.33    1.70
   0  -4 -17   30.18    1.93
   0   4 -17   31.87    2.16
   0  -4 -17   27.51    1.90
   0   4 -18   13.97    1.25
   0  -4 -18   11.01    1.06
   0  -4 -18   11.49    1.03
   0  -4  18   11.12    1.10
   0  -4  19   10.51    0.87
   0   4 -19   10.67    0.89
   0   5   0    0.46    0.49
   0  -5   0   -0.21    0.51
   0  -5  -1   35.32    2.59
   0  -5   1   33.89    2.30
   0  -5  -1   37.28    2.82
   0   5   1   38.03    2.64
   0   5   2   99.84    4.56
   0  -5  -2   92.40    4.62
   0  -5  -2   96.14    4.95
   0  -5   2  106.65    4.26
   0  -5   3   68.14    3.14
   0  -5  -3   58.27    3.87
   0  -5  -3   56.60    3.61
   0   5   3   59.67    3.41
   0  -5  -4   11.40    1.57
   0  -5  -4   12.27    1.78
   0   5   4   12.14    1.49
   0  -5  -5   10.52    1.64
   0   5   5   10.76    1.42
   0  -5  -5    8.45    1.55
   0   5  -5    7.73    1.38
   0   5  -6    5.92    1.27
   0   5  -6    7.72    1.14
   0   5   6    7.03    0.95
   0  -5  -6    5.59    1.30
   0  -5  -6    6.70    1.43
   0   5  -7   32.45    2.88
   0  -5  -7   27.84    2.98
   0   5  -7   32.96    2.44
   0  -5  -7   26.92    2.85
   0   5   7   33.80    2.07
   0  -5  -8   87.74    5.58
   0   5  -8   79.80    4.83
   0   5  -8   94.51    4.50
   0  -5  -8   88.54    5.65
   0   5   8   94.44    3.80
   0  -5  -9   31.35    3.37
   0   5  -9   30.03    2.89
   0  -5  -9   33.22    3.42
   0   5   9   37.34    2.27
   0   5  -9   35.96    2.68
   0  -5  -9   35.42    2.45
   0   5   9   33.94    2.54
   0  -5 -10    7.22    1.01
   0  -5 -10    7.01    1.15
   0   5  10    7.49    1.30
   0   5 -10    7.11    1.25
   0   5  10    7.36    1.02
   0   5  11  100.14    4.00
   0   5  11   96.83    4.52
   0  -5 -11   88.59    4.21
   0  -5 -11   89.51    3.73
   0   5 -11  107.33    4.93
   0   5 -12   54.21    3.41
   0  -5 -12   51.96    2.92
   0   5  12   51.03    3.17
   0  -5 -12   47.45    2.53
   0  -5 -12   49.74    2.97
   0  -5 -13   94.94    3.78
   0  -5 -13  102.20    4.25
   0   5 -13   99.69    4.78
   0   5  13  108.90    4.67
   0  -5 -13   96.27    4.31
   0  -5 -13  103.66    4.20
   0  -5 -14   17.02    1.54
   0  -5 -14   16.71    1.54
   0   5  14   18.96    1.72
   0   5 -14   16.99    1.79
   0  -5 -14   16.62    1.60
   0  -5 -15   28.74    1.90
   0  -5 -15   30.90    2.09
   0   5 -15   30.35    2.22
   0  -5 -15   26.98    1.91
   0  -5 -15   29.58    1.89
   0  -5 -16    5.89    0.83
   0   5 -16    6.04    0.91
   0  -5 -16    4.21    0.69
   0  -5  16    4.86    0.79
   0  -5 -16    4.83    0.80
   0  -5  17    0.38    0.28
   0   5 -17    1.64    0.48
   0  -5 -17    0.63    0.34
   0  -5 -17    1.92    0.45
   0  -5 -17    1.27    0.40
   0  -6   0  320.38   10.09
   0   6   0  328.74    9.28
   0   6   1   14.09    1.43
   0  -6  -1   13.93    1.76
   0   6  -1   15.95    1.56
   0  -6   1   12.20    1.56
   0  -6  -2   17.43    2.06
   0   6  -2   19.70    1.78
   0   6   2   20.14    1.71
   0   6   2   22.60    2.23
   0   6   3   63.65    3.14
   0  -6  -3   61.19    4.07
   0   6  -3   65.50    3.37
   0  -6  -4  142.61    6.78
   0   6  -4  149.18    5.68
   0   6   4  161.97    5.44
   0   6   5   81.10    3.57
   0  -6  -5   71.19    4.99
   0  -6  -5   75.76    4.78
   0   6  -5   74.18    3.77
   0   6   6   28.46    2.03
   0  -6  -6   31.17    3.27
   0   6  -6   28.65    2.27
   0  -6  -6   29.85    3.01
   0   6   7   30.48    2.07
   0   6  -7   28.73    2.33
   0   6   8   83.59    3.65
   0   6  -8   82.48    4.17
   0  -6  -9  212.50    6.91
   0   6  -9  207.48    7.39
   0   6   9  212.77    6.62
   0   6 -10  152.82    6.02
   0  -6 -10  149.21    5.06
   0  -6 -10  149.27    5.49
   0   6  10  166.57    5.41
   0   6  11   17.01    1.46
   0  -6 -11   17.88    1.43
   0   6 -11   19.29    1.83
   0  -6 -11   16.70    1.58
   0  -6 -11   18.75    1.63
   0   6 -12   16.69    1.70
   0  -6 -12   15.82    1.45
   0  -6 -12   16.01    1.31
   0  -6 -12   14.96    1.44
   0  -6 -13   15.29    1.42
   0  -6 -13   12.14    1.25
   0   6 -13   14.87    1.51
   0  -6 -13   11.14    1.03
   0  -6 -13   12.21    1.24
   0  -6 -14   15.82    1.27
   0  -6 -14   13.01    1.17
   0  -6 -14   12.37    1.22
   0   6 -14   13.57    1.34
   0  -6 -14   13.99    1.19
   0  -6 -15    2.23    0.49
   0  -6 -15    3.04    0.55
   0   6 -15    2.03    0.55
   0  -6 -15    2.14    0.47
   0  -6 -15    2.60    0.58
   0  -6 -16   28.80    1.41
   0   6 -16   28.61    1.53
   0  -6 -16   29.15    1.54
   0   7   0   -0.48    0.46
   0   7  -1   81.62    3.85
   0   7   1   90.36    3.95
   0   7  -2   31.98    2.31
   0   7   2   33.08    2.22
   0   7  -3   52.04    3.01
   0   7   3   54.96    2.94
   0   7   4   97.36    4.03
   0   7  -4   93.19    4.24
   0   7   5   57.90    2.97
   0   7  -5   54.87    3.15
   0   7   6   36.36    2.25
   0   7  -6   35.40    2.46
   0   7   7   13.47    1.32
   0   7  -7   10.81    1.35
   0   7  -8    2.52    0.73
   0   7   8    2.52    0.68
   0   7  -9    8.52    1.16
   0  -7  -9    8.69    0.95
   0   7  10    3.23    0.69
   0   7 -10    4.19    0.87
   0  -7 -10    3.19    0.69
   0  -7 -10    3.25    0.60
   0  -7 -11   13.98    1.23
   0   7 -11   16.19    1.45
   0  -7 -11   14.34    1.09
   0  -7 -12    8.76    0.78
   0   7 -12    8.54    1.01
   0  -7 -12    8.25    0.88
   0  -7 -13   12.48    1.01
   0  -7 -13   10.48    0.98
   0  -7 -13   10.24    0.90
   0   7 -13   10.99    1.02
   0  -7 -14    5.24    0.59
   0  -7 -14    5.87    0.65
   0  -7 -14    5.37    0.57
   0   7 -14    6.51    0.71
   0   8   0   53.89    2.78
   0   8  -1    6.98    1.00
   0   8   1    8.05    1.06
   0   8   2   51.65    2.66
   0   8  -2   49.38    2.69
   0   8  -3   25.61    1.90
   0   8   3   25.04    1.76
   0   8  -4   11.61    1.26
   0   8   4   12.68    1.22
   0   8  -5   12.17    1.26
   0   8   5   11.65    1.16
   0   8  -6    6.40    0.96
   0   8   6    5.41    0.83
   0   8  -7   15.14    1.36
   0   8   7   16.25    1.26
   0   8   8    3.36    0.59
   0   8  -8    2.67    0.59
   0  -8  -8    2.93    0.53
   0  -8  -9   21.58    1.34
   0  -8  -9   20.65    1.18
   0   8   9   20.94    1.28
   0   8 -10   43.72    2.02
   0  -8 -10   38.68    1.74
   0  -8 -11    8.84    0.69
   0   8 -11    8.33    0.78
   0  -8 -11    9.46    0.79
   0   9   0   -0.81    0.43
   0   9   1    1.85    0.40
   0   9  -1    2.45    0.50
   0   9  -2    3.97    0.59
   0   9   2    3.23    0.54
   0   9   3   20.84    1.24
   0   9  -3   19.91    1.29
   0   9  -4    1.76    0.42
   0   9   4    3.24    0.53
   0   9   5    4.24    0.54
   0   9  -5    3.79    0.56
   0   9  -6   27.96    1.39
   1   0 -20    5.10    0.77
   1   0 -20    4.73    0.75
   1   0 -19  198.47    6.35
   1   0 -19  187.98    6.19
   1   0 -18   29.76    2.23
   1   0 -18   28.22    2.18
   1   0 -17    2.39    0.87
   1   0 -16    7.28    1.21
   1   0 -15  150.91    5.50
   1   0 -15  149.69    5.99
   1   0 -14  226.55    7.77
   1   0 -14  234.42    7.29
   1   0 -13    8.65    1.37
  -1   0  13    9.68    1.55
   1   0 -13   12.01    1.33
   1   0 -13   11.85    1.52
   1   0 -12   48.83    2.88
   1   0 -12   46.77    3.53
   1   0 -11    1.40    0.47
   1   0 -11    2.07    0.62
   1   0 -10   43.36    3.01
   1   0 -10   43.80    2.44
   1   0  -9  111.91    4.87
  -1   0   9  115.49    4.55
   1   0  -9  115.53    4.09
   1   0  -8  137.00    5.12
  -1   0   8  121.10    4.56
   1   0  -8  135.27    4.30
   1   0  -8  135.35    4.19
   1   0  -7  245.76    6.37
  -1   0   7  245.41    6.95
   1   0  -7  243.51    7.25
   1   0  -6 1047.28   22.39
  -1   0   6 1038.17   23.00
   1   0  -6 1091.06   23.45
   1   0  -5  897.01   19.57
   1   0  -5  865.56   18.75
  -1   0   5  904.00   19.30
   1   0  -4 2022.27   42.04
   1   0  -4 2122.65   42.75
  -1   0   4 2081.95   42.51
  -1   0   3  213.11    5.06
   1   0  -3  206.14    5.21
   1   0  -3  205.91    4.80
   1   0  -2 3781.91   76.11
   1   0  -2 3778.15   75.77
  -1   0   1   14.20    0.54
   1   0  -1   14.16    0.55
  -1   0   0   41.19    1.08
   1   0   0   40.62    1.06
   1   0   1   17.30    0.70
   1   0   1   18.45    0.71
   1   0   2 4803.06   98.35
  -1   0  -2 4958.36   97.80
   1   0   2 4794.58   98.34
   1   0   3  181.77    4.88
  -1   0  -3  200.47    4.32
   1   0   4    1.56    0.42
  -1   0  -4    1.52    0.26
  -1   0  -5 1038.71   21.39
   1   0   5 1012.73   22.42
   1   0   6   70.68    3.03
  -1   0  -6   75.32    3.23
  -1   0  -6   74.47    2.35
  -1   0  -7  324.39    9.16
  -1   0  -7  328.73    7.74
   1   0   7  312.51    8.82
  -1   0  -8 1547.28   31.57
  -1   0  -8 1503.70   33.57
  -1   0  -9  563.57   15.04
  -1   0  -9  589.35   13.13
   1   0  10  140.83    5.72
  -1   0 -10  136.96    5.99
   1   0  11   17.34    1.99
  -1   0 -11   16.54    2.01
  -1   0 -12    9.74    1.16
  -1   0 -12   12.69    1.44
  -1   0 -12   12.27    1.31
  -1   0 -12   11.03    1.76
  -1   0 -13   64.49    3.54
  -1   0 -13   62.72    3.28
  -1   0 -14   19.86    1.94
  -1   0 -14   22.02    1.89
  -1   0 -15    1.26    0.68
  -1   0 -15    0.47    0.52
  -1   0 -16   64.31    3.71
  -1   0 -16   62.95    3.35
  -1   0 -17   12.17    1.54
  -1   0 -17   10.90    1.32
  -1   0 -17   13.49    1.54
  -1   0 -18    1.11    0.50
  -1   0 -18    1.73    0.55
  -1   0 -18    0.64    0.47
   1   0  18    1.55    0.48
  -1   0 -19    0.99    0.49
  -1   0 -19    0.80    0.43
  -1   0 -20   54.96    2.54
  -1   0 -20   51.60    2.23
   1   1 -20   19.40    1.43
   1  -1 -20   21.81    1.53
  -1  -1  20   19.70    1.34
   1  -1 -20   20.39    1.41
   1   1 -20   19.80    1.40
   1  -1 -19   80.34    3.56
   1   1 -19   74.71    3.37
   1   1 -19   72.78    3.37
   1  -1 -19   76.46    3.38
   1  -1 -18    6.39    1.06
   1  -1 -18    7.75    0.95
   1   1 -18    7.87    1.14
   1   1 -18    6.46    1.07
   1  -1 -17    1.19    0.47
   1   1 -17    0.86    0.66
   1  -1 -17    0.71    0.55
   1   1 -17    1.41    0.65
   1  -1 -16   15.61    1.78
   1   1 -16   14.51    1.65
   1  -1 -16   16.82    1.62
   1   1 -16   14.00    1.67
   1  -1 -15  321.92    9.35
   1  -1 -15  334.39    9.66
   1   1 -15  337.64   10.16
   1   1 -15  326.56   10.05
   1  -1 -15  344.13   10.29
   1   1 -14   95.01    4.49
   1   1 -14   94.88    4.50
   1  -1 -14  107.46    4.74
   1  -1 -14   95.11    4.04
   1  -1 -14  100.29    6.14
   1  -1 -14   98.70    4.26
  -1   1  14   96.76    4.92
   1  -1 -14   97.79    4.18
   1  -1 -13  418.20   14.33
   1  -1 -13  443.63   12.09
   1  -1 -13  429.78   11.45
   1   1 -13  413.33   11.99
  -1   1  13  444.79   12.56
   1  -1 -13  438.10   11.61
   1   1 -13  428.75   11.98
   1  -1 -13  452.49   11.39
   1  -1 -12   66.26    3.49
   1  -1 -12   67.09    3.43
   1  -1 -12   70.60    3.20
   1  -1 -12   66.42    4.53
   1   1 -12   72.19    3.51
   1  -1 -12   71.33    3.13
  -1   1  12   65.89    3.64
   1  -1 -11  702.37   19.47
   1   1 -11  711.72   17.63
   1  -1 -10    9.12    1.25
   1  -1 -10    8.70    1.48
   1   1 -10   10.65    1.26
   1  -1  -9   58.02    3.59
  -1   1   9   59.51    3.36
   1  -1  -9   62.84    3.16
   1   1  -9   55.89    2.84
   1   1  -9   67.78    3.18
   1  -1  -8  166.70    6.21
  -1   1   8  158.11    5.77
   1   1  -8  173.50    5.36
   1  -1  -8  156.84    5.41
   1   1  -8  151.56    5.07
   1   1  -7  565.11   13.27
   1   1  -7  546.42   13.20
   1  -1  -7  554.78   13.62
  -1   1   7  575.27   12.15
   1  -1  -7  571.97   14.48
  -1  -1   7  567.61   12.78
  -1   1   7  542.34   14.03
  -1   1   6  463.83   11.62
   1   1  -6  467.11   10.88
  -1   1   6  470.32    9.89
   1   1  -6  455.50   10.76
   1  -1  -6  470.97   11.91
  -1  -1   6  456.20   10.35
  -1   1   5  217.77    4.85
   1   1  -5  219.89    5.51
  -1   1   5  218.98    6.25
   1  -1  -5  218.92    6.45
   1   1  -5  216.30    5.69
   1  -1  -5  203.97    5.93
  -1  -1   5  208.60    5.15
   1   1  -4   84.56    2.70
   1  -1  -4   82.99    3.18
  -1   1   4   85.25    3.09
  -1   1   4   83.89    2.06
   1  -1  -4   75.48    2.86
   1   1  -4   87.15    2.51
   1   1  -3  339.49    7.58
  -1   1   3  343.71    8.04
  -1   1   3  332.69    6.82
   1  -1  -3  325.78    8.08
   1  -1  -3  306.08    7.77
  -1  -1   3  316.67    6.80
  -1  -1   2  645.78   13.37
   1   1  -2  662.04   14.09
   1  -1  -2  649.85   14.32
   1  -1  -2  662.44   14.42
   1   1  -1 1092.22   21.88
   1   1  -1 1072.54   21.40
   1  -1  -1 1020.66   22.02
   1  -1  -1 1007.83   22.06
  -1   1   0  170.33    3.88
   1  -1   0  165.90    4.10
   1   1   0  173.07    4.03
   1   1   0  170.39    4.01
   1  -1   1  406.07    8.96
  -1   1  -1  421.04    9.06
   1   1   1  418.14    8.85
  -1  -1  -1  414.19    8.65
   1   1   1  419.87    9.24
  -1  -1  -2  923.23   19.10
   1  -1   2  975.89   19.62
  -1   1  -2  977.90   19.77
   1   1   2  971.55   20.20
   1  -1   3  277.41    6.22
   1   1   3  275.14    7.00
  -1   1  -3  273.33    6.41
   1  -1   3  267.19    6.31
   1   1   4  177.26    5.28
   1  -1   4  176.27    4.56
   1  -1   4  176.15    4.62
  -1   1  -4  186.84    4.68
   1   1   5    8.43    1.02
  -1   1  -5    7.80    0.77
  -1   1  -5    7.77    0.73
   1  -1   5    9.04    0.78
  -1  -1  -5    7.83    0.98
   1  -1   5    8.65    0.77
  -1   1  -6  152.12    4.60
   1  -1   6  137.21    4.37
   1   1   6  137.96    5.02
  -1   1  -6  145.59    4.25
  -1  -1  -6  154.25    5.41
   1  -1   7  103.93    3.82
   1   1   7  102.14    4.38
  -1   1  -7  117.13    4.10
  -1  -1  -7  114.36    4.77
  -1   1  -7  113.33    3.71
   1  -1   8  535.31   13.75
   1   1   8  525.13   14.72
  -1  -1  -8  552.76   15.19
  -1   1  -8  544.13   13.40
  -1   1  -8  563.61   14.09
   1   1   9   13.05    1.59
   1  -1   9   12.89    1.32
  -1  -1  -9   10.86    1.59
  -1   1  -9   12.37    1.37
  -1   1  -9   11.31    1.14
   1   1  10   46.05    3.31
  -1  -1 -10   51.25    3.67
   1   1  11   72.71    4.45
  -1  -1 -11   74.12    4.73
  -1  -1 -12   50.30    2.81
  -1  -1 -12   45.88    2.84
  -1  -1 -12   47.86    2.63
  -1   1 -12   45.42    2.61
  -1  -1 -12   43.45    3.75
  -1  -1 -12   48.71    2.59
   1   1  12   47.86    3.12
  -1   1 -12   49.78    2.94
   1   1  12   44.18    3.60
  -1  -1 -13  109.65    4.37
  -1  -1 -13  112.61    4.52
  -1  -1 -13  101.30    6.21
  -1   1 -13  114.88    4.60
  -1   1 -13  109.12    4.85
  -1  -1 -13  118.41    4.73
  -1  -1 -13  111.03    4.85
   1   1  13   96.99    5.79
  -1  -1 -14  108.78    6.61
  -1  -1 -14  109.96    4.54
  -1   1 -14  117.12    5.17
  -1  -1 -14  116.08    4.83
  -1   1 -14  117.31    4.76
  -1  -1 -14  117.51    5.13
  -1  -1 -15   48.40    2.92
  -1   1 -15   41.69    2.97
  -1   1 -15   43.75    2.97
  -1  -1 -15   47.00    3.10
  -1   1 -15   46.23    2.82
  -1  -1 -16  169.74    6.47
  -1   1 -16  167.13    5.92
  -1   1 -16  172.08    6.54
  -1  -1 -16  163.47    6.02
  -1   1 -16  156.18    6.17
  -1  -1 -17   11.59    1.34
  -1   1 -17   14.38    1.61
  -1   1 -17   15.98    1.73
  -1  -1 -17   15.32    1.66
  -1  -1 -18   33.24    2.19
  -1  -1 -18   36.79    2.47
  -1  -1 -18   32.33    2.13
  -1   1 -18   33.32    2.39
  -1   1 -18   33.30    2.23
  -1  -1 -19    2.38    0.55
  -1  -1 -19    2.99    0.73
   1  -1  19    3.03    0.62
  -1   1 -19    2.88    0.65
  -1  -1 -19    3.24    0.60
  -1   1 -19    3.14    0.71
  -1   1 -20    4.54    0.68
  -1  -1 -20    3.05    0.49
  -1  -1 -20    4.83    0.72
   1  -1  20    3.25    0.50
   1  -2 -20   -0.12    0.25
   1   2 -20   -0.33    0.34
   1  -2 -20    0.13    0.29
  -1  -2  20   -0.02    0.27
   1   2 -19    1.11    0.41
   1   2 -19    2.01    0.59
   1  -2 -19    1.78    0.57
   1  -2 -19    2.30    0.52
   1   2 -18   27.97    2.10
   1   2 -18   27.28    2.00
   1  -2 -18   28.22    1.91
   1  -2 -18   30.87    2.21
   1  -2 -17    7.54    1.07
   1   2 -17    8.48    1.27
   1   2 -17    9.17    1.26
   1   2 -17    9.02    1.23
   1  -2 -17    7.27    1.19
   1   2 -16   69.27    3.71
   1  -2 -16   67.25    3.45
   1   2 -16   63.97    3.67
   1   2 -16   65.73    3.66
   1  -2 -16   69.34    3.77
   1  -2 -16   69.28    3.31
   1  -2 -15   49.16    2.78
   1  -2 -15   48.62    2.85
   1  -2 -15   49.70    3.19
   1   2 -15   46.97    3.06
   1   2 -15   47.34    3.16
   1  -2 -15   51.93    3.04
  -1   2  15   52.27    3.49
   1   2 -15   54.08    3.35
  -1   2  14   99.30    4.94
   1  -2 -14  101.35    4.16
   1  -2 -14   96.34    4.20
   1   2 -14   99.26    4.68
   1   2 -14   95.83    4.53
   1   2 -14   94.30    4.64
   1  -2 -14   98.28    4.63
   1  -2 -13    8.43    1.24
   1  -2 -13    7.86    1.82
   1  -2 -13    5.14    0.98
   1   2 -13    7.32    1.23
   1   2 -13    8.32    1.30
   1  -2 -13    8.06    1.11
   1   2 -13    8.63    1.26
   1  -2 -13    8.61    1.34
  -1   2  13    6.60    1.37
   1  -2 -12  325.47   12.22
   1  -2 -12  323.76    8.92
   1  -2 -12  333.34    9.31
   1   2 -12  348.72    9.86
   1  -2 -12  333.64    9.18
  -1   2  12  351.88   10.46
   1   2 -12  325.18   10.49
   1   2 -12  322.90    9.94
   1  -2 -12  343.02    9.87
   1  -2 -12  321.11    9.74
   1   2 -11   13.29    1.64
   1  -2 -11   11.24    1.88
   1  -2 -10   54.91    3.46
   1   2 -10   46.73    2.98
   1  -2 -10   51.03    3.82
   1  -2  -9   40.82    3.22
   1  -2  -9   41.94    2.88
   1   2  -9   39.72    2.58
   1  -2  -8  100.20    4.93
  -1   2   8   98.46    4.73
   1  -2  -8  101.18    4.54
   1   2  -8   99.80    4.19
  -1   2   7  174.20    6.28
   1  -2  -7  166.52    5.98
   1  -2  -7  171.79    6.45
   1   2  -7  160.66    5.50
  -1   2   6   23.10    1.88
   1   2  -6   24.82    1.72
   1  -2  -6   27.18    1.97
   1  -2  -6   24.75    2.05
  -1   2   5   18.58    1.61
   1   2  -5   17.34    1.35
   1  -2  -5   17.29    1.60
  -1  -2   5   19.28    0.90
   1  -2  -5   22.63    1.69
   1  -2  -4  210.18    6.35
   1  -2  -4  210.53    6.51
   1   2  -4  214.56    6.00
  -1   2   4  220.50    6.53
  -1  -2   4  215.35    4.94
   1  -2  -3  228.32    6.49
  -1  -2   3  227.24    5.22
   1   2  -3  242.34    6.19
   1  -2  -3  232.80    5.87
   1  -2  -2    6.33    0.76
   1  -2  -2    6.30    0.80
  -1  -2   2    4.61    0.29
   1   2  -2    7.57    0.75
   1   2  -2    6.25    0.68
  -1  -2   2    5.49    0.49
  -1  -2   2    6.02    0.52
   1  -2  -2    8.72    0.71
   1   2  -1 3198.89   66.89
   1  -2  -1 3232.51   67.19
  -1   2   1 3381.37   66.60
   1  -2  -1 3283.52   66.91
   1  -2   0 1195.36   26.51
   1  -2   0 1226.13   26.63
   1   2   0 1283.46   26.50
   1  -2   0 1228.88   26.18
  -1   2   0 1272.32   26.31
  -1  -2  -1  416.16    7.19
   1   2   1  414.41    8.30
   1   2   1  402.95    7.89
   1   2   2  450.25   10.56
  -1   2  -2  427.37   10.17
   1  -2   2  435.39    9.83
  -1  -2  -2  431.80    9.14
   1   2   3  436.52   10.53
   1  -2   3  418.97    9.47
  -1  -2  -3  401.58   10.43
  -1   2  -3  407.07    9.89
   1   2   4    9.16    1.11
  -1  -2  -4    8.65    1.08
   1  -2   4   10.38    0.80
   1  -2   4   10.06    0.65
  -1   2  -4    8.71    0.88
   1   2   5  305.10    8.52
  -1   2  -5  297.36    7.64
   1  -2   5  297.77    7.13
   1  -2   5  298.06    6.78
  -1  -2  -5  297.02    8.61
   1  -2   6  192.40    5.08
   1  -2   6  189.64    5.37
   1   2   6  197.25    6.70
  -1  -2  -6  194.13    6.82
  -1   2  -6  187.41    5.75
   1  -2   7   49.39    2.34
  -1  -2  -7   47.42    3.17
   1   2   7   47.45    3.05
  -1   2  -7   46.92    2.48
   1   2   8  166.03    6.63
  -1  -2  -8  171.50    6.93
  -1   2  -8  160.22    5.52
   1   2   9   88.24    4.86
  -1  -2  -9   97.80    5.22
  -1   2  -9   91.45    3.97
   1   2  10   12.98    1.87
  -1   2 -10   10.17    1.30
  -1  -2 -10   14.10    2.06
  -1  -2 -11   68.01    3.06
  -1  -2 -11   65.15    3.07
  -1  -2 -11   65.45    4.72
   1   2  11   61.76    4.37
  -1  -2 -11   63.49    3.29
  -1  -2 -11   60.51    4.00
   1   2  11   65.60    3.60
  -1   2 -11   63.32    3.36
  -1   2 -11   66.45    3.40
  -1  -2 -12   43.07    2.77
   1   2  12   46.48    3.13
  -1  -2 -12   38.36    3.74
  -1   2 -12   43.40    2.83
  -1  -2 -12   43.22    2.56
   1   2  12   43.27    3.76
  -1  -2 -12   43.27    2.52
  -1   2 -12   44.21    2.83
  -1  -2 -13   53.11    2.86
  -1  -2 -13   50.62    3.13
  -1  -2 -13   50.59    2.85
  -1  -2 -13   53.39    3.12
  -1   2 -13   47.86    3.07
   1   2  13   51.55    3.40
  -1   2 -13   50.24    3.19
  -1   2 -13   49.24    3.11
  -1  -2 -13   45.24    4.26
  -1  -2 -14    3.52    0.98
  -1  -2 -14    1.86    0.66
  -1  -2 -14    3.55    0.92
  -1   2 -14    3.15    0.86
  -1   2 -14    4.08    0.97
  -1   2 -14    3.95    0.97
  -1  -2 -14    2.59    0.70
  -1  -2 -15   10.72    1.51
  -1  -2 -15   12.98    1.56
  -1  -2 -15   10.34    1.26
  -1   2 -15   13.04    1.65
  -1   2 -15   11.05    1.51
  -1   2 -16   13.03    1.61
  -1  -2 -16   14.71    1.48
  -1  -2 -16   12.43    1.46
  -1  -2 -16   13.70    1.62
  -1   2 -16   13.00    1.57
  -1  -2 -17    8.41    1.22
  -1   2 -17    8.35    1.25
  -1  -2 -17    8.91    1.19
  -1   2 -17    8.77    1.27
  -1  -2 -18   11.99    1.35
  -1   2 -18   12.60    1.39
  -1   2 -18   11.64    1.30
  -1  -2 -18   12.15    1.26
  -1   2 -19   18.56    1.47
  -1  -2 -19   16.58    1.42
  -1  -2 -19   18.22    1.30
  -1  -2 -19   16.07    1.30
   1  -2  19   17.45    1.41
   1  -2  20    0.15    0.23
  -1  -2 -20    0.91    0.40
  -1   2 -20    0.21    0.28
   1  -3 -20    6.67    0.70
   1   3 -20    5.23    0.64
  -1  -3  20    6.83    0.68
   1  -3 -19   15.84    1.31
   1  -3 -19   16.80    1.20
   1   3 -19   17.63    1.41
   1   3 -18    4.82    0.83
   1  -3 -18    5.07    0.86
   1   3 -18    5.66    0.84
   1  -3 -18    5.43    0.82
   1   3 -17    9.69    1.21
   1  -3 -17   10.27    1.28
   1  -3 -17    8.80    1.03
   1  -3 -17    9.86    1.20
   1   3 -17    8.52    1.22
  -1   3  16   41.30    2.92
   1  -3 -16   37.30    2.28
   1  -3 -16   36.39    2.36
   1   3 -16   33.78    2.55
   1  -3 -16   35.56    2.56
   1   3 -16   32.68    2.37
   1  -3 -16   36.62    2.44
   1  -3 -15  145.86    5.21
   1  -3 -15  136.13    5.64
   1   3 -15  139.79    5.57
   1  -3 -15  137.74    5.26
   1   3 -15  128.93    5.69
   1   3 -15  131.30    5.67
  -1   3  15  149.61    6.11
   1  -3 -15  143.65    5.51
   1  -3 -14   23.65    2.19
   1   3 -14   26.86    2.41
  -1   3  14   25.18    2.42
   1  -3 -14   24.08    1.92
   1  -3 -14   21.39    1.90
   1   3 -14   25.05    2.18
   1   3 -14   24.58    2.25
   1  -3 -13  215.56    7.00
  -1   3  13  229.86    8.03
   1  -3 -13  208.70    7.26
   1  -3 -13  217.55    6.87
   1  -3 -13  199.55    6.53
   1   3 -13  211.00    7.75
   1   3 -13  202.23    7.24
   1  -3 -13  220.72    7.49
   1   3 -13  212.15    7.55
   1   3 -12   42.50    2.83
   1  -3 -12   39.66    2.49
   1  -3 -12   41.34    2.37
   1   3 -12   37.90    2.82
   1  -3 -12   38.35    2.68
   1   3 -12   38.67    2.60
   1   3 -12   35.46    3.03
   1  -3 -12   35.87    3.78
   1  -3 -12   39.50    3.43
  -1   3  12   41.29    3.02
   1  -3 -12   41.55    2.71
   1   3 -11   14.53    1.67
   1  -3 -11   11.58    1.43
  -1   3  11   13.29    1.30
   1  -3 -11    8.79    1.68
   1   3 -11   11.94    1.70
   1  -3 -11   13.42    1.29
  -1   3  11   12.04    1.62
   1  -3 -11   12.55    1.34
   1  -3 -11   14.07    1.56
   1  -3 -11   13.54    1.40
   1   3 -11   15.61    1.62
   1  -3 -11   13.97    1.95
   1  -3 -10    3.47    1.07
   1   3 -10    4.33    1.05
   1  -3 -10    2.52    0.93
   1  -3  -9   12.80    1.76
   1   3  -9   10.14    1.42
   1  -3  -9    8.93    1.60
   1  -3  -8   31.24    2.66
   1   3  -8   34.76    2.57
   1  -3  -8   36.77    3.08
   1  -3  -7  197.04    7.27
   1   3  -7  192.99    6.73
   1  -3  -7  193.45    7.48
   1  -3  -6  284.32    9.12
   1  -3  -6  277.32    8.83
   1   3  -6  257.46    8.11
   1  -3  -5   56.29    3.28
   1  -3  -5   56.31    3.27
  -1  -3   5   64.05    2.12
   1   3  -5   56.14    2.97
   1  -3  -4  310.02    9.36
   1  -3  -4  315.98    9.41
   1   3  -4  313.72    8.97
   1  -3  -4  323.25    8.53
  -1  -3   3  250.14    6.40
   1  -3  -3  278.42    6.97
   1  -3  -3  253.64    7.63
   1   3  -3  260.44    7.44
   1  -3  -3  256.11    7.83
  -1   3   2  413.75    9.87
   1  -3  -2  398.11   10.30
  -1  -3   2  394.62    9.65
  -1  -3   2  390.25    9.51
   1  -3  -2  399.73   10.64
   1  -3  -2  417.40    9.77
   1   3  -2  416.60   10.35
   1   3  -2  405.84   10.33
   1   3  -1  803.63   18.57
   1  -3  -1  821.18   18.37
  -1  -3   1  832.34   17.53
  -1   3   1  856.93   18.32
   1   3  -1  830.84   18.71
   1  -3  -1  823.53   18.96
  -1  -3   1  778.23   18.29
   1  -3   0  221.64    6.44
  -1  -3   0  213.49    5.89
  -1   3   0  235.37    6.22
   1  -3   0  216.28    6.29
   1   3   0  225.13    6.45
   1   3   0  228.52    6.34
  -1  -3  -1   17.83    1.35
   1   3   1   19.70    1.48
   1  -3   1   19.37    1.35
  -1  -3  -1   20.40    1.03
  -1   3  -2    8.64    1.00
  -1  -3  -2    7.71    0.66
   1   3   2    7.41    1.03
  -1  -3  -2    6.19    0.86
   1  -3   2    8.52    0.85
   1  -3   3  423.75   10.21
  -1   3  -3  441.00   10.97
  -1  -3  -3  403.84   11.19
   1   3   3  455.42   11.58
   1  -3   4  199.01    5.50
  -1   3  -4  184.32    6.05
  -1  -3  -4  195.13    6.69
  -1   3  -5   58.93    2.99
   1  -3   5   65.06    2.60
  -1  -3  -5   59.77    3.48
   1   3   6  132.75    5.69
  -1   3  -6  119.08    4.76
  -1  -3  -6  119.24    5.50
   1  -3   6  139.44    4.32
  -1  -3  -7  142.37    6.35
  -1   3  -7  141.94    5.38
   1   3   7  139.62    6.19
   1  -3   7  147.28    4.78
   1   3   8   15.49    1.97
  -1  -3  -8   14.87    1.98
  -1   3  -8   12.41    1.45
   1   3   9   32.19    3.01
  -1   3  -9   31.41    2.43
  -1  -3  -9   30.92    3.09
  -1   3 -10    0.77    0.54
  -1  -3 -10    1.06    0.50
  -1   3 -10    1.60    0.61
  -1  -3 -10    0.36    0.58
   1   3  10    1.41    0.73
  -1  -3 -10    0.55    0.57
  -1  -3 -11   46.94    2.81
  -1  -3 -11   41.57    3.63
  -1   3 -11   48.84    2.97
   1   3  11   38.83    3.86
  -1  -3 -11   45.01    2.58
  -1  -3 -11   40.73    3.92
   1   3  11   45.45    3.07
  -1   3 -11   41.43    2.86
  -1  -3 -11   42.12    2.29
  -1   3 -11   44.35    2.88
  -1   3 -12   31.59    2.46
  -1  -3 -12   27.55    3.33
  -1  -3 -12   31.86    2.18
  -1  -3 -12   30.73    3.14
  -1   3 -12   27.96    2.36
  -1  -3 -12   29.05    2.13
   1   3  12   32.48    2.62
  -1  -3 -12   28.82    2.31
  -1  -3 -12   29.83    1.93
  -1   3 -12   29.16    2.38
   1   3  13   78.67    4.22
  -1  -3 -13   72.53    3.49
  -1   3 -13   75.84    4.03
  -1  -3 -13   76.12    3.66
  -1   3 -13   75.48    4.01
  -1  -3 -13   75.29    3.86
  -1  -3 -14   26.70    2.25
  -1  -3 -14   26.25    2.04
   1   3  14   25.76    2.41
  -1   3 -14   25.19    2.27
  -1  -3 -14   26.42    2.18
  -1  -3 -14   26.60    2.10
  -1   3 -14   27.80    2.39
  -1   3 -15   29.01    2.38
  -1  -3 -15   29.30    2.14
  -1  -3 -15   27.07    2.25
  -1  -3 -15   27.00    2.00
  -1   3 -15   28.01    2.35
  -1  -3 -15   27.28    2.22
  -1  -3 -16    2.20    0.68
  -1   3 -16    0.60    0.53
  -1  -3 -16    1.76    0.54
  -1   3 -16    1.16    0.62
  -1  -3 -16    3.01    0.81
  -1  -3 -17    2.06    0.64
  -1  -3 -17    1.27    0.50
  -1   3 -17    2.29    0.67
  -1   3 -18    3.49    0.73
   1  -3  18    3.95    0.76
  -1   3 -18    3.31    0.68
  -1  -3 -18    4.86    0.75
  -1  -3 -18    3.21    0.69
  -1  -3 -19    2.78    0.57
  -1  -3 -19    2.35    0.48
  -1   3 -19    3.65    0.65
   1  -3  19    2.79    0.48
   1  -3  19    2.61    0.56
  -1  -4  19    3.61    0.52
   1  -4 -19    3.88    0.56
   1   4 -19    3.57    0.54
   1   4 -18    7.27    0.95
   1  -4 -18    5.73    0.75
   1  -4 -18    5.33    0.78
   1  -4 -17    1.25    0.51
   1  -4 -17    1.72    0.44
   1  -4 -17    1.62    0.54
   1   4 -17    1.63    0.59
   1  -4 -16   13.24    1.29
   1  -4 -16   12.49    1.40
   1  -4 -16   14.14    1.42
   1  -4 -16   12.30    1.40
   1   4 -16   12.07    1.49
   1  -4 -15   61.01    3.37
  -1   4  15   64.74    3.59
   1  -4 -15   59.59    3.10
   1   4 -15   61.22    3.55
   1  -4 -15   62.38    3.07
   1  -4 -14   13.52    1.48
   1   4 -14   15.04    1.72
   1  -4 -14   13.67    1.58
  -1   4  14   13.56    1.83
   1  -4 -14   14.07    1.44
   1  -4 -14   12.49    1.29
   1   4 -13   10.61    1.51
   1  -4 -13   10.01    1.23
   1  -4 -13   10.65    1.38
   1   4 -13    9.55    1.49
   1  -4 -13   10.05    1.36
   1  -4 -13   10.90    1.50
  -1   4  13   10.11    1.60
  -1   4  12   43.33    3.02
   1   4 -12   38.58    2.82
   1  -4 -12   37.81    2.55
   1  -4 -12   36.71    2.46
  -1   4  12   36.41    2.29
   1  -4 -12   37.53    2.67
   1   4 -12   35.83    2.87
   1  -4 -12   32.77    2.16
   1   4 -11   12.14    1.79
  -1   4  11   17.48    1.91
  -1   4  11   15.36    1.49
   1  -4 -11   19.23    1.74
   1  -4 -11   15.47    1.72
   1   4 -11   15.94    1.89
   1  -4 -11   17.72    2.43
   1  -4 -11   16.34    2.43
   1   4 -11   14.12    1.73
   1  -4 -11   17.20    1.48
   1  -4 -11   18.41    1.63
   1  -4 -10    1.99    0.84
  -1   4  10    3.25    0.74
   1  -4 -10    2.91    1.04
   1   4 -10    4.89    1.03
   1   4 -10    2.72    0.95
   1  -4 -10    3.65    0.79
   1  -4 -10    2.89    0.80
  -1   4  10    2.53    0.82
   1   4 -10    3.30    0.95
   1  -4 -10    3.26    0.76
  -1   4   9   28.39    1.89
   1   4  -9   23.86    2.43
   1   4  -9   29.00    2.34
   1  -4  -9   28.25    3.04
   1  -4  -9   27.42    1.89
   1   4  -9   30.88    2.28
   1  -4  -9   26.83    2.85
  -1   4   9   24.33    2.25
   1  -4  -8   15.30    2.21
   1   4  -8   13.51    1.75
   1  -4  -8   14.77    2.02
   1  -4  -7   15.74    2.03
   1   4  -7   14.51    1.77
   1  -4  -7   14.03    1.95
   1  -4  -6   37.08    3.02
   1   4  -6   36.70    2.73
   1  -4  -6   37.47    3.03
   1  -4  -5   21.36    2.17
   1   4  -5   24.73    2.16
   1  -4  -5   23.32    2.24
  -1   4   4   45.57    2.50
   1  -4  -4   42.96    3.03
   1  -4  -4   47.30    2.51
   1   4  -4   44.85    2.85
   1  -4  -4   41.31    2.85
   1  -4  -3  119.03    4.92
   1  -4  -3  120.82    5.29
   1  -4  -3  127.30    4.36
   1   4  -3  125.26    4.99
  -1  -4   3  120.39    4.04
  -1   4   3  128.05    4.55
   1  -4  -2  307.30    9.31
  -1  -4   2  341.83    8.81
   1   4  -2  311.36    9.31
   1  -4  -2  323.49    9.75
  -1   4   2  329.63    8.91
   1  -4  -2  324.79    8.53
   1  -4  -2  332.67    9.18
   1   4  -2  328.00    9.38
  -1  -4   2  318.32    8.53
   1  -4  -1  149.15    5.51
   1  -4  -1  161.26    5.81
   1   4  -1  156.00    5.60
   1   4  -1  161.02    5.58
  -1  -4   1  157.65    5.36
  -1  -4   1  142.85    5.03
  -1   4   1  163.25    5.31
   1   4   0   56.31    3.01
  -1   4   0   60.18    2.88
  -1  -4   0   51.45    2.90
   1  -4   0   56.39    2.90
   1  -4   1   43.56    2.41
  -1  -4  -1   38.79    2.58
   1   4   1   44.49    2.63
  -1  -4  -1   45.29    2.43
   1  -4   2   70.55    3.09
   1   4   2   65.15    3.31
  -1  -4  -2   71.57    3.41
  -1  -4  -2   67.82    3.64
  -1   4  -3  338.41    9.88
  -1  -4  -3  343.70   10.11
  -1  -4  -3  327.90   10.38
   1  -4   3  366.68    9.24
  -1  -4  -4  224.45    8.11
  -1   4  -4  222.21    7.49
  -1  -4  -4  223.44    7.93
   1   4   5   59.23    3.75
  -1  -4  -5   48.07    3.39
  -1  -4  -5   54.48    3.62
  -1   4  -5   56.50    3.29
   1  -4   5   60.03    2.73
   1   4   6   15.29    1.94
  -1   4  -6   10.27    1.43
  -1  -4  -6   11.44    1.70
  -1  -4  -6   12.17    1.80
  -1   4  -7   59.71    3.61
  -1  -4  -7   61.79    4.24
  -1  -4  -7   65.47    4.27
   1   4   7   68.49    4.43
  -1  -4  -8   47.42    3.76
  -1  -4  -8   50.32    4.00
  -1   4  -8   45.02    3.16
  -1   4  -8   51.86    2.98
   1   4   9   12.05    1.25
  -1   4  -9   12.63    1.48
  -1   4  -9   10.77    1.58
  -1  -4  -9   12.15    2.13
  -1  -4  -9   10.13    1.28
  -1  -4  -9   11.78    1.15
   1   4   9   15.37    1.57
  -1  -4  -9   10.77    1.89
  -1   4  -9   11.91    1.48
  -1  -4 -10   44.41    3.90
   1   4  10   44.96    2.49
  -1   4 -10   44.65    3.35
  -1   4 -10   47.70    3.00
  -1  -4 -10   50.85    2.52
  -1   4 -10   48.44    3.08
  -1  -4 -10   49.71    2.92
  -1  -4 -10   47.73    4.26
   1   4  10   59.85    3.32
  -1   4 -11   10.59    1.43
   1   4  11   11.60    1.19
  -1  -4 -11   10.83    1.36
  -1  -4 -11   10.90    1.19
  -1  -4 -11   11.06    2.10
   1   4  11   14.20    1.68
  -1   4 -11   10.81    1.47
  -1  -4 -11   10.64    1.32
  -1  -4 -11    9.67    1.80
  -1  -4 -12   58.08    2.80
   1   4  12   59.60    3.51
  -1  -4 -12   57.11    3.26
  -1  -4 -12   56.22    3.08
  -1   4 -12   56.32    3.43
  -1   4 -12   57.53    3.50
  -1  -4 -13    1.90    0.73
  -1  -4 -13    1.95    0.70
  -1  -4 -13    2.70    0.87
   1   4  13    3.79    0.98
  -1   4 -13    2.37    0.80
  -1  -4 -13    1.43    0.58
  -1  -4 -14   11.52    1.48
  -1  -4 -14    8.75    1.21
  -1   4 -14   10.11    1.52
   1   4  14    8.00    1.37
  -1  -4 -14    8.13    1.27
  -1  -4 -14    9.68    1.23
  -1   4 -14   10.87    1.47
  -1  -4 -15   44.88    2.77
  -1  -4 -15   50.80    2.73
  -1  -4 -15   49.74    2.74
  -1   4 -15   52.91    3.22
  -1  -4 -15   51.61    2.96
  -1  -4 -16   16.14    1.53
  -1   4 -16   15.98    1.64
  -1  -4 -16   14.25    1.32
  -1  -4 -16   14.81    1.44
  -1   4 -17   14.52    1.44
  -1  -4 -17   11.32    1.19
  -1  -4 -17   11.64    1.17
   1  -4  17   11.45    1.23
  -1  -4 -17   12.74    1.15
   1  -4  18   14.13    1.19
  -1  -4 -18   13.95    1.12
  -1  -4 -18   15.03    1.18
  -1   4 -18   15.17    1.27
   1   5 -18    9.65    0.80
   1  -5 -18    9.98    0.80
   1  -5 -17    5.24    0.72
   1   5 -17    5.77    0.79
   1  -5 -17    6.33    0.72
   1  -5 -17    5.74    0.75
  -1  -5  17    4.82    0.67
   1   5 -16  115.87    4.39
   1  -5 -16  113.43    4.01
   1  -5 -16  109.75    4.13
   1  -5 -16  117.50    4.21
   1  -5 -16  116.69    3.93
  -1   5  15   33.02    2.27
   1  -5 -15   31.52    1.95
   1  -5 -15   30.23    2.11
   1   5 -15   31.80    2.27
   1  -5 -15   30.44    2.00
   1   5 -14   15.14    1.65
   1  -5 -14   12.02    1.18
  -1   5  14   12.22    1.65
   1  -5 -14   12.81    1.48
   1  -5 -14   14.13    1.43
   1  -5 -14   17.72    1.54
   1  -5 -13   12.33    1.26
  -1   5  13   15.29    1.73
   1   5 -13   14.49    1.70
   1  -5 -13   12.06    1.49
   1  -5 -13   14.45    1.54
   1   5 -12   24.22    2.20
  -1   5  12   17.80    1.62
   1  -5 -12   22.07    1.70
  -1   5  12   26.56    2.27
   1  -5 -12   23.36    2.09
   1  -5 -12   22.35    1.92
   1   5 -11   28.85    2.45
  -1   5  11   29.40    2.04
  -1   5  11   32.99    2.57
   1  -5 -11   27.50    2.00
   1  -5 -11   27.48    2.25
   1  -5 -11   29.20    2.00
   1  -5 -10    1.08    0.56
  -1   5  10    1.58    0.63
   1   5 -10    3.44    0.92
   1  -5 -10    1.39    0.61
  -1   5  10    1.97    0.82
   1  -5 -10    2.00    0.76
   1  -5  -9   13.11    1.40
   1   5  -9   12.73    1.60
   1   5  -9   13.84    2.02
  -1   5   9   12.07    1.30
   1  -5  -9   12.85    2.18
   1  -5  -9   11.36    2.06
  -1   5   9   12.70    1.57
   1   5  -8   26.05    2.19
  -1   5   8   26.08    2.20
  -1   5   8   28.17    1.98
   1  -5  -8   26.70    2.98
   1  -5  -8   25.12    1.87
   1   5  -8   23.79    2.56
   1  -5  -8   20.27    2.67
   1  -5  -7   28.69    3.05
  -1   5   7   33.44    2.11
   1  -5  -7   24.76    2.80
   1   5  -7   33.35    2.43
   1   5  -7   25.66    2.62
  -1   5   6   10.39    1.11
   1   5  -6   12.56    1.46
   1  -5  -6   10.28    1.70
   1   5  -6    9.98    1.61
   1  -5  -6    8.47    1.62
   1  -5  -5  117.62    5.67
   1  -5  -5  103.32    5.34
   1   5  -5   98.72    5.17
   1  -5  -5  116.09    5.97
   1  -5  -4  228.54    8.50
   1  -5  -4  239.98    9.06
   1   5  -4  227.81    8.36
   1   5  -3   89.71    4.55
  -1   5   3   86.85    4.01
   1  -5  -3   81.36    4.67
   1  -5  -3   84.53    4.50
   1  -5  -2  107.34    5.04
  -1  -5   2  117.85    4.48
  -1   5   2  115.58    4.78
   1  -5  -1   21.39    2.01
   1   5  -1   22.94    2.12
  -1  -5   1   21.75    1.83
  -1   5   1   22.50    1.95
   1  -5  -1   27.49    1.88
   1   5   0  210.33    7.38
  -1  -5   0  205.68    7.26
  -1  -5   0  204.36    6.94
   1  -5   0  196.10    6.91
  -1  -5  -1    8.07    1.23
  -1  -5  -1    8.87    1.35
   1  -5   1    7.18    1.07
   1   5   1    6.80    1.16
   1   5   2   86.29    4.32
   1  -5   2   84.65    3.84
  -1  -5  -2   77.14    4.41
   1  -5   3   57.09    2.95
   1   5   3   50.38    3.27
  -1  -5  -3   47.90    3.52
  -1  -5  -4   65.75    3.96
  -1  -5  -4   63.26    4.20
   1   5   4   62.50    3.68
   1   5   5   54.08    3.47
  -1  -5  -5   56.39    3.87
  -1  -5  -5   52.33    3.97
  -1   5  -5   59.43    3.21
  -1  -5  -6   54.08    4.01
   1   5   6   52.44    3.49
   1   5   6   58.58    2.76
  -1  -5  -6   53.90    4.11
  -1   5  -6   64.13    3.40
  -1   5  -7    5.93    1.10
  -1  -5  -7    7.60    1.61
   1   5   7    7.13    0.99
  -1  -5  -7    6.00    1.52
  -1  -5  -8   17.36    2.42
   1   5   8   20.43    1.63
  -1  -5  -8   21.10    2.73
  -1   5  -8   22.40    2.11
  -1  -5  -8   20.61    1.78
  -1  -5  -9  141.95    5.31
  -1  -5  -9  130.67    7.24
  -1  -5  -9  135.70    7.48
  -1   5  -9  151.33    6.05
   1   5   9  151.65    5.05
  -1  -5  -9  131.43    4.69
  -1   5 -10   11.38    1.55
   1   5  10    8.80    1.12
  -1  -5 -10   10.21    1.34
  -1  -5 -10   11.48    1.23
   1   5  11  136.11    4.80
  -1  -5 -11  127.22    5.08
  -1   5 -11  142.32    5.89
  -1  -5 -11  132.04    4.60
  -1  -5 -11  124.49    4.93
  -1  -5 -12   53.32    3.01
  -1   5 -12   61.79    3.67
  -1  -5 -12   52.25    2.91
   1   5  12   59.70    3.31
  -1  -5 -12   51.04    2.56
  -1  -5 -13   38.77    2.41
   1   5  13   41.83    2.66
  -1  -5 -13   36.23    2.40
  -1  -5 -13   37.26    2.06
  -1   5 -13   38.59    2.82
  -1  -5 -13   37.18    2.35
  -1  -5 -14    9.87    1.19
  -1  -5 -14   12.73    1.31
  -1  -5 -14   11.41    1.25
  -1  -5 -14   11.79    1.37
  -1   5 -14   11.84    1.53
  -1  -5 -15    0.63    0.48
  -1  -5 -15    1.32    0.49
   1  -5  15    0.99    0.46
  -1  -5 -15    1.07    0.48
  -1   5 -15    0.31    0.50
  -1  -5 -15    1.43    0.48
  -1  -5 -16    0.83    0.42
  -1  -5 -16    0.74    0.42
   1  -5  16    0.09    0.39
  -1   5 -16    0.84    0.41
  -1  -5 -16    0.84    0.45
  -1  -5 -17   32.82    1.71
  -1   5 -17   32.15    1.77
   1  -5  17   26.93    1.55
  -1  -5 -17   28.27    1.48
   1  -5  17   29.24    1.45
   1   6 -16   13.20    1.00
   1  -6 -16   11.80    0.87
   1  -6 -16   11.26    0.94
   1  -6 -16   10.48    0.84
   1   6 -15    5.86    0.82
   1  -6 -15    5.57    0.73
   1  -6 -15    4.96    0.70
   1  -6 -15    5.81    0.82
   1  -6 -15    5.05    0.72
   1  -6 -14   19.61    1.44
   1  -6 -14   19.71    1.47
   1   6 -14   17.66    1.52
   1  -6 -14   17.96    1.44
   1  -6 -13    3.83    0.67
   1   6 -13    4.99    0.90
   1  -6 -13    4.59    0.88
   1  -6 -13    2.71    0.72
  -1   6  13    4.22    0.90
  -1   6  12   20.65    1.81
   1   6 -12   25.32    2.05
   1  -6 -12   24.44    1.67
   1  -6 -12   24.72    1.87
   1  -6 -12   24.23    1.91
  -1   6  11    0.40    0.45
   1  -6 -11    1.83    0.62
  -1   6  11    1.39    0.59
   1  -6 -11    1.53    0.74
   1   6 -11    1.75    0.79
   1   6 -10   80.66    4.02
   1  -6 -10   73.89    3.31
  -1   6  10   79.19    3.52
   1  -6 -10   78.95    3.40
   1  -6 -10   74.33    3.69
   1   6  -9   15.59    1.72
  -1   6   9   14.83    1.47
   1  -6  -9   14.72    1.42
  -1   6   8   35.60    2.31
   1  -6  -8   36.04    2.24
   1   6  -8   36.57    2.61
   1   6  -7   27.08    2.20
  -1   6   7   28.27    2.04
  -1   6   6   15.32    1.49
   1   6  -6   19.36    1.83
   1  -6  -6   16.13    2.24
  -1   6   5   58.35    3.07
   1   6  -5   60.96    3.30
   1  -6  -5   54.44    4.06
   1   6  -4   25.01    2.01
   1  -6  -4   26.42    2.68
  -1   6   4   26.01    1.98
   1  -6  -3   18.43    2.21
  -1   6   3   16.87    1.58
   1   6  -3   17.42    1.68
   1   6  -2   17.56    1.64
   1  -6  -2   14.55    1.87
  -1   6   2   14.95    1.52
   1  -6  -1  117.31    5.53
  -1   6   1  126.73    4.87
   1   6  -1  132.95    4.89
  -1  -6   0    9.02    1.33
   1   6   0   10.41    1.27
   1  -6   0    9.38    1.40
   1   6   1   56.89    2.92
   1   6   1   57.85    3.85
  -1  -6  -1   55.12    3.54
   1  -6   1   57.37    3.49
  -1   6  -1   60.84    3.18
  -1   6  -2  142.39    5.41
   1   6   2  138.20    6.30
  -1  -6  -2  154.27    6.96
   1   6   2  149.96    5.18
  -1  -6  -2  147.82    6.45
   1   6   3   35.87    2.24
  -1  -6  -3   34.08    3.21
  -1  -6  -3   32.51    2.90
   1   6   3   33.92    2.86
  -1   6  -3   37.34    2.49
   1   6   4   27.55    2.62
   1   6   4   27.43    1.94
  -1   6  -4   28.73    2.23
  -1  -6  -4   28.69    3.04
  -1  -6  -4   25.25    2.66
  -1  -6  -5   31.85    3.07
   1   6   5   36.50    2.27
  -1  -6  -5   33.57    3.39
  -1   6  -5   34.64    2.48
  -1  -6  -6   45.87    4.04
  -1   6  -6   46.73    2.99
   1   6   6   53.59    2.71
  -1   6  -7   48.39    3.06
   1   6   7   45.17    2.55
   1   6   8   31.93    2.08
  -1   6  -8   28.98    2.41
  -1  -6  -9   82.07    3.34
   1   6   9   80.60    3.47
  -1   6  -9   81.37    4.16
  -1   6 -10   30.44    2.44
  -1  -6 -10   27.64    1.79
  -1  -6 -10   27.86    2.02
   1   6  10   29.17    1.94
  -1  -6 -11  114.93    4.00
  -1   6 -11  122.36    5.11
   1   6  11  116.51    4.18
  -1  -6 -11  117.39    4.41
  -1  -6 -11  110.58    4.37
  -1  -6 -12   36.36    2.20
  -1  -6 -12   39.16    2.23
  -1  -6 -12   37.17    1.94
  -1   6 -12   40.85    2.65
  -1   6 -13   30.31    2.16
  -1  -6 -13   28.34    1.82
  -1  -6 -13   28.70    1.89
  -1  -6 -13   27.92    1.78
  -1  -6 -14    4.62    0.72
  -1  -6 -14    3.15    0.62
  -1   6 -14    4.51    0.82
  -1  -6 -14    3.80    0.75
  -1   6 -15   48.71    2.35
  -1  -6 -15   50.17    2.16
  -1  -6 -15   47.68    2.23
   1  -6  16   65.96    2.43
  -1  -6 -16   67.89    2.36
  -1   6 -16   70.28    2.54
  -1  -6 -16   68.93    2.46
   1  -7 -14   10.34    0.87
   1  -7 -14   10.98    0.83
   1   7 -14    9.79    0.82
   1  -7 -14    9.19    0.77
   1  -7 -13    8.06    0.84
   1  -7 -13    6.70    0.76
   1   7 -13    6.71    0.82
   1  -7 -12    4.63    0.64
   1   7 -12    6.33    0.85
   1  -7 -12    6.27    0.85
   1  -7 -12    5.39    0.74
  -1   7  11   37.23    2.00
   1  -7 -11   34.91    1.98
   1  -7 -11   35.67    2.05
   1  -7 -11   34.35    1.81
   1   7 -11   37.45    2.21
   1   7 -10    2.67    0.69
   1  -7 -10    2.13    0.66
  -1   7  10    1.54    0.54
   1  -7 -10    2.13    0.56
   1   7  -9    6.73    1.04
   1  -7  -9    4.86    0.77
   1  -7  -9    6.51    0.95
  -1   7   9    7.91    1.04
   1   7  -8   61.41    3.24
   1  -7  -8   57.05    2.98
  -1   7   8   64.85    3.05
   1   7  -7   34.26    2.40
  -1   7   7   32.85    2.18
   1   7  -6   19.29    1.77
  -1   7   6   16.10    1.49
  -1   7   5  102.17    4.19
   1   7  -5   94.82    4.26
  -1   7   4  111.27    4.44
   1   7  -4  106.01    4.50
   1   7  -3   21.33    1.83
  -1   7   3   19.22    1.73
  -1   7   2  165.71    5.89
   1   7  -2  174.77    6.00
  -1   7   1  149.33    5.50
   1   7  -1  149.80    5.43
  -1   7   0  130.03    5.06
   1   7   0  127.92    4.88
   1   7   1   58.73    3.00
  -1   7  -1   54.61    3.07
  -1   7  -2   11.36    1.38
   1   7   2    9.82    1.14
   1   7   3   35.79    2.24
  -1   7  -3   36.46    2.50
   1   7   4   21.30    1.71
  -1   7  -4   21.83    1.92
   1   7   5   21.94    1.70
  -1   7  -5   21.26    1.95
   1   7   6    3.13    0.70
  -1   7  -6    3.91    0.89
  -1   7  -7    3.41    0.88
   1   7   7    1.91    0.65
   1   7   8    6.32    0.91
  -1   7  -8    5.63    1.00
  -1  -7  -8    3.18    0.60
  -1   7  -9   28.49    2.12
   1   7   9   31.11    1.83
  -1  -7  -9   28.40    1.65
  -1  -7  -9   26.65    1.81
  -1  -7 -10   50.92    2.49
  -1   7 -10   55.83    2.95
   1   7  10   53.25    2.40
  -1   7 -11    9.09    1.12
  -1  -7 -11    6.22    0.79
  -1  -7 -12   25.96    1.60
  -1   7 -12   27.26    1.77
  -1  -7 -12   21.19    1.46
  -1  -7 -12   25.49    1.49
  -1  -7 -13    0.22    0.26
  -1   7 -13    0.33    0.32
  -1  -7 -13    0.47    0.33
  -1  -7 -13    0.53    0.31
   1  -7  13    0.64    0.27
  -1  -7 -14   10.64    0.79
  -1   7 -14    9.41    0.80
  -1  -7 -14    9.81    0.77
   1  -8 -12    3.04    0.42
   1  -8 -11   21.64    1.26
   1  -8 -11   22.29    1.18
   1   8 -11   18.76    1.13
   1  -8 -10   20.74    1.12
   1   8 -10   21.46    1.34
   1  -8 -10   21.11    1.27
  -1   8   9    4.21    0.60
   1   8  -9    5.90    0.76
   1  -8  -9    4.12    0.62
   1  -8  -9    4.35    0.59
   1  -8  -8   17.73    1.22
  -1   8   8   21.40    1.44
   1   8  -8   20.13    1.47
  -1   8   7   30.46    1.80
   1   8  -7   27.16    1.78
   1   8  -6    6.22    0.89
  -1   8   6    6.30    0.88
  -1   8   5    8.11    1.01
   1   8  -5    8.43    1.03
  -1   8   4   51.56    2.64
   1   8  -4   52.46    2.70
   1   8  -3   31.03    2.02
  -1   8   3   29.67    1.97
   1   8  -2   89.55    3.68
  -1   8   2   85.66    3.65
   1   8  -1   19.72    1.60
  -1   8   1   19.45    1.65
  -1   8   0   27.58    1.94
   1   8   0   25.36    1.79
  -1   8  -1   32.63    2.16
   1   8   1   30.91    1.96
   1   8   2    0.86    0.47
  -1   8  -2    0.49    0.42
  -1   8  -3    3.59    0.78
   1   8   3    3.32    0.65
  -1   8  -4    2.70    0.65
   1   8   4    4.52    0.70
   1   8   5    4.99    0.76
  -1   8  -5    5.37    0.91
   1   8   6    3.93    0.66
  -1   8  -6    3.18    0.69
  -1   8  -7    0.96    0.48
   1   8   7    1.72    0.48
  -1   8  -8    9.46    1.06
   1   8   8    7.41    0.75
  -1  -8  -8    8.55    0.82
  -1   8  -9   31.33    1.80
  -1  -8  -9   26.12    1.38
  -1   8 -10   26.18    1.52
  -1  -8 -10   22.19    1.16
  -1   8 -11    4.16    0.56
  -1  -8 -11    3.22    0.48
   1  -9  -6   13.31    0.82
   1   9  -6   13.48    0.88
  -1   9   6   15.61    0.96
   1   9  -5   28.51    1.40
  -1   9   5   29.29    1.44
  -1   9   4   28.81    1.48
   1   9  -4   23.95    1.33
  -1   9   3   21.13    1.29
   1   9  -3   18.72    1.16
   1   9  -2    3.24    0.52
  -1   9   2    1.69    0.42
   1   9  -1   12.75    0.98
  -1   9   1   13.77    1.09
  -1   9   0   15.69    1.18
   1   9   0   14.89    1.05
  -1   9  -1   17.58    1.24
   1   9   1   14.95    1.02
  -1   9  -2   10.82    0.97
  -1   9  -3    1.85    0.45
  -1   9  -4   38.36    1.85
  -1   9  -5   12.92    0.99
  -1   9  -6    6.05    0.66
  -1   9  -7    1.16    0.30
   2   0 -21    7.80    0.74
   2   0 -20    1.23    0.44
   2   0 -20    1.71    0.49
   2   0 -19   37.21    2.31
   2   0 -19   36.39    2.33
   2   0 -18   15.64    1.63
   2   0 -17   20.40    1.95
   2   0 -16    3.92    0.98
   2   0 -16    3.61    0.95
   2   0 -15   30.05    2.37
   2   0 -15   31.51    2.44
   2   0 -14    2.29    0.83
   2   0 -14    4.59    1.03
  -2   0  14    1.99    0.88
  -2   0  13   16.83    1.83
   2   0 -13   18.18    1.72
   2   0 -13   15.79    1.64
   2   0 -12   91.45    4.30
   2   0 -12   98.55    5.23
   2   0 -11  209.72    7.84
   2   0 -11  202.66    6.75
   2   0 -10   57.74    3.49
  -2   0  10   53.13    2.59
   2   0 -10   57.78    2.94
   2   0  -9    8.20    1.01
   2   0  -9    6.50    1.08
   2   0  -8  108.66    4.46
   2   0  -7  884.36   20.39
   2   0  -6  397.48   10.17
   2   0  -5 1339.36   28.74
   2   0  -4  101.38    3.33
  -2   0   3  568.56   12.25
   2   0  -2   14.06    0.75
   2   0  -2   12.66    0.54
  -2   0   2   13.31    0.71
  -2   0   1   41.19    1.33
   2   0  -1   40.52    1.18
   2   0  -1   43.08    1.30
  -2   0   0 2507.86   50.49
   2   0   0 2501.11   50.45
  -2   0  -1  213.11    4.91
   2   0   1  212.95    4.97
   2   0   2 1505.90   31.16
   2   0   2 1514.12   31.14
   2   0   3   91.63    2.81
   2   0   3   88.90    2.79
   2   0   4 1872.45   39.00
  -2   0  -4 1858.57   37.73
   2   0   5   34.05    1.91
  -2   0  -5   37.30    1.25
   2   0   6  615.64   14.92
  -2   0  -6  631.35   13.39
  -2   0  -7  488.34   10.65
   2   0   7  454.22   12.29
  -2   0  -8    0.10    0.41
   2   0   8   -0.04    0.34
  -2   0  -9   93.41    4.61
   2   0   9   86.27    4.26
   2   0  10    0.63    0.47
  -2   0 -10    0.66    0.47
   2   0  11    3.46    1.02
  -2   0 -11    4.84    1.12
  -2   0 -12   88.43    3.78
  -2   0 -12   90.05    5.28
  -2   0 -12   93.43    4.04
   2   0  12   92.38    5.10
  -2   0 -12   88.41    4.16
  -2   0 -13    0.53    0.51
  -2   0 -13   -0.28    0.55
  -2   0 -14   13.95    1.69
  -2   0 -14   12.84    1.50
  -2   0 -15   30.40    2.51
  -2   0 -15   31.57    2.38
  -2   0 -16   46.42    2.87
  -2   0 -16   46.56    2.92
  -2   0 -16   50.65    3.24
  -2   0 -17   85.77    4.19
  -2   0 -17   86.34    3.91
  -2   0 -17   82.41    3.85
   2   0  17   79.93    3.74
   2   0  18    9.98    1.09
  -2   0 -18    9.07    1.09
  -2   0 -18    9.19    1.11
  -2   0 -18    9.60    1.30
  -2   0 -19    6.55    0.82
  -2   0 -19    7.70    1.05
  -2   0 -19    7.26    0.86
  -2   0 -20   39.68    2.07
   2  -1 -20   62.08    2.71
   2   1 -20   59.15    2.67
   2  -1 -20   60.63    2.66
   2   1 -20   57.13    2.47
   2  -1 -19    4.70    0.85
   2   1 -19    4.93    0.86
   2   1 -19    4.14    0.75
   2   1 -18   44.96    2.69
   2   1 -18   41.17    2.51
   2   1 -18   45.49    2.79
   2  -1 -18   48.14    2.84
   2  -1 -17   24.50    2.10
   2  -1 -17   22.29    1.74
   2   1 -17   24.12    2.13
   2   1 -17   22.28    1.99
   2   1 -17   21.65    1.95
   2   1 -16   55.89    3.39
   2  -1 -16   64.21    3.59
   2  -1 -16   63.87    3.19
   2   1 -16   58.28    3.40
   2   1 -15  251.55    8.54
  -2   1  15  263.15    8.94
   2  -1 -15  264.50    8.59
   2  -1 -15  271.94    8.07
   2  -1 -15  253.12    7.73
   2   1 -15  268.25    8.55
   2   1 -14   30.65    2.45
   2  -1 -14   28.17    2.09
   2  -1 -14   28.50    2.09
   2  -1 -14   25.36    1.90
   2   1 -14   27.87    2.24
  -2   1  14   26.02    2.46
   2  -1 -14   28.41    2.35
   2  -1 -13  181.17    6.73
   2   1 -13  171.66    6.58
   2  -1 -13  183.53    8.47
   2  -1 -13  189.71    6.59
   2  -1 -13  187.48    6.16
   2  -1 -13  193.95    6.06
   2   1 -13  191.00    6.59
  -2   1  13  190.88    6.97
   2  -1 -13  187.39    6.62
   2  -1 -12   32.64    2.05
  -2   1  12   29.06    2.33
   2  -1 -12   26.80    2.08
   2   1 -12   27.81    2.36
   2   1 -12   28.57    2.26
   2  -1 -12   27.62    2.19
   2  -1 -12   27.49    2.82
   2  -1 -11   11.19    1.77
   2   1 -11   11.50    1.41
   2  -1 -10  344.64   11.21
   2   1 -10  324.98    9.77
   2  -1  -9   10.33    1.51
   2  -1  -9    8.92    1.13
   2   1  -9    8.86    1.10
   2  -1  -8 1153.57   25.77
   2  -1  -8 1106.00   24.42
   2  -1  -7  228.57    6.70
   2   1  -7  224.77    6.52
   2  -1  -7  226.78    7.38
  -2   1   7  234.77    5.60
  -2   1   6  762.54   16.01
   2  -1  -6  743.98   17.96
   2  -1  -6  725.65   17.19
   2   1  -6  784.78   17.05
  -2   1   5  636.61   13.18
   2  -1  -5  612.98   14.84
   2   1  -5  597.02   13.94
   2  -1  -5  614.38   14.26
   2  -1  -4 1434.35   30.16
   2   1  -4 1492.43   29.88
  -2   1   4 1395.44   29.07
   2  -1  -4 1414.51   30.59
  -2   1   3 1966.81   39.58
   2  -1  -3 1941.50   40.47
   2  -1  -3 1934.69   40.77
   2   1  -2  119.15    3.33
  -2   1   2  117.79    3.00
   2  -1  -2  123.06    3.68
   2   1  -2  121.55    3.28
   2  -1  -1  984.02   20.79
   2   1  -1 1009.17   20.36
   2   1  -1  976.41   20.59
   2   1   0 1407.96   28.40
   2  -1   0 1343.60   28.48
  -2  -1   0 1393.99   28.35
   2   1   0 1383.61   28.25
  -2  -1  -1  110.02    2.75
   2   1   1  114.27    2.73
   2  -1   1  108.85    3.01
   2  -1   2 3906.22   81.11
  -2   1  -2 4097.80   80.98
   2   1   2 4036.89   81.59
  -2  -1  -2 4025.73   80.66
   2   1   3  590.48   13.68
  -2   1  -3  604.22   12.92
   2  -1   3  596.89   13.13
  -2   1  -4  208.00    5.20
   2  -1   4  203.07    5.47
   2  -1   4  210.95    5.45
   2   1   4  210.98    6.10
   2  -1   5  313.31    8.03
   2   1   5  329.95    8.79
  -2   1  -5  322.47    7.61
   2  -1   5  314.19    7.98
   2  -1   6  148.83    4.83
  -2   1  -6  150.82    4.38
   2  -1   6  143.52    4.78
   2   1   6  151.56    5.46
  -2  -1  -6  164.16    3.71
   2  -1   7  104.67    4.00
  -2   1  -7  107.13    3.51
  -2  -1  -7  107.06    4.77
  -2   1  -7  113.10    4.21
   2   1   7  106.05    4.56
  -2   1  -8   10.94    0.98
  -2   1  -8   12.18    1.33
   2  -1   8    7.77    1.05
   2   1   8   11.78    1.49
  -2  -1  -8   11.56    1.60
  -2  -1  -9  138.09    6.14
   2  -1   9  130.64    5.12
  -2   1  -9  138.29    5.37
   2   1   9  122.59    5.61
  -2  -1 -10   63.45    4.28
   2   1  10   63.93    4.04
   2  -1  10   68.72    3.64
   2   1  11   48.59    3.80
  -2  -1 -11   54.88    4.11
  -2  -1 -12   62.17    3.24
  -2   1 -12   62.75    3.21
  -2  -1 -12   59.96    4.58
  -2  -1 -12   62.95    3.12
  -2   1 -12   63.34    3.45
  -2  -1 -12   59.15    3.29
  -2  -1 -12   65.71    3.10
   2   1  12   61.84    4.40
  -2  -1 -13  165.53    6.20
  -2  -1 -13  169.21    6.06
  -2   1 -13  161.23    5.93
  -2  -1 -13  152.82    7.92
   2   1  13  157.71    7.63
  -2  -1 -13  162.38    5.66
  -2   1 -13  165.14    6.30
  -2   1 -14   74.47    3.75
  -2  -1 -14   72.64    3.56
  -2   1 -14   73.10    4.03
  -2  -1 -14   77.46    4.04
  -2   1 -14   72.40    3.80
  -2  -1 -14   78.00    3.88
  -2   1 -15  184.70    6.76
  -2  -1 -15  190.05    7.01
  -2   1 -15  194.35    7.19
  -2  -1 -15  193.01    6.77
  -2   1 -15  187.98    6.65
  -2  -1 -16   60.48    3.34
  -2  -1 -16   66.58    3.67
  -2   1 -16   59.35    3.38
  -2   1 -16   64.15    3.67
  -2   1 -16   60.32    3.28
  -2  -1 -17   38.68    2.66
  -2   1 -17   34.79    2.30
  -2   1 -17   33.34    2.38
  -2   1 -17   34.50    2.56
  -2  -1 -17   39.94    2.53
  -2  -1 -18    5.77    0.89
  -2   1 -18    6.36    0.92
  -2   1 -18    6.44    1.06
  -2   1 -18    6.63    0.90
  -2  -1 -18    7.82    1.13
  -2  -1 -18    7.56    0.95
   2  -1  18    5.62    0.89
  -2  -1 -19   20.91    1.63
  -2  -1 -19   20.83    1.38
  -2  -1 -19   21.32    1.49
  -2   1 -19   21.68    1.68
   2  -1  19   20.95    1.50
  -2   1 -19   19.43    1.43
  -2   1 -20    1.25    0.45
  -2   1 -20    1.59    0.44
  -2  -1 -20    0.72    0.35
   2   2 -20   15.14    1.20
   2  -2 -20   15.90    1.22
   2  -2 -20   15.65    1.17
   2  -2 -19   10.29    1.15
   2   2 -19    9.94    1.13
   2   2 -19    9.98    0.99
   2  -2 -18   22.42    1.86
   2   2 -18   21.74    1.78
   2  -2 -18   22.50    1.64
   2   2 -18   22.19    1.87
   2   2 -18   23.43    1.77
   2   2 -17    8.21    1.20
   2   2 -17    8.31    1.16
   2   2 -17    9.44    1.31
   2  -2 -17    9.48    1.15
   2  -2 -17    9.46    1.30
   2  -2 -16   30.48    2.43
   2  -2 -16   27.44    1.96
   2   2 -16   28.96    2.42
  -2   2  16   31.92    2.62
   2  -2 -16   27.75    2.10
   2   2 -16   28.53    2.27
   2   2 -16   27.52    2.35
   2   2 -15   33.94    2.50
   2   2 -15   31.13    2.53
   2  -2 -15   36.37    2.27
   2  -2 -15   28.62    2.16
   2   2 -15   28.27    2.46
  -2   2  15   31.86    2.69
   2  -2 -15   31.55    2.28
   2  -2 -15   32.52    2.52
   2  -2 -14   46.76    2.65
   2  -2 -14   43.32    3.02
   2  -2 -14   45.13    3.03
   2   2 -14   46.52    3.10
  -2   2  14   44.37    3.24
   2   2 -14   41.35    2.99
   2  -2 -14   45.63    2.74
   2   2 -14   47.99    2.98
  -2   2  13  149.27    6.20
   2  -2 -13  158.16    7.99
   2  -2 -13  147.15    5.16
   2  -2 -13  136.24    5.67
   2  -2 -13  146.47    5.76
   2  -2 -13  152.04    5.38
   2  -2 -13  138.90    5.01
   2   2 -13  144.31    5.94
   2   2 -13  140.19    6.43
   2   2 -13  134.34    5.43
   2   2 -12   43.29    2.92
   2  -2 -12   44.71    2.82
   2   2 -12   47.81    2.79
   2  -2 -12   47.20    2.51
   2  -2 -12   39.30    2.42
  -2   2  12   41.49    2.91
   2  -2 -12   41.15    3.88
   2   2 -12   39.56    3.11
   2  -2 -12   42.89    2.81
   2  -2 -12   43.26    2.40
   2  -2 -11  107.21    5.11
   2  -2 -11   95.77    5.67
   2   2 -11   95.80    4.78
   2   2 -10    2.79    0.78
   2  -2 -10    3.13    0.99
   2  -2 -10    1.84    0.64
   2   2  -9   95.56    4.40
   2  -2  -9  101.18    5.23
   2  -2  -9  110.08    4.84
   2  -2  -8  141.16    6.04
   2   2  -8  130.69    5.08
   2  -2  -8  140.92    5.50
   2   2  -7   12.56    1.30
   2  -2  -7   10.82    1.27
   2  -2  -7   11.79    1.49
   2  -2  -6  201.45    6.49
   2   2  -6  194.51    6.06
   2  -2  -6  201.53    6.87
   2   2  -5   73.53    3.08
   2  -2  -5   78.01    3.58
   2  -2  -5   77.52    3.41
   2  -2  -4   10.20    1.11
  -2  -2   4    9.66    0.42
   2  -2  -4   11.57    1.22
   2   2  -4   10.89    1.01
   2  -2  -4   13.02    1.07
   2   2  -3  843.54   19.19
   2  -2  -3  885.05   19.78
   2   2  -3  928.41   19.41
   2  -2  -3  883.19   19.72
  -2  -2   3  856.26   17.93
   2  -2  -3  907.66   19.13
   2  -2  -2  811.12   17.05
   2   2  -2  833.52   16.63
  -2   2   2  843.79   15.81
   2  -2  -2  797.77   16.92
   2   2  -2  814.22   16.75
   2  -2  -1 1096.51   24.61
   2   2  -1 1198.09   24.01
  -2   2   1 1140.12   23.89
   2   2  -1 1163.17   24.77
   2   2  -1 1150.78   24.51
   2   2   0 1991.62   39.10
  -2  -2   0 1854.29   37.85
   2   2   0 1993.79   39.03
   2  -2   0 1863.64   39.16
   2  -2   1  851.44   18.48
   2   2   1  847.31   18.28
   2   2   1  883.54   18.79
  -2  -2  -1  846.42   17.96
  -2   2  -2 3412.74   67.77
   2  -2   2 3396.32   67.59
   2   2   2 3322.32   68.24
  -2  -2  -2 3248.33   66.76
   2  -2   3  308.83    7.84
  -2  -2  -3  332.69    7.01
  -2   2  -3  318.02    8.05
   2   2   3  321.71    8.64
  -2   2  -4    7.40    0.80
   2  -2   4    6.96    0.74
   2   2   4    8.44    1.08
   2  -2   5   85.27    3.12
  -2   2  -5   89.07    3.27
   2  -2   5   87.30    2.96
   2   2   5   90.03    3.95
  -2   2  -6  245.82    7.02
  -2  -2  -6  267.12    8.54
   2  -2   6  264.50    6.84
   2   2   6  259.39    8.31
   2  -2   6  251.06    7.04
   2  -2   7  254.98    7.40
  -2   2  -7  254.97    7.30
   2  -2   7  264.29    7.15
  -2  -2  -7  266.50    8.97
   2   2   7  264.68    8.65
  -2   2  -8   88.64    3.63
   2   2   8   85.47    4.57
  -2  -2  -8   87.41    4.81
  -2  -2  -9  100.55    5.53
   2   2   9  102.84    5.30
  -2   2  -9   99.88    4.07
  -2  -2 -10  338.40   11.94
   2   2  10  322.98   11.37
  -2  -2 -11   27.92    2.10
  -2  -2 -11   25.62    1.86
  -2   2 -11   27.79    2.13
  -2   2 -11   23.73    2.04
  -2  -2 -11   25.08    2.95
  -2  -2 -11   25.82    1.86
   2   2  11   27.21    2.95
   2   2  11   27.91    2.29
  -2  -2 -12   46.14    4.24
  -2  -2 -12   51.40    3.09
  -2  -2 -12   49.45    2.79
   2   2  12   49.71    3.27
  -2   2 -12   47.10    2.88
  -2   2 -12   50.12    3.02
  -2  -2 -12   46.26    2.64
  -2  -2 -12   50.91    2.99
   2   2  12   48.35    4.19
  -2  -2 -12   43.81    3.62
  -2   2 -12   51.29    3.17
  -2   2 -13   73.22    4.02
   2   2  13   65.40    5.13
  -2  -2 -13   81.74    4.03
  -2  -2 -13   73.33    3.58
  -2  -2 -13   76.75    3.85
  -2  -2 -13   74.42    3.54
  -2  -2 -13   71.19    5.50
  -2   2 -13   72.22    3.86
  -2   2 -13   78.12    3.81
  -2   2 -14  122.15    5.47
  -2   2 -14  123.57    5.30
  -2  -2 -14  125.22    4.89
  -2   2 -14  123.44    5.06
  -2  -2 -14  127.00    5.34
  -2  -2 -14  125.03    5.18
  -2   2 -15   98.68    4.33
  -2  -2 -15   93.69    4.13
  -2   2 -15   91.41    4.45
  -2  -2 -15   95.90    4.53
  -2   2 -15   97.51    4.74
  -2  -2 -15   94.34    4.38
  -2  -2 -16   13.99    1.55
  -2  -2 -16   14.24    1.66
  -2   2 -16   13.34    1.59
  -2   2 -16   13.47    1.65
  -2  -2 -17   26.75    2.02
  -2  -2 -17   26.30    2.11
  -2   2 -17   30.14    2.30
  -2   2 -17   26.54    2.06
  -2   2 -18   10.48    1.20
  -2   2 -18    8.74    1.13
  -2  -2 -18   12.63    1.15
  -2  -2 -18   13.12    1.32
  -2  -2 -18   10.86    1.26
   2  -2  18   12.94    1.36
  -2  -2 -19    7.68    0.87
  -2   2 -19    7.40    0.92
   2  -2  19    9.23    0.99
  -2  -2 -19    9.03    1.01
  -2   2 -19    7.86    0.97
  -2  -2 -20    9.81    0.85
   2  -3 -20    7.23    0.73
  -2  -3  20    6.61    0.69
   2   3 -20    6.37    0.69
   2   3 -19    0.47    0.34
   2  -3 -19    1.23    0.39
   2  -3 -19    1.01    0.43
   2   3 -18    1.77    0.60
   2  -3 -18    1.61    0.59
   2  -3 -18    1.32    0.41
   2  -3 -17   15.42    1.62
   2  -3 -17   16.24    1.37
   2  -3 -17   15.69    1.47
   2   3 -17   15.01    1.61
   2   3 -16   59.19    3.53
   2  -3 -16   66.37    3.34
   2  -3 -16   64.60    3.08
  -2   3  16   76.71    3.98
   2  -3 -16   68.95    3.64
   2  -3 -16   67.36    3.28
   2   3 -16   59.81    3.49
  -2   3  15   87.97    4.49
   2   3 -15   74.00    4.14
   2  -3 -15   73.91    3.47
   2   3 -15   72.70    3.98
   2  -3 -15   81.22    4.10
   2  -3 -15   74.89    3.63
   2   3 -14    4.44    1.11
   2   3 -14    3.44    0.99
   2  -3 -14    4.42    0.87
   2  -3 -14    3.45    0.96
   2  -3 -14    4.01    0.83
   2  -3 -14    4.66    0.92
   2  -3 -14    2.74    0.96
  -2   3  14    2.76    1.03
   2  -3 -13  120.10    5.20
   2   3 -13  119.93    5.49
   2   3 -13  126.73    5.40
   2  -3 -13  121.92    4.61
   2  -3 -13  120.45    4.84
  -2   3  13  126.91    5.66
   2  -3 -13  111.82    5.06
   2  -3 -13  121.50    4.68
  -2   3  12   98.76    4.85
   2   3 -12   99.27    4.57
   2  -3 -12   95.40    4.44
   2  -3 -12   98.61    3.93
   2   3 -12   92.65    4.67
   2   3 -12   89.84    5.14
   2  -3 -12   96.95    6.25
   2  -3 -12   97.70    4.52
   2  -3 -12   97.65    4.15
   2  -3 -11   36.31    2.55
  -2   3  11   39.72    2.26
   2  -3 -11   36.04    2.52
   2  -3 -11   42.37    3.43
  -2   3  11   38.01    2.78
   2  -3 -11   34.61    2.28
   2  -3 -11   39.47    2.23
   2   3 -11   36.57    2.58
   2   3 -11   34.17    2.63
   2  -3 -11   37.19    3.62
   2   3 -11   32.10    2.85
   2  -3 -10   76.84    4.56
  -2   3  10   75.65    3.20
   2   3 -10   64.69    4.05
  -2   3  10   77.46    3.92
   2   3 -10   76.64    3.87
   2  -3 -10   74.35    5.01
   2   3  -9   92.97    4.74
   2  -3  -9   97.57    5.54
   2   3  -8  319.68   10.03
   2  -3  -8  337.47   11.18
   2  -3  -8  336.64   10.66
   2   3  -7   38.79    2.67
   2  -3  -7   47.01    3.34
   2  -3  -7   45.95    3.10
   2  -3  -6  236.59    7.94
   2  -3  -6  238.98    8.19
   2   3  -6  222.72    7.36
   2  -3  -5   27.65    2.24
   2   3  -5   26.87    2.01
   2  -3  -5   30.39    2.31
   2  -3  -4    6.65    1.07
   2  -3  -4    6.55    1.08
   2   3  -4    8.30    1.09
  -2  -3   4    7.50    0.58
   2   3  -3  166.37    5.40
  -2  -3   3  161.43    4.37
   2   3  -3  157.67    5.28
   2  -3  -3  161.43    5.64
  -2   3   3  179.11    4.71
   2  -3  -3  156.89    5.47
  -2  -3   3  156.17    4.18
   2   3  -2  106.60    3.96
  -2   3   2  107.76    3.40
   2  -3  -2  104.48    4.00
   2   3  -2  110.50    4.07
   2  -3  -2  103.43    3.95
  -2  -3   2  103.48    2.95
   2  -3  -2  113.67    4.30
  -2  -3   2   95.51    3.23
  -2   3   1  349.91    8.35
   2   3  -1  341.05    8.87
   2  -3  -1  351.90    9.08
  -2  -3   0  409.21    8.39
   2   3   0  347.68    9.83
   2   3   0  377.74    9.67
   2   3   0  383.57    9.60
   2  -3   0  354.41    9.64
  -2  -3  -1  190.37    5.13
   2  -3   1  201.89    5.77
   2   3   1  184.44    5.88
  -2  -3  -2  179.72    4.47
   2  -3   2  174.98    5.25
   2   3   2  180.24    5.83
  -2  -3  -3  232.73    7.49
  -2   3  -3  245.22    7.05
   2   3   3  256.32    7.69
   2  -3   3  247.11    6.71
  -2  -3  -4   51.72    3.07
   2   3   4   53.73    3.12
   2  -3   4   53.21    2.42
  -2   3  -4   52.60    2.68
  -2  -3  -5  128.16    5.50
   2   3   5  131.04    5.43
   2  -3   5  135.72    4.39
  -2   3  -5  122.72    4.67
  -2   3  -6   27.52    2.00
  -2  -3  -6   29.65    2.58
   2  -3   6   29.01    1.84
   2   3   6   27.80    2.46
  -2  -3  -7   58.98    3.96
  -2   3  -7   59.24    3.15
   2  -3   7   61.66    2.96
   2   3   7   66.75    4.05
  -2   3  -8    7.07    1.10
   2  -3   8    9.31    1.23
  -2  -3  -8    7.04    1.43
   2   3   8    7.83    1.50
  -2   3  -9   60.08    3.38
  -2  -3  -9   61.67    4.49
   2   3   9   63.53    4.40
   2   3  10    1.66    0.95
  -2  -3 -10    0.86    0.44
  -2  -3 -10   -0.02    0.43
  -2   3 -10    0.94    0.58
  -2   3 -10    0.77    0.56
  -2   3 -10    0.88    0.52
   2   3  10    0.77    0.64
  -2  -3 -10    1.45    0.92
  -2  -3 -11   42.12    2.67
  -2  -3 -11   40.74    2.17
  -2  -3 -11   39.11    2.40
  -2   3 -11   38.31    2.73
   2   3  11   44.25    2.97
  -2  -3 -11   34.01    3.65
   2   3  11   37.02    3.56
  -2  -3 -11   37.35    3.49
  -2   3 -11   36.34    2.60
  -2  -3 -12  204.13    6.78
  -2  -3 -12  211.98    7.21
  -2   3 -12  206.88    7.35
  -2  -3 -12  207.94    9.95
  -2  -3 -12  203.99    6.76
  -2  -3 -12  201.20    9.03
  -2   3 -12  217.39    7.62
   2   3  12  199.55    9.49
  -2   3 -13  208.66    7.64
  -2   3 -13  222.87    7.96
  -2  -3 -13  237.91    7.28
  -2  -3 -13  225.47    7.27
  -2  -3 -13  226.93    7.61
  -2  -3 -13  233.57    7.67
  -2   3 -14   18.92    1.94
  -2  -3 -14   22.21    1.86
  -2   3 -14   20.33    2.07
  -2  -3 -14   20.16    1.93
  -2  -3 -14   22.01    1.88
  -2  -3 -14   22.01    2.00
  -2  -3 -15    8.37    1.27
  -2  -3 -15    6.79    1.04
  -2  -3 -15    8.81    1.32
  -2   3 -15    8.65    1.33
  -2   3 -15    7.74    1.28
  -2  -3 -16    5.67    0.90
  -2  -3 -16    5.07    0.94
  -2   3 -16    6.46    1.10
  -2   3 -16    5.26    0.94
  -2  -3 -16    5.22    0.98
  -2  -3 -17    9.09    1.16
  -2  -3 -17    8.59    1.11
   2  -3  17    7.40    1.07
  -2   3 -17    7.26    1.12
  -2   3 -17    8.18    1.14
  -2  -3 -18   42.86    2.24
   2  -3  18   39.63    2.29
  -2  -3 -18   39.16    2.18
  -2   3 -18   40.04    2.31
  -2   3 -19    4.44    0.67
  -2  -3 -19    4.22    0.62
   2  -3  19    4.79    0.56
  -2  -3 -19    5.91    0.72
   2  -3  19    5.55    0.72
   2  -4 -19   15.52    1.09
  -2  -4  19   12.76    1.00
   2   4 -19   14.50    1.04
   2  -4 -18    6.11    0.85
   2  -4 -18    5.16    0.71
   2   4 -18    6.30    0.87
   2   4 -17   41.18    2.47
   2  -4 -17   37.73    2.00
   2  -4 -17   42.40    2.44
   2  -4 -17   39.80    2.24
   2   4 -16    9.39    1.29
   2  -4 -16    9.48    1.15
   2  -4 -16    7.14    0.94
   2  -4 -16   11.31    1.31
  -2   4  16   10.60    1.38
   2  -4 -16    9.67    1.27
   2   4 -15   52.02    3.18
   2  -4 -15   49.37    2.65
   2  -4 -15   51.27    3.07
  -2   4  15   52.18    3.28
   2  -4 -15   53.89    2.91
   2   4 -15   48.50    3.08
   2  -4 -14   59.09    3.06
   2  -4 -14   55.84    3.20
   2  -4 -14   58.99    2.94
   2  -4 -14   61.03    3.46
   2   4 -14   59.46    3.52
   2  -4 -14   65.49    3.30
  -2   4  14   57.33    3.72
   2   4 -14   61.13    3.72
  -2   4  13   22.39    2.26
   2  -4 -13   22.11    2.02
   2   4 -13   24.55    2.33
   2  -4 -13   22.42    2.12
   2  -4 -13   26.73    2.08
   2  -4 -13   22.37    1.80
   2   4 -13   25.24    2.23
   2  -4 -12   62.47    3.42
   2  -4 -12   56.71    3.10
   2   4 -12   61.06    3.58
  -2   4  12   56.02    2.94
   2  -4 -12   56.05    3.12
   2  -4 -12   59.27    3.47
  -2   4  12   62.24    3.75
   2   4 -12   60.62    3.77
   2  -4 -12   61.32    3.04
   2   4 -11   38.34    2.76
   2  -4 -11   40.26    2.77
  -2   4  11   43.00    3.13
   2  -4 -11   42.66    4.05
   2  -4 -11   41.57    2.74
   2   4 -11   38.62    3.38
   2  -4 -11   39.21    2.35
  -2   4  11   42.49    2.49
   2   4 -11   44.98    3.13
   2  -4 -11   38.25    2.47
   2  -4 -10   33.05    3.21
  -2   4  10   34.47    2.66
   2  -4 -10   35.54    2.17
   2   4 -10   30.53    2.93
   2   4 -10   32.99    2.45
   2  -4 -10   29.76    3.30
  -2   4  10   35.74    2.20
   2  -4 -10   35.05    2.44
   2   4 -10   35.61    2.73
   2  -4 -10   33.20    2.20
   2  -4  -9    4.47    0.86
   2  -4  -9    4.31    0.94
   2  -4  -9    3.51    1.09
   2   4  -9    3.34    0.79
   2   4  -9    4.62    0.97
   2  -4  -9    3.48    1.05
  -2   4   9    4.84    0.81
  -2   4   9    4.24    0.92
   2   4  -9    3.00    0.85
   2   4  -8   38.30    3.03
   2  -4  -8   40.30    3.48
   2  -4  -8   39.80    3.35
   2  -4  -7   21.70    2.42
   2   4  -7   20.72    2.15
   2  -4  -7   19.73    2.29
   2  -4  -6   36.24    2.97
   2  -4  -6   36.59    3.01
   2   4  -6   32.56    2.59
   2  -4  -5  114.73    5.33
   2   4  -5  101.74    4.75
   2  -4  -5  105.68    5.11
  -2   4   4  244.48    6.88
   2  -4  -4  247.34    8.36
   2   4  -4  233.25    7.76
   2  -4  -4  237.17    8.04
   2  -4  -4  226.83    7.79
   2  -4  -4  229.65    7.20
  -2  -4   3  234.38    6.20
   2  -4  -3  214.20    6.72
   2  -4  -3  231.93    7.92
   2  -4  -3  236.35    7.59
   2   4  -3  216.47    7.31
  -2   4   3  232.23    6.61
   2  -4  -3  222.51    7.50
   2  -4  -2  379.10   10.67
   2  -4  -2  391.09   10.06
  -2  -4   2  373.64    9.57
  -2  -4   2  391.17    9.94
  -2   4   2  399.96    9.85
   2   4  -2  372.92   10.65
  -2  -4   1   58.54    2.98
   2   4  -1   61.10    3.15
  -2  -4   1   60.26    2.83
   2   4  -1   62.41    3.29
   2  -4  -1   65.05    3.27
   2  -4   0  119.83    4.57
   2   4   0  123.01    4.60
   2   4   0  112.65    4.70
  -2  -4   0  121.57    4.17
  -2  -4   0  106.94    4.55
   2  -4   1  287.67    8.16
  -2  -4  -1  281.82    8.16
  -2  -4  -1  299.14    7.35
   2  -4   2 1806.05   38.49
  -2  -4  -2 1704.67   39.01
   2   4   2 1762.29   39.22
  -2  -4  -3   13.31    1.56
   2   4   3   16.61    1.76
   2  -4   3   15.78    1.41
   2  -4   4   38.66    2.24
   2   4   4   43.46    3.02
  -2  -4  -4   35.78    2.79
   2  -4   5  445.51   11.21
   2   4   5  429.61   12.91
   2  -4   6    2.27    0.64
  -2   4  -6    1.15    0.62
  -2  -4  -6    2.00    0.79
   2   4   6    3.63    1.03
  -2  -4  -7  115.38    6.17
  -2   4  -7  112.61    5.16
  -2   4  -8   25.33    2.09
  -2   4  -8   25.32    2.29
  -2  -4  -8   22.78    2.72
  -2   4  -8   23.72    2.00
   2   4   8   26.07    2.82
  -2  -4  -9   10.67    1.97
  -2  -4  -9   14.47    2.21
   2   4   9   14.32    1.30
  -2   4  -9   11.64    1.62
  -2   4  -9   14.71    1.66
  -2  -4  -9   12.27    1.35
  -2   4  -9   15.53    1.68
   2   4   9   12.47    2.03
   2   4  10  120.30    4.32
  -2   4 -10  134.70    5.45
   2   4  10  102.78    6.47
  -2  -4 -10  109.13    6.44
   2   4  10  123.13    5.19
  -2   4 -10  108.27    5.01
  -2  -4 -10  124.79    7.19
  -2  -4 -10  117.59    4.59
  -2  -4 -10  119.28    4.75
  -2   4 -11   61.84    3.65
  -2  -4 -11   63.49    3.24
  -2  -4 -11   57.98    4.68
  -2  -4 -11   67.13    3.47
  -2  -4 -11   64.52    5.22
  -2  -4 -11   68.60    2.99
   2   4  11   66.67    3.84
  -2   4 -11   78.86    4.07
  -2  -4 -12   22.59    1.91
  -2   4 -12   23.51    2.21
  -2   4 -12   22.27    2.11
  -2  -4 -12   21.15    1.82
   2   4  12   24.28    2.16
  -2  -4 -12   22.40    1.62
  -2  -4 -12   21.14    1.89
  -2  -4 -13  125.33    5.05
  -2  -4 -13  123.41    4.83
  -2  -4 -13  129.52    4.92
  -2   4 -13  115.23    5.24
  -2   4 -13  126.09    5.49
  -2   4 -14   33.20    2.55
  -2   4 -14   37.84    2.78
  -2  -4 -14   33.17    2.24
  -2  -4 -14   32.53    2.24
  -2  -4 -14   34.54    2.47
  -2  -4 -14   34.55    2.40
  -2   4 -15   13.97    1.62
  -2  -4 -15   10.25    1.20
  -2  -4 -15   10.42    1.30
  -2  -4 -15    9.85    1.22
   2  -4  16    6.51    1.00
  -2  -4 -16    6.41    0.91
  -2  -4 -16    7.14    0.98
  -2  -4 -16    8.08    1.05
  -2   4 -16    8.02    1.13
   2  -4  17    9.90    1.08
  -2  -4 -17   10.43    1.11
  -2   4 -17   12.23    1.26
  -2  -4 -17   10.08    1.04
  -2   4 -18    1.64    0.48
   2  -4  18    1.28    0.38
  -2  -4 -18    1.82    0.48
  -2  -4 -18    2.12    0.46
   2  -4  18    2.32    0.49
   2  -5 -17   20.57    1.44
   2   5 -17   23.15    1.51
   2  -5 -17   20.88    1.25
   2  -5 -17   20.33    1.39
   2  -5 -16    5.43    0.83
   2  -5 -16    4.69    0.75
   2  -5 -16    3.35    0.59
   2   5 -16    4.31    0.78
   2  -5 -16    5.69    0.87
   2  -5 -15   21.52    1.66
   2  -5 -15   21.77    1.59
  -2   5  15   20.29    1.82
   2   5 -15   22.38    1.86
   2  -5 -15   19.03    1.68
   2  -5 -14   11.82    1.44
  -2   5  14   11.68    1.51
   2  -5 -14   10.82    1.19
   2   5 -14   12.79    1.53
   2  -5 -14   11.06    1.28
   2  -5 -14   13.48    1.39
   2  -5 -13   16.32    1.47
   2  -5 -13   17.14    1.63
  -2   5  13   16.62    1.85
   2  -5 -13   18.08    1.81
   2   5 -13   19.44    1.91
   2   5 -12   27.46    2.36
  -2   5  12   27.88    2.39
   2  -5 -12   24.95    1.88
   2  -5 -12   22.30    1.84
  -2   5  12   26.28    1.94
   2  -5 -12   28.05    2.28
   2   5 -11   68.40    3.80
   2  -5 -11   64.80    3.16
   2  -5 -11   65.36    3.61
  -2   5  11   61.78    3.13
   2  -5 -11   58.99    3.15
   2  -5 -10   44.77    2.67
  -2   5  10   47.07    2.67
   2   5 -10   51.64    3.24
  -2   5  10   51.70    3.29
   2  -5  -9   22.10    1.81
  -2   5   9   22.10    1.79
   2   5  -9   19.76    2.42
   2   5  -9   24.86    2.19
   2  -5  -9   22.25    2.58
  -2   5   9   21.19    2.09
   2  -5  -8  114.10    6.52
  -2   5   8  124.64    5.28
   2   5  -8  105.86    5.89
   2   5  -8  134.84    5.36
   2  -5  -8  115.46    6.11
  -2   5   8  121.53    4.63
   2   5  -7    7.06    1.20
  -2   5   7    8.86    1.11
  -2   5   7    7.96    1.26
   2  -5  -7    7.51    1.46
   2   5  -7    6.88    1.39
   2  -5  -7    5.92    1.43
   2   5  -6   24.48    1.96
   2  -5  -6   21.56    2.39
  -2   5   6   21.98    1.71
   2   5  -6   24.59    2.51
  -2   5   6   27.71    2.23
  -2   5   5   44.75    2.44
   2   5  -5   41.43    3.24
   2  -5  -5   38.11    3.14
   2   5  -4    9.32    1.46
   2  -5  -4    9.11    1.49
   2  -5  -4    8.89    1.25
   2  -5  -3    3.80    0.96
   2   5  -3    4.11    1.03
   2  -5  -3    4.52    0.86
   2   5  -2  302.79    9.84
   2   5  -2  285.30    9.46
   2  -5  -2  306.11    8.85
   2  -5  -2  304.99    9.70
  -2  -5   1   27.19    2.02
   2  -5  -1   24.29    2.16
   2  -5  -1   27.11    2.03
   2   5  -1   24.71    2.28
   2  -5   0    2.01    0.64
  -2  -5   0    2.12    0.75
   2   5   0    0.90    0.58
  -2  -5   0    1.75    0.66
   2  -5   1   10.46    1.34
   2   5   1   10.16    1.48
  -2  -5  -1   10.55    1.54
   2   5   2  144.34    6.04
  -2  -5  -2  127.82    6.01
   2  -5   2  145.51    5.44
  -2  -5  -3    1.07    0.60
   2  -5   3    2.86    0.76
   2   5   4    6.68    1.26
  -2  -5  -4    6.68    1.32
  -2  -5  -4    6.13    1.38
   2  -5   4    7.23    1.08
   2   5   5  122.87    5.79
  -2  -5  -5  123.94    6.40
  -2   5  -5  133.24    5.20
  -2  -5  -5  130.46    6.30
   2   5   6   19.17    1.50
  -2  -5  -6   16.79    2.27
  -2  -5  -6   16.30    2.27
  -2   5  -6   19.90    1.85
   2   5   7  108.09    4.00
  -2  -5  -7   96.11    5.88
  -2  -5  -7  102.71    6.11
  -2   5  -7  108.70    4.82
  -2   5  -8   53.26    3.30
  -2  -5  -8   43.18    4.00
  -2  -5  -8   48.14    4.19
   2   5   8   51.85    2.61
   2   5   9  186.61    5.80
  -2   5  -9  184.66    6.94
  -2  -5  -9  173.97    8.63
  -2  -5  -9  164.79    8.54
  -2  -5 -10   18.72    1.67
   2   5  10   16.98    1.47
  -2   5 -10   18.99    2.02
  -2   5 -11   39.95    2.91
  -2  -5 -11   37.30    2.39
  -2  -5 -11   37.98    2.43
  -2  -5 -12   63.12    3.21
  -2  -5 -12   69.58    3.37
  -2  -5 -13   38.30    2.36
  -2  -5 -13   36.00    2.27
  -2  -5 -13   39.00    2.34
  -2  -5 -13   34.24    2.38
  -2   5 -13   40.01    2.79
  -2  -5 -14   30.59    2.13
   2  -5  14   24.25    1.91
  -2  -5 -14   27.76    1.87
  -2   5 -14   27.39    2.18
  -2  -5 -14   27.76    1.88
  -2  -5 -14   30.03    1.98
  -2  -5 -15   10.48    1.08
   2  -5  15    9.11    1.10
  -2  -5 -15   10.63    1.19
  -2  -5 -15   10.42    1.09
  -2   5 -15   10.98    1.30
  -2  -5 -16    2.21    0.48
  -2  -5 -16    2.30    0.56
   2  -5  16    2.02    0.50
   2  -5  16    1.32    0.43
  -2  -5 -16    1.55    0.42
  -2   5 -16    2.89    0.64
   2  -5  17   12.00    0.86
   2  -5  17   12.40    0.97
  -2  -5 -17   12.55    1.01
   2  -5  17   13.46    1.06
  -2   5 -17   13.68    1.09
   2  -6 -16    5.22    0.66
   2  -6 -16    4.41    0.54
   2  -6 -16    4.82    0.60
   2   6 -16    5.18    0.62
   2  -6 -15   29.67    1.76
   2   6 -15   32.04    1.82
   2  -6 -15   32.11    1.68
   2  -6 -15   32.07    1.76
   2  -6 -15   31.92    1.85
   2  -6 -14    3.23    0.67
   2  -6 -14    2.60    0.62
   2  -6 -14    2.26    0.60
   2  -6 -14    1.71    0.52
   2   6 -14    2.04    0.64
  -2   6  14    3.00    0.66
   2  -6 -13   22.13    1.76
  -2   6  13   22.59    1.79
   2  -6 -13   20.35    1.47
   2  -6 -13   23.93    1.75
   2   6 -13   25.27    1.90
  -2   6  12    5.46    0.95
   2  -6 -12    4.22    0.74
   2  -6 -12    5.28    0.93
   2  -6 -12    4.31    0.88
   2   6 -12    6.58    1.06
  -2   6  12    4.89    0.83
  -2   6  11   18.87    1.60
   2   6 -11   19.37    1.81
   2  -6 -11   17.46    1.49
   2  -6 -11   16.43    1.46
  -2   6  11   15.48    1.63
   2  -6 -11   14.50    1.59
  -2   6  10    5.54    0.94
  -2   6  10    6.37    1.16
   2  -6 -10    5.14    0.92
   2  -6 -10    6.01    0.94
   2  -6 -10    6.32    1.12
   2   6 -10    6.47    1.13
   2  -6  -9   21.18    1.74
   2   6  -9   22.87    2.03
  -2   6   9   21.74    2.00
  -2   6   9   20.62    1.79
  -2   6   8   29.63    2.10
   2   6  -8   26.98    2.20
  -2   6   8   27.86    2.32
   2  -6  -8   31.67    2.14
   2   6  -7   40.24    2.67
  -2   6   7   41.09    2.50
   2  -6  -6   27.49    2.86
   2   6  -6   25.97    2.09
  -2   6   6   28.92    2.08
   2   6  -5    4.07    0.85
  -2   6   5    4.68    0.92
   2  -6  -5    6.21    1.38
   2  -6  -4   14.48    1.95
  -2   6   4   14.77    1.49
   2   6  -4   13.07    1.43
  -2   6   3  227.22    7.17
   2   6  -3  236.22    7.26
   2  -6  -3  218.27    8.56
  -2   6   2  195.88    6.40
   2  -6  -2  182.99    7.41
   2   6  -2  183.54    6.18
   2   6  -1   40.76    2.44
   2  -6  -1   45.06    3.23
  -2   6   1   44.75    2.67
   2   6   0   34.54    3.00
  -2   6   0   36.98    2.39
   2  -6   0   35.11    2.81
   2   6   0   36.43    2.27
   2   6   1   21.69    2.38
  -2  -6  -1   21.80    2.23
   2   6   1   24.63    1.79
  -2   6  -1   20.96    1.87
   2  -6   1   24.11    2.24
  -2  -6  -2   55.58    3.73
  -2   6  -2   51.23    2.98
   2   6   2   57.43    2.80
  -2  -6  -2   48.06    3.72
   2  -6   2   56.96    3.45
   2   6   2   54.68    3.82
   2   6   3   17.00    1.46
  -2  -6  -3   10.28    1.66
  -2   6  -3   15.60    1.62
   2   6   3   16.16    2.07
  -2  -6  -3   14.23    2.00
  -2  -6  -4   47.95    3.98
  -2  -6  -4   45.74    3.57
   2   6   4   47.54    3.62
  -2   6  -4   52.20    3.07
   2   6   4   51.28    2.63
  -2  -6  -5   56.90    4.44
   2   6   5   55.32    3.94
   2   6   5   60.56    2.89
  -2   6  -5   59.31    3.34
  -2   6  -6   34.62    2.55
   2   6   6   39.44    2.27
  -2   6  -7   32.68    2.51
   2   6   7   34.87    2.11
  -2   6  -8    4.05    0.94
   2   6   8    3.98    0.77
   2   6   9   91.59    3.65
  -2   6  -9   90.64    4.41
  -2   6 -10   29.00    2.38
  -2  -6 -10   29.13    1.99
   2   6  10   32.97    1.96
  -2   6 -11   22.81    2.02
  -2  -6 -11   17.86    1.48
  -2   6 -12    5.44    1.05
  -2  -6 -12    7.47    1.03
  -2  -6 -12    4.24    0.75
  -2  -6 -13   87.96    3.57
  -2  -6 -13   89.47    3.44
  -2   6 -13   91.35    3.89
  -2  -6 -13   80.48    3.23
  -2  -6 -14   -0.04    0.28
  -2  -6 -14    0.60    0.38
  -2   6 -14    0.64    0.44
  -2  -6 -14    0.33    0.34
  -2  -6 -15   28.19    1.50
  -2   6 -15   27.93    1.65
   2  -6  15   25.58    1.54
  -2  -6 -15   27.17    1.55
  -2   6 -16   35.46    1.61
   2  -6  16   35.37    1.50
   2  -7 -14   18.93    1.14
   2  -7 -14   19.05    1.22
   2   7 -14   18.13    1.07
   2  -7 -14   18.82    1.11
   2  -7 -13   10.63    0.94
   2  -7 -13    8.40    0.77
   2  -7 -13    9.70    0.93
   2  -7 -13    9.70    0.90
   2   7 -13    9.46    0.89
   2  -7 -12   27.81    1.57
   2  -7 -12   29.90    1.77
   2  -7 -12   32.25    1.83
   2   7 -12   31.50    1.83
   2  -7 -11    8.10    0.91
   2  -7 -11    7.97    1.01
  -2   7  11    6.22    0.86
   2   7 -11    7.04    0.94
   2  -7 -11    7.26    0.96
   2  -7 -10   33.41    2.12
   2  -7 -10   30.95    1.86
   2   7 -10   32.84    2.11
  -2   7  10   36.10    2.09
   2  -7  -9   46.11    2.34
  -2   7   9   48.31    2.54
   2  -7  -9   40.66    2.48
   2   7  -9   43.33    2.55
   2  -7  -8   21.18    1.64
   2   7  -8   21.95    1.82
  -2   7   8   21.69    1.75
  -2   7   7    6.54    1.00
   2  -7  -7    8.09    1.07
   2   7  -7    7.98    1.11
   2   7  -6   29.14    2.11
  -2   7   6   30.60    2.16
  -2   7   5   35.23    2.37
   2   7  -5   36.17    2.39
   2   7  -4  186.87    6.23
  -2   7   4  176.53    6.13
   2   7  -3   80.40    3.65
  -2   7   3   78.11    3.70
   2   7  -2   11.46    1.28
  -2   7   2    6.78    1.03
   2   7  -1   64.74    3.16
  -2   7   1   63.37    3.31
  -2   7   0  175.69    6.28
   2   7   0  190.14    6.09
   2   7   1    6.57    0.98
  -2   7  -1    7.54    1.16
  -2   7  -2   19.86    1.83
   2   7   2   17.86    1.54
  -2   7  -3   15.25    1.65
   2   7   3   17.95    1.51
  -2   7  -4    1.00    0.56
   2   7   4    0.78    0.37
  -2   7  -5    0.74    0.57
   2   7   5    0.44    0.42
  -2   7  -6   25.76    2.12
   2   7   6   26.29    1.76
  -2   7  -7    9.96    1.33
   2   7   7   13.15    1.22
  -2  -7  -8   32.09    1.94
  -2   7  -8   34.03    2.41
  -2  -7  -9   10.93    1.12
  -2   7  -9   12.87    1.43
  -2  -7 -10    1.14    0.43
  -2   7 -10    1.54    0.61
  -2  -7 -11   41.27    2.10
  -2  -7 -11   43.12    2.01
   2  -7  11   44.72    2.15
  -2   7 -11   41.43    2.37
   2  -7  12   67.00    2.58
  -2  -7 -12   65.59    2.61
  -2  -7 -12   63.59    2.40
  -2  -7 -12   63.60    2.56
  -2   7 -12   69.23    2.92
  -2  -7 -13    0.81    0.32
   2  -7  13    0.51    0.24
  -2  -7 -13    1.19    0.34
  -2   7 -13    1.12    0.37
  -2  -7 -14    1.07    0.27
   2  -7  14    1.06    0.30
  -2   7 -14    0.69    0.27
   2  -8 -11    1.48    0.36
   2  -8 -11    1.18    0.30
  -2   8  10   22.03    1.26
   2  -8 -10   19.51    1.15
   2  -8 -10   19.33    1.26
   2   8 -10   20.47    1.22
   2  -8  -9   19.26    1.24
  -2   8   9   23.33    1.43
   2   8  -9   22.26    1.39
  -2   8   8   13.21    1.13
   2  -8  -8   12.07    1.04
   2   8  -8   12.56    1.09
  -2   8   7    5.17    0.79
   2   8  -7    6.57    0.85
  -2   8   6    2.35    0.60
   2   8  -6    2.64    0.58
  -2   8   5   10.45    1.14
   2   8  -5    9.78    1.05
   2   8  -4   33.30    1.98
  -2   8   4   31.75    2.04
  -2   8   3    2.86    0.79
   2   8  -3    1.69    0.53
  -2   8   2  122.48    4.62
   2   8  -2  122.73    4.33
   2   8  -1   18.58    1.47
  -2   8   1   21.04    1.73
   2   8   0    2.87    0.60
  -2   8   0    3.28    0.77
  -2   8  -1   26.75    1.95
   2   8   1   29.13    1.78
  -2   8  -2   21.49    1.74
   2   8   2   25.91    1.65
  -2   8  -3    9.87    1.17
  -2   8  -4   22.01    1.76
  -2   8  -5    1.68    0.59
  -2   8  -6    7.78    1.01
  -2   8  -7    4.57    0.77
  -2   8  -8   12.43    1.18
  -2   8  -9    0.78    0.41
  -2   8 -10    7.03    0.76
   2  -8  10    6.78    0.65
  -2  -8 -10    6.51    0.69
  -2   8 -11   11.57    0.88
  -2  -8 -11   10.21    0.74
  -2   9   7    2.42    0.40
  -2   9   6   12.17    0.88
   2  -9  -6   10.44    0.75
  -2   9   5   13.95    1.00
  -2   9   4    8.02    0.81
  -2   9   3   12.75    1.03
  -2   9   2    0.78    0.39
  -2   9   1    0.39    0.34
  -2   9   0    2.92    0.58
  -2   9  -1    0.73    0.38
  -2   9  -2    0.45    0.33
  -2   9  -3   44.54    2.05
  -2   9  -4    3.66    0.58
  -2   9  -5   16.70    1.14
  -2   9  -6   26.34    1.37
  -2   9  -7    2.27    0.38
   3   0 -21   17.32    1.13
   3   0 -20   14.61    1.21
   3   0 -20   16.77    1.36
   3   0 -19    1.28    0.44
   3   0 -19    1.21    0.59
   3   0 -18    1.83    0.62
   3   0 -18    1.89    0.57
   3   0 -17    1.83    0.82
   3   0 -17    1.94    0.70
   3   0 -16    6.71    1.17
   3   0 -16    7.35    1.20
   3   0 -15   98.01    4.69
   3   0 -15  104.23    4.64
   3   0 -14  165.71    6.13
  -3   0  14  159.33    6.29
   3   0 -14  165.08    6.35
   3   0 -13   15.85    1.83
   3   0 -13   15.24    1.64
  -3   0  13   12.68    1.57
   3   0 -13   13.75    1.65
   3   0 -12   73.63    3.93
   3   0 -12   75.18    3.78
   3   0 -11    8.49    1.22
  -3   0  10   93.44    3.62
   3   0 -10   88.42    3.96
  -3   0   9  112.57    3.98
  -3   0   8  258.73    7.03
  -3   0   7   11.83    1.00
  -3   0   6  716.61   15.93
   3   0  -5  102.81    2.84
  -3   0   5  109.39    3.33
  -3   0   4  353.92    8.35
   3   0  -4  358.62    7.82
  -3   0   3    6.46    0.59
   3   0  -3    6.02    0.42
   3   0  -2  400.52    8.67
   3   0  -2  373.84    8.28
  -3   0   2  400.67    8.69
   3   0  -2  383.22    8.22
  -3   0   1   13.98    0.78
   3   0  -1   11.44    0.64
  -3   0   0  943.25   19.62
   3   0   0  934.08   19.57
  -3   0  -1  512.06   11.26
   3   0   1  519.06   11.35
   3   0   2  222.61    5.69
   3   0   3 3691.96   75.31
   3   0   3 3697.29   75.31
   3   0   4   69.71    2.81
   3   0   4   70.94    2.81
   3   0   5   32.00    1.93
   3   0   6  898.43   20.77
   3   0   7  188.52    6.43
   3   0   8  439.14   12.29
   3   0   9   15.69    1.80
  -3   0  -9   14.33    1.83
   3   0  10    1.48    0.78
  -3   0 -10    1.02    0.61
  -3   0 -11   16.20    1.60
  -3   0 -11   14.18    1.35
  -3   0 -11   16.42    1.54
  -3   0 -11   18.34    2.25
   3   0  11   15.88    2.01
  -3   0 -12   55.71    3.25
   3   0  12   53.01    3.99
  -3   0 -12   56.45    4.19
  -3   0 -12   56.12    3.12
  -3   0 -13    4.20    1.00
  -3   0 -13    5.21    1.01
  -3   0 -14   51.26    3.12
  -3   0 -14   52.99    3.34
  -3   0 -15   15.72    1.71
  -3   0 -15   16.06    1.84
  -3   0 -15   14.62    1.57
  -3   0 -16   73.80    3.99
   3   0  16   73.94    3.70
  -3   0 -16   70.24    3.54
  -3   0 -16   75.13    3.78
  -3   0 -17   13.21    1.61
  -3   0 -17   14.46    1.51
  -3   0 -17   14.18    1.43
   3   0  17   11.85    1.32
  -3   0 -18   29.60    2.19
  -3   0 -18   30.66    2.02
  -3   0 -18   31.44    1.92
   3   0  18   28.14    1.83
  -3   0 -19   12.88    1.14
  -3   0 -19   13.22    1.29
  -3   0 -20    5.79    0.71
   3   1 -20    1.94    0.52
   3  -1 -20    1.67    0.46
   3  -1 -20    1.30    0.43
   3   1 -19   12.73    1.33
   3  -1 -19   13.12    1.32
   3   1 -19   13.23    1.24
   3   1 -19   12.87    1.21
   3  -1 -18    1.84    0.71
   3   1 -18    1.97    0.62
   3   1 -18    2.05    0.64
   3   1 -18    1.10    0.51
   3  -1 -17   78.97    3.88
   3   1 -17   80.96    3.82
   3   1 -17   76.97    3.97
   3   1 -17   69.07    3.75
   3  -1 -16    4.34    1.00
   3  -1 -16    6.10    1.12
  -3   1  16    5.62    1.25
   3   1 -16    3.89    0.93
   3   1 -16    6.71    1.10
  -3   1  15   12.71    1.70
   3   1 -15   15.54    1.79
   3  -1 -15   13.86    1.65
   3   1 -15   15.69    1.63
   3  -1 -15   13.07    1.58
  -3   1  14   55.05    3.58
   3  -1 -14   60.42    3.10
   3  -1 -14   58.72    3.40
   3  -1 -14   63.60    3.03
   3  -1 -14   56.22    3.50
   3  -1 -14   59.02    3.41
   3   1 -14   56.90    3.49
   3   1 -14   62.20    3.35
   3  -1 -13  231.67    7.66
  -3   1  13  234.96    8.09
   3   1 -13  235.03    7.53
   3   1 -13  218.73    8.32
   3  -1 -13  246.46    7.01
   3  -1 -13  226.35    7.84
   3  -1 -13  224.75    7.04
   3   1 -13  228.63    7.88
  -3   1  12  141.60    5.69
   3  -1 -12  145.57    5.40
  -3  -1  12  143.55    5.56
   3  -1 -12  135.06    4.84
   3  -1 -12  146.51    5.68
   3   1 -12  138.31    5.53
   3  -1 -12  144.05    5.57
   3   1 -12  128.84    5.75
  -3  -1  11   47.89    2.85
   3   1 -11   46.11    3.01
   3  -1 -11   45.38    3.57
   3  -1 -10  139.05    6.14
   3   1 -10  109.60    4.75
   3  -1  -9  214.89    7.72
   3   1  -9  193.97    6.51
   3   1  -8   63.73    3.12
   3  -1  -8   68.60    3.79
   3   1  -7  537.47   13.35
  -3   1   7  572.68   12.37
   3  -1  -7  537.62   14.32
  -3   1   6  463.71   10.27
   3  -1  -6  481.85   12.17
   3   1  -5  805.88   17.46
  -3   1   5  774.01   16.62
   3  -1  -5  768.22   18.20
   3  -1  -4  261.25    6.83
  -3   1   4  257.68    6.11
   3   1  -4  263.57    6.66
   3   1  -3  276.82    6.81
  -3   1   3  285.53    6.53
   3  -1  -3  278.94    6.84
   3  -1  -3  281.45    6.97
   3   1  -3  283.81    6.88
  -3  -1   3  270.36    6.96
  -3  -1   2 1037.72   22.04
   3  -1  -2 1010.36   21.88
  -3   1   2 1051.58   21.73
   3   1  -2 1042.87   21.84
   3   1  -2 1048.55   21.96
  -3   1   1  802.99   18.13
   3   1  -1  910.95   18.12
   3  -1  -1  876.08   18.28
  -3  -1   1  845.07   18.24
   3   1   0  793.42   16.17
   3   1   0  774.33   15.82
   3  -1   0  786.64   16.19
  -3  -1   0  798.00   16.06
   3   1   1 2560.96   52.15
  -3  -1  -1 2573.99   52.44
   3   1   1 2570.50   52.93
   3  -1   1 2672.56   52.78
  -3  -1  -2  134.32    3.57
   3  -1   2  147.11    3.98
   3   1   2  138.95    3.11
   3   1   2  135.18    4.17
   3  -1   3  218.28    5.71
   3   1   3  211.09    6.06
   3  -1   4  194.78    5.52
   3   1   4  204.04    6.09
   3  -1   4  201.49    5.60
   3  -1   5  137.40    4.52
   3   1   5  133.48    4.99
  -3   1  -5  138.96    3.78
   3  -1   5  137.02    4.45
   3  -1   6   34.82    2.08
   3  -1   6   30.49    1.94
   3   1   6   30.54    2.23
  -3   1  -6   34.40    1.52
  -3   1  -7   67.31    2.38
   3   1   7   63.60    3.52
   3  -1   7   57.31    3.01
  -3  -1  -8   93.86    4.91
   3  -1   8   98.97    4.33
   3   1   8   95.87    4.70
  -3   1  -8  106.19    4.52
   3  -1   9  149.51    5.91
  -3  -1  -9  141.36    6.59
  -3   1  -9  154.20    6.01
   3   1   9  146.21    6.41
  -3  -1 -10  170.09    7.63
   3   1  10  164.76    7.20
   3  -1  10  168.99    6.60
  -3  -1 -11    7.70    1.00
  -3   1 -11   10.53    1.21
  -3  -1 -11    9.48    1.16
  -3  -1 -11    9.99    1.27
  -3  -1 -11    9.37    1.79
   3   1  11    8.76    1.54
  -3   1 -11   11.94    1.43
  -3  -1 -12   27.17    2.17
  -3   1 -12   26.75    2.10
  -3   1 -12   26.47    2.08
  -3  -1 -12   25.17    1.89
  -3   1 -12   26.70    2.26
   3   1  12   25.50    2.86
  -3  -1 -12   22.14    2.78
  -3  -1 -12   25.20    2.04
  -3  -1 -13   14.98    1.68
  -3   1 -13   15.54    1.63
  -3   1 -13   16.10    1.66
  -3  -1 -13   14.17    1.43
   3   1  13   12.45    2.13
  -3  -1 -13   14.01    1.59
  -3   1 -13   14.49    1.67
  -3  -1 -13   11.84    2.21
  -3   1 -14   24.71    2.13
  -3  -1 -14   29.47    2.42
  -3  -1 -14   27.77    2.27
  -3   1 -14   29.18    2.29
  -3   1 -14   29.75    2.47
  -3   1 -15  117.11    4.97
  -3  -1 -15  122.43    5.30
  -3   1 -15  118.20    5.34
  -3   1 -15  115.74    5.01
  -3  -1 -15  124.20    5.13
  -3  -1 -16   32.23    2.53
  -3   1 -16   35.04    2.67
  -3   1 -16   33.25    2.37
  -3   1 -16   31.46    2.31
  -3  -1 -16   34.43    2.44
  -3   1 -17   11.47    1.46
  -3  -1 -17   11.59    1.45
  -3  -1 -17   10.66    1.30
  -3  -1 -17   11.20    1.22
  -3   1 -17    9.35    1.18
  -3   1 -17   10.33    1.26
   3  -1  17   10.75    1.34
  -3  -1 -18    9.36    1.19
  -3   1 -18    9.55    1.07
  -3   1 -18   10.00    1.10
   3  -1  18    9.28    1.11
  -3  -1 -18   11.53    1.21
  -3   1 -18   10.12    1.28
  -3  -1 -19   18.06    1.46
   3  -1  19   17.65    1.30
  -3  -1 -19   18.47    1.36
  -3   1 -19   17.91    1.49
  -3   1 -20    2.01    0.48
  -3  -1 -20    1.24    0.34
   3  -2 -20    1.86    0.49
   3   2 -20    1.60    0.43
   3  -2 -20    1.79    0.51
   3  -2 -19   21.10    1.62
   3   2 -19   21.73    1.69
   3  -2 -18    2.97    0.67
   3   2 -18    3.65    0.81
   3   2 -18    2.56    0.70
   3  -2 -17   14.69    1.60
   3  -2 -17   18.07    1.52
   3   2 -17   16.43    1.68
   3   2 -17   13.87    1.60
   3  -2 -16   17.28    1.79
   3   2 -16   15.29    1.77
   3  -2 -16   20.37    1.74
   3   2 -16   17.37    1.69
   3  -2 -16   16.65    1.47
  -3   2  16   19.71    2.03
   3   2 -16   20.08    1.96
   3  -2 -15    5.58    1.11
   3  -2 -15    7.00    1.19
   3  -2 -15    6.25    1.06
   3   2 -15    7.02    1.24
   3  -2 -15    5.64    0.99
   3  -2 -15    6.52    0.91
   3   2 -15    7.28    1.16
   3   2 -15    6.19    1.16
  -3   2  15    5.98    1.23
   3  -2 -14   27.20    2.29
   3  -2 -14   24.11    2.22
   3   2 -14   25.69    2.26
   3  -2 -14   28.11    2.08
  -3   2  14   24.16    2.38
   3  -2 -14   27.48    1.94
   3   2 -14   26.95    2.39
   3  -2 -13   34.90    2.30
   3  -2 -13   35.62    2.59
   3   2 -13   32.84    2.94
  -3  -2  13   32.74    2.71
   3  -2 -13   37.32    2.72
   3  -2 -13   35.57    2.23
   3  -2 -13   35.85    2.23
  -3   2  13   35.44    2.84
   3   2 -13   34.02    2.70
   3  -2 -12   88.20    5.64
   3  -2 -12   82.59    3.46
   3  -2 -12   79.94    3.93
   3  -2 -12   84.16    3.64
  -3  -2  12   69.18    4.05
   3  -2 -12   84.15    3.52
   3   2 -12   84.29    4.41
   3   2 -12   86.43    4.27
  -3   2  12   80.61    4.17
   3  -2 -12   79.83    4.03
   3   2 -12   70.49    4.35
   3  -2 -11  159.05    7.52
   3  -2 -11  149.89    5.28
   3   2 -11  140.58    6.22
   3  -2 -11  147.58    4.97
  -3   2  11  166.54    6.11
   3   2 -11  156.05    5.90
   3  -2 -11  149.34    5.66
   3  -2 -11  155.07    5.62
   3  -2 -10   10.68    1.71
   3   2 -10    7.54    1.23
   3   2  -9  146.17    5.76
   3  -2  -9  156.08    6.77
   3   2  -8  187.39    6.49
   3  -2  -8  198.67    7.51
   3  -2  -7  114.81    4.69
   3  -2  -7  109.02    4.99
   3   2  -7  109.01    4.37
   3   2  -6   18.22    1.50
   3  -2  -6   19.07    1.84
   3  -2  -6   17.63    1.61
   3   2  -5  467.48   11.79
   3  -2  -5  485.10   11.97
   3  -2  -5  496.73   12.72
   3   2  -4  321.30    8.62
   3  -2  -4  344.12    9.40
   3  -2  -4  345.03    8.72
   3   2  -3  267.21    6.64
  -3   2   3  257.27    5.32
  -3  -2   3  229.01    5.10
   3  -2  -3  261.08    6.72
   3   2  -3  256.83    6.67
   3  -2  -3  265.02    6.60
   3  -2  -2  114.82    3.81
   3   2  -2  108.62    3.64
   3   2  -2  114.47    3.05
   3   2  -2  111.60    3.81
  -3  -2   1  563.82   13.16
   3   2  -1  583.53   12.90
   3   2  -1  600.86   13.29
   3  -2  -1  596.85   13.43
   3   2  -1  591.42   13.62
   3   2   0  864.92   18.92
   3   2   0  898.20   19.09
   3  -2   0  874.26   19.16
  -3  -2   0  873.17   18.81
   3   2   1 3181.55   63.32
   3   2   1 3131.52   63.99
   3  -2   1 3065.11   63.67
  -3  -2  -1 3071.12   63.09
   3   2   2  542.98   13.07
   3   2   2  550.72   11.92
   3  -2   2  541.13   12.49
  -3  -2  -2  540.61   11.77
  -3  -2  -3  184.28    4.52
   3   2   3  186.93    5.91
   3  -2   3  188.62    5.30
   3  -2   4  126.46    4.10
   3   2   4  125.40    4.81
  -3   2  -5  117.92    3.90
   3  -2   5  116.62    3.92
   3   2   5  117.11    4.84
   3  -2   5  127.06    4.23
  -3   2  -6  513.93   12.25
   3  -2   6  521.63   12.73
   3  -2   6  505.04   12.41
   3   2   6  511.58   13.87
  -3   2  -7   91.22    3.50
  -3  -2  -7   90.49    4.80
   3   2   7   94.28    4.68
   3  -2   7   88.99    3.86
   3  -2   7   93.86    3.75
   3  -2   8  156.69    5.81
  -3  -2  -8  163.66    7.15
   3  -2   8  170.72    5.75
  -3   2  -8  167.70    5.32
   3   2   8  159.88    6.88
  -3  -2  -9  116.11    6.14
   3   2   9  116.76    5.89
   3   2  10  144.41    6.99
  -3  -2 -10  144.15    7.30
  -3  -2 -11   18.92    1.58
  -3  -2 -11   22.02    2.82
  -3   2 -11   18.79    1.76
  -3  -2 -11   17.43    1.70
  -3  -2 -11   21.22    1.84
  -3   2 -11   18.09    1.73
  -3  -2 -11   20.44    1.68
   3   2  11   17.20    2.38
  -3   2 -11   16.98    1.77
   3   2  12   84.39    5.62
  -3  -2 -12   78.01    3.90
  -3   2 -12   81.05    3.93
  -3   2 -12   82.67    3.99
  -3  -2 -12   87.10    4.05
  -3  -2 -12   78.46    3.59
  -3  -2 -12   76.32    5.58
  -3   2 -12   80.09    4.15
  -3  -2 -12   79.88    3.65
  -3  -2 -13   10.07    1.28
  -3   2 -13   11.04    1.43
  -3  -2 -13   10.89    1.42
  -3   2 -13   11.03    1.47
  -3  -2 -13   11.70    1.51
  -3   2 -13   10.39    1.47
  -3  -2 -14   85.98    4.25
  -3   2 -14   87.03    4.25
  -3   2 -14   87.99    4.23
  -3  -2 -14   82.52    3.87
  -3   2 -14   85.65    4.50
  -3  -2 -14   90.66    4.29
  -3  -2 -15   41.20    2.72
  -3   2 -15   38.88    2.65
  -3  -2 -15   42.86    2.58
  -3  -2 -15   43.28    2.87
  -3   2 -15   40.69    2.96
  -3   2 -15   37.03    2.62
  -3   2 -16   34.10    2.59
  -3  -2 -16   35.42    2.44
  -3   2 -16   30.74    2.29
  -3   2 -16   31.94    2.28
  -3  -2 -16   33.20    2.46
  -3  -2 -17    0.99    0.52
  -3  -2 -17    0.93    0.49
  -3   2 -17    0.17    0.38
   3  -2  17    0.30    0.43
  -3   2 -17    1.09    0.59
  -3   2 -17    1.05    0.48
  -3   2 -18    7.06    0.97
  -3   2 -18    7.50    1.05
  -3  -2 -18    7.70    0.99
   3  -2  18    7.24    0.83
   3  -2  18    8.17    1.04
  -3  -2 -18    6.59    0.95
   3  -2  19    0.62    0.34
  -3   2 -19    0.94    0.40
  -3  -2 -19    0.30    0.31
  -3  -2 -19    1.35    0.45
  -3   2 -19    0.94    0.42
   3  -3 -20    9.45    0.81
   3   3 -19    7.36    0.91
   3  -3 -19    9.05    0.98
   3  -3 -18   42.15    2.16
   3  -3 -18   47.15    2.57
   3   3 -18   39.79    2.40
   3  -3 -17   11.01    1.22
   3  -3 -17    7.93    1.20
   3   3 -17   10.44    1.34
   3  -3 -17    8.36    0.95
  -3   3  17   10.30    1.33
   3   3 -17    9.08    1.28
   3  -3 -16    1.79    0.64
   3  -3 -16    0.89    0.49
   3  -3 -16    0.60    0.36
   3   3 -16    1.57    0.71
   3  -3 -16    2.18    0.81
  -3   3  16    1.06    0.69
   3   3 -16    1.00    0.67
  -3   3  15   50.01    3.40
   3  -3 -15   49.00    2.66
   3  -3 -15   48.86    3.17
   3  -3 -15   52.69    2.92
   3  -3 -15   51.38    3.20
   3   3 -15   49.35    3.18
   3   3 -15   50.22    3.35
   3  -3 -14   42.64    2.47
   3  -3 -14   38.37    2.38
   3  -3 -14   36.12    2.72
   3   3 -14   40.14    3.02
  -3   3  14   34.09    2.95
   3  -3 -14   42.20    2.62
   3  -3 -14   38.82    2.78
   3   3 -14   39.14    2.84
   3  -3 -13   71.59    3.91
  -3   3  13   77.96    4.32
   3  -3 -13   75.51    3.46
   3  -3 -13   78.80    3.70
   3   3 -13   76.05    4.02
   3  -3 -13   75.38    3.95
   3  -3 -13   75.69    3.47
   3   3 -13   70.83    4.11
   3  -3 -12    0.53    0.65
   3  -3 -12    1.84    0.75
   3   3 -12    2.44    0.84
  -3   3  12    2.32    0.78
   3  -3 -12    1.88    0.69
   3  -3 -12    2.46    0.74
   3  -3 -12    2.30    0.83
   3   3 -12    3.65    0.94
   3   3 -12    4.47    1.28
   3   3 -11   36.72    2.74
   3  -3 -11   41.09    3.81
   3   3 -11   34.37    3.02
   3   3 -11   38.90    2.65
   3  -3 -11   36.20    2.19
   3  -3 -11   33.95    2.30
  -3   3  11   38.46    2.24
  -3   3  11   38.11    2.77
   3  -3 -11   34.87    2.49
   3  -3 -11   37.77    2.63
   3   3 -10   26.52    2.08
   3   3 -10   23.50    2.24
   3  -3 -10   24.85    1.71
   3  -3 -10   23.06    1.80
  -3   3  10   25.10    2.17
   3  -3 -10   25.97    2.95
   3   3 -10   24.34    2.12
   3  -3 -10   25.05    2.04
   3   3 -10   20.76    2.23
  -3   3  10   25.47    1.77
   3   3  -9    9.07    1.43
   3  -3  -9   11.03    1.89
   3   3  -8  196.03    7.26
   3  -3  -8  209.79    8.25
   3  -3  -7   83.45    4.60
   3   3  -7   78.32    3.98
   3   3  -6  646.74   16.25
   3  -3  -6  648.14   17.14
   3  -3  -5  230.68    7.10
   3  -3  -5  233.23    7.83
   3   3  -5  221.23    7.18
   3  -3  -4  129.06    4.61
   3  -3  -4  130.47    4.88
   3   3  -4  130.27    4.83
  -3  -3   3   18.81    1.00
  -3   3   3   20.22    1.10
   3  -3  -3   19.39    1.49
   3   3  -3   16.83    1.50
   3  -3  -3   19.68    1.62
   3   3  -2  248.16    7.24
   3   3  -2  250.00    7.46
   3  -3  -2  266.87    7.47
   3   3  -1  264.28    7.81
   3  -3  -1  275.48    7.72
   3   3  -1  283.89    7.07
   3   3  -1  269.97    7.56
  -3  -3   0 1477.18   32.37
   3   3   0 1534.83   32.90
   3  -3   0 1529.42   33.05
   3   3   1  307.35    8.13
  -3  -3  -1  312.66    7.65
   3   3   1  322.22    8.62
   3  -3   1  325.30    8.45
   3  -3   2  311.66    8.43
  -3  -3  -2  328.95    7.56
   3   3   2  324.28    9.08
   3  -3   3  127.20    4.32
   3   3   3  125.23    4.97
   3  -3   4   62.11    2.80
   3   3   4   60.72    3.40
  -3  -3  -5   34.36    2.72
   3  -3   5   37.76    2.18
   3  -3   5   41.29    2.01
   3   3   5   36.41    2.76
  -3  -3  -6   10.05    1.58
   3  -3   6   11.39    1.25
   3   3   6   10.94    1.57
   3  -3   7   18.46    1.67
   3   3   7   17.12    2.05
  -3  -3  -7   16.31    2.11
  -3  -3  -8   41.14    3.58
   3  -3   8   48.42    2.93
   3   3   8   41.92    3.49
  -3  -3  -9   93.37    5.76
   3   3   9   94.20    5.62
  -3  -3 -10   28.82    1.95
  -3  -3 -10   28.14    2.09
  -3  -3 -10   25.86    3.08
  -3   3 -10   29.08    2.23
   3   3  10   31.09    2.30
   3   3  10   26.12    3.06
  -3   3 -10   27.37    2.27
  -3   3 -10   30.54    2.26
   3   3  11   81.45    4.02
  -3   3 -11   73.41    3.81
  -3   3 -11   74.81    3.79
  -3  -3 -11   74.12    3.45
  -3  -3 -11   76.91    3.69
  -3  -3 -11   72.61    3.43
  -3  -3 -11   73.30    5.50
   3   3  11   75.98    5.36
  -3   3 -11   70.58    3.89
  -3  -3 -12  123.29    5.07
  -3   3 -12  119.99    5.09
  -3   3 -12  117.84    5.32
  -3  -3 -12  120.08    4.95
  -3  -3 -12  120.94    4.71
  -3  -3 -12  116.66    4.66
  -3   3 -12  113.16    5.04
  -3  -3 -12  131.71    7.67
   3   3  12  121.34    7.05
  -3  -3 -12  116.28    6.66
  -3   3 -13   28.90    2.35
  -3   3 -13   30.10    2.35
  -3  -3 -13   28.36    2.09
  -3  -3 -13   33.66    2.47
  -3   3 -13   29.78    2.48
  -3  -3 -13   29.43    2.14
  -3  -3 -13   29.34    2.28
  -3   3 -14   57.95    3.26
  -3  -3 -14   57.36    3.27
  -3   3 -14   51.70    3.21
  -3  -3 -14   52.79    3.11
  -3  -3 -14   54.88    2.97
  -3   3 -14   54.80    3.47
  -3  -3 -15   32.04    2.16
  -3   3 -15   31.11    2.51
  -3  -3 -15   27.45    2.18
  -3  -3 -15   34.12    2.41
  -3   3 -16    1.99    0.69
  -3  -3 -16    2.68    0.73
  -3   3 -16    2.88    0.82
   3  -3  16    3.32    0.85
  -3  -3 -16    1.70    0.63
  -3  -3 -16    1.56    0.55
  -3  -3 -17   31.58    2.08
  -3  -3 -17   31.95    2.07
  -3   3 -17   33.34    2.23
   3  -3  17   34.20    2.26
  -3   3 -17   33.57    2.20
   3  -3  18    7.64    0.94
  -3   3 -18    7.60    0.95
  -3  -3 -18    9.45    1.01
   3  -3  18    7.98    0.85
  -3  -3 -18    8.08    0.90
  -3  -3 -19    2.84    0.47
   3  -3  19    3.83    0.54
   3  -3  19    4.09    0.58
   3  -4 -19    1.28    0.36
   3  -4 -18    5.37    0.79
   3  -4 -18    4.74    0.66
   3   4 -18    6.06    0.82
   3  -4 -17   80.42    3.34
   3  -4 -17   86.89    3.67
   3  -4 -17   78.00    3.01
   3   4 -17   90.33    3.73
   3  -4 -16    8.15    1.05
   3  -4 -16   10.30    1.21
   3   4 -16    9.81    1.24
  -3   4  16    8.51    1.32
   3  -4 -16    8.30    1.19
   3  -4 -16    7.85    0.95
   3  -4 -15   73.36    3.74
  -3   4  15   76.37    4.03
   3  -4 -15   62.91    3.40
   3   4 -15   65.94    3.62
   3  -4 -15   69.13    3.33
   3  -4 -15   65.89    3.06
   3   4 -15   63.31    3.76
   3   4 -15   70.36    3.71
   3   4 -14   22.01    2.19
   3  -4 -14   20.76    1.92
   3   4 -14   22.95    2.10
   3  -4 -14   22.03    1.77
   3  -4 -14   22.33    2.07
  -3   4  14   22.88    2.29
   3  -4 -14   24.88    1.96
   3  -4 -14   25.60    1.89
   3  -4 -13   19.47    1.98
   3  -4 -13   20.41    1.96
   3   4 -13   20.24    1.99
   3  -4 -13   21.34    1.77
  -3   4  13   19.20    2.11
   3   4 -13   20.55    2.14
   3  -4 -13   19.28    1.76
   3  -4 -12  124.45    5.27
   3   4 -12  122.01    5.35
   3  -4 -12  125.73    5.36
   3  -4 -12  130.32    4.79
   3  -4 -12  118.11    4.87
  -3   4  12  138.98    5.87
   3   4 -12  126.02    5.73
  -3   4  12  124.16    4.73
   3  -4 -11   36.26    2.60
   3   4 -11   35.77    3.30
   3  -4 -11   37.05    2.30
   3  -4 -11   33.95    2.37
  -3   4  11   37.71    2.33
   3   4 -11   35.27    2.61
   3  -4 -11   32.52    3.03
  -3   4  11   38.38    2.87
   3   4 -11   34.85    2.78
  -3   4  10   56.12    2.89
   3   4 -10   55.66    4.06
   3  -4 -10   58.48    4.02
   3   4 -10   56.23    3.30
   3  -4 -10   53.43    2.71
  -3   4  10   63.54    3.68
   3  -4 -10   55.04    3.22
   3   4 -10   59.05    3.60
   3  -4 -10   57.04    3.03
   3   4  -9    3.29    0.79
  -3   4   9    2.65    0.87
   3   4  -9    1.64    0.79
   3  -4  -9    2.18    0.65
   3   4  -9    3.26    0.94
   3  -4  -9    2.11    0.75
   3  -4  -9    1.80    0.76
   3  -4  -9    0.35    0.35
  -3   4   9    1.94    0.59
   3  -4  -9    1.25    1.05
   3  -4  -8   24.66    2.74
  -3   4   8   24.34    1.74
   3  -4  -8   22.64    2.34
  -3   4   8   25.79    2.21
   3   4  -8   26.83    2.21
   3   4  -8   20.38    2.27
   3  -4  -7   29.36    2.87
   3   4  -7   26.49    2.50
   3  -4  -7   27.42    2.51
   3   4  -6   57.40    3.61
   3  -4  -6   56.34    3.55
   3  -4  -5   30.56    2.48
   3  -4  -5   28.65    2.22
   3   4  -5   27.79    2.37
   3  -4  -4  318.89    9.30
   3   4  -4  300.01    9.64
   3   4  -3  122.23    4.99
   3  -4  -3  135.86    5.31
   3   4  -3  124.74    5.14
   3   4  -2  552.89   14.61
   3  -4  -2  596.18   14.68
   3  -4  -2  553.81   13.99
  -3  -4   2  560.04   13.24
  -3  -4   2  555.46   13.66
   3   4  -2  549.04   14.36
  -3  -4   1  365.41    9.71
   3   4  -1  356.72   10.26
   3  -4  -1  399.60   10.62
   3   4  -1  384.11   10.79
  -3  -4   0  305.18    7.98
   3   4   0  300.33    9.08
   3   4   0  292.12    8.57
   3  -4   0  286.14    8.60
  -3  -4   0  297.36    8.33
   3   4   1  273.41    8.79
   3  -4   1  276.75    8.29
  -3  -4  -1  297.56    7.45
  -3  -4  -1  268.28    8.37
   3   4   1  310.97    8.76
  -3  -4  -2  126.86    5.30
   3  -4   2  135.36    4.95
  -3  -4  -3   61.48    3.63
   3  -4   3   65.88    3.18
  -3  -4  -4    6.59    1.25
   3   4   4    7.47    1.37
   3  -4   4    6.97    1.02
   3  -4   5  155.70    5.49
   3   4   5  160.95    6.82
  -3  -4  -6    5.09    1.16
   3   4   6    5.52    1.33
   3  -4   6    7.85    1.15
   3   4   7   51.69    3.99
  -3  -4  -7   42.48    3.68
   3  -4   7   53.87    3.11
  -3  -4  -8    9.45    1.86
  -3   4  -8   12.62    1.53
   3   4   8   13.14    2.09
  -3   4  -8   14.19    1.61
  -3   4  -8   13.18    1.59
  -3   4  -9  122.54    5.15
  -3  -4  -9  117.77    4.44
  -3  -4  -9  110.32    6.69
  -3   4  -9  115.59    5.11
   3   4   9  129.17    6.94
  -3   4  -9  111.61    4.92
  -3   4 -10   77.35    4.12
  -3  -4 -10   81.68    3.61
  -3  -4 -10   78.95    5.44
   3   4  10   79.08    5.50
  -3   4 -10   78.50    3.98
  -3  -4 -10   80.74    5.77
  -3   4 -10   86.06    4.26
  -3   4 -11   90.43    4.47
  -3  -4 -11   85.67    3.80
  -3  -4 -11   87.33    3.95
  -3   4 -11   83.26    4.33
  -3  -4 -12   15.09    1.55
  -3  -4 -12   13.05    1.41
  -3  -4 -12   11.53    1.46
  -3  -4 -12   11.00    1.35
  -3   4 -12   12.71    1.67
  -3   4 -12   14.78    1.75
  -3  -4 -13    6.50    0.99
  -3  -4 -13    6.58    1.00
  -3   4 -13    7.06    1.20
  -3  -4 -13    6.27    1.06
  -3  -4 -13    5.84    1.07
  -3   4 -13    6.46    1.20
  -3  -4 -14   10.10    1.25
  -3  -4 -14    8.86    1.27
   3  -4  14    8.33    1.30
  -3  -4 -14    6.96    1.01
  -3  -4 -14    8.15    1.13
  -3   4 -14    9.48    1.43
   3  -4  15   38.07    2.56
  -3  -4 -15   33.37    2.19
  -3  -4 -15   38.72    2.45
  -3  -4 -15   39.36    2.30
  -3   4 -15   38.82    2.66
  -3   4 -16   11.73    1.35
  -3  -4 -16   10.95    1.11
  -3  -4 -16   12.04    1.16
  -3  -4 -16   11.87    1.27
   3  -4  16   11.14    1.28
   3  -4  17    1.54    0.51
   3  -4  17    1.52    0.44
  -3  -4 -17    1.27    0.39
   3  -4  17    1.88    0.48
  -3  -4 -17    1.12    0.44
  -3   4 -17    0.31    0.35
   3  -4  18    4.60    0.61
   3  -4  18    4.94    0.60
  -3  -4 -18    5.69    0.69
   3  -4  18    5.01    0.62
  -3   4 -18    5.03    0.66
   3  -5 -18    7.52    0.72
   3  -5 -17   18.51    1.37
   3   5 -17   18.44    1.28
   3  -5 -17   20.75    1.35
   3  -5 -17   16.96    1.07
  -3   5  16   15.07    1.44
   3  -5 -16   13.38    1.20
   3  -5 -16   15.01    1.31
   3  -5 -16   14.06    1.34
   3  -5 -16   12.98    1.07
   3   5 -16   11.46    1.18
   3  -5 -15    7.44    0.93
   3  -5 -15    9.07    1.08
   3   5 -15    8.38    1.14
  -3   5  15    8.14    1.21
   3  -5 -15    7.91    1.12
   3  -5 -14   13.01    1.31
   3  -5 -14   12.40    1.36
   3  -5 -14   11.07    1.27
   3  -5 -14   10.99    1.38
   3   5 -14   12.64    1.43
  -3   5  14   12.21    1.50
   3  -5 -14    9.79    1.12
   3  -5 -13   14.63    1.41
   3  -5 -13   15.22    1.57
   3  -5 -13   17.20    1.80
   3  -5 -13   16.38    1.63
   3   5 -13   16.47    1.75
  -3   5  13   17.15    1.89
   3  -5 -12    6.85    1.10
   3   5 -12    9.13    1.40
   3  -5 -12    7.44    1.23
  -3   5  12    6.99    1.03
   3  -5 -12    5.93    1.02
  -3   5  12    7.04    1.28
   3  -5 -12    7.03    1.04
   3  -5 -11    2.00    0.85
   3  -5 -11    1.03    0.56
   3  -5 -11    0.40    0.49
   3  -5 -11    0.92    0.63
  -3   5  11    0.47    0.54
  -3   5  11    1.33    0.61
   3   5 -11    1.04    0.56
   3   5 -10   63.59    3.56
   3  -5 -10   53.54    3.00
   3  -5 -10   57.24    3.26
  -3   5  10   57.65    3.01
  -3   5  10   58.50    3.61
   3  -5  -9   13.40    1.54
   3   5  -9   13.81    2.09
   3  -5  -9   15.87    1.54
   3  -5  -9   14.05    1.32
  -3   5   9   13.92    1.43
   3   5  -9   14.44    1.68
  -3   5   9   13.81    1.72
   3  -5  -9   15.47    2.17
   3   5  -8    8.48    1.66
   3  -5  -8    9.03    1.67
  -3   5   8    8.43    1.13
   3   5  -8   12.14    1.44
  -3   5   8    9.44    1.45
   3  -5  -8    7.88    1.18
   3  -5  -8   10.37    1.16
   3  -5  -7   55.13    3.08
   3   5  -7   55.82    3.12
   3  -5  -7   55.06    2.69
   3  -5  -7   56.96    4.01
   3   5  -7   48.24    3.75
  -3   5   7   55.61    2.88
  -3   5   7   48.84    3.20
   3  -5  -6   76.16    4.63
   3   5  -6   89.30    3.91
   3   5  -6   74.51    4.60
  -3   5   6   78.46    4.05
  -3   5   6   81.48    3.55
   3  -5  -5   60.25    3.94
   3   5  -5   53.67    3.76
   3   5  -4   69.82    4.18
   3  -5  -4   71.60    3.83
   3  -5  -4   74.58    4.28
   3  -5  -3   35.87    2.84
   3  -5  -3   33.98    2.46
   3   5  -3   33.06    2.74
   3   5  -2  158.04    6.59
   3  -5  -2  167.32    6.42
   3  -5  -2  154.06    5.83
   3   5  -2  147.05    6.19
  -3  -5   2  160.39    5.76
   3  -5  -1   67.50    3.78
   3  -5  -1   70.46    3.61
   3   5  -1   63.80    3.92
  -3  -5   1   73.90    3.39
  -3  -5   0  217.87    7.21
  -3  -5   0  212.99    7.65
   3  -5   0  225.88    7.62
   3   5   0  205.76    7.84
   3   5   1  114.54    5.42
  -3  -5  -1  105.32    5.23
  -3  -5  -2  116.46    5.70
   3   5   2  122.05    5.68
   3  -5   2  128.67    5.17
   3  -5   3   64.31    3.42
   3   5   3   59.77    3.83
  -3  -5  -3   52.13    3.81
   3  -5   4   84.83    4.01
  -3  -5  -4   70.30    4.64
   3   5   4   75.88    4.45
  -3   5  -4   79.44    3.78
  -3  -5  -4   82.19    4.70
  -3  -5  -5   58.41    4.29
  -3  -5  -5   53.64    3.99
  -3   5  -5   63.13    3.40
  -3  -5  -6   17.51    2.35
  -3   5  -6   23.56    2.05
  -3  -5  -6   16.95    2.37
  -3  -5  -7   69.60    5.00
  -3  -5  -7   70.31    5.05
  -3   5  -7   76.06    3.90
  -3   5  -8   66.40    3.68
  -3  -5  -8   59.53    4.75
  -3  -5  -8   56.07    4.58
  -3  -5  -9   39.23    2.36
  -3   5  -9   43.44    3.00
   3  -5   9   41.39    2.66
   3  -5  10   52.00    3.07
  -3  -5 -10   51.72    2.80
  -3   5 -10   51.95    3.37
  -3  -5 -11   70.11    3.31
   3  -5  11   70.89    3.69
  -3   5 -11   77.58    4.08
   3  -5  12   71.37    3.69
  -3  -5 -12   81.86    3.78
  -3  -5 -12   79.48    3.46
  -3  -5 -12   76.37    3.52
  -3   5 -12   87.31    4.26
  -3   5 -13   58.82    3.34
  -3  -5 -13   61.54    3.12
  -3  -5 -13   58.21    2.82
  -3  -5 -13   61.41    2.97
   3  -5  13   54.16    3.06
   3  -5  14   52.97    2.88
  -3  -5 -14   54.58    2.68
  -3   5 -14   56.69    3.09
  -3  -5 -14   50.18    2.74
   3  -5  15   18.39    1.51
  -3  -5 -15   25.69    1.72
  -3   5 -15   19.14    1.63
   3  -5  15   22.04    1.56
  -3  -5 -15   22.40    1.51
   3  -5  16    5.74    0.72
  -3  -5 -16    5.35    0.74
  -3  -5 -16    5.06    0.67
   3  -5  16    4.78    0.71
   3  -5  16    4.54    0.63
  -3   5 -16    5.34    0.77
   3  -5  16    4.70    0.68
  -3   5 -17    8.97    0.81
   3  -5  17    9.89    0.85
  -3  -5 -17   11.30    0.88
   3  -6 -16    4.17    0.59
   3  -6 -16    2.97    0.51
   3  -6 -16    3.63    0.53
   3  -6 -16    2.86    0.42
   3  -6 -15   45.51    2.14
   3  -6 -15   44.51    2.23
  -3   6  15   48.80    2.34
   3  -6 -15   45.58    1.99
   3   6 -15   46.53    2.13
   3  -6 -14    3.10    0.68
   3  -6 -14    3.78    0.68
   3  -6 -14    1.95    0.47
   3   6 -14    3.41    0.65
   3  -6 -14    2.43    0.66
  -3   6  14    1.53    0.50
   3   6 -13   18.16    1.54
   3  -6 -13   18.86    1.57
  -3   6  13   15.17    1.52
   3  -6 -13   17.21    1.38
   3  -6 -13   17.64    1.60
  -3   6  12    2.01    0.73
  -3   6  12    0.62    0.47
   3  -6 -12    1.74    0.58
   3  -6 -12    1.75    0.57
   3  -6 -12    1.78    0.62
   3  -6 -12    1.76    0.66
   3   6 -12    2.32    0.69
   3  -6 -11    6.90    1.00
   3  -6 -11    6.60    1.01
   3  -6 -11    6.26    1.14
  -3   6  11    7.18    1.04
   3   6 -11    7.21    1.11
  -3   6  11    7.47    1.23
   3   6 -10   24.44    2.01
  -3   6  10   22.39    2.09
   3  -6 -10   19.76    1.65
   3  -6 -10   18.66    1.67
  -3   6  10   23.16    1.85
  -3   6   9   18.08    1.85
   3  -6  -9   16.46    1.59
  -3   6   9   17.69    1.62
   3   6  -9   20.72    1.84
  -3   6   8   49.48    2.79
  -3   6   8   50.68    3.23
   3   6  -8   49.17    2.92
   3  -6  -8   51.61    2.59
  -3   6   7   12.12    1.37
   3   6  -7   13.31    1.46
   3  -6  -7   11.97    1.26
  -3   6   7   11.78    1.54
  -3   6   6  219.35    6.94
   3   6  -6  219.62    7.07
  -3   6   6  212.48    7.52
  -3  -6   6  195.30    7.91
   3  -6  -5   21.07    2.45
   3   6  -5   16.12    2.19
  -3  -6   5   17.36    1.99
   3   6  -5   18.32    1.66
  -3   6   5   19.49    1.95
  -3   6   5   16.82    1.61
   3   6  -4   95.77    4.01
   3  -6  -4   90.70    5.07
  -3   6   4   88.34    3.94
  -3   6   3  123.85    4.81
   3  -6  -3  120.45    5.89
   3  -6  -2   78.81    4.57
  -3   6   2   79.83    3.73
   3  -6  -1  221.28    8.29
  -3   6   1  221.87    7.14
  -3   6   0   25.35    2.04
   3  -6   0   31.52    2.67
   3   6   0   27.55    2.75
   3   6   1   33.69    3.06
  -3   6  -1   39.21    2.52
   3  -6   1   39.91    2.98
  -3  -6  -2   42.12    3.19
   3   6   2   40.61    3.37
  -3  -6  -2   43.38    3.55
  -3   6  -2   43.89    2.74
   3  -6   2   46.95    3.17
  -3  -6  -3   65.36    4.21
   3   6   3   59.74    4.19
  -3  -6  -3   67.69    4.66
   3  -6   3   73.76    4.02
  -3   6  -3   67.23    3.52
  -3  -6  -4   98.92    5.93
  -3   6  -4  109.71    4.65
   3   6   4   94.51    5.42
  -3  -6  -5   18.05    2.62
   3   6   5   18.72    2.33
  -3   6  -5   18.85    1.83
  -3   6  -6   24.06    2.10
  -3   6  -7   10.45    1.40
  -3  -6  -8    4.92    0.81
  -3   6  -8    6.51    1.14
  -3  -6  -9   33.39    2.09
  -3   6  -9   36.98    2.64
  -3  -6 -10   74.19    3.17
  -3   6 -10   68.11    3.68
  -3  -6 -11    8.36    1.10
  -3  -6 -11    9.72    1.06
  -3   6 -11    7.80    1.15
  -3  -6 -12    9.75    1.12
  -3   6 -12    9.63    1.23
  -3  -6 -12    8.81    0.95
  -3  -6 -12   10.07    1.13
  -3  -6 -13   15.84    1.20
  -3  -6 -13   17.10    1.37
  -3  -6 -13   17.26    1.34
  -3   6 -13   16.47    1.49
  -3  -6 -14   16.14    1.17
   3  -6  14   15.96    1.27
  -3  -6 -14   15.08    1.18
  -3   6 -14   16.30    1.33
   3  -6  15   22.36    1.36
  -3  -6 -15   21.42    1.27
  -3  -6 -15   19.25    1.18
  -3   6 -15   22.57    1.39
   3  -6  15   23.79    1.36
   3  -7 -14    2.67    0.45
   3  -7 -14    2.07    0.38
   3  -7 -13   15.90    1.17
   3  -7 -13   15.10    1.05
   3  -7 -13   16.39    1.14
   3  -7 -13   15.59    1.16
   3   7 -13   16.77    1.10
   3  -7 -12    2.48    0.58
   3   7 -12    2.52    0.52
   3  -7 -12    2.49    0.59
   3  -7 -12    2.33    0.53
   3   7 -11    5.83    0.82
   3  -7 -11    7.13    0.85
   3  -7 -11    5.70    0.86
   3  -7 -11    6.31    0.76
  -3   7  11    6.78    0.87
   3  -7 -10    9.13    1.15
   3  -7 -10   10.21    1.06
   3  -7 -10    8.56    0.99
   3   7 -10   10.61    1.14
  -3   7  10   13.17    1.26
  -3   7   9   39.76    2.31
   3   7  -9   40.83    2.33
   3  -7  -9   34.60    2.12
   3  -7  -8   26.77    1.87
   3   7  -8   27.27    1.91
  -3   7   8   28.36    2.00
   3   7  -7   25.08    1.87
  -3   7   7   24.57    1.88
   3  -7  -6   82.13    3.39
  -3   7   6   85.81    3.79
   3   7  -6   85.03    3.70
   3   7  -5   17.51    1.55
  -3   7   5   13.12    1.44
   3   7  -4  125.00    4.60
  -3   7   4  115.47    4.71
  -3   7   3   28.29    2.16
  -3   7   2  184.80    6.36
  -3   7   1    9.12    1.26
  -3   7   0   81.25    3.86
  -3   7  -1   43.35    2.73
  -3   7  -2   13.44    1.57
  -3   7  -3   31.29    2.33
  -3   7  -4   22.38    1.95
  -3   7  -5   15.75    1.65
  -3   7  -6   29.57    2.27
  -3   7  -7   15.40    1.61
  -3   7  -8   29.15    2.16
  -3   7  -9    7.53    1.11
  -3   7 -10   10.53    1.23
  -3  -7 -10   12.10    1.07
  -3  -7 -11   21.77    1.35
  -3   7 -11   21.26    1.59
   3  -7  11   20.36    1.35
  -3  -7 -11   18.52    1.34
  -3  -7 -12    3.58    0.53
  -3  -7 -12    1.98    0.45
  -3   7 -12    3.55    0.61
   3  -7  12    1.87    0.42
  -3   7 -13    6.69    0.75
   3  -7  13    7.69    0.75
  -3  -7 -13    6.99    0.65
   3  -8 -11   15.52    1.02
   3  -8 -11   14.93    0.90
   3  -8 -10   30.55    1.50
  -3   8  10   34.13    1.63
   3  -8 -10   31.39    1.51
   3  -8 -10   31.65    1.65
   3  -8  -9    1.67    0.43
  -3   8   9    1.81    0.51
   3  -8  -9    1.45    0.40
   3  -8  -8   24.07    1.48
   3  -8  -8   25.00    1.43
   3  -8  -8   25.61    1.59
  -3   8   7   21.40    1.54
   3  -8  -7   18.05    1.29
  -3   8   6    2.60    0.68
   3  -8  -6    4.48    0.73
  -3   8   5   23.26    1.71
  -3   8   4   34.63    2.12
  -3   8   3   28.75    1.97
  -3   8   2   21.77    1.75
  -3   8   1    4.32    0.84
  -3   8   0    0.27    0.56
  -3   8  -1    6.73    1.04
  -3   8  -2   28.05    1.98
  -3   8  -3    1.28    0.57
  -3   8  -4   19.31    1.62
  -3   8  -5   14.31    1.36
  -3   8  -6   27.75    1.88
  -3   8  -7    2.28    0.59
  -3   8  -8    3.08    0.59
   3  -8   8    3.64    0.55
  -3  -8  -9    1.89    0.42
   3  -8   9    2.48    0.44
  -3   8  -9    3.00    0.58
   3  -8  10    0.34    0.24
  -3  -8 -10    0.65    0.28
  -3   8 -10    0.42    0.32
   3  -8  10    0.32    0.20
  -3   8 -11    5.52    0.56
   3  -9  -7    1.68    0.30
  -3   9   7    2.01    0.38
   3  -9  -6   10.81    0.78
  -3   9   6   11.58    0.87
  -3   9   5   38.86    1.73
  -3   9   4    4.85    0.66
  -3   9   3    8.68    0.84
  -3   9   2   10.02    0.91
   3  -9  -2   10.41    0.78
  -3   9   1    6.13    0.75
  -3   9   0    8.86    0.90
  -3   9  -1    1.21    0.39
  -3   9  -2    3.51    0.60
  -3   9  -3   13.63    1.07
  -3   9  -4    5.28    0.65
  -3   9  -5   38.80    1.76
  -3   9  -6    6.33    0.65
   4   0 -20    9.14    0.89
   4   0 -20   10.33    1.05
   4   0 -19    4.92    0.79
   4   0 -19    4.78    0.87
   4   0 -19    3.62    0.69
   4   0 -18   -0.14    0.46
   4   0 -18   -0.11    0.36
   4   0 -17   36.98    2.46
   4   0 -17   32.12    2.45
   4   0 -16   40.36    2.68
   4   0 -16   38.78    2.82
   4   0 -15    0.29    0.52
  -4   0  15    0.70    0.61
   4   0 -15    1.12    0.69
   4   0 -14  286.04    8.65
   4   0 -14  271.86    8.94
  -4   0  14  262.88    8.67
   4   0 -13   52.55    3.23
   4   0 -13   45.29    3.28
   4   0 -13   51.10    3.23
   4   0 -13   53.55    3.02
   4   0 -12  227.71    8.15
  -4   0  12  220.32    7.65
   4   0 -12  254.85    8.00
   4   0 -12  259.18    7.65
   4   0 -11   20.48    1.94
  -4   0  10    7.04    0.92
   4   0 -10    5.46    0.96
  -4   0   9   93.53    3.60
  -4   0   8   77.87    3.12
  -4   0   7   76.44    2.98
   4   0  -6  638.91   13.61
  -4   0   6  640.91   14.54
  -4   0   5  495.87   11.35
   4   0  -5  483.79   10.52
  -4   0   4   13.46    0.97
   4   0  -4   15.30    0.77
  -4   0   3  185.71    4.82
   4   0  -3  172.52    4.28
   4   0  -3  182.32    4.86
   4   0  -2  718.95   15.40
   4   0  -2  729.12   15.57
  -4   0   2  764.41   16.01
   4   0  -2  761.89   15.90
  -4   0   1  354.89    8.11
   4   0  -1  339.67    7.86
  -4   0   0  975.98   20.60
   4   0   0  963.87   20.51
  -4   0  -1   20.38    1.15
   4   0   1   18.86    1.17
   4   0   2   11.36    0.95
   4   0   3   25.91    1.60
   4   0   3   23.14    1.56
   4   0   4  248.78    7.08
   4   0   4  251.26    7.08
   4   0   5   34.15    2.15
   4   0   6   62.57    3.21
   4   0   7   78.11    3.92
   4   0   8  178.06    6.90
  -4   0  -9  240.12    8.75
   4   0   9  220.03    8.31
  -4   0 -10    6.42    1.35
   4   0  10    8.34    1.47
  -4   0 -11   81.32    3.95
  -4   0 -11   92.35    4.04
  -4   0 -11   88.41    5.33
   4   0  11   82.68    5.00
  -4   0 -12  357.84   10.28
  -4   0 -12  350.78   10.44
   4   0  12  345.80   12.22
  -4   0 -13   14.98    1.75
  -4   0 -13   13.90    1.61
   4   0  14   18.28    1.81
  -4   0 -14   19.95    2.04
  -4   0 -14   16.72    1.78
  -4   0 -15    8.04    1.25
  -4   0 -15   10.61    1.51
   4   0  15    9.31    1.28
   4   0  16   21.61    1.86
  -4   0 -16   21.03    2.03
  -4   0 -16   20.69    1.90
  -4   0 -17    5.60    1.05
   4   0  17    4.66    0.84
  -4   0 -17    3.81    0.82
  -4   0 -18    0.62    0.52
  -4   0 -18    1.39    0.54
   4   0  18    0.25    0.31
  -4   0 -19    2.49    0.54
  -4   0 -19    0.82    0.41
   4  -1 -20   10.29    0.98
   4   1 -20   11.25    1.08
   4  -1 -20   11.81    1.10
   4   1 -19    4.09    0.78
   4   1 -19    4.34    0.77
   4  -1 -19    6.60    0.89
   4  -1 -18   16.71    1.57
   4  -1 -18   16.27    1.50
   4   1 -18   17.51    1.68
   4   1 -18   18.63    1.54
   4   1 -18   14.97    1.54
   4   1 -17    9.05    1.35
   4  -1 -17    8.75    1.26
   4   1 -17    8.68    1.32
   4  -1 -17    9.17    1.26
   4   1 -17   10.83    1.26
   4   1 -16   53.60    3.06
   4  -1 -16   47.92    3.08
  -4   1  16   51.49    3.25
   4  -1 -16   54.94    3.21
   4   1 -16   51.71    3.31
   4   1 -15   10.33    1.30
   4  -1 -15    8.30    1.27
   4  -1 -15   10.62    1.38
  -4   1  15    6.96    1.36
   4   1 -15   10.30    1.51
   4  -1 -14    8.04    1.23
   4   1 -14    5.98    0.96
   4   1 -14    6.99    1.25
   4  -1 -14    7.01    1.24
   4  -1 -14    7.07    1.04
   4   1 -14    8.46    1.53
  -4   1  14    3.62    1.08
   4   1 -13   28.87    2.47
  -4   1  13   18.26    2.29
   4  -1 -13   25.52    2.14
   4  -1 -13   25.63    2.25
   4  -1 -13   25.31    2.39
   4  -1 -13   26.57    1.90
   4   1 -13   24.75    2.48
   4   1 -13   24.95    2.24
  -4   1  12   58.93    3.57
   4   1 -12   69.84    3.88
   4  -1 -12   64.40    3.71
   4  -1 -12   74.76    3.56
   4  -1 -12   70.47    3.66
   4   1 -12   57.41    3.71
   4  -1 -12   69.50    3.11
  -4  -1  12   64.40    3.49
   4   1 -12   64.83    3.61
   4   1 -11   49.71    3.24
  -4  -1  11   52.75    3.05
  -4  -1  10  119.94    4.82
   4   1 -10  114.60    4.98
   4   1  -9   73.24    3.60
  -4  -1   9   72.04    3.42
   4  -1  -8  140.56    4.66
   4   1  -8  143.44    5.22
  -4   1   8  156.99    4.41
  -4  -1   8  141.21    5.07
   4   1  -7 1133.41   25.63
   4  -1  -7 1146.51   25.02
  -4   1   7 1199.00   24.60
  -4  -1   7 1106.99   25.48
   4  -1  -6  541.97   12.50
   4   1  -6  541.95   12.95
  -4  -1   6  504.75   12.79
  -4   1   6  546.39   12.10
   4  -1  -5   77.79    2.84
   4   1  -5   83.53    3.15
  -4   1   5   80.01    2.67
  -4  -1   5   81.79    3.15
   4  -1  -4  701.43   15.74
  -4   1   4  699.26   15.02
  -4  -1   4  675.47   15.57
   4   1  -4  692.12   15.51
   4  -1  -4  674.28   15.21
  -4   1   3   39.28    1.65
   4   1  -3   35.91    1.67
   4   1  -3   38.31    1.76
   4  -1  -3   34.36    1.60
  -4  -1   3   39.19    1.84
   4  -1  -3   38.90    1.84
   4   1  -2   65.24    2.37
   4   1  -2   66.94    2.34
  -4  -1   2   64.08    2.40
   4  -1  -2   61.47    2.27
  -4   1   2   63.34    2.29
  -4   1   1  646.87   14.65
   4   1  -1  656.18   14.39
   4  -1  -1  662.77   14.60
  -4  -1   1  702.14   14.69
   4   1   0  274.60    5.50
   4   1   0  227.54    6.26
   4  -1   0  232.71    6.20
  -4  -1   0  259.05    6.22
   4   1   0  229.18    5.81
  -4  -1  -1 1288.22   27.17
   4   1   1 1286.37   26.68
   4   1   1 1273.40   27.69
   4   1   2   25.36    0.84
  -4  -1  -2   24.64    1.27
   4   1   2   25.76    1.60
   4   1   3  162.15    5.26
   4  -1   3  172.40    5.02
   4  -1   4  381.95    9.51
   4  -1   4  366.13    9.40
   4   1   4  361.18    9.84
   4   1   5   93.35    4.06
   4  -1   5   97.76    3.79
   4  -1   5   92.61    3.66
   4  -1   6   30.21    2.10
   4  -1   6   30.64    2.17
   4   1   6   30.74    2.41
   4  -1   7   30.21    2.24
   4  -1   7   29.29    2.22
   4   1   7   29.98    2.49
   4  -1   8  191.54    6.84
   4   1   8  188.56    7.44
  -4   1  -9    1.80    0.68
   4   1   9    2.95    0.95
  -4  -1  -9    2.32    0.95
   4  -1   9    3.51    0.87
  -4  -1 -10   32.75    3.22
   4  -1  10   35.22    2.92
   4   1  10   32.70    3.09
  -4   1 -11   31.02    2.36
  -4   1 -11   31.14    2.24
  -4  -1 -11   29.43    2.16
  -4  -1 -11   26.70    1.89
  -4  -1 -11   24.88    2.94
   4   1  11   29.31    3.03
  -4  -1 -11   31.52    2.26
  -4  -1 -12   31.33    2.36
  -4   1 -12   29.67    2.22
  -4  -1 -12   30.91    2.33
  -4  -1 -12   27.92    2.05
  -4  -1 -12   29.23    3.31
   4   1  12   26.96    3.12
  -4   1 -12   28.93    2.41
  -4   1 -12   32.39    2.41
  -4   1 -13  126.75    5.52
  -4  -1 -13  122.13    5.27
  -4   1 -13  132.50    5.37
  -4  -1 -13  129.53    5.29
  -4   1 -13  126.80    5.08
  -4  -1 -13  122.79    4.83
   4   1  13  116.73    6.88
  -4  -1 -13  117.06    7.11
  -4   1 -14  210.41    7.58
  -4   1 -14  205.68    7.27
  -4  -1 -14  208.80    7.23
  -4   1 -14  200.15    6.90
  -4  -1 -14  198.77    7.26
  -4  -1 -15  305.94    9.56
   4  -1  15  296.22    9.44
  -4   1 -15  310.56    9.82
  -4   1 -15  289.23    9.25
  -4  -1 -15  307.20    9.38
  -4   1 -15  306.63    9.08
   4  -1  16   35.47    2.20
  -4   1 -16   33.65    2.43
  -4   1 -16   35.22    2.65
  -4  -1 -16   30.27    2.40
   4  -1  16   34.81    2.47
  -4  -1 -16   36.99    2.54
  -4   1 -16   33.51    2.25
  -4  -1 -17   13.86    1.52
   4  -1  17   13.50    1.43
  -4  -1 -17   14.31    1.46
  -4   1 -17   13.72    1.44
  -4   1 -17   14.99    1.36
  -4   1 -17   11.53    1.43
  -4   1 -18    3.06    0.74
   4  -1  18    2.97    0.62
  -4   1 -18    1.86    0.55
  -4  -1 -18    2.29    0.66
  -4  -1 -18    2.00    0.60
  -4   1 -19   55.89    2.32
   4  -1  19   58.92    2.39
   4  -1  19   64.94    2.52
  -4   1 -19   63.98    2.77
  -4  -1 -19   61.34    2.63
   4  -1  19   51.69    2.23
  -4  -1 -19   63.15    2.60
  -4   1 -19   54.69    2.25
   4  -2 -20   53.05    2.25
   4   2 -20   52.73    2.32
   4   2 -20   53.06    2.28
   4  -2 -19    9.62    1.05
   4   2 -19    8.21    1.01
   4   2 -19    8.72    1.00
   4  -2 -18   19.25    1.68
   4   2 -18   20.71    1.76
   4   2 -18   16.84    1.62
   4  -2 -17    8.93    1.23
   4   2 -17    6.72    1.10
   4   2 -17    5.84    1.08
  -4   2  17    9.80    1.36
   4  -2 -16   40.80    2.77
   4   2 -16   38.90    2.76
  -4   2  16   39.78    2.93
   4   2 -16   37.92    2.84
   4  -2 -16   43.06    2.73
   4  -2 -16   46.12    2.57
   4  -2 -15   15.43    1.75
   4  -2 -15   19.01    1.99
   4  -2 -15   18.76    1.65
   4   2 -15   19.08    1.94
  -4   2  15   16.06    1.93
   4   2 -15   17.34    1.96
   4  -2 -15   19.67    1.56
   4  -2 -14  107.02    5.06
   4  -2 -14  116.06    4.55
   4   2 -14  121.27    5.19
  -4   2  14  107.53    5.26
   4   2 -14  103.98    5.12
   4  -2 -14  112.05    4.98
   4  -2 -14  120.51    4.38
   4  -2 -13   14.60    1.42
   4   2 -13   12.88    1.78
  -4   2  13   10.08    1.61
  -4  -2  13   14.85    1.85
   4  -2 -13   14.73    1.67
   4  -2 -13   14.20    1.40
   4   2 -13   12.28    1.88
   4  -2 -13   13.86    1.32
   4  -2 -13   10.47    1.50
   4   2 -13   11.78    1.60
   4  -2 -12   23.70    2.00
   4   2 -12   24.13    2.30
  -4   2  12   25.82    2.26
  -4  -2  12   21.00    2.13
   4   2 -12   20.51    2.29
   4  -2 -12   23.46    2.11
   4  -2 -12   22.40    1.76
   4  -2 -12   26.78    1.78
   4  -2 -12   22.44    1.73
   4   2 -12   24.08    2.21
   4  -2 -11   69.65    3.46
   4  -2 -11   68.18    3.09
   4   2 -11   67.53    3.88
  -4   2  11   70.97    3.73
   4  -2 -11   65.32    3.49
   4   2 -11   56.31    3.79
   4  -2 -11   61.87    3.13
   4  -2 -11   68.18    3.00
  -4  -2  11   58.89    3.61
   4   2 -11   66.92    3.64
  -4  -2  10    4.89    0.99
   4  -2 -10    3.94    0.85
   4   2 -10    4.52    1.02
   4  -2  -9    8.00    1.08
   4   2  -9    6.52    1.09
  -4  -2   9    7.83    1.17
   4   2  -8   28.42    2.18
   4  -2  -8   28.28    2.02
   4  -2  -7   47.95    2.63
   4   2  -7   47.50    2.74
   4  -2  -6  262.15    7.41
   4   2  -6  236.03    7.36
   4  -2  -5  386.20    9.98
   4  -2  -5  372.94    9.70
   4   2  -4  131.54    4.52
   4  -2  -4  146.35    4.67
   4   2  -4  129.18    4.48
  -4  -2   4  131.81    4.53
   4  -2  -4  140.40    4.65
   4  -2  -3  642.30   14.56
   4   2  -3  609.38   14.34
   4  -2  -3  602.56   14.36
   4   2  -3  587.08   14.41
   4   2  -3  639.13   13.33
  -4  -2   3  607.54   14.40
   4   2  -2  143.94    4.79
   4   2  -2  154.85    4.66
   4  -2  -2  153.63    4.72
   4   2  -2  156.68    4.21
  -4  -2   2  158.49    4.72
   4   2  -1  368.15    9.09
   4  -2  -1  384.51    9.36
   4   2  -1  375.34    8.97
  -4  -2   1  376.94    9.13
  -4  -2   0  688.36   15.57
   4   2   0  719.01   15.94
   4   2   0  695.68   15.58
   4  -2   0  729.14   15.97
   4   2   1  449.67   10.08
   4   2   1  416.38   10.73
  -4  -2  -1  437.19   10.04
   4  -2   1  441.45   10.58
   4   2   2  587.97   14.29
   4   2   2  599.94   12.90
   4  -2   2  598.26   13.77
  -4  -2  -2  585.14   13.04
   4  -2   3  588.99   13.33
   4   2   3  546.09   13.93
  -4  -2  -3  549.31   12.36
   4  -2   4  593.75   13.96
   4   2   4  568.43   14.81
   4  -2   5  198.49    6.05
   4   2   5  205.92    7.10
   4  -2   5  197.56    6.21
   4  -2   6  195.15    6.25
   4   2   6  197.67    7.32
   4  -2   6  204.96    6.51
   4  -2   7  116.93    4.82
   4  -2   7  118.06    4.66
   4   2   7  114.23    5.46
   4  -2   8  239.11    8.03
  -4  -2  -8  236.54    9.31
   4   2   8  247.28    9.13
   4  -2   8  248.97    7.91
   4   2   9   70.71    4.68
  -4  -2  -9   71.87    4.91
  -4  -2 -10   27.73    2.08
  -4   2 -10   30.05    2.30
  -4  -2 -10   27.43    1.87
  -4   2 -10   31.48    2.24
  -4  -2 -10   29.64    1.94
  -4  -2 -10   28.84    3.18
   4   2  10   26.53    2.89
  -4   2 -11    7.02    1.13
  -4  -2 -11    5.89    1.06
  -4  -2 -11    6.65    1.13
  -4   2 -11    6.89    1.07
  -4  -2 -11    5.85    0.91
   4   2  11    5.29    1.39
  -4  -2 -11    6.51    1.00
  -4  -2 -11    5.80    1.58
  -4   2 -11    6.54    1.14
  -4  -2 -12  175.06    6.31
  -4  -2 -12  172.90    5.91
  -4  -2 -12  173.17    6.32
  -4   2 -12  172.66    6.68
  -4   2 -12  176.48    6.32
  -4   2 -12  180.52    6.53
  -4  -2 -12  170.35    8.86
   4   2  12  173.36    8.58
  -4  -2 -13  104.79    4.66
  -4   2 -13   97.95    4.64
  -4  -2 -13  104.74    4.65
  -4   2 -13  101.21    4.55
  -4   2 -13  101.31    4.93
  -4  -2 -13  106.49    4.37
  -4  -2 -14   46.58    2.96
  -4   2 -14   43.08    2.79
  -4  -2 -14   42.12    2.63
  -4   2 -14   42.54    3.06
  -4   2 -14   43.20    2.89
  -4  -2 -14   42.17    2.83
  -4   2 -15   15.15    1.77
  -4  -2 -15   15.66    1.69
   4  -2  15   16.13    1.77
  -4  -2 -15   17.40    1.75
  -4   2 -15   14.09    1.59
  -4   2 -15   15.52    1.61
  -4   2 -16   11.04    1.48
   4  -2  16   10.66    1.40
  -4   2 -16   12.78    1.42
  -4  -2 -16   13.00    1.47
  -4  -2 -16   11.82    1.41
   4  -2  17    2.99    0.72
  -4   2 -17    3.15    0.82
  -4   2 -17    3.68    0.71
   4  -2  17    2.80    0.54
  -4  -2 -17    2.54    0.62
  -4  -2 -17    4.37    0.84
  -4   2 -17    2.89    0.70
  -4   2 -18   38.29    2.09
   4  -2  18   40.42    2.23
  -4  -2 -18   36.70    2.12
  -4   2 -18   40.66    2.37
   4  -2  18   38.42    1.89
  -4  -2 -18   43.78    2.29
   4  -2  19    5.26    0.67
   4  -2  19    5.57    0.68
  -4  -2 -19    5.72    0.71
   4  -2  19    4.29    0.62
  -4  -2 -19    5.59    0.65
   4  -3 -19   53.98    2.46
   4   3 -19   53.06    2.38
   4  -3 -18   22.82    1.47
   4   3 -18   24.16    1.74
   4  -3 -18   23.19    1.76
   4   3 -18   22.87    1.72
   4  -3 -17    3.64    0.75
   4   3 -17    3.89    0.84
  -4   3  17    4.04    0.94
   4   3 -17    4.13    0.91
   4  -3 -17    3.01    0.78
   4  -3 -16   14.90    1.64
   4  -3 -16   15.34    1.49
   4   3 -16   13.19    1.53
   4  -3 -16   13.06    1.35
  -4   3  16   13.57    1.66
   4   3 -16   12.80    1.64
   4  -3 -16   16.56    1.32
   4   3 -15   18.07    1.85
   4  -3 -15   19.39    1.72
   4   3 -15   20.13    2.10
   4  -3 -15   19.01    1.94
   4  -3 -15   19.86    1.57
  -4   3  15   17.06    1.94
   4  -3 -15   16.96    1.85
   4  -3 -14   54.09    2.97
   4  -3 -14   52.34    3.31
   4   3 -14   53.75    3.32
   4  -3 -14   52.21    2.83
  -4   3  14   54.50    3.55
   4   3 -14   49.26    3.41
   4  -3 -14   55.05    3.34
   4  -3 -14   58.83    2.89
   4  -3 -13  102.07    4.75
  -4   3  13  109.47    5.24
   4  -3 -13  101.21    4.83
   4   3 -13  111.93    4.94
   4  -3 -13  104.82    4.24
   4  -3 -13  113.37    4.27
   4   3 -13   98.09    5.00
   4  -3 -13  105.12    4.40
   4  -3 -12  108.38    4.83
   4  -3 -12  105.87    4.36
   4  -3 -12  103.83    4.82
   4   3 -12  112.79    4.87
   4   3 -12  103.30    5.74
  -4   3  12  107.64    5.15
  -4   3  12  105.79    4.19
   4  -3 -12  102.00    4.14
   4  -3 -12  109.66    4.56
  -4  -3  12  108.44    5.45
   4   3 -12  104.70    5.07
   4   3 -11   78.75    4.49
  -4   3  11   81.73    4.28
   4  -3 -11   83.34    4.56
   4   3 -11   91.61    4.17
   4  -3 -11   78.55    3.99
   4  -3 -11   78.57    3.43
   4   3 -11   68.72    4.55
   4  -3 -11   78.02    3.69
  -4  -3  11   72.92    4.35
   4   3 -11   79.28    4.18
  -4   3  11   82.62    3.48
   4  -3 -10  380.00   10.37
   4   3 -10  419.27   12.35
   4   3 -10  362.20   12.32
   4  -3 -10  416.71   12.29
   4   3 -10  422.27   11.30
   4  -3 -10  434.74   10.62
   4  -3 -10  408.61   11.43
  -4   3  10  428.20   11.96
   4  -3 -10  407.02   10.91
  -4  -3  10  377.80   12.02
   4   3 -10  430.00   11.86
  -4   3  10  408.44   10.49
   4  -3  -9  115.74    5.17
   4   3  -9   96.62    5.05
   4  -3  -8  123.38    5.29
   4   3  -8  119.19    5.45
   4   3  -7   32.60    2.52
   4  -3  -7   32.45    2.43
   4  -3  -6  457.49   12.32
   4   3  -6  441.20   12.33
   4  -3  -5    5.14    0.95
   4   3  -5    8.03    1.17
   4  -3  -5    7.06    1.03
   4   3  -4   81.03    3.63
   4  -3  -4   74.31    3.50
   4   3  -4   71.55    3.51
   4  -3  -4   75.97    3.45
   4  -3  -3  205.59    6.34
   4   3  -3  198.99    6.34
   4  -3  -3  205.88    6.44
  -4  -3   3  183.50    6.00
   4   3  -3  192.66    6.39
   4   3  -2  444.58   11.57
  -4  -3   2  443.84   11.05
   4  -3  -2  462.21   11.36
   4   3  -1  162.83    5.69
  -4  -3   1  162.37    5.10
   4   3  -1  174.98    5.07
   4  -3  -1  176.13    5.55
   4   3  -1  161.92    5.33
   4   3   0   15.81    1.30
  -4  -3   0   17.82    1.26
   4   3   0   18.38    1.44
   4  -3   0   19.35    1.54
   4   3   1  106.24    3.72
  -4  -3  -1  109.52    3.45
   4  -3   1   97.41    3.86
   4   3   1  108.01    4.23
  -4  -3  -2  343.68    8.16
   4  -3   2  344.21    9.12
   4   3   2  332.52    9.64
   4  -3   3  805.08   18.56
   4   3   3  796.38   19.54
   4  -3   4  152.66    5.22
   4   3   4  146.87    5.93
   4   3   5  247.87    8.70
   4  -3   5  251.31    7.65
   4  -3   5  264.99    7.40
   4  -3   6   15.89    1.59
   4   3   6   14.71    1.89
   4  -3   7   78.69    3.89
  -4  -3  -7   76.34    4.86
   4   3   7   76.80    4.68
  -4  -3  -8  150.47    7.47
   4  -3   8  160.10    6.29
   4   3   8  153.38    7.23
  -4   3  -9   26.78    2.17
   4  -3   9   30.91    2.60
  -4   3  -9   24.68    1.99
  -4  -3  -9   27.17    1.88
  -4  -3  -9   30.32    3.32
  -4   3  -9   28.97    2.32
   4   3   9   28.67    3.07
  -4  -3 -10   80.29    3.75
  -4   3 -10   79.14    4.11
  -4   3 -10   73.53    3.73
  -4  -3 -10   84.24    3.56
  -4  -3 -10   77.46    3.45
  -4  -3 -10   82.54    3.71
  -4  -3 -10   68.72    5.31
   4   3  10   71.22    5.19
  -4   3 -10   72.31    3.80
  -4   3 -11   25.63    2.32
  -4  -3 -11   32.30    2.14
  -4  -3 -11   30.68    2.29
  -4   3 -11   29.20    2.39
  -4   3 -11   28.06    2.26
  -4  -3 -11   30.66    2.11
  -4  -3 -11   33.00    2.30
  -4  -3 -11   25.84    3.28
   4   3  11   31.84    3.54
  -4  -3 -12   19.95    1.79
  -4   3 -12   20.82    2.00
  -4  -3 -12   21.53    1.83
  -4   3 -12   16.92    1.93
  -4  -3 -12   20.09    1.89
  -4   3 -12   19.61    1.89
  -4  -3 -12   20.95    1.75
  -4  -3 -13   31.55    2.42
  -4  -3 -13   31.17    2.19
  -4   3 -13   30.16    2.60
  -4   3 -13   33.39    2.56
  -4  -3 -13   37.13    2.52
  -4  -3 -14    5.49    0.97
   4  -3  14    3.88    0.94
  -4  -3 -14    5.82    1.05
  -4  -3 -14    5.27    0.93
  -4   3 -14    4.73    0.99
  -4   3 -14    5.11    1.05
  -4   3 -15   29.13    2.40
   4  -3  15   32.15    2.46
  -4  -3 -15   32.16    2.10
  -4   3 -15   29.32    2.21
  -4  -3 -15   34.90    2.42
  -4  -3 -15   31.54    2.20
  -4   3 -15   31.45    2.35
   4  -3  16    4.93    0.72
  -4   3 -16    2.86    0.72
  -4  -3 -16    4.92    0.85
   4  -3  16    3.88    0.88
  -4   3 -16    4.32    0.76
  -4  -3 -16    3.54    0.80
  -4   3 -16    4.25    0.86
   4  -3  17    2.73    0.63
  -4  -3 -17    1.21    0.46
  -4  -3 -17    2.14    0.60
   4  -3  17    3.63    0.70
  -4   3 -17    2.21    0.62
   4  -3  18    6.94    0.76
  -4  -3 -18    5.64    0.67
   4  -3  18    7.19    0.85
  -4  -3 -18    6.72    0.81
  -4   3 -18    6.15    0.75
   4  -3  18    6.33    0.82
   4  -4 -19   13.78    1.00
   4   4 -18    4.20    0.65
   4  -4 -18    2.65    0.50
   4  -4 -18    5.23    0.79
   4  -4 -17    2.03    0.53
   4  -4 -17    2.29    0.71
  -4   4  17    2.46    0.67
   4   4 -17    1.67    0.55
   4  -4 -16   11.86    1.36
  -4   4  16    9.73    1.38
   4  -4 -16   10.50    1.14
   4  -4 -16    9.80    0.98
   4   4 -16   11.13    1.28
   4   4 -15   88.98    4.05
   4  -4 -15   75.24    3.50
  -4   4  15   85.33    4.28
   4  -4 -15   79.08    3.92
   4  -4 -15   83.99    3.39
   4   4 -15   79.37    4.21
   4  -4 -15   70.36    3.69
   4  -4 -14    1.64    0.66
  -4   4  14    1.73    0.73
   4   4 -14    1.44    0.67
   4   4 -14    0.79    0.46
   4  -4 -14    0.90    0.69
   4  -4 -14    0.74    0.71
   4  -4 -14    3.28    0.75
   4  -4 -14    1.57    0.61
   4   4 -14   -0.10    0.47
   4  -4 -13   41.14    2.92
   4   4 -13   42.10    2.89
   4  -4 -13   40.31    2.59
  -4   4  13   46.16    3.19
   4  -4 -13   41.27    2.48
   4  -4 -13   41.07    2.66
   4   4 -13   38.63    3.00
   4  -4 -13   37.06    2.73
  -4   4  12   12.04    1.70
   4   4 -12   11.64    1.67
  -4   4  12    9.55    1.21
   4  -4 -12   10.56    1.52
   4   4 -12    9.97    1.44
   4  -4 -12    8.59    1.22
   4  -4 -12    8.63    1.27
   4  -4 -12   10.41    1.49
   4  -4 -11    8.42    1.16
  -4   4  11    8.00    1.11
   4   4 -11    9.56    1.53
  -4  -4  11    7.28    1.44
  -4   4  11    9.57    1.44
   4  -4 -11    8.23    1.26
   4   4 -11    7.74    1.60
   4   4 -11    7.51    1.21
   4  -4 -11    7.75    1.60
   4  -4 -11    9.15    1.33
  -4   4  10   40.21    2.39
  -4  -4  10   35.33    3.02
   4   4 -10   41.19    2.71
   4  -4 -10   42.08    3.33
   4  -4 -10   38.81    2.30
   4   4 -10   32.04    3.13
  -4   4  10   43.46    3.03
   4   4 -10   38.65    2.87
   4  -4 -10   36.98    2.68
   4  -4 -10   38.61    2.49
   4   4  -9  100.21    5.62
   4  -4  -9  120.94    5.81
   4  -4  -9  108.46    4.76
   4  -4  -9  108.15    4.15
   4   4  -9  115.72    4.76
   4  -4  -9  113.14    4.51
  -4   4   9  109.81    5.09
  -4   4   9  108.79    4.24
   4   4  -9  117.76    5.16
   4   4  -8   20.31    2.28
   4  -4  -8   22.90    2.36
   4  -4  -8   22.40    1.65
  -4   4   8   24.01    2.21
   4   4  -8   24.14    2.10
  -4   4   8   23.40    1.69
   4  -4  -8   23.57    1.99
   4   4  -7   33.26    2.86
   4  -4  -7   39.76    3.02
   4   4  -6  257.88    9.13
   4  -4  -6  284.85    9.27
   4  -4  -5   33.94    2.54
   4   4  -5   36.81    2.77
   4  -4  -5   38.67    2.80
   4   4  -4  138.25    5.77
   4  -4  -4  148.99    5.88
   4  -4  -4  145.25    5.59
  -4  -4   3   24.34    1.91
   4  -4  -3   28.94    2.18
   4  -4  -3   31.03    2.33
   4   4  -3   28.59    2.30
   4   4  -3   26.17    2.20
   4  -4  -2    6.78    1.13
   4   4  -2    4.68    0.96
   4  -4  -2    5.91    0.99
  -4  -4   2    6.16    0.94
   4   4  -2    5.11    0.94
   4   4  -1   17.76    1.82
   4  -4  -1   19.58    1.80
   4   4  -1   19.12    1.83
  -4  -4   1   19.04    1.52
  -4  -4   0   52.66    2.47
   4   4   0   47.63    2.75
   4   4   0   53.09    3.21
   4  -4   0   52.06    2.95
   4   4   1  336.07   10.90
   4  -4   1  378.36   10.54
   4   4   2   99.56    4.56
   4  -4   2   92.17    4.07
   4  -4   3   55.80    2.99
  -4  -4  -3   51.64    3.44
   4   4   3   55.67    3.48
   4   4   4  116.34    5.54
   4  -4   4  121.29    4.78
  -4  -4  -5    8.45    1.47
   4  -4   5    7.24    1.18
   4   4   5    8.65    1.54
   4  -4   6  213.13    7.16
   4   4   6  206.69    8.46
  -4   4  -7    9.60    1.36
   4   4   7   14.86    2.15
  -4  -4  -7   11.92    2.00
  -4   4  -7   11.33    1.38
   4  -4   7   11.77    1.51
  -4  -4  -8    4.59    1.41
  -4  -4  -8    6.13    0.85
   4   4   8    6.34    1.52
  -4   4  -8    6.18    1.09
  -4   4  -8    4.97    1.04
  -4   4  -9    6.55    1.17
  -4  -4  -9    6.65    0.94
  -4   4  -9    7.11    1.16
   4   4   9    8.91    1.85
  -4  -4  -9    7.80    1.83
  -4  -4 -10   57.39    2.93
  -4   4 -10   61.91    3.57
  -4   4 -10   58.89    3.56
   4   4  10   64.87    5.07
  -4  -4 -10   51.72    4.74
  -4   4 -10   67.13    3.73
  -4  -4 -11    1.74    0.64
  -4   4 -11    1.63    0.76
  -4  -4 -11    1.66    0.67
  -4   4 -11    1.23    0.70
  -4  -4 -11    1.52    0.59
   4  -4  12   39.04    2.81
  -4  -4 -12   38.09    2.59
  -4  -4 -12   39.08    2.38
  -4  -4 -12   41.15    2.50
  -4   4 -12   44.13    2.99
  -4   4 -12   39.79    2.78
  -4   4 -13   41.86    2.83
  -4  -4 -13   43.06    2.50
   4  -4  13   37.18    2.70
  -4  -4 -13   38.43    2.38
  -4  -4 -13   35.49    2.24
  -4   4 -13   33.10    2.49
  -4  -4 -13   36.57    2.51
  -4  -4 -14   24.38    1.79
   4  -4  14   19.83    1.90
  -4  -4 -14   19.93    1.78
  -4  -4 -14   22.88    1.75
  -4   4 -14   21.66    1.97
   4  -4  15    7.52    1.13
  -4  -4 -15    7.76    0.98
  -4  -4 -15    9.22    1.14
  -4  -4 -15    7.45    0.94
  -4   4 -15    7.13    1.08
  -4   4 -16   21.29    1.63
  -4  -4 -16   22.67    1.65
   4  -4  16   23.66    1.71
   4  -4  16   20.67    1.61
   4  -4  16   20.59    1.39
   4  -4  16   19.53    1.60
  -4  -4 -17    0.78    0.41
   4  -4  17    0.52    0.30
   4  -4  17    0.26    0.24
   4  -4  17    0.36    0.32
   4  -4  17    0.11    0.29
  -4   4 -17    0.33    0.32
  -4  -4 -18    2.05    0.39
   4   5 -17    2.33    0.44
   4  -5 -17    2.12    0.49
   4  -5 -17    2.26    0.52
   4  -5 -16   12.15    1.23
   4  -5 -16   10.61    0.91
   4  -5 -16   10.42    1.01
  -4   5  16   11.86    1.26
   4   5 -16   11.86    1.12
   4  -5 -16   11.43    1.10
   4  -5 -15   13.18    1.41
   4  -5 -15   15.19    1.38
   4  -5 -15   15.93    1.37
   4  -5 -15   13.78    1.18
  -4   5  15   16.38    1.60
   4   5 -15   15.76    1.43
   4  -5 -14   33.39    2.27
   4  -5 -14   36.83    2.28
   4  -5 -14   39.35    2.17
  -4   5  14   34.36    2.57
   4  -5 -14   37.18    2.50
   4  -5 -14   35.76    2.12
   4   5 -14   38.12    2.44
   4  -5 -13  136.28    5.56
   4  -5 -13  134.07    5.34
   4  -5 -13  145.18    5.26
   4  -5 -13  142.02    5.01
  -4   5  13  139.96    5.89
   4  -5 -12   29.97    2.36
   4  -5 -12   31.31    2.27
   4  -5 -12   32.82    2.18
  -4   5  12   33.14    2.74
   4  -5 -12   30.62    2.48
  -4   5  12   30.49    2.13
   4   5 -12   38.99    2.64
  -4   5  11   98.37    4.05
  -4   5  11   92.84    4.79
   4  -5 -11   91.50    4.12
   4  -5 -11   90.21    3.90
   4  -5 -11   86.70    4.28
   4  -5 -10    2.78    0.84
   4   5 -10    2.19    0.74
   4  -5 -10    2.52    0.67
  -4   5  10    2.51    0.78
   4  -5 -10    2.65    0.84
   4   5 -10    4.69    1.04
  -4   5  10    1.64    0.64
   4  -5  -9   99.98    4.59
   4  -5  -9  102.04    5.64
   4  -5  -9  101.57    4.02
   4  -5  -9   99.08    4.33
  -4   5   9   96.50    4.92
   4   5  -9   98.71    4.89
  -4   5   9  105.24    4.26
   4   5  -9  112.40    4.70
   4  -5  -8   74.39    3.86
   4  -5  -8   80.60    4.89
   4  -5  -8   79.47    3.46
  -4   5   8   77.84    4.25
   4   5  -8   77.43    4.17
  -4   5   8   84.76    3.70
  -4  -5   8   74.41    4.49
   4   5  -8   88.40    3.98
   4   5  -8   70.55    4.78
   4   5  -7   55.13    4.11
  -4  -5   7   56.16    3.76
   4  -5  -7   60.20    3.36
   4  -5  -7   60.18    4.10
   4  -5  -7   59.62    2.91
  -4   5   7   57.93    3.56
  -4   5   7   59.21    2.99
   4   5  -6   32.33    3.01
   4  -5  -6   35.76    2.23
  -4  -5   6   36.76    2.87
   4  -5  -6   31.84    2.88
  -4   5   6   31.83    2.58
  -4   5   6   35.10    2.26
   4  -5  -5   78.11    4.30
   4   5  -5   70.76    4.41
  -4   5   5   75.54    3.45
   4  -5  -5   83.59    3.53
  -4   5   5   74.19    4.00
   4  -5  -5   78.79    4.56
  -4  -5   5   71.78    4.04
  -4  -5   4  299.71    9.63
   4  -5  -4  339.55   10.64
  -4   5   4  312.53    9.75
  -4   5   4  340.12    8.98
   4   5  -4  285.99   10.24
   4  -5  -4  311.06    9.98
   4   5  -3   25.06    2.39
   4  -5  -3   20.60    2.02
  -4   5   3   22.90    1.78
   4  -5  -3   24.44    2.35
  -4  -5   3   23.63    2.03
   4  -5  -2   10.48    1.43
   4   5  -2   11.89    1.72
  -4  -5   2   14.67    1.50
   4   5  -2   11.84    1.60
   4  -5  -2   15.27    1.82
   4   5  -1  162.58    6.82
   4  -5  -1  151.98    6.08
   4   5  -1  148.93    6.18
   4   5   0   14.39    1.89
  -4  -5   0   14.03    1.74
   4  -5   0   14.07    1.69
   4   5   1   30.24    2.72
   4  -5   1   33.03    2.53
   4   5   2    5.95    1.19
   4  -5   2    7.67    1.26
  -4   5  -2    5.41    0.91
   4  -5   3   70.34    3.75
  -4   5  -3   70.61    3.43
   4   5   4  121.11    6.02
   4  -5   4  128.99    5.42
  -4   5  -4  118.74    5.18
  -4  -5  -4  118.58    6.06
   4   5   4  129.80    6.35
  -4   5  -4  121.89    4.93
   4  -5   5   67.90    3.80
  -4   5  -5   62.60    3.55
  -4  -5  -5   54.34    4.16
   4   5   5   69.85    4.60
  -4   5  -5   60.91    3.34
  -4  -5  -6    3.23    1.19
  -4   5  -6    7.97    1.27
   4   5   6    5.68    1.52
  -4   5  -6    5.92    1.06
  -4  -5  -7   17.53    2.58
  -4   5  -7   13.31    1.60
  -4   5  -7   13.32    1.64
  -4  -5  -7   13.18    2.19
   4   5   7   19.43    2.68
   4   5   8   86.45    6.04
  -4   5  -8   97.26    4.67
  -4  -5  -8   93.63    6.21
   4  -5   8  105.89    4.41
  -4   5  -8  101.26    4.68
  -4  -5  -9   28.25    1.94
  -4   5  -9   27.04    2.33
   4  -5   9   31.59    2.29
  -4   5  -9   29.26    2.41
   4  -5  10  170.91    6.16
  -4   5 -10  167.85    6.42
  -4   5 -10  158.38    6.27
  -4  -5 -10  166.69    5.50
   4  -5  11   28.46    2.21
  -4  -5 -11   25.40    2.03
  -4  -5 -11   32.23    2.03
  -4  -5 -11   31.22    2.09
  -4   5 -11   30.43    2.44
  -4  -5 -12   32.87    2.24
  -4   5 -12   32.50    2.48
  -4  -5 -12   32.03    2.00
  -4  -5 -12   33.59    2.14
   4  -5  12   32.26    2.33
   4  -5  12   29.63    2.17
   4  -5  13    1.29    0.49
  -4  -5 -13    1.45    0.58
   4  -5  13    0.90    0.48
  -4  -5 -13    0.98    0.46
  -4   5 -13    1.82    0.59
   4  -5  14   16.12    1.43
  -4  -5 -14   17.95    1.50
   4  -5  14   17.71    1.54
  -4   5 -14   17.37    1.56
  -4  -5 -14   17.68    1.39
   4  -5  15   40.69    2.20
   4  -5  15   43.74    2.33
   4  -5  15   40.49    2.12
  -4  -5 -15   39.41    1.99
   4  -5  15   43.79    2.16
  -4  -5 -15   39.03    2.12
  -4   5 -15   41.62    2.24
   4  -5  16   13.61    1.00
  -4  -5 -16   15.06    1.10
   4  -5  16   11.68    0.95
  -4   5 -16   13.35    1.06
   4  -5  16   14.09    1.13
   4  -5  16   10.89    0.96
   4  -6 -16    3.43    0.52
   4  -6 -16    3.44    0.49
   4  -6 -16    3.06    0.50
   4  -6 -15   12.00    1.01
  -4   6  15   11.56    1.11
   4  -6 -15   11.38    0.89
   4  -6 -15   12.93    1.13
   4  -6 -14    6.81    0.81
   4  -6 -14    7.20    0.97
   4   6 -14    8.20    0.87
   4  -6 -14    9.37    1.00
   4  -6 -14    7.86    0.85
  -4   6  14    8.77    1.08
   4   6 -13   26.16    1.74
   4  -6 -13   28.05    1.87
   4  -6 -13   22.76    1.58
  -4   6  13   22.44    1.90
   4  -6 -13   26.25    1.95
   4  -6 -12    2.72    0.67
   4  -6 -12    2.34    0.68
   4  -6 -12    1.93    0.65
   4  -6 -12    2.41    0.69
  -4   6  12    1.32    0.53
  -4   6  12    2.51    0.85
   4   6 -12    3.93    0.79
   4  -6 -11    6.19    0.96
   4  -6 -11    4.46    1.04
   4  -6 -11    4.22    0.80
   4  -6 -11    4.52    0.88
   4   6 -11    7.19    1.01
  -4   6  11    4.55    1.01
  -4   6  11    4.46    0.93
  -4   6  10   36.54    2.32
   4  -6 -10   31.74    1.96
   4  -6 -10   33.94    2.18
  -4   6  10   35.05    2.65
   4   6 -10   37.09    2.35
   4  -6 -10   33.46    2.29
   4  -6 -10   36.33    2.43
   4  -6  -9   19.46    1.56
  -4   6   9   18.34    1.67
   4  -6  -9   19.42    1.76
  -4   6   9   20.99    2.07
   4  -6  -9   21.97    1.91
   4   6  -9   19.81    1.73
  -4   6   8    7.43    1.08
   4  -6  -8    5.86    1.08
   4  -6  -8    6.59    0.97
  -4   6   8    8.40    1.33
  -4   6   7    5.99    0.97
   4  -6  -7    3.71    0.88
   4  -6  -7    5.49    0.95
  -4   6   7    3.82    1.03
  -4   6   6  140.60    5.16
   4  -6  -6  133.04    5.34
  -4   6   6  129.01    5.70
  -4   6   5   41.34    2.99
  -4   6   5   40.68    2.57
  -4  -6   5   41.26    3.07
   4  -6  -4   38.87    3.27
  -4   6   4   38.30    2.46
  -4   6   4   38.48    2.83
   4  -6  -3   44.90    3.43
  -4   6   3   41.04    2.89
  -4   6   3   41.04    2.57
  -4   6   2   30.40    2.20
  -4   6   2   28.11    2.42
   4  -6  -2   34.12    2.92
   4  -6  -2   28.69    2.59
   4  -6  -1   96.10    4.85
  -4   6   1  102.14    4.78
   4  -6  -1  111.15    5.40
   4   6  -1   95.64    5.49
  -4   6   1   98.81    4.25
   4  -6   0  105.24    5.16
   4   6   0  101.04    5.66
  -4   6   0  107.44    4.53
   4  -6   0  117.97    5.53
   4   6   1   83.08    5.09
  -4   6  -1   90.37    4.08
   4  -6   1   96.09    4.85
  -4   6  -2   83.10    3.91
   4  -6   2   88.77    4.59
   4   6   3   13.51    1.99
   4  -6   3   16.82    1.96
  -4  -6  -3   12.04    2.02
  -4   6  -3   13.61    1.53
  -4   6  -4   28.88    2.23
  -4  -6  -4   27.00    3.00
  -4   6  -5    7.17    1.15
  -4   6  -6    7.81    1.23
  -4   6  -7    9.53    1.32
  -4   6  -8   11.86    1.48
  -4  -6  -9   15.93    1.43
  -4   6  -9   15.53    1.64
  -4  -6 -10    6.93    0.94
  -4   6 -10    6.07    1.05
  -4  -6 -11    9.60    1.09
  -4  -6 -11    9.32    1.08
  -4   6 -11    9.93    1.26
  -4  -6 -12   23.43    1.62
  -4  -6 -12   22.42    1.56
  -4   6 -12   26.06    1.91
   4  -6  12   25.62    1.83
   4  -6  13   14.31    1.26
  -4  -6 -13   13.49    1.13
  -4   6 -13   14.46    1.30
  -4  -6 -13   13.26    1.10
   4  -6  14   10.24    0.94
  -4  -6 -14    8.33    0.81
  -4  -6 -14    8.34    0.79
  -4   6 -14    8.16    0.90
   4  -6  14    8.63    0.90
   4  -6  15    7.71    0.69
   4  -6  15    7.10    0.67
   4  -6  15    5.89    0.64
  -4   6 -15    5.40    0.62
   4  -7 -14   10.31    0.83
   4  -7 -14   12.17    0.86
   4  -7 -13   13.88    1.11
   4  -7 -13   14.22    1.08
   4  -7 -13   13.81    0.99
   4  -7 -13   13.49    0.97
   4  -7 -12    3.60    0.66
   4  -7 -12    4.55    0.71
   4  -7 -12    4.58    0.65
  -4   7  12    4.00    0.65
  -4   7  11   51.23    2.63
   4  -7 -11   59.04    2.54
   4  -7 -11   53.69    2.47
   4  -7 -11   59.00    2.83
  -4   7  11   62.31    2.67
  -4   7  10    6.02    0.90
   4  -7 -10    6.23    0.86
   4  -7 -10    5.11    0.77
  -4   7  10    5.66    0.87
   4  -7 -10    6.52    0.97
  -4   7   9   34.87    2.32
   4  -7  -9   30.56    2.00
  -4   7   9   36.90    2.19
  -4   7   8   37.81    2.29
   4  -7  -8   35.01    1.96
   4  -7  -8   33.13    2.15
  -4   7   8   36.31    2.47
  -4   7   7   14.02    1.43
   4  -7  -7   13.95    1.27
  -4   7   7   14.29    1.57
  -4   7   6    6.67    1.10
   4  -7  -6    6.13    0.92
  -4   7   5   22.11    1.84
  -4   7   4   63.56    3.26
  -4   7   3   32.49    2.26
  -4   7   2    7.78    1.16
  -4   7   1    3.32    0.80
  -4   7   0    9.98    1.32
  -4   7  -1   22.40    1.92
  -4   7  -2   57.69    3.19
  -4   7  -3   12.66    1.47
  -4   7  -4    0.28    0.43
  -4   7  -5   22.43    1.94
  -4   7  -6   10.67    1.36
  -4   7  -7   -0.17    0.46
  -4   7  -8    3.58    0.81
  -4   7  -9    4.81    0.83
  -4   7 -10   24.91    1.74
  -4  -7 -10   21.24    1.40
  -4  -7 -11    3.08    0.53
   4  -7  11    2.98    0.58
  -4   7 -11    2.47    0.57
   4  -7  12   19.56    1.26
  -4   7 -12   17.45    1.24
  -4  -7 -12   15.17    0.99
   4  -7  13    2.29    0.42
  -4   7 -13    2.80    0.45
   4  -8 -11    0.44    0.27
   4  -8 -11    0.42    0.22
  -4   8  10    3.62    0.52
   4  -8 -10    3.83    0.58
   4  -8 -10    2.91    0.50
   4  -8 -10    3.99    0.54
   4  -8  -9    4.95    0.68
   4  -8  -9    7.37    0.76
   4  -8  -9    7.14    0.74
  -4   8   9    7.35    0.79
  -4   8   8   10.31    1.01
   4  -8  -8    9.08    0.96
   4  -8  -8    8.38    0.87
   4  -8  -8    7.50    0.82
  -4   8   7   19.95    1.46
   4  -8  -7   17.58    1.30
  -4   8   6   21.20    1.54
   4  -8  -6   19.00    1.42
   4  -8  -6   20.64    1.32
   4  -8  -5   59.90    2.53
  -4   8   5   62.12    2.86
  -4   8   4   -0.16    0.53
  -4   8   3   24.60    1.81
  -4   8   2    2.82    0.72
  -4   8   1   15.62    1.47
  -4   8   0   15.26    1.48
  -4   8  -1   11.82    1.27
  -4   8  -2    7.79    1.04
  -4   8  -3   31.55    2.05
  -4   8  -4   76.33    3.35
  -4   8  -5    8.41    1.02
  -4   8  -6    0.94    0.46
  -4   8  -7    8.79    1.03
   4  -8   7    9.05    0.83
  -4  -8  -8    1.25    0.36
  -4   8  -8    2.33    0.52
   4  -8   8    2.32    0.45
   4  -8   9    1.00    0.28
   4  -8   9    0.29    0.23
  -4  -8  -9    1.03    0.31
  -4   8  -9    0.13    0.30
  -4   8 -10   -0.16    0.27
  -4   9   7    2.79    0.41
   4  -9  -6   27.08    1.28
  -4   9   6   30.43    1.39
  -4   9   5   16.21    1.05
  -4   9   4    7.61    0.77
   4  -9  -3   21.39    1.08
  -4   9   3   23.40    1.34
  -4   9   2    1.41    0.35
   4  -9  -2    2.82    0.45
  -4   9   1    1.74    0.39
  -4   9   0    2.30    0.47
  -4   9  -1    4.70    0.68
  -4   9  -2    9.63    0.87
  -4   9  -3    6.68    0.74
  -4   9  -4    9.85    0.84
  -4   9  -5    7.50    0.70
  -4   9  -6    7.78    0.66
   5   0 -20    0.10    0.28
   5   0 -19    4.11    0.71
   5   0 -19    5.84    0.91
   5   0 -18   11.64    1.37
   5   0 -18   15.59    1.40
   5   0 -17   30.81    2.38
   5   0 -17   30.61    2.16
   5   0 -16   35.45    2.41
   5   0 -16   29.98    2.50
   5   0 -15   13.01    1.69
  -5   0  15   10.52    1.36
   5   0 -14   14.74    1.59
   5   0 -14   16.01    1.90
   5   0 -13   13.68    1.57
   5   0 -13   13.95    1.71
   5   0 -13   13.77    1.86
  -5   0  13   11.90    1.47
  -5   0  12   32.89    2.42
   5   0 -12   29.67    2.60
   5   0 -12   32.92    2.47
   5   0 -12   38.64    2.42
   5   0 -11    0.73    0.48
  -5   0  10   51.30    2.62
   5   0 -10   44.57    2.92
  -5   0   9   45.86    2.42
  -5   0   8   13.33    1.22
  -5   0   7  644.05   14.98
  -5   0   6  328.86    8.44
  -5   0   5   24.76    1.52
   5   0  -5   28.18    1.17
  -5   0   4   18.17    1.23
   5   0  -4   17.39    0.92
   5   0  -3   32.15    1.65
   5   0  -3   28.37    1.30
   5   0  -2    3.82    0.40
   5   0  -2    3.33    0.47
  -5   0   2    4.39    0.57
   5   0  -2    3.08    0.42
   5   0  -1  374.48    8.99
  -5   0   1  404.68    9.30
  -5   0   0  316.17    7.67
   5   0   0  295.98    7.57
   5   0   1  159.40    4.79
  -5   0  -1  165.26    4.76
   5   0   2  413.47   10.22
   5   0   3 1489.52   31.51
   5   0   3 1422.54   31.45
   5   0   4  130.09    4.71
   5   0   4  130.50    4.75
   5   0   5  239.91    7.49
   5   0   6  395.58   11.22
   5   0   7  284.82    9.24
   5   0   8  291.16    9.82
   5   0   9   95.74    5.22
  -5   0 -10    0.99    0.48
   5   0  10    0.30    0.35
  -5   0 -10    1.95    0.86
  -5   0 -10    1.60    0.47
   5   0  10    1.56    0.75
  -5   0 -11  107.89    4.69
   5   0  11  102.65    4.53
  -5   0 -11  108.35    4.62
  -5   0 -11  106.35    6.13
   5   0  11   96.67    5.72
  -5   0 -12   10.11    1.39
  -5   0 -12    9.67    1.37
   5   0  12    9.87    1.39
   5   0  12    7.38    1.67
  -5   0 -13    7.49    1.25
   5   0  13    9.37    1.30
  -5   0 -13    7.37    1.21
  -5   0 -14   31.82    2.49
   5   0  14   29.07    2.29
  -5   0 -14   32.33    2.56
   5   0  15   -0.01    0.43
  -5   0 -15    0.62    0.68
  -5   0 -15    0.32    0.57
  -5   0 -16   75.58    3.74
  -5   0 -16   71.64    3.79
   5   0  16   71.84    3.47
   5   0  17   57.44    2.88
  -5   0 -17   60.58    3.10
   5   0  17   55.38    2.74
  -5   0 -17   56.41    3.09
  -5   0 -18    1.43    0.50
   5   0  18    0.61    0.37
   5   0  18    1.13    0.40
  -5   0 -18   -0.20    0.35
  -5   0 -19   24.89    1.48
  -5   0 -19   25.25    1.55
   5  -1 -20    4.99    0.61
   5   1 -20    4.62    0.67
   5  -1 -20    5.79    0.77
   5   1 -20    4.47    0.61
   5   1 -19    8.65    1.03
   5   1 -19    9.29    1.08
   5  -1 -19    8.97    0.97
   5  -1 -19    8.79    0.97
   5  -1 -18    7.44    1.04
   5  -1 -18    5.10    0.85
   5   1 -18    6.44    1.04
   5   1 -18    4.76    0.89
   5   1 -17    9.96    1.39
   5  -1 -17   11.89    1.40
   5   1 -17    8.80    1.27
   5  -1 -17   12.88    1.48
   5  -1 -16    7.85    1.19
  -5   1  16    5.86    1.19
   5   1 -16    7.26    1.24
   5  -1 -16    8.23    1.26
   5  -1 -15    9.19    1.30
   5  -1 -15    7.84    1.30
  -5   1  15    8.24    1.45
   5   1 -15    9.58    1.43
   5  -1 -15    6.58    1.20
   5   1 -14  184.73    7.10
   5  -1 -14  180.11    6.50
   5  -1 -14  195.05    6.05
   5  -1 -14  182.01    6.88
   5   1 -14  174.39    6.87
   5   1 -13   58.83    3.67
   5  -1 -13   53.44    3.35
   5   1 -13   51.53    3.73
   5  -1 -13   55.66    3.65
   5  -1 -13   63.12    2.95
   5  -1 -13   54.68    3.16
  -5   1  13   58.17    3.53
   5   1 -13   57.14    3.50
   5  -1 -12    3.99    0.90
   5  -1 -12    4.04    0.93
   5   1 -12    3.51    0.98
  -5  -1  12    4.16    0.94
  -5   1  12    2.88    0.92
   5   1 -12    4.63    1.04
   5   1 -12    3.27    0.93
   5  -1 -11   34.84    2.43
   5   1 -11   30.93    2.60
   5  -1 -11   33.72    1.97
   5   1 -11   30.37    2.35
  -5  -1  11   31.89    2.34
  -5  -1  10   22.22    1.88
   5   1 -10   20.64    2.00
  -5  -1   9    8.27    1.12
   5   1  -9    9.63    1.30
  -5   1   8   91.56    3.27
   5   1  -8   82.28    3.84
  -5  -1   8   83.67    3.69
   5   1  -7  133.28    4.91
   5  -1  -7  136.94    4.26
  -5   1   7  133.61    4.22
  -5  -1   7  134.95    4.79
  -5   1   6   57.83    2.36
   5   1  -6   55.84    2.73
   5  -1  -6   51.66    2.24
  -5  -1   6   53.78    2.66
  -5  -1   5   35.28    2.00
   5   1  -5   37.15    2.06
   5  -1  -5   32.84    1.69
  -5   1   5   37.98    1.81
  -5  -1   4   85.81    3.27
   5  -1  -4   84.09    3.33
  -5   1   4   89.03    3.04
   5   1  -4   86.40    3.23
   5  -1  -4   87.80    2.98
  -5  -1   3  525.20   12.13
   5   1  -3  529.85   12.00
   5  -1  -3  522.91   11.76
   5  -1  -3  509.47   12.13
  -5   1   3  529.72   11.89
   5  -1  -2   90.21    3.09
   5   1  -2   90.85    3.17
  -5   1   2   94.29    3.26
   5  -1  -2   98.24    3.40
   5   1  -2  102.18    3.22
  -5  -1   2   98.31    3.31
   5  -1  -1  102.94    3.40
   5   1  -1  112.14    2.94
  -5  -1   1  110.90    3.52
  -5   1   1  107.12    3.59
   5   1  -1  105.72    3.26
   5   1   0   93.93    2.49
   5  -1   0   96.88    3.22
   5   1   0   91.28    2.77
   5   1   0   92.67    3.31
  -5  -1   0   91.63    3.10
  -5  -1  -1   12.06    0.95
   5  -1   1   11.82    1.01
   5   1   1   12.27    1.12
   5   1   1   12.77    0.73
   5   1   2  241.77    5.42
  -5  -1  -2  254.73    6.50
   5   1   2  243.95    7.02
   5  -1   2  262.29    6.85
   5   1   3  197.95    6.37
   5  -1   3  211.90    6.14
   5  -1   4  165.46    5.39
   5  -1   4  158.21    5.29
   5   1   4  152.97    5.58
   5  -1   5  432.09   11.59
   5   1   5  451.05   12.24
   5  -1   5  458.48   11.79
   5  -1   6   11.07    1.35
   5   1   6   12.49    1.55
   5  -1   6   16.07    1.64
   5  -1   7  195.98    6.96
   5  -1   7  192.51    7.00
   5   1   7  200.86    7.61
   5  -1   8   12.08    1.61
   5   1   8    9.35    1.63
   5  -1   9   93.55    4.90
   5   1   9   95.08    5.37
  -5  -1 -10   63.37    3.24
  -5   1 -10   61.06    3.37
  -5   1 -10   63.78    3.31
  -5  -1 -10   65.01    3.30
  -5  -1 -10   58.80    2.87
  -5  -1 -10   58.40    4.53
   5  -1  10   59.13    4.02
   5   1  10   61.76    4.51
   5   1  11   39.86    2.54
  -5  -1 -11   42.34    2.72
  -5   1 -11   43.50    2.88
  -5  -1 -11   41.63    2.43
   5   1  11   38.70    3.65
  -5  -1 -11   40.02    2.63
  -5  -1 -11   38.15    3.74
  -5   1 -11   40.47    2.71
  -5   1 -12  143.80    5.70
   5   1  12  138.22    5.35
  -5  -1 -12  146.23    5.66
  -5   1 -12  142.82    5.84
  -5  -1 -12  141.67    5.59
  -5  -1 -12  135.15    5.09
  -5  -1 -12  133.61    7.59
   5   1  12  134.42    7.31
   5  -1  12  134.30    5.63
  -5   1 -13  124.60    5.52
   5  -1  13  124.33    5.43
  -5   1 -13  125.58    5.38
  -5  -1 -13  135.52    5.45
  -5  -1 -13  124.88    5.34
  -5   1 -14  143.67    5.84
  -5   1 -14  141.92    6.00
  -5  -1 -14  141.81    5.81
   5  -1  14  141.61    5.84
   5  -1  14  142.34    5.43
  -5  -1 -14  156.67    5.97
  -5  -1 -15    9.04    1.31
  -5   1 -15   10.19    1.36
   5   1  15   11.06    1.40
  -5   1 -15    8.43    1.38
  -5  -1 -15   10.40    1.41
   5  -1  15   11.11    1.27
   5  -1  15   10.90    1.43
  -5   1 -16   25.83    2.20
  -5   1 -16   28.24    2.18
  -5  -1 -16   22.50    1.98
  -5  -1 -16   25.74    2.08
   5  -1  16   25.09    1.79
   5  -1  16   23.64    1.99
  -5  -1 -17   15.05    1.49
   5  -1  17   16.64    1.50
  -5   1 -17   13.03    1.37
  -5  -1 -17   16.12    1.54
  -5   1 -17   14.48    1.50
  -5   1 -18    1.24    0.47
   5  -1  18    2.28    0.55
  -5   1 -18    2.22    0.58
  -5  -1 -18    2.21    0.59
   5  -1  18    2.28    0.54
   5  -1  18    2.56    0.57
  -5  -1 -18    2.51    0.58
  -5  -1 -19    8.41    0.83
  -5  -1 -19    8.59    0.83
   5  -2 -20   16.77    1.19
   5  -2 -19   11.90    1.11
   5   2 -19   11.22    1.13
   5   2 -19   11.10    1.14
   5  -2 -18   12.14    1.30
   5   2 -18   14.27    1.45
   5   2 -18   12.68    1.38
   5  -2 -17    1.06    0.54
   5  -2 -17    2.65    0.73
   5   2 -17    1.07    0.60
  -5   2  17    0.94    0.63
   5   2 -17    1.92    0.70
   5  -2 -16    1.33    0.69
   5   2 -16    2.67    0.86
   5   2 -16    2.20    0.84
   5  -2 -16    2.58    0.80
  -5   2  16    3.07    0.90
   5  -2 -15   33.88    2.72
   5  -2 -15   37.94    2.34
   5   2 -15   36.27    2.68
   5  -2 -15   32.64    2.51
   5   2 -15   35.94    2.84
  -5   2  14   17.98    2.01
   5   2 -14   20.57    2.23
   5  -2 -14   18.80    1.91
   5  -2 -14   19.98    1.71
   5   2 -14   25.69    2.19
   5   2 -14   18.55    2.01
   5  -2 -14   19.82    2.03
   5  -2 -13   15.10    1.65
   5  -2 -13   16.11    1.81
   5   2 -13   14.30    2.05
  -5  -2  13   13.04    1.73
   5  -2 -13   14.89    1.46
   5   2 -13   15.48    1.92
   5  -2 -13   14.27    1.41
  -5   2  13   15.73    1.79
   5   2 -13   15.83    1.81
  -5  -2  12   14.00    1.77
   5  -2 -12   12.61    1.55
   5  -2 -12   14.11    1.70
   5   2 -12   16.52    2.15
   5  -2 -12   14.26    1.39
   5  -2 -12   15.58    1.43
   5  -2 -12   14.52    1.54
  -5   2  12   15.58    1.80
   5   2 -12   16.74    1.86
   5   2 -12   14.57    1.87
   5   2 -11   12.86    1.55
   5  -2 -11   13.34    1.58
   5  -2 -11   13.19    1.27
   5   2 -11    9.36    1.54
   5  -2 -11   13.89    1.31
  -5  -2  11   10.83    1.49
   5  -2 -11   12.93    1.44
   5   2 -11   11.83    1.63
   5  -2 -11   12.03    1.36
  -5   2  11   12.68    1.55
   5   2 -10   69.49    4.07
  -5  -2  10   72.57    3.89
   5  -2  -9   32.14    2.19
  -5  -2   9   30.15    2.32
  -5  -2   8   72.09    3.66
   5   2  -8   68.10    3.70
   5  -2  -8   76.78    3.48
  -5  -2   7  234.79    7.48
   5   2  -7  230.27    7.59
   5  -2  -7  250.44    7.33
   5  -2  -6  585.61   13.72
  -5  -2   6  558.02   13.92
  -5  -2   5  211.29    6.59
   5  -2  -5  219.97    6.86
   5   2  -5  209.66    6.59
   5  -2  -5  217.31    6.45
   5  -2  -4  210.46    6.40
   5   2  -4  191.38    6.15
  -5  -2   4  212.89    6.32
   5  -2  -4  213.90    6.16
   5   2  -4  205.11    6.24
   5  -2  -3   60.70    2.72
   5   2  -3   59.79    2.79
   5   2  -3   57.76    2.67
  -5  -2   3   61.45    2.78
   5   2  -3   65.23    2.32
   5  -2  -3   64.84    2.94
   5   2  -2  153.45    5.06
   5   2  -2  160.80    4.58
   5  -2  -2  170.05    5.03
  -5  -2   2  160.01    4.93
  -5  -2   1  118.08    3.92
   5  -2  -1  126.25    4.14
   5   2  -1  120.29    3.96
   5   2  -1  113.04    3.82
   5  -2   0  299.04    7.79
   5   2   0  277.20    7.25
   5   2   0  285.48    7.76
  -5  -2   0  300.23    7.46
   5  -2   1  231.99    6.45
   5   2   1  210.28    6.57
  -5  -2  -1  221.65    5.95
   5   2   1  229.05    5.80
  -5  -2  -2  290.40    7.31
   5  -2   2  297.06    7.97
   5   2   2  295.73    6.81
   5   2   2  271.18    8.28
  -5  -2  -3  127.37    3.97
   5  -2   3  133.29    4.61
   5   2   3  126.23    4.99
   5   2   4   80.44    3.97
   5  -2   4   82.30    3.54
   5  -2   5  120.43    4.64
   5  -2   5  130.50    4.90
   5   2   5  118.57    5.34
   5  -2   6  403.92   11.22
   5  -2   6  394.08   10.93
   5   2   6  400.68   12.27
   5  -2   7   29.72    2.34
   5   2   7   29.02    2.75
   5  -2   7   29.32    2.40
   5  -2   8   97.34    4.82
   5  -2   8  102.76    4.81
   5   2   8  100.56    5.56
  -5   2  -9  121.16    4.89
  -5  -2  -9  126.55    4.71
  -5   2  -9  124.68    5.07
  -5  -2  -9  111.86    6.50
   5   2   9  107.99    6.17
  -5   2 -10   39.53    2.75
  -5  -2 -10   34.97    2.34
  -5   2 -10   34.68    2.51
  -5  -2 -10   38.65    2.50
  -5  -2 -10   38.05    2.23
  -5  -2 -10   33.95    3.57
   5   2  10   38.54    3.65
  -5  -2 -11   13.70    1.51
  -5  -2 -11   15.35    2.52
  -5   2 -11   14.55    1.66
  -5  -2 -11   15.99    1.69
  -5   2 -11   15.74    1.57
  -5  -2 -11   15.84    1.51
   5   2  11   12.77    2.23
  -5   2 -11   13.41    1.64
   5  -2  12  243.40    8.28
  -5  -2 -12  238.15    7.78
  -5   2 -12  241.46    8.13
  -5  -2 -12  237.79    7.88
  -5   2 -12  240.12    7.70
  -5  -2 -12  233.83    7.36
  -5   2 -12  237.32    8.29
  -5  -2 -13    8.79    1.22
  -5  -2 -13    9.85    1.30
  -5   2 -13   11.01    1.56
   5  -2  13    9.96    1.42
  -5  -2 -13    8.66    1.28
  -5   2 -13   10.44    1.37
  -5   2 -13    8.74    1.29
   5  -2  14  138.46    4.83
  -5  -2 -14  133.43    5.35
  -5   2 -14  127.53    5.45
  -5  -2 -14  134.98    5.43
  -5   2 -14  136.28    5.82
  -5   2 -14  129.77    5.12
   5  -2  14  132.34    5.62
  -5   2 -15    4.33    1.01
  -5  -2 -15    4.36    0.90
   5  -2  15    3.96    0.92
  -5   2 -15    3.91    0.89
  -5  -2 -15    5.68    1.06
   5  -2  15    4.01    0.86
  -5  -2 -16   15.40    1.53
  -5   2 -16   19.18    1.62
  -5   2 -16   16.97    1.63
  -5  -2 -16   19.24    1.76
   5  -2  16   16.10    1.64
  -5   2 -16   17.66    1.81
   5  -2  16   18.84    1.58
  -5   2 -17    6.79    1.02
   5  -2  17    4.63    0.83
  -5   2 -17    5.41    0.86
  -5  -2 -17    4.01    0.73
  -5  -2 -17    6.66    0.96
  -5   2 -17    4.22    0.75
   5  -2  17    5.40    0.77
   5  -2  18    5.02    0.75
  -5  -2 -18    3.82    0.65
  -5   2 -18    3.54    0.59
  -5  -2 -18    5.82    0.81
   5  -2  18    6.41    0.82
  -5  -2 -19   10.76    0.87
   5  -3 -19    6.94    0.82
   5   3 -19    8.45    0.82
   5  -3 -18    1.38    0.48
   5   3 -18    1.70    0.50
   5   3 -18    0.84    0.41
   5   3 -18    1.20    0.53
   5  -3 -17    8.46    1.13
   5  -3 -17    9.20    0.96
   5   3 -17    8.63    1.15
  -5   3  17   10.39    1.32
   5   3 -17   10.14    1.32
   5  -3 -16   48.48    2.93
   5  -3 -16   46.64    2.56
   5  -3 -16   44.95    2.94
   5   3 -16   48.99    2.93
   5  -3 -16   53.22    2.65
  -5   3  16   47.93    3.11
   5   3 -16   44.03    3.02
   5  -3 -16   48.22    2.79
   5  -3 -15   32.14    2.50
   5   3 -15   38.89    2.66
   5  -3 -15   36.35    2.28
  -5   3  15   36.25    2.85
   5  -3 -15   32.22    2.57
   5   3 -15   37.15    2.86
   5   3 -14  161.01    6.17
   5  -3 -14  159.38    6.14
   5  -3 -14  159.85    5.60
   5  -3 -14  155.91    5.48
  -5   3  14  159.03    6.53
   5   3 -14  153.78    6.48
   5  -3 -14  153.40    6.25
   5  -3 -13    7.68    1.30
   5  -3 -13    7.70    1.09
   5   3 -13    9.48    1.36
   5  -3 -13    6.97    1.16
   5   3 -13    7.73    1.41
   5  -3 -13    6.28    0.98
  -5   3  13    7.96    1.34
   5   3 -12   11.60    1.78
   5  -3 -12   10.00    1.41
   5   3 -12   10.69    1.56
  -5  -3  12   11.65    1.65
   5  -3 -12   12.09    1.54
   5   3 -12   13.60    1.56
   5  -3 -12   12.92    1.40
   5   3 -12   11.95    1.99
   5  -3 -12   14.06    1.37
   5  -3 -12   11.39    1.37
  -5   3  12   12.75    1.72
   5   3 -11   32.52    2.83
  -5   3  11   32.07    2.10
   5   3 -11   30.27    2.99
   5   3 -11   39.84    2.63
   5  -3 -11   37.06    2.22
   5  -3 -11   32.08    2.30
  -5   3  11   37.34    2.82
   5   3 -11   35.92    2.75
   5  -3 -11   30.96    2.49
  -5  -3  11   34.05    2.90
   5   3 -10   50.09    3.44
   5   3 -10   47.09    3.61
  -5  -3  10   44.87    3.25
   5  -3 -10   46.57    2.98
   5  -3 -10   52.10    3.34
   5   3 -10   53.51    2.96
   5  -3 -10   54.63    2.65
   5  -3 -10   47.39    2.73
  -5   3  10   47.88    3.22
   5  -3 -10   42.37    2.44
   5   3 -10   47.46    3.11
  -5   3  10   46.75    2.49
   5   3  -9   52.22    3.44
  -5  -3   9   54.19    3.49
   5   3  -9   45.70    3.45
   5  -3  -9   53.76    3.13
   5  -3  -9   50.91    3.29
   5  -3  -9   55.79    2.88
  -5   3   9   53.02    3.30
   5   3  -9   53.89    3.19
  -5  -3   8  270.24    8.98
   5  -3  -8  292.63    9.05
   5   3  -8  266.39    9.29
   5   3  -7  240.92    8.55
  -5  -3   7  254.44    8.38
   5  -3  -6   28.76    2.35
   5   3  -6   31.49    2.44
   5  -3  -6   33.98    2.41
  -5  -3   6   30.51    2.29
   5   3  -5    3.98    0.84
  -5  -3   5    2.61    0.74
   5  -3  -5    1.95    0.56
   5  -3  -5    4.28    0.89
   5   3  -4   34.62    2.37
  -5  -3   4   34.77    2.29
   5  -3  -4   35.59    2.37
   5   3  -4   34.69    2.36
   5  -3  -4   38.38    2.38
   5   3  -3   85.75    3.94
   5  -3  -3   96.29    4.06
  -5  -3   3   93.59    3.80
   5   3  -3   79.45    3.73
   5  -3  -3   98.33    4.00
   5   3  -2  138.71    5.38
  -5  -3   2  154.37    5.09
   5  -3  -2  159.47    5.40
   5   3  -2  154.31    5.29
  -5  -3   1  133.42    4.61
   5   3  -1  132.66    5.19
   5   3  -1  144.09    4.93
   5  -3  -1  140.15    4.98
  -5  -3   0  284.92    7.51
   5  -3   0  293.73    8.12
   5   3   0  296.04    8.18
   5   3   1  327.25    8.39
  -5  -3  -1  331.85    8.22
   5   3   1  314.08    9.18
   5  -3   1  308.06    8.86
   5  -3   2   88.47    3.77
  -5  -3  -2   94.79    3.20
   5   3   2   88.60    4.17
   5   3   3  340.18   10.51
   5  -3   3  363.89    9.85
   5  -3   4   61.67    3.15
   5   3   4   56.79    3.57
   5   3   5  140.54    6.42
   5  -3   5  158.55    5.76
   5  -3   5  155.57    5.47
   5  -3   6  127.70    4.98
   5   3   6  127.30    6.12
   5  -3   6  125.33    5.27
   5  -3   7   65.94    3.72
   5   3   7   58.51    4.23
  -5   3  -8    8.43    1.27
  -5   3  -8    7.25    1.14
   5   3   8    7.23    1.65
  -5  -3  -8    8.34    1.10
  -5  -3  -8    7.16    1.58
   5  -3   8    6.08    1.28
  -5   3  -9   34.37    2.57
  -5   3  -9   35.38    2.60
  -5  -3  -9   35.12    2.30
   5  -3   9   30.96    2.79
  -5  -3  -9   35.36    2.11
  -5  -3  -9   37.47    3.78
  -5  -3  -9   32.81    2.11
   5   3   9   29.75    3.30
  -5   3  -9   35.66    2.45
  -5   3 -10   84.96    4.38
   5  -3  10   84.36    4.26
  -5  -3 -10   86.60    3.98
  -5   3 -10   87.15    4.32
  -5  -3 -10   91.16    3.71
  -5  -3 -10   81.25    5.92
   5   3  10   81.53    5.70
  -5  -3 -10   86.72    3.69
   5  -3  11   71.44    3.92
  -5  -3 -11   68.87    3.58
  -5   3 -11   72.73    3.81
  -5  -3 -11   68.15    3.26
  -5  -3 -11   69.09    3.32
  -5   3 -11   68.04    3.85
  -5   3 -11   69.24    3.96
  -5  -3 -12   68.66    3.45
  -5   3 -12   68.56    3.98
  -5   3 -12   72.19    3.82
   5  -3  12   68.31    3.88
  -5   3 -12   65.54    3.78
  -5  -3 -12   67.21    3.61
  -5  -3 -12   67.39    3.31
  -5   3 -13  106.85    5.05
  -5   3 -13  109.75    4.77
   5  -3  13   99.18    4.79
  -5   3 -13   97.40    4.68
  -5  -3 -13  101.70    4.55
  -5  -3 -13  105.98    4.41
  -5  -3 -13  101.26    4.18
  -5  -3 -14   10.08    1.25
  -5   3 -14    8.98    1.32
  -5  -3 -14    9.09    1.32
  -5   3 -14    9.84    1.31
  -5  -3 -14    7.73    1.07
   5  -3  14    6.84    1.19
  -5   3 -14    8.93    1.39
  -5  -3 -15   48.48    2.66
  -5   3 -15   47.26    3.03
   5  -3  15   51.14    3.07
   5  -3  15   51.93    2.57
  -5  -3 -15   52.11    2.90
  -5   3 -15   48.42    2.88
   5  -3  15   49.02    2.83
  -5   3 -15   54.62    3.00
  -5  -3 -16   27.15    1.78
  -5   3 -16   30.51    2.04
  -5  -3 -16   27.85    1.99
   5  -3  16   28.54    1.95
  -5   3 -16   26.29    1.91
   5  -3  16   25.64    1.99
   5  -3  16   32.73    1.74
  -5  -3 -17    7.86    0.95
   5  -3  17    7.65    0.96
  -5   3 -17    7.78    0.90
   5  -3  17    9.16    0.97
   5  -3  17    8.35    1.01
  -5  -3 -17    5.25    0.72
  -5  -3 -18    2.98    0.54
   5  -3  18    2.29    0.43
   5  -3  18    2.94    0.53
   5  -3  18    2.88    0.53
   5  -4 -18    2.34    0.54
   5  -4 -17    4.60    0.81
   5  -4 -17    4.51    0.67
   5   4 -17    3.97    0.69
  -5   4  17    5.15    0.91
   5   4 -16    5.05    0.83
   5  -4 -16    3.82    0.70
   5   4 -16    4.12    0.90
  -5   4  16    2.79    0.86
   5  -4 -16    2.42    0.70
   5  -4 -15   19.23    1.84
   5   4 -15   22.68    1.85
   5  -4 -15   20.21    1.88
   5  -4 -15   17.46    1.55
   5  -4 -15   16.04    1.30
  -5   4  15   22.93    2.18
   5   4 -15   17.83    1.94
   5   4 -14   47.92    2.96
   5  -4 -14   45.25    2.64
   5   4 -14   53.94    3.03
   5  -4 -14   48.01    2.45
   5  -4 -14   46.48    2.60
  -5   4  14   45.35    3.14
   5   4 -14   46.35    3.23
   5  -4 -14   39.95    2.82
   5  -4 -14   44.77    2.96
   5  -4 -13    7.00    1.29
   5  -4 -13    9.41    1.26
  -5   4  13    8.12    1.46
   5  -4 -13   11.10    1.49
   5   4 -13    9.20    1.35
   5  -4 -13   11.22    1.31
   5  -4 -13    8.57    1.11
   5  -4 -13    8.09    1.26
   5   4 -13    8.14    1.40
   5   4 -13   10.17    1.34
   5  -4 -12  109.26    4.98
   5  -4 -12  114.00    5.10
   5  -4 -12  108.34    4.65
   5   4 -12  113.23    4.89
   5  -4 -12  111.74    4.40
  -5   4  12  108.81    5.32
   5   4 -12  106.23    5.23
  -5   4  12  104.65    4.28
   5  -4 -11   56.52    3.44
  -5   4  11   51.55    2.83
   5  -4 -11   52.21    2.83
   5  -4 -11   55.55    2.92
   5  -4 -11   53.76    3.10
  -5   4  11   61.53    3.79
   5   4 -11   53.41    3.51
   5   4 -11   56.70    3.27
   5   4 -10  115.87    6.35
   5  -4 -10  125.65    5.35
  -5  -4  10  114.62    5.79
   5   4 -10  122.27    5.03
   5  -4 -10  129.69    5.04
   5  -4 -10  112.34    4.49
   5  -4 -10  127.06    4.66
  -5   4  10  134.38    5.80
   5  -4 -10  130.24    6.07
   5   4 -10  125.67    5.54
  -5   4  10  120.83    4.60
   5   4  -9  107.70    5.32
  -5   4   9   98.18    3.95
   5  -4  -9   85.97    4.36
   5   4  -9   98.10    5.55
   5  -4  -9  107.60    5.38
   5   4  -9  106.01    4.44
   5  -4  -9   98.94    3.98
   5  -4  -9  103.29    4.33
   5  -4  -9   94.40    4.12
  -5   4   9   98.43    4.89
   5   4  -9   98.77    4.74
  -5  -4   9  103.43    5.26
   5   4  -8   92.09    4.77
  -5   4   8   87.07    3.65
   5  -4  -8   90.18    4.81
   5   4  -8   84.97    5.03
   5  -4  -8   94.99    3.77
  -5  -4   8   84.90    4.64
   5  -4  -8   85.53    3.81
  -5   4   8   93.26    4.63
   5   4  -8   87.51    4.29
   5  -4  -8   91.08    4.29
   5   4  -7    9.18    1.56
   5  -4  -7    9.98    1.12
   5  -4  -7    7.22    1.25
  -5  -4   7    8.77    1.38
   5   4  -7    9.39    1.39
  -5   4   7    9.90    1.47
  -5   4   7    8.84    1.06
   5   4  -6   29.68    2.68
   5  -4  -6   29.62    2.53
  -5  -4   6   28.41    2.38
  -5  -4   5    5.42    1.04
   5  -4  -5    6.79    1.24
   5   4  -5    5.83    1.14
   5  -4  -5    6.26    1.09
  -5  -4   4   49.88    2.96
   5   4  -4   49.90    3.28
   5   4  -4   47.71    3.19
   5  -4  -4   52.07    3.21
   5  -4  -4   46.78    3.04
   5  -4  -3  168.04    6.29
   5   4  -3  161.55    6.31
   5  -4  -3  187.07    6.59
   5   4  -3  157.76    6.45
  -5  -4   3  177.76    6.08
   5   4  -2   21.42    2.09
   5   4  -2   20.35    1.87
  -5  -4   2   22.99    1.79
   5  -4  -2   20.63    1.93
   5  -4  -2   21.31    1.93
  -5  -4   1  109.07    4.13
   5   4  -1  101.29    4.41
   5  -4  -1  111.94    4.69
   5   4   0  219.49    7.95
   5  -4   0  238.94    7.65
   5   4   0  226.35    7.28
  -5  -4   0  247.35    6.89
   5   4   1  276.88    8.46
   5  -4   1  272.67    8.27
   5  -4   2   24.83    2.06
   5   4   2   29.55    2.44
   5   4   3  268.20    9.24
   5  -4   3  272.61    8.54
   5  -4   4   75.41    3.83
   5   4   4   67.65    4.22
   5   4   5   11.02    1.70
  -5  -4  -5   11.07    1.78
   5  -4   5   11.49    1.49
  -5   4  -6   41.61    2.80
  -5  -4  -6   40.61    3.67
   5   4   6   52.12    3.98
   5  -4   6   50.71    3.26
  -5   4  -6   47.30    2.79
   5  -4   7   16.36    1.65
   5   4   7   13.94    2.20
   5  -4   7   15.41    1.92
  -5  -4  -7   13.63    2.22
  -5   4  -7   14.64    1.66
  -5   4  -7   18.41    1.74
   5  -4   8   68.80    3.62
   5  -4   8   73.37    4.35
  -5  -4  -8   65.69    5.09
   5   4   8   77.79    5.38
  -5   4  -8   70.02    3.87
  -5   4  -8   76.66    3.89
   5  -4   9   90.24    4.31
  -5   4  -9   83.17    4.37
  -5  -4  -9   84.38    3.84
  -5  -4  -9   82.80    5.94
   5   4   9   96.87    6.24
  -5   4  -9   91.65    4.39
   5  -4  10   28.80    2.36
  -5  -4 -10   34.65    2.36
  -5  -4 -10   33.97    2.11
  -5  -4 -10   34.62    2.22
  -5   4 -10   34.86    2.59
  -5   4 -10   29.13    2.47
   5  -4  11   40.40    2.84
  -5   4 -11   36.38    2.75
  -5  -4 -11   37.71    2.51
  -5  -4 -11   37.24    2.26
  -5  -4 -11   38.84    2.37
  -5   4 -11   41.92    2.89
  -5  -4 -12   18.05    1.74
   5  -4  12   17.31    1.82
  -5   4 -12   17.27    1.86
  -5  -4 -12   17.53    1.58
  -5   4 -12   20.47    1.96
   5  -4  13    3.26    0.79
  -5   4 -13    2.61    0.83
  -5  -4 -13    2.46    0.72
  -5  -4 -13    2.83    0.69
  -5   4 -13    1.83    0.68
  -5  -4 -14   10.86    1.17
  -5   4 -14   12.75    1.42
  -5  -4 -14   12.98    1.38
   5  -4  14    9.63    1.24
  -5   4 -14    9.48    1.24
  -5  -4 -15    0.87    0.45
   5  -4  15    1.21    0.51
   5  -4  15    2.31    0.66
   5  -4  15    1.75    0.55
   5  -4  15    2.14    0.63
  -5   4 -15    1.08    0.49
   5  -4  16   49.10    2.11
  -5  -4 -16   45.42    2.30
   5  -4  16   44.49    2.37
  -5   4 -16   44.43    2.20
   5  -4  16   48.25    2.39
   5  -4  16   44.11    2.32
   5  -4  17    4.41    0.62
  -5  -4 -17    4.29    0.61
   5  -4  17    4.76    0.67
   5  -4  17    4.54    0.62
   5  -5 -17    3.44    0.50
   5  -5 -17    4.14    0.66
   5  -5 -16   -0.24    0.33
  -5   5  16    0.44    0.48
   5  -5 -16   -0.18    0.32
   5  -5 -15   39.17    2.32
   5  -5 -15   37.65    2.14
   5  -5 -15   44.55    2.02
  -5   5  15   45.75    2.69
   5   5 -15   46.95    2.31
   5  -5 -15   40.37    2.47
   5  -5 -14   38.35    2.52
   5  -5 -14   30.41    2.21
   5  -5 -14   35.31    2.17
   5  -5 -14   39.64    2.06
   5  -5 -14   33.41    2.05
  -5   5  14   36.84    2.63
   5   5 -14   37.50    2.23
   5  -5 -13    0.19    0.57
   5  -5 -13    0.23    0.50
   5   5 -13    1.98    0.69
   5  -5 -13    0.95    0.56
   5  -5 -13    0.64    0.52
   5  -5 -13    0.36    0.53
  -5   5  13    1.38    0.77
   5  -5 -12    4.97    1.04
   5  -5 -12    5.03    1.06
   5  -5 -12    5.40    0.97
   5  -5 -12    6.11    1.08
  -5   5  12    5.43    0.97
  -5   5  12    7.11    1.30
   5  -5 -11   33.23    2.53
   5  -5 -11   31.86    2.10
   5  -5 -11   31.16    2.11
   5  -5 -11   32.72    2.38
   5   5 -11   32.88    2.71
  -5   5  11   31.72    2.17
  -5   5  11   33.45    2.71
   5  -5 -10   36.32    2.68
   5  -5 -10   36.70    2.29
   5  -5 -10   39.18    2.58
  -5   5  10   41.24    3.07
   5   5 -10   37.71    2.91
  -5   5  10   37.53    2.39
   5  -5  -9   49.06    3.11
   5  -5  -9   51.20    2.98
  -5   5   9   48.99    2.75
   5  -5  -9   51.97    2.88
  -5   5   9   51.21    3.47
   5   5  -9   52.48    3.40
   5  -5  -9   50.13    2.72
   5  -5  -8   15.34    1.73
  -5  -5   8   14.42    1.93
   5  -5  -8   13.92    1.96
   5   5  -8   14.51    2.15
  -5   5   8   14.05    1.82
   5  -5  -8   14.04    1.38
   5  -5  -8   13.51    1.39
   5   5  -8   13.51    1.64
  -5   5   8   12.77    1.39
  -5  -5   7   17.44    2.04
   5  -5  -7   16.76    2.09
   5   5  -7   18.54    2.35
   5  -5  -7   22.54    2.05
   5  -5  -7   20.15    1.66
   5  -5  -7   20.15    1.73
  -5   5   7   19.02    2.07
  -5   5   7   21.69    1.74
   5   5  -6   39.56    3.40
  -5   5   6   48.95    2.66
   5  -5  -6   45.39    3.41
   5  -5  -6   45.08    2.62
  -5   5   6   45.44    3.16
  -5  -5   6   45.41    3.22
   5  -5  -5   22.03    2.34
   5   5  -5   23.50    2.53
   5  -5  -5   23.89    2.46
   5  -5  -5   26.22    1.93
  -5   5   5   22.98    2.22
  -5   5   5   24.77    1.85
  -5  -5   5   22.90    2.19
   5   5  -4   34.77    2.99
  -5   5   4   40.48    2.39
   5  -5  -4   38.12    3.02
  -5   5   4   34.62    2.70
   5  -5  -4   33.44    2.80
  -5  -5   4   37.27    2.69
   5  -5  -3   41.07    3.01
   5   5  -3   40.69    3.12
  -5  -5   3   47.91    2.97
   5  -5  -3   45.56    3.29
  -5   5   3   44.64    3.01
  -5   5   3   48.57    2.62
   5   5  -3   39.19    3.19
  -5  -5   2   61.82    3.25
   5   5  -2   55.30    3.58
  -5   5   2   63.71    3.06
   5  -5  -2   56.92    3.55
   5   5  -2   50.32    3.69
   5  -5  -2   60.66    3.74
  -5   5   2   55.94    3.41
   5   5  -1   56.46    3.48
  -5   5   1   61.43    3.03
   5   5  -1   58.31    3.92
  -5   5   1   57.75    3.47
   5  -5  -1   66.26    3.83
   5  -5  -1   59.70    3.64
   5   5   0  215.16    8.50
  -5   5   0  219.24    6.98
  -5   5   0  230.37    7.94
  -5   5  -1  100.02    4.11
   5   5   1   86.33    5.01
   5  -5   1  104.53    4.89
  -5   5  -1   99.22    4.72
   5   5   2    4.38    1.13
  -5   5  -2    4.19    0.96
   5  -5   2    6.57    1.23
  -5   5  -2    5.89    0.95
   5   5   3    1.58    0.73
  -5   5  -3    1.22    0.53
  -5   5  -3    0.67    0.53
   5  -5   3    1.11    0.49
   5   5   4   -0.63    0.62
   5  -5   4    0.91    0.64
  -5  -5  -4    1.83    1.01
  -5   5  -4    1.60    0.52
  -5   5  -4    2.22    0.72
  -5  -5  -5    7.62    1.57
  -5   5  -5    6.83    1.09
  -5   5  -5    9.09    1.36
   5  -5   5   11.31    1.67
   5   5   5   10.93    1.92
  -5  -5  -6   21.84    2.78
  -5   5  -6   26.07    2.37
   5   5   6   24.29    2.91
   5  -5   6   28.70    2.62
  -5   5  -6   28.00    2.19
  -5   5  -7   22.87    2.19
  -5   5  -7   23.59    2.06
   5   5   7   22.93    2.86
  -5  -5  -7   20.43    2.74
   5  -5   7   26.25    2.04
  -5   5  -8   35.50    2.75
   5  -5   8   37.94    2.54
  -5  -5  -8   40.89    2.40
  -5   5  -8   37.19    2.63
  -5   5  -9   25.99    2.37
  -5  -5  -9   31.95    2.15
  -5   5  -9   27.77    2.30
   5  -5   9   26.15    2.15
   5  -5   9   30.83    2.28
   5  -5  10   11.97    1.43
  -5   5 -10    9.77    1.42
  -5  -5 -10   10.04    1.22
   5  -5  10   10.94    1.34
  -5  -5 -10   11.29    1.25
  -5   5 -10   11.60    1.47
   5  -5  11   19.50    1.78
  -5   5 -11   17.62    1.87
  -5  -5 -11   20.02    1.71
  -5   5 -11   19.21    1.88
   5  -5  11   19.55    1.79
  -5  -5 -11   18.72    1.59
  -5  -5 -12   40.88    2.26
  -5   5 -12   40.39    2.59
  -5  -5 -12   35.99    2.25
  -5   5 -12   38.44    2.51
   5  -5  12   36.14    2.38
   5  -5  12   33.95    2.37
  -5  -5 -13   16.41    1.41
  -5   5 -13   18.14    1.60
  -5  -5 -13   17.25    1.37
   5  -5  13   12.93    1.34
   5  -5  13   13.42    1.37
   5  -5  13   14.37    1.45
  -5  -5 -14   21.99    1.44
  -5   5 -14   21.61    1.60
  -5  -5 -14   19.70    1.48
   5  -5  14   18.76    1.50
   5  -5  14   23.37    1.63
   5  -5  14   20.76    1.60
   5  -5  14   23.00    1.71
   5  -5  15   13.08    1.14
  -5  -5 -15   12.35    1.07
   5  -5  15   15.69    1.16
   5  -5  15   13.50    1.12
  -5   5 -15   13.65    1.11
   5  -5  15   15.32    1.27
   5  -5  16   22.39    1.17
   5  -5  16   21.48    1.31
   5  -5  16   21.27    1.27
  -5  -5 -16   19.87    1.17
   5  -6 -16    4.64    0.57
   5  -6 -15    4.08    0.67
   5  -6 -15    3.08    0.52
  -5   6  15    3.81    0.67
   5  -6 -14    3.14    0.60
   5  -6 -14    3.69    0.67
   5  -6 -14    4.03    0.74
   5  -6 -14    3.36    0.53
   5  -6 -14    3.55    0.62
  -5   6  14    3.78    0.80
   5  -6 -13    1.06    0.54
   5  -6 -13    0.94    0.42
   5  -6 -13    1.20    0.54
   5  -6 -13    1.77    0.49
  -5   6  13    1.36    0.62
   5  -6 -12   25.24    2.01
  -5   6  12   26.24    1.80
   5  -6 -12   27.59    1.79
   5  -6 -12   24.27    1.80
  -5   6  12   26.04    2.10
   5  -6 -12   25.92    1.91
  -5   6  11   -0.62    0.51
   5  -6 -11   -0.43    0.66
   5  -6 -11    0.60    0.66
   5  -6 -11    0.30    0.42
   5  -6 -11    0.43    0.49
  -5   6  11    0.40    0.57
   5  -6 -10   20.92    1.90
   5  -6 -10   23.71    1.69
   5  -6 -10   25.05    1.85
   5  -6 -10   22.39    1.87
  -5   6  10   24.61    2.18
  -5   6  10   22.38    1.80
  -5   6   9    7.22    1.27
  -5   6   9    8.70    1.17
   5  -6  -9    7.02    1.16
   5  -6  -9    7.42    0.98
   5  -6  -9    6.88    1.12
  -5   6   8   45.27    2.65
   5  -6  -8   44.99    2.88
   5  -6  -8   43.59    2.50
  -5   6   8   45.93    3.20
   5  -6  -7    2.97    0.79
   5  -6  -7    4.91    0.98
  -5   6   7    2.59    0.91
  -5   6   7    3.82    0.78
   5  -6  -6    3.89    0.81
  -5   6   6    5.26    0.97
  -5   6   6    4.40    1.12
  -5   6   5   17.76    1.66
   5  -6  -5   15.19    1.50
  -5   6   5   15.17    1.83
  -5   6   4    9.15    1.49
   5  -6  -4    9.92    1.20
  -5   6   4   10.78    1.33
   5  -6  -3    7.18    1.37
   5  -6  -3    6.97    1.32
  -5   6   3    5.80    1.14
  -5   6   3    6.18    1.02
  -5   6   2   28.23    2.45
   5  -6  -2   29.79    2.77
  -5   6   2   28.98    2.13
   5  -6  -2   29.02    2.66
   5   6  -1   19.62    2.40
   5  -6  -1   18.74    2.10
  -5   6   1   20.45    2.13
  -5   6   1   24.50    1.96
   5  -6  -1   24.37    2.49
   5   6   0    4.01    1.24
  -5   6   0    2.79    0.99
   5  -6   0    1.40    0.74
   5  -6   0    4.18    1.17
  -5   6   0    1.59    0.59
   5  -6   1   61.15    3.89
  -5   6  -1   57.95    3.15
   5  -6   1   55.65    3.73
  -5   6  -1   59.76    3.65
   5   6   1   53.96    4.13
   5  -6   2   78.54    4.43
  -5   6  -2   71.62    4.03
  -5   6  -2   70.29    3.56
  -5   6  -3  254.58    8.08
  -5   6  -3  260.64    8.77
  -5   6  -4   80.98    3.95
  -5   6  -4   83.62    4.37
  -5   6  -5    3.38    0.78
   5  -6   5    5.14    0.89
  -5   6  -5    5.23    1.17
  -5   6  -6   15.71    1.66
  -5   6  -6   14.64    1.79
   5  -6   7   11.68    1.29
  -5   6  -7    9.90    1.33
  -5   6  -7    9.30    1.52
   5  -6   8   20.21    1.75
  -5   6  -8   15.29    1.76
  -5   6  -8   21.14    1.89
  -5   6  -9   21.04    1.87
   5  -6   9   22.03    1.82
  -5   6  -9   18.16    1.82
   5  -6  10    1.76    0.55
  -5   6 -10    2.11    0.65
  -5  -6 -10    2.28    0.58
  -5  -6 -11   35.64    1.96
  -5  -6 -11   30.86    1.82
  -5   6 -11   33.82    2.17
   5  -6  11   32.90    2.10
   5  -6  12   13.47    1.26
  -5  -6 -12   11.83    1.05
  -5  -6 -12   11.38    1.00
  -5   6 -12   11.95    1.20
   5  -6  12   12.12    1.20
  -5  -6 -13    7.46    0.76
   5  -6  13    7.50    0.87
   5  -6  13    8.67    0.93
  -5  -6 -13    8.72    0.81
  -5   6 -13    7.91    0.88
   5  -6  14    3.59    0.55
  -5   6 -14    3.10    0.51
   5  -6  14    3.51    0.55
   5  -6  14    2.74    0.47
   5  -7 -14   18.87    1.04
  -5   7  13   16.66    1.15
   5  -7 -13   18.25    1.02
   5  -7 -13   20.12    1.17
   5  -7 -13   19.32    1.30
   5  -7 -12    5.60    0.81
   5  -7 -12    6.23    0.78
   5  -7 -12    5.81    0.70
  -5   7  12    5.43    0.75
   5  -7 -11    3.84    0.75
   5  -7 -11    4.60    0.70
   5  -7 -11    4.23    0.67
  -5   7  11    4.84    0.74
  -5   7  11    4.19    0.76
  -5   7  10    3.77    0.73
  -5   7  10    3.58    0.76
   5  -7 -10    5.41    0.81
   5  -7 -10    4.59    0.79
   5  -7 -10    4.51    0.84
  -5   7   9   22.58    1.70
   5  -7  -9   20.51    1.62
   5  -7  -9   22.11    1.47
  -5   7   9   19.74    1.78
   5  -7  -9   20.68    1.62
   5  -7  -8    1.87    0.59
   5  -7  -8    2.20    0.55
   5  -7  -8    2.69    0.67
  -5   7   8    2.73    0.76
  -5   7   8    2.63    0.75
   5  -7  -7    7.47    1.06
   5  -7  -7    5.82    0.86
  -5   7   7    6.92    1.11
  -5   7   7    8.69    1.13
  -5   7   6   10.78    1.25
   5  -7  -6   12.00    1.37
   5  -7  -6   10.69    1.18
  -5   7   6   10.57    1.40
  -5   7   5   18.60    1.66
   5  -7  -5   15.98    1.63
  -5   7   5   17.18    1.83
  -5   7   4    5.63    1.01
   5  -7  -4    5.21    0.87
  -5   7   4    3.77    1.00
   5  -7  -3    8.09    1.08
  -5   7   3    8.80    1.35
  -5   7   3    7.46    1.10
  -5   7   2   56.38    3.41
  -5   7   2   51.98    2.93
  -5   7   1    7.64    1.12
  -5   7   0   69.88    3.47
  -5   7  -1    2.23    0.68
  -5   7  -2   31.32    2.24
   5  -7   3   50.94    2.62
  -5   7  -3   43.43    2.72
  -5   7  -4    4.20    0.90
  -5   7  -5   15.18    1.55
   5  -7   5   15.29    1.37
  -5   7  -6   47.39    2.76
   5  -7   6   48.90    2.55
  -5   7  -7   14.50    1.45
   5  -7   7   13.64    1.29
   5  -7   8    4.15    0.73
  -5   7  -8    5.36    0.88
   5  -7   9   13.70    1.25
  -5  -7  -9   12.52    1.04
  -5   7  -9   13.66    1.27
   5  -7  10    3.73    0.56
   5  -7  10    4.33    0.67
  -5  -7 -10    4.81    0.60
  -5   7 -10    4.39    0.71
   5  -7  11    2.59    0.54
  -5   7 -11    1.90    0.48
  -5  -7 -11    2.50    0.41
   5  -7  11    2.11    0.42
   5  -7  12    3.50    0.51
  -5   7 -12    4.58    0.59
   5  -8 -11    1.33    0.31
   5  -8 -11    1.72    0.33
   5  -8 -10    9.23    0.82
   5  -8 -10    9.48    0.84
   5  -8 -10    9.77    0.78
  -5   8  10    8.86    0.77
  -5   8   9    9.57    0.88
   5  -8  -9    9.78    0.84
   5  -8  -9    8.71    0.80
   5  -8  -9    8.95    0.89
  -5   8   8   29.33    1.63
   5  -8  -8   25.90    1.62
   5  -8  -8   25.45    1.49
   5  -8  -8   24.48    1.47
  -5   8   7    8.39    0.94
   5  -8  -7    7.02    0.74
   5  -8  -7    7.07    0.83
  -5   8   6   15.07    1.26
   5  -8  -6   11.48    0.98
   5  -8  -6   13.94    1.21
   5  -8  -5    1.94    0.51
  -5   8   5    2.67    0.64
  -5   8   4   22.81    1.63
   5  -8  -4   21.44    1.48
  -5   8   3    8.54    1.04
  -5   8   2    3.44    0.74
  -5   8   1   11.27    1.22
   5  -8  -1   11.02    1.06
  -5   8   0    5.80    0.92
  -5   8  -1   11.99    1.24
   5  -8   1   10.24    1.01
  -5   8  -2    7.55    0.97
  -5   8  -3    1.36    0.52
  -5   8  -4    7.83    0.97
  -5   8  -5   18.04    1.42
  -5   8  -6   21.09    1.48
  -5   8  -7    6.12    0.78
   5  -8   7    7.97    0.75
  -5   8  -8    0.57    0.34
   5  -8   8    0.53    0.28
  -5   8  -9    5.98    0.63
   5  -9  -6    8.59    0.64
  -5   9   6    7.72    0.64
  -5   9   5   10.45    0.80
   5  -9  -4    5.35    0.54
  -5   9   4    5.25    0.61
   5  -9  -3   14.74    0.89
   5  -9  -3   12.98    0.90
   5  -9  -2    7.71    0.69
  -5   9   2    8.46    0.80
  -5   9   1    2.56    0.47
   5  -9  -1    2.00    0.38
  -5   9   0    0.69    0.28
  -5   9  -1   12.88    0.98
  -5   9  -2    5.38    0.65
  -5   9  -3   35.73    1.62
  -5   9  -4   13.13    0.91
  -5   9  -5   18.43    1.00
   6   0 -20   15.78    1.17
   6   0 -19   14.68    1.31
   6   0 -19   11.69    1.18
   6   0 -18    0.31    0.39
   6   0 -17    0.68    0.46
   6   0 -16   58.83    3.56
  -6   0  15   78.52    3.94
   6   0 -15   81.59    4.32
  -6   0  14  322.07   10.22
   6   0 -14  371.88   10.92
   6   0 -13  230.24    8.01
   6   0 -13  208.31    8.33
  -6   0  13  195.62    7.30
   6   0 -13  236.53    7.81
   6   0 -12    4.36    0.99
   6   0 -12    4.99    1.00
   6   0 -12    3.73    1.05
  -6   0  12    5.35    0.99
   6   0 -11   21.94    1.92
   6   0 -11   19.33    2.09
  -6   0  10    3.25    0.69
   6   0 -10    4.81    1.04
  -6   0   9  148.59    5.16
  -6   0   8  166.08    5.45
  -6   0   7    1.50    0.47
  -6   0   6    6.84    0.87
  -6   0   5   24.29    1.57
   6   0  -5   17.39    1.01
  -6   0   4  617.23   13.99
   6   0  -4  586.86   13.14
   6   0  -3  207.92    5.84
  -6   0   3  216.52    5.94
   6   0  -3  206.30    5.38
   6   0  -3  202.47    4.95
   6   0  -2    7.33    0.61
  -6   0   2    7.67    0.84
   6   0  -2    8.84    0.82
  -6   0   1 1594.35   33.48
   6   0  -1 1570.81   33.20
   6   0  -1 1571.69   33.06
   6   0   0  328.27    8.44
  -6   0   0  336.70    8.58
   6   0   1   51.27    2.43
  -6   0  -1   46.16    2.28
   6   0   2    3.54    0.75
   6   0   3  247.97    7.41
   6   0   3  239.80    7.32
   6   0   4  730.86   17.77
   6   0   4  730.79   17.79
   6   0   5  414.51   11.62
   6   0   6   81.82    4.26
   6   0   7   36.67    2.94
   6   0   8   81.85    4.77
  -6   0  -9    1.63    0.66
   6   0   9    1.11    0.79
  -6   0 -10    6.01    1.38
  -6   0 -10    9.97    1.35
  -6   0 -10    7.58    1.12
   6   0  10    7.40    1.15
   6   0  10    6.64    1.54
   6   0  10    7.77    1.11
  -6   0 -11    2.98    0.92
   6   0  11    1.42    0.67
  -6   0 -11    3.19    0.82
   6   0  11    1.66    0.65
  -6   0 -11    4.08    1.47
   6   0  11    2.22    1.11
  -6   0 -12    4.86    1.04
   6   0  12    4.25    0.95
  -6   0 -12    5.43    1.10
   6   0  12    4.46    0.83
  -6   0 -13  169.46    6.60
  -6   0 -13  185.31    6.76
   6   0  13  177.47    6.50
  -6   0 -14   19.47    1.97
   6   0  14   20.59    1.91
  -6   0 -14   22.36    2.09
  -6   0 -15  268.91    8.75
   6   0  15  277.37    8.46
  -6   0 -15  284.50    8.84
  -6   0 -16   64.68    3.47
  -6   0 -16   71.20    3.56
   6   0  16   73.14    3.28
   6   0  16   69.29    3.43
   6   0  16   70.37    3.29
  -6   0 -17   16.88    1.55
  -6   0 -17   19.28    1.64
   6   0  17   18.48    1.38
   6   0  17   18.74    1.50
  -6   0 -18   50.23    2.42
   6   0  18   46.82    2.11
   6   1 -20   21.67    1.33
   6  -1 -20   24.90    1.45
   6   1 -19   -0.02    0.32
   6  -1 -19    0.37    0.33
   6   1 -19    0.65    0.38
   6  -1 -19    0.90    0.46
   6  -1 -18    5.93    0.86
   6   1 -18    5.57    0.94
   6   1 -18    7.56    1.02
   6  -1 -18    6.02    0.93
   6  -1 -17    9.46    1.15
   6   1 -17    7.45    1.11
   6   1 -17    7.11    1.17
   6  -1 -17    6.61    1.10
   6  -1 -16   14.19    1.53
   6   1 -16   13.76    1.68
  -6   1  16   13.05    1.58
   6  -1 -16   12.15    1.55
   6  -1 -15    8.16    1.21
   6   1 -15    6.55    1.29
   6  -1 -15    5.93    1.28
  -6   1  15    5.38    1.17
   6   1 -15    5.99    1.20
   6  -1 -15    5.23    1.22
  -6   1  14    0.43    0.62
   6  -1 -14    1.34    0.67
   6   1 -14    1.06    0.63
   6   1 -14    0.95    0.78
   6  -1 -14    0.65    0.65
   6   1 -13  141.26    6.19
   6  -1 -13  151.88    5.59
   6   1 -13  139.86    6.65
   6  -1 -13  130.83    6.22
  -6   1  13  138.77    5.71
   6   1 -13  149.58    6.11
   6  -1 -13  145.10    5.94
   6   1 -12   41.91    3.09
  -6  -1  12   42.68    2.83
   6  -1 -12   43.89    2.92
   6   1 -12   36.00    3.08
  -6   1  12   40.82    2.79
   6  -1 -12   44.91    2.74
   6   1 -12   42.80    2.96
  -6  -1  11   65.51    3.56
   6   1 -11   74.97    4.07
   6  -1 -11   75.94    3.53
   6   1 -11   67.91    3.49
   6  -1 -11   70.57    3.64
   6   1 -11   59.92    3.91
  -6   1  11   72.49    3.68
   6  -1 -11   68.81    3.03
   6   1 -11   74.47    3.87
  -6  -1  10   54.96    3.10
   6   1 -10   52.53    3.40
  -6  -1   9   19.82    1.77
   6   1  -9   17.07    1.80
  -6  -1   8   41.91    2.55
  -6   1   8   46.18    2.31
  -6   1   7  518.64   12.62
  -6  -1   7  505.38   13.16
   6   1  -7  506.70   13.44
  -6  -1   6  265.83    7.63
   6   1  -6  263.85    7.77
   6  -1  -6  254.08    6.87
  -6   1   6  273.63    7.26
  -6  -1   5  218.75    6.49
   6  -1  -5  201.84    6.60
  -6   1   5  212.95    6.14
   6   1  -5  222.64    6.56
   6  -1  -5  221.54    5.93
   6   1  -4  344.62    8.65
  -6  -1   4  359.26    9.18
   6  -1  -4  346.01    9.30
  -6   1   4  347.94    8.91
   6   1  -4  352.50    9.14
   6  -1  -4  349.41    8.63
   6   1  -3    7.00    0.77
  -6  -1   3    7.27    0.89
   6  -1  -3    7.16    0.79
   6  -1  -3    6.50    0.86
  -6   1   3    5.77    0.76
   6   1  -3    7.11    0.86
   6   1  -2  178.42    5.37
  -6  -1   2  199.39    5.64
  -6   1   2  187.75    5.62
   6   1  -2  192.34    5.37
   6  -1  -2  185.94    5.34
   6  -1  -2  199.30    5.72
   6   1  -1  507.46   11.25
   6   1  -1  516.14   11.72
  -6  -1   1  505.64   12.11
   6  -1  -1  519.45   12.10
   6   1   0  318.70    7.21
  -6  -1   0  312.63    8.09
   6  -1   0  326.22    8.24
   6   1   0  306.52    7.51
   6   1   0  315.43    8.45
  -6  -1  -1  111.97    3.82
   6   1   1  110.03    3.12
   6   1   1  106.93    4.10
  -6  -1  -2   73.61    3.02
   6   1   2   78.64    3.50
   6  -1   3  432.90   10.99
   6   1   3  406.10   11.27
   6  -1   4   84.60    3.78
   6  -1   4   82.64    3.77
   6   1   4   76.40    3.86
   6  -1   5  363.47   10.42
   6   1   5  350.54   10.84
   6  -1   5  377.74   10.58
   6  -1   6   41.77    2.89
   6  -1   6   42.20    2.86
   6   1   6   43.07    3.14
   6  -1   7   38.25    2.90
   6   1   7   38.87    3.20
   6  -1   8   23.15    2.35
   6   1   8   16.87    2.16
  -6   1  -9   77.83    3.81
   6  -1   9   84.43    3.96
  -6   1  -9   80.37    3.79
  -6  -1  -9   76.76    3.63
   6  -1   9   69.89    4.48
   6   1   9   81.63    5.18
   6   1  10   15.59    1.57
  -6   1 -10   14.75    1.62
  -6  -1 -10   13.76    1.51
  -6  -1 -10   12.14    2.15
  -6   1 -10   12.93    1.56
  -6  -1 -10   14.20    1.50
  -6  -1 -10   11.82    1.23
   6  -1  10   13.56    1.32
   6  -1  10   12.76    1.93
   6   1  10   10.92    1.95
   6  -1  10   11.28    1.47
  -6   1 -11   22.55    2.12
  -6  -1 -11   23.52    2.08
   6   1  11   19.96    1.87
   6  -1  11   23.95    2.15
  -6   1 -11   21.79    2.01
  -6  -1 -11   23.55    2.03
  -6  -1 -11   24.59    3.19
   6   1  11   21.62    2.90
   6  -1  11   21.27    1.72
  -6   1 -12   57.58    3.51
  -6  -1 -12   55.51    3.27
   6   1  12   59.58    3.25
   6  -1  12   59.65    3.51
  -6   1 -12   55.28    3.38
  -6  -1 -12   62.57    3.47
   6  -1  12   58.03    3.23
  -6   1 -13   29.64    2.52
  -6  -1 -13   32.84    2.49
   6   1  13   34.19    2.36
  -6   1 -13   28.63    2.41
  -6  -1 -13   31.34    2.47
   6  -1  13   33.09    2.58
   6  -1  13   32.00    2.32
   6   1  14    9.38    1.36
  -6   1 -14    7.30    1.24
  -6  -1 -14   10.51    1.40
  -6   1 -14    8.94    1.31
  -6  -1 -14    8.13    1.29
   6  -1  14   10.07    1.40
   6  -1  14    8.68    1.21
   6  -1  15   36.91    2.57
  -6   1 -15   37.64    2.75
   6   1  15   39.82    2.58
  -6  -1 -15   44.41    2.81
  -6   1 -15   39.99    2.72
  -6  -1 -15   32.27    2.39
   6  -1  15   39.51    2.38
  -6   1 -16   20.83    1.86
   6  -1  16   21.52    1.81
  -6  -1 -16   22.01    1.89
  -6   1 -16   23.04    1.92
   6   1  16   17.32    1.54
   6  -1  16   22.81    1.61
  -6  -1 -16   19.97    1.72
  -6   1 -17   13.19    1.36
   6  -1  17   13.46    1.32
  -6   1 -17   13.35    1.32
  -6  -1 -17   12.41    1.29
   6  -1  17   14.14    1.28
  -6  -1 -17   13.24    1.25
   6  -1  17   11.90    1.21
  -6   1 -18   29.48    1.75
  -6   1 -18   29.81    1.82
  -6  -1 -18   28.11    1.65
   6  -1  18   30.52    1.63
  -6  -1 -18   34.38    1.90
   6  -1  18   29.77    1.71
   6  -2 -20   18.83    1.18
   6  -2 -19    6.92    0.79
   6   2 -19    8.54    0.92
   6   2 -19    6.89    0.90
   6  -2 -18    0.36    0.32
   6   2 -18   -0.18    0.42
   6   2 -18    0.11    0.36
   6  -2 -18    0.39    0.32
   6  -2 -17   12.42    1.33
   6   2 -17   18.33    1.68
  -6   2  17   15.84    1.62
   6   2 -17   17.35    1.78
   6  -2 -17   13.15    1.45
   6  -2 -16    4.86    0.94
   6  -2 -16    4.54    1.08
   6   2 -16    4.58    0.88
  -6   2  16    3.43    0.91
   6   2 -16    5.08    1.09
   6  -2 -16    4.52    0.96
   6  -2 -15   22.18    2.01
   6  -2 -15   23.10    2.14
   6  -2 -15   26.96    1.86
   6   2 -15   26.48    2.19
  -6   2  15   26.51    2.31
   6   2 -15   21.50    2.15
   6   2 -14   58.97    3.86
   6  -2 -14   57.99    3.34
   6  -2 -14   56.62    3.56
   6  -2 -14   63.23    3.04
   6   2 -14   63.19    3.47
  -6   2  14   55.30    3.57
   6   2 -14   60.51    3.76
   6   2 -13   43.90    3.36
   6  -2 -13   50.07    3.28
   6  -2 -13   54.48    2.80
   6   2 -13   59.22    3.30
   6  -2 -13   50.24    2.72
  -6   2  13   47.00    3.26
   6   2 -13   49.84    3.37
   6  -2 -13   52.67    3.11
  -6  -2  12   56.22    3.56
   6   2 -12   55.71    3.73
   6  -2 -12   55.25    3.23
   6  -2 -12   61.70    3.57
   6   2 -12   55.68    4.06
   6  -2 -12   64.80    3.01
   6  -2 -12   55.81    2.83
   6  -2 -12   55.82    3.08
  -6   2  12   54.93    3.54
   6   2 -12   56.48    3.54
   6   2 -11   42.04    3.14
   6  -2 -11   40.17    2.68
   6  -2 -11   43.39    2.90
   6   2 -11   36.79    3.16
   6  -2 -11   45.70    2.43
   6  -2 -11   40.82    2.52
  -6   2  11   44.07    2.95
  -6  -2  11   42.44    2.99
   6   2 -11   40.48    2.87
  -6  -2  10  203.46    7.38
   6   2 -10  204.82    7.61
   6  -2 -10  220.65    7.21
   6  -2 -10  207.81    6.15
   6  -2 -10  213.21    6.62
  -6   2  10  207.83    7.26
   6   2 -10  210.17    7.20
  -6   2  10  199.32    6.02
  -6  -2   9   56.46    3.32
   6   2  -9   51.79    3.45
  -6  -2   8  135.03    5.38
   6   2  -8  125.39    5.47
   6  -2  -8  137.85    4.93
   6   2  -7  121.20    5.17
   6  -2  -7  134.93    4.77
  -6  -2   7  128.46    5.08
  -6  -2   6    5.48    0.94
   6  -2  -6    4.78    0.78
   6   2  -6    6.23    0.99
   6  -2  -5   85.93    3.93
  -6  -2   5   85.56    3.71
   6  -2  -5   85.11    3.50
   6   2  -5   79.31    3.67
   6   2  -4  187.85    6.08
  -6  -2   4  203.96    6.22
   6  -2  -4  194.92    6.34
   6   2  -4  187.27    6.11
   6  -2  -4  198.47    6.01
   6  -2  -3  762.33   18.11
   6   2  -3  745.14   17.69
   6   2  -3  806.70   17.25
   6  -2  -3  779.89   17.68
  -6  -2   3  791.30   17.87
   6   2  -2  237.40    7.24
   6   2  -2  250.56    7.02
   6   2  -2  252.45    6.92
   6  -2  -2  244.12    7.07
   6   2  -1  271.09    7.23
  -6  -2   1  270.23    7.37
   6   2  -1  257.90    7.39
   6  -2  -1  277.94    7.53
  -6  -2   0  229.32    6.53
   6  -2   0  247.23    6.90
   6   2   0  243.99    6.39
   6   2   0  224.91    6.91
  -6  -2  -1  697.15   16.18
   6  -2   1  723.55   16.73
   6   2   1  736.05   15.75
  -6  -2  -2  277.10    7.43
   6   2   2  268.09    8.37
   6  -2   2  289.62    8.06
  -6  -2  -3   15.11    1.22
   6  -2   3   16.60    1.55
   6   2   3   14.27    1.60
   6   2   4  298.71    9.71
   6  -2   4  323.26    9.21
   6  -2   5   45.93    2.87
   6  -2   5   42.55    2.72
   6   2   5   37.96    3.05
   6  -2   6  177.52    6.70
   6  -2   6  169.73    6.44
   6   2   6  182.64    7.45
   6  -2   7   38.87    2.85
   6   2   7   36.00    3.20
   6  -2   7   37.77    2.93
  -6   2  -8   47.66    2.90
   6  -2   8   46.50    2.86
  -6   2  -8   45.49    2.78
   6  -2   8   47.20    3.40
   6  -2   8   48.00    3.32
   6   2   8   43.98    3.73
  -6   2  -9   63.28    3.51
   6  -2   9   68.11    3.62
  -6   2  -9   67.74    3.59
  -6  -2  -9   68.90    3.32
   6   2   9   67.78    3.54
  -6  -2  -9   62.54    2.91
  -6  -2  -9   60.99    4.84
   6   2   9   60.33    4.63
  -6   2 -10  255.70    8.52
   6  -2  10  257.42    8.45
  -6  -2 -10  246.55    7.44
  -6  -2 -10  259.70   11.23
   6   2  10  264.36    8.36
   6   2  10  254.36   10.73
  -6  -2 -10  260.73    8.03
  -6   2 -10  256.10    8.44
  -6  -2 -11   26.74    1.95
  -6   2 -11   25.04    2.26
  -6  -2 -11   25.63    2.03
   6  -2  11   24.45    2.23
   6   2  11   18.82    2.79
  -6   2 -11   24.51    2.21
  -6  -2 -11   28.06    2.19
   6   2  11   25.82    2.18
  -6  -2 -11   22.66    3.16
   6   2  12    2.71    0.79
   6  -2  12    3.98    0.83
  -6   2 -12    5.24    1.13
  -6  -2 -12    4.74    0.98
   6  -2  12    5.75    1.13
  -6   2 -12    4.56    1.05
  -6  -2 -12    4.34    0.91
  -6  -2 -12    3.49    0.80
   6  -2  13   16.53    1.53
  -6  -2 -13   13.89    1.54
  -6   2 -13   14.01    1.76
   6  -2  13   15.51    1.78
  -6  -2 -13   14.19    1.61
  -6   2 -13   15.92    1.82
   6  -2  13   17.70    1.77
  -6   2 -14    0.70    0.71
  -6  -2 -14    2.08    0.76
   6  -2  14    1.56    0.58
   6  -2  14    1.35    0.69
  -6   2 -14    1.77    0.74
  -6  -2 -14    2.29    0.82
  -6   2 -14    2.21    0.72
   6  -2  14    1.68    0.69
  -6   2 -15   56.57    3.38
  -6  -2 -15   53.97    2.97
   6  -2  15   61.52    3.41
  -6   2 -15   59.98    3.34
  -6  -2 -15   63.26    3.32
  -6   2 -15   67.28    3.19
   6  -2  15   61.44    3.14
  -6   2 -16    2.70    0.79
  -6  -2 -16    1.94    0.54
   6  -2  16    2.75    0.66
  -6   2 -16    2.73    0.72
   6  -2  16    3.02    0.67
  -6  -2 -16    3.63    0.81
   6  -2  16    3.27    0.83
   6  -2  17   19.80    1.51
  -6  -2 -17   17.94    1.32
  -6  -2 -17   20.86    1.56
   6  -2  17   17.92    1.29
   6  -2  17   20.37    1.55
  -6   2 -17   19.61    1.52
   6  -2  18    1.81    0.45
  -6  -2 -18    1.87    0.47
   6  -2  18    2.20    0.49
   6  -3 -19    4.54    0.61
   6  -3 -18    5.09    0.78
   6   3 -18    3.67    0.74
   6  -3 -17    2.46    0.68
   6   3 -17    0.56    0.41
  -6   3  17    1.61    0.63
   6   3 -17    0.89    0.54
   6  -3 -17    2.42    0.61
   6   3 -17    1.49    0.50
   6  -3 -16    0.73    0.51
   6  -3 -16    2.49    0.79
   6  -3 -16    1.42    0.52
   6   3 -16    1.85    0.56
   6  -3 -16    2.40    0.63
  -6   3  16    1.33    0.63
   6   3 -16    1.57    0.61
   6   3 -15    4.04    1.03
   6  -3 -15    6.37    1.24
   6  -3 -15    6.78    1.18
   6  -3 -15    5.68    0.92
   6   3 -15    5.00    0.94
  -6   3  15    5.90    1.21
   6  -3 -14    6.39    1.22
   6   3 -14    7.76    1.39
   6  -3 -14    9.02    1.14
   6   3 -14    6.02    1.06
   6  -3 -14    6.35    0.98
   6  -3 -14    6.65    1.20
  -6   3  14    8.06    1.40
  -6   3  13    8.85    1.46
   6   3 -13    7.85    1.60
   6  -3 -13    9.41    1.45
   6   3 -13    9.37    1.49
   6  -3 -13    8.75    1.52
   6  -3 -13    8.82    1.19
   6   3 -13    8.18    1.29
   6  -3 -13    8.71    1.16
   6   3 -12   24.97    2.53
   6  -3 -12   26.23    2.28
   6  -3 -12   29.48    2.46
   6   3 -12   29.10    2.27
   6  -3 -12   27.03    2.01
   6  -3 -12   28.34    2.00
   6  -3 -12   27.90    2.20
  -6   3  12   30.88    2.62
   6   3 -12   27.62    2.47
   6   3 -11  124.46    5.97
  -6  -3  11  131.79    5.93
   6  -3 -11  122.91    5.38
   6   3 -11  109.44    6.11
   6   3 -11  124.59    4.99
   6  -3 -11  123.43    4.56
   6  -3 -11  119.01    4.87
  -6   3  11  128.00    5.64
   6   3 -11  120.60    5.43
  -6   3  11  116.72    4.40
   6   3 -10  154.33    6.69
   6   3 -10  142.95    6.94
   6  -3 -10  159.62    6.17
   6  -3 -10  145.81    5.32
   6  -3 -10  169.19    5.40
   6  -3 -10  164.98    5.77
  -6   3  10  164.98    6.51
  -6  -3  10  158.94    6.63
   6   3 -10  155.66    6.21
  -6   3  10  161.88    5.31
   6   3  -9  105.71    5.16
   6   3  -9   92.96    5.22
  -6  -3   9  105.84    5.10
   6  -3  -9   93.68    4.45
   6  -3  -9  104.84    4.09
   6  -3  -9  103.62    4.77
   6  -3  -9  110.53    4.34
   6  -3  -9   97.73    4.24
  -6   3   9  109.63    5.05
   6   3  -9  102.70    4.67
  -6   3   9  111.52    3.99
   6   3  -8   41.65    3.21
  -6  -3   8   41.28    2.93
   6  -3  -8   41.95    2.81
  -6  -3   7    8.09    1.22
   6   3  -7    5.45    1.10
   6  -3  -7    6.10    1.05
   6  -3  -6   61.54    3.66
   6   3  -6   59.29    3.57
   6  -3  -6   64.94    3.41
  -6  -3   6   61.86    3.44
   6  -3  -5   79.45    4.11
   6   3  -5   85.02    4.17
   6  -3  -5   88.18    4.00
  -6  -3   5   87.04    4.02
   6   3  -4  140.71    5.57
   6  -3  -4  154.06    5.77
   6   3  -4  150.15    5.68
  -6  -3   4  148.03    5.42
   6  -3  -4  148.87    5.50
  -6  -3   3  148.47    5.26
   6  -3  -3  158.64    5.72
   6   3  -3  136.58    5.49
   6   3  -3  147.27    5.43
   6  -3  -3  148.22    5.40
   6   3  -2  248.79    8.22
  -6  -3   2  271.16    7.78
   6   3  -2  272.20    8.00
   6  -3  -2  280.57    8.12
   6   3  -1  130.71    5.28
  -6  -3   1  134.60    4.70
   6   3  -1  130.07    4.77
   6   3  -1  136.24    4.88
   6  -3  -1  149.85    5.21
   6  -3   0  238.72    7.35
   6   3   0  233.80    6.88
  -6  -3   0  248.60    6.90
   6   3   0  232.84    7.41
   6  -3   1   51.33    2.88
  -6  -3  -1   57.96    2.59
   6   3   1   52.62    3.11
   6  -3   2  137.49    5.30
  -6  -3  -2  152.10    4.73
   6   3   2  140.44    5.82
   6  -3   3   60.92    3.26
   6   3   3   54.46    3.50
   6   3   4   78.30    4.49
   6  -3   4   76.51    3.85
   6  -3   5   90.69    4.19
   6   3   5   82.02    4.79
   6  -3   5   86.29    4.30
   6  -3   6   82.70    4.36
   6  -3   6   90.45    4.29
   6   3   6   79.99    4.99
   6  -3   7   92.17    4.17
  -6   3  -7   90.94    4.28
   6  -3   7   87.77    4.71
   6   3   7   83.18    5.33
  -6   3  -7   84.84    4.13
  -6   3  -8   86.99    4.31
   6  -3   8   91.73    4.30
   6  -3   8   81.99    4.85
  -6   3  -8   91.38    4.37
  -6  -3  -8   91.67    3.88
  -6  -3  -8   86.79    3.54
  -6  -3  -8   83.92    5.77
  -6   3  -8   95.08    4.17
   6   3   8   94.62    5.87
  -6  -3  -9  143.21    4.97
   6  -3   9  149.30    5.93
  -6   3  -9  146.94    5.96
  -6  -3  -9  144.68    5.34
  -6   3  -9  136.42    5.86
  -6   3  -9  155.67    5.71
   6  -3   9  141.27    6.68
  -6  -3  -9  142.66    8.01
   6   3   9  143.11    7.74
  -6   3 -10   73.54    4.05
   6  -3  10   64.65    3.74
  -6   3 -10   71.00    3.93
  -6  -3 -10   71.00    3.57
  -6  -3 -10   70.45    3.27
  -6  -3 -10   73.37    5.71
   6   3  10   63.26    5.10
  -6   3 -10   77.54    3.81
   6  -3  11   80.56    4.25
  -6  -3 -11   82.61    3.92
  -6  -3 -11   76.12    3.48
  -6   3 -11   76.08    4.26
  -6   3 -11   85.01    4.08
  -6   3 -11   78.14    4.20
  -6   3 -12   28.26    2.50
   6  -3  12   31.61    2.53
  -6  -3 -12   29.44    2.05
  -6   3 -12   27.98    2.28
  -6  -3 -12   29.33    2.25
  -6   3 -12   27.14    2.40
   6  -3  13   70.03    3.35
   6  -3  13   67.82    3.81
  -6   3 -13   60.99    3.63
  -6  -3 -13   71.89    3.61
  -6  -3 -13   66.55    3.23
  -6   3 -13   68.47    3.93
  -6   3 -13   76.96    3.73
   6  -3  13   72.16    3.73
  -6  -3 -14    3.06    0.78
   6  -3  14    2.73    0.82
   6  -3  14    4.15    0.78
  -6   3 -14    3.13    0.83
   6  -3  14    3.86    0.89
  -6   3 -14    4.65    0.92
   6  -3  15   55.25    2.54
  -6   3 -15   51.40    2.94
   6  -3  15   50.39    2.96
   6  -3  15   50.49    2.80
   6  -3  15   54.08    2.96
  -6   3 -15   55.84    2.80
  -6  -3 -15   51.53    2.82
  -6   3 -16    3.29    0.66
   6  -3  16    2.95    0.67
  -6  -3 -16    2.31    0.60
   6  -3  16    2.72    0.65
  -6   3 -16    1.70    0.50
   6  -3  16    2.11    0.56
   6  -3  17    1.59    0.48
  -6   3 -17    1.37    0.40
  -6  -3 -17    1.20    0.44
   6  -3  17    1.36    0.45
   6  -3  17    2.18    0.48
   6  -3  17    1.66    0.44
   6  -4 -18    2.70    0.53
   6  -4 -17    8.21    0.99
  -6   4  17    7.88    1.01
   6  -4 -16    3.91    0.74
   6  -4 -16    4.08    0.80
   6  -4 -16    4.91    0.71
   6  -4 -16    4.36    0.84
   6   4 -16    4.96    1.01
  -6   4  16    4.74    0.90
   6  -4 -15   11.07    1.38
   6  -4 -15    9.98    1.12
   6  -4 -15    9.74    1.31
   6   4 -15    9.60    1.39
  -6   4  15    9.07    1.35
   6  -4 -14    7.62    1.25
   6  -4 -14    9.78    1.15
   6  -4 -14    9.63    1.16
   6  -4 -14    8.28    1.25
   6   4 -14    7.69    1.28
  -6   4  14    7.87    1.35
   6  -4 -13   45.60    3.02
   6  -4 -13   47.50    3.12
   6  -4 -13   50.85    2.78
   6  -4 -13   48.21    2.65
   6  -4 -13   45.94    2.82
  -6   4  13   48.49    3.33
   6   4 -13   47.74    3.29
   6  -4 -12  131.38    5.60
   6  -4 -12  131.59    5.69
   6  -4 -12  146.21    5.09
   6  -4 -12  133.40    5.32
  -6   4  12  139.27    6.04
   6   4 -12  133.02    5.92
  -6   4  12  136.75    4.94
   6  -4 -11  200.16    7.34
   6  -4 -11  199.35    6.55
   6  -4 -11  210.64    6.55
   6  -4 -11  212.39    7.03
  -6   4  11  207.81    7.77
   6   4 -11  203.92    7.63
  -6   4  11  196.17    6.41
   6   4 -10  169.30    7.24
  -6  -4  10  173.74    7.23
   6  -4 -10  172.14    6.10
   6  -4 -10  157.61    5.66
   6  -4 -10  183.07    5.81
   6  -4 -10  169.74    6.56
   6  -4 -10  155.07    5.89
  -6   4  10  173.25    6.93
  -6   4  10  171.81    5.69
   6   4 -10  170.32    6.69
   6   4  -9   36.98    3.05
   6   4  -9   30.87    3.09
   6  -4  -9   35.27    2.68
   6  -4  -9   33.06    2.19
   6  -4  -9   33.57    2.78
   6  -4  -9   30.80    2.27
   6  -4  -9   34.52    2.38
  -6   4   9   36.44    2.85
   6   4  -9   37.26    2.74
  -6   4   9   33.62    2.14
  -6  -4   9   31.77    2.83
   6   4  -8   24.84    2.42
   6  -4  -8   22.98    2.10
   6   4  -8   25.03    2.67
   6  -4  -8   24.67    1.85
   6  -4  -8   24.52    2.36
   6  -4  -8   25.01    1.99
  -6  -4   8   26.46    2.47
  -6   4   8   23.18    2.38
   6   4  -8   25.74    2.20
  -6   4   8   23.88    1.76
   6   4  -7   21.70    2.18
  -6   4   7   20.61    1.57
   6  -4  -7   21.34    1.88
   6   4  -7   19.77    2.32
   6  -4  -7   22.08    1.69
   6  -4  -7   23.94    2.29
   6  -4  -7   18.77    1.66
  -6   4   7   18.56    2.00
  -6  -4   7   20.19    2.12
   6   4  -7   20.15    1.87
   6   4  -6    8.66    1.43
   6   4  -6    9.14    1.56
   6  -4  -6   10.18    1.47
   6   4  -6   11.04    1.65
  -6  -4   6   10.07    1.46
   6  -4  -6   11.06    1.68
   6  -4  -6   11.89    1.31
  -6   4   6   10.97    1.20
  -6   4   6    8.71    1.37
   6  -4  -5   88.86    4.73
   6   4  -5   88.54    4.74
   6  -4  -5   97.83    4.71
  -6  -4   5   90.07    4.38
   6   4  -4   16.03    1.88
   6   4  -4   16.20    1.86
   6  -4  -4   15.77    1.81
   6  -4  -4   17.31    1.82
  -6  -4   4   16.46    1.69
   6   4  -3   51.66    3.48
  -6  -4   3   61.76    3.25
   6  -4  -3   56.04    3.45
   6   4  -3   60.99    3.56
   6  -4  -3   63.17    3.59
   6   4  -2   16.17    1.84
  -6  -4   2   19.35    1.69
   6   4  -2   16.51    1.74
   6  -4  -2   18.00    1.87
   6  -4  -2   20.00    1.92
   6   4  -1  128.03    5.08
  -6  -4   1  129.39    4.74
   6  -4  -1  131.33    5.34
  -6  -4   0   54.16    2.72
   6   4   0   48.52    3.34
   6  -4   0   55.63    3.26
   6  -4   1  291.45    8.93
   6   4   1  258.75    9.24
   6   4   2   10.08    1.49
   6  -4   2    7.40    1.25
   6  -4   3   12.80    1.60
   6   4   3    8.49    1.47
  -6   4  -4   45.63    2.98
   6  -4   4   49.72    3.24
   6   4   4   44.96    3.53
  -6   4  -5   51.85    3.23
   6  -4   5   57.62    3.08
   6  -4   5   57.82    3.60
   6   4   5   53.80    4.04
  -6   4  -5   57.75    3.02
   6  -4   6   18.27    2.14
  -6  -4  -6   16.92    2.46
   6  -4   6   16.78    1.65
   6  -4   6   17.03    1.70
  -6   4  -6   19.40    1.95
  -6   4  -6   16.72    1.65
   6   4   6   17.02    2.34
   6  -4   7   61.68    3.37
   6  -4   7   61.54    4.09
   6  -4   7   58.27    3.27
  -6   4  -7   55.65    3.48
  -6  -4  -7   54.18    4.60
  -6   4  -7   61.43    3.29
   6   4   7   59.78    4.63
   6  -4   8    3.07    0.84
  -6   4  -8    3.28    0.93
  -6  -4  -8    3.12    0.78
   6  -4   8    2.80    0.85
  -6  -4  -8    2.67    0.69
  -6  -4  -8    2.59    0.98
   6   4   8    5.22    1.60
  -6   4  -8    4.18    0.95
  -6   4  -9   36.80    2.84
  -6  -4  -9   41.86    2.56
  -6   4  -9   43.10    2.79
  -6  -4  -9   37.07    2.31
   6  -4   9   40.65    2.81
   6  -4  10    4.76    1.06
  -6   4 -10    3.91    0.95
  -6  -4 -10    5.08    0.96
  -6  -4 -10    3.64    0.78
  -6   4 -10    5.58    1.02
  -6  -4 -11   98.23    4.26
  -6   4 -11  105.15    4.95
   6  -4  11   97.48    4.56
  -6  -4 -11  100.77    4.03
   6  -4  11   97.82    4.66
  -6   4 -11  107.22    4.62
   6  -4  12    5.53    1.04
  -6   4 -12    3.99    0.95
  -6  -4 -12    5.74    0.96
   6  -4  12    3.88    0.92
  -6  -4 -12    4.93    0.84
   6  -4  12    5.19    1.00
  -6   4 -12    6.24    1.06
  -6   4 -13   17.05    1.71
  -6  -4 -13   17.52    1.59
  -6  -4 -13   17.21    1.44
   6  -4  13   16.47    1.69
   6  -4  13   17.87    1.57
  -6   4 -13   18.94    1.69
   6  -4  13   17.87    1.74
   6  -4  13   17.68    1.68
  -6   4 -14   13.83    1.44
  -6  -4 -14   14.30    1.35
   6  -4  14   13.04    1.25
   6  -4  14   12.17    1.38
   6  -4  14   14.02    1.42
  -6   4 -14   14.08    1.33
   6  -4  14   13.49    1.41
   6  -4  15   13.24    1.14
  -6   4 -15   10.44    1.14
   6  -4  15   12.96    1.30
  -6  -4 -15   14.38    1.27
   6  -4  15   12.85    1.25
  -6   4 -15   12.03    1.17
   6  -4  15   12.63    1.27
   6  -4  16    4.98    0.60
   6  -4  16    4.97    0.75
  -6  -4 -16    5.72    0.72
   6  -4  16    4.67    0.73
   6  -4  16    4.72    0.70
  -6   4 -16    5.10    0.62
   6  -4  17    3.13    0.49
   6  -5 -17    3.50    0.57
  -6   5  17    4.43    0.66
   6  -5 -16   11.57    1.00
   6  -5 -16   13.77    1.04
  -6   5  16   14.57    1.32
   6  -5 -16   13.17    1.21
   6  -5 -15    0.40    0.39
   6  -5 -15    0.80    0.43
   6  -5 -15    0.32    0.31
  -6   5  15    1.23    0.61
   6  -5 -14   23.15    1.87
   6  -5 -14   23.13    1.67
   6  -5 -14   24.93    1.70
  -6   5  14   24.98    2.09
   6  -5 -14   25.73    2.00
   6  -5 -13   14.29    1.59
   6  -5 -13   13.51    1.38
   6  -5 -13   15.59    1.46
   6  -5 -13   15.11    1.50
  -6   5  13   17.94    1.90
   6  -5 -13   15.71    1.70
   6  -5 -12   15.35    1.72
   6  -5 -12   13.41    1.61
   6  -5 -12   14.10    1.40
  -6   5  12   18.14    1.96
   6   5 -12   16.18    1.84
   6  -5 -12   14.43    1.53
  -6   5  12   14.14    1.39
   6  -5 -11   42.47    2.93
   6  -5 -11   40.08    2.43
   6  -5 -11   49.01    2.66
   6  -5 -11   47.60    2.87
  -6   5  11   48.27    3.33
   6   5 -11   47.01    3.18
  -6   5  11   47.88    2.65
  -6   5  10   12.86    1.41
   6  -5 -10   15.59    1.79
  -6   5  10   13.12    1.80
   6  -5 -10   12.36    1.39
   6  -5 -10   13.07    1.44
   6  -5 -10   14.70    1.59
   6   5 -10   15.02    1.78
  -6   5   9   82.95    3.66
   6  -5  -9   86.58    4.31
   6  -5  -9   75.71    3.57
   6  -5  -9   85.23    3.99
   6  -5  -9   76.37    3.73
  -6   5   9   86.00    4.63
   6   5  -9   85.05    4.38
  -6   5   8   49.67    2.77
   6  -5  -8   55.39    3.38
   6  -5  -8   59.12    3.00
   6  -5  -8   49.19    2.91
  -6   5   8   58.20    3.72
   6   5  -8   61.89    3.58
  -6  -5   7  127.40    5.94
   6  -5  -7  136.78    4.98
   6  -5  -7  144.38    6.52
   6  -5  -7  132.18    5.11
  -6   5   7  121.19    5.73
   6  -5  -7  132.17    5.54
  -6   5   7  133.94    4.90
   6   5  -7  127.36    6.59
   6  -5  -6   15.33    1.96
  -6  -5   6   13.61    1.76
   6  -5  -6   13.65    1.48
   6   5  -6   11.71    1.89
   6  -5  -6   13.84    1.52
  -6   5   6   16.27    1.48
  -6   5   6   13.10    1.76
  -6  -5   5   86.35    4.49
   6  -5  -5   82.20    4.86
   6   5  -5   84.51    4.97
   6  -5  -5   89.08    4.05
   6  -5  -5   89.70    3.95
   6  -5  -5  103.46    5.24
  -6   5   5   85.49    4.56
  -6   5   5   90.28    3.82
   6  -5  -4   56.65    3.88
   6  -5  -4   66.16    3.03
  -6  -5   4   60.62    3.56
   6  -5  -4   67.31    3.36
   6   5  -4   58.83    3.99
  -6   5   4   62.02    3.75
   6  -5  -4   64.86    4.07
  -6   5   4   64.39    3.13
  -6  -5   3   11.71    1.47
   6   5  -3    9.45    1.65
   6  -5  -3    9.81    1.59
   6  -5  -3    8.87    1.49
   6  -5  -3   12.77    1.28
   6  -5  -3   10.71    1.30
   6   5  -3   11.24    1.67
  -6   5   3   11.27    1.27
  -6   5   3   11.08    1.55
   6  -5  -2    0.24    0.58
   6   5  -2    0.13    0.48
   6   5  -2    0.57    0.70
  -6   5   2    0.91    0.65
  -6   5   2    0.79    0.45
   6  -5  -2    0.59    0.56
  -6   5   1   11.49    1.24
  -6   5   1   13.74    1.63
   6   5  -1   10.13    1.63
   6  -5  -1   15.14    1.40
   6  -5  -1   14.73    1.81
   6  -5  -1   12.92    1.74
  -6   5   0   13.76    1.38
   6   5   0   10.59    1.67
  -6   5   0   10.99    1.56
   6  -5   0   13.03    1.47
   6  -5   0   14.32    1.78
   6  -5   0   12.32    1.27
   6   5   1   87.93    5.16
   6  -5   1   99.48    4.88
  -6   5  -1   94.30    4.04
   6  -5   1   93.06    4.17
  -6   5  -1   96.51    4.75
  -6   5  -2    2.72    0.67
   6   5   2    2.60    1.02
   6  -5   2    4.97    0.86
   6  -5   2    3.85    1.04
  -6   5  -2    4.02    1.06
   6   5   3   80.54    5.10
   6  -5   3   95.31    4.93
  -6   5  -3   90.08    4.01
   6  -5   3   96.27    4.05
  -6   5  -3   90.25    4.59
  -6   5  -3   94.31    4.70
  -6   5  -4    2.85    0.79
   6  -5   4    2.88    0.91
  -6   5  -4    4.71    0.94
   6   5   4    2.57    0.95
  -6   5  -5    9.22    1.44
  -6   5  -5   11.67    1.42
   6  -5   5   11.93    1.75
   6  -5   5   12.25    1.40
  -6  -5  -5    9.92    1.85
  -6  -5  -6   19.68    2.71
  -6   5  -6   18.14    1.99
   6  -5   6   17.71    1.69
  -6   5  -6   19.92    1.83
   6  -5   6   20.18    1.82
   6  -5   6   24.22    2.51
  -6   5  -7    2.98    0.88
  -6   5  -7    4.02    0.91
   6  -5   7    4.58    0.98
   6  -5   7    4.85    0.92
   6  -5   8   12.72    1.45
  -6   5  -8    9.24    1.24
  -6   5  -8    9.89    1.48
   6  -5   8   10.37    1.33
   6  -5   8    9.36    1.24
  -6  -5  -9   63.88    2.97
   6  -5   9   63.27    3.39
   6  -5   9   67.79    3.49
  -6   5  -9   61.39    3.71
  -6   5  -9   65.35    3.46
   6  -5   9   61.56    3.43
  -6   5 -10   12.52    1.62
  -6  -5 -10   11.29    1.25
   6  -5  10   11.06    1.37
  -6  -5 -10   10.16    1.13
  -6   5 -10   12.69    1.46
   6  -5  10   11.48    1.44
   6  -5  10   11.12    1.39
  -6   5 -11    2.41    0.81
  -6  -5 -11    3.03    0.73
  -6   5 -11    2.67    0.78
   6  -5  11    3.60    0.77
   6  -5  11    2.51    0.70
  -6  -5 -11    2.77    0.61
   6  -5  11    2.50    0.73
  -6   5 -12   72.10    3.61
   6  -5  12   80.91    3.52
  -6  -5 -12   75.16    3.22
   6  -5  12   69.52    3.37
  -6  -5 -12   75.95    3.08
  -6   5 -12   78.91    3.50
   6  -5  12   76.67    3.61
   6  -5  12   70.14    3.41
   6  -5  13   37.36    2.17
  -6   5 -13   31.38    2.07
  -6  -5 -13   33.37    1.95
  -6   5 -13   31.51    1.98
   6  -5  13   30.55    2.00
  -6  -5 -13   31.01    1.77
   6  -5  13   37.50    2.27
   6  -5  13   35.74    2.17
  -6  -5 -14   14.84    1.16
   6  -5  14   16.11    1.26
   6  -5  14   13.89    1.21
  -6   5 -14   13.94    1.16
   6  -5  14   16.47    1.36
   6  -5  15   44.22    1.92
   6  -5  15   44.65    2.05
  -6  -5 -15   42.32    1.83
   6  -5  15   38.82    1.87
  -6   5 -15   43.13    1.79
   6  -5  15   42.24    2.05
   6  -6 -15    0.61    0.35
   6  -6 -15    0.21    0.23
  -6   6  15    0.80    0.38
   6  -6 -14   16.99    1.38
   6  -6 -14   13.69    1.15
   6  -6 -14   17.40    1.23
   6  -6 -14   16.06    1.17
  -6   6  14   14.22    1.37
   6  -6 -13    1.46    0.57
  -6   6  13    2.41    0.72
   6  -6 -13    1.99    0.54
   6  -6 -13    1.88    0.44
   6  -6 -13    1.34    0.49
   6  -6 -13    1.85    0.59
  -6   6  12    8.42    1.01
   6  -6 -12    6.77    1.14
   6  -6 -12    8.42    1.11
   6  -6 -12    8.40    1.00
   6  -6 -12    9.79    1.14
  -6   6  12    8.94    1.27
   6  -6 -11   55.30    3.08
   6  -6 -11   60.40    2.85
   6  -6 -11   59.34    3.00
  -6   6  11   61.60    3.46
  -6   6  11   59.59    2.82
  -6   6  10    7.63    1.26
   6  -6 -10    6.29    1.11
   6  -6 -10    7.97    1.02
   6  -6 -10    9.30    1.16
   6  -6 -10    7.46    1.11
  -6   6  10    7.82    1.05
   6  -6  -9   14.96    1.67
   6  -6  -9   15.43    1.44
   6  -6  -9   14.71    1.53
  -6   6   9   17.29    1.92
  -6   6   9   15.69    1.49
   6  -6  -8    4.22    0.94
   6  -6  -8    5.08    0.87
   6  -6  -8    4.40    0.87
  -6   6   8    4.26    1.08
  -6   6   8    4.31    0.89
  -6   6   7    3.57    0.78
   6  -6  -7    2.41    0.80
   6  -6  -7    3.82    0.79
   6  -6  -7    3.04    0.77
  -6   6   7    2.23    0.76
   6  -6  -6   11.49    1.31
  -6   6   6    9.48    1.49
  -6   6   6   11.48    1.33
  -6   6   5   12.63    1.42
   6  -6  -5   12.32    1.39
  -6   6   5   10.27    1.58
   6  -6  -4   38.35    2.51
  -6   6   4   35.24    2.87
  -6   6   4   41.40    2.53
   6  -6  -3   13.41    1.31
  -6   6   3   12.00    1.37
   6  -6  -3   13.54    1.44
  -6   6   3   14.82    1.86
  -6   6   2    1.72    0.89
   6  -6  -2    1.43    0.60
  -6   6   2    2.61    0.62
   6  -6  -1   34.39    2.38
  -6   6   1   30.58    2.68
  -6   6   1   30.56    2.17
  -6   6   0   33.53    2.33
  -6   6   0   35.83    2.84
   6  -6   1   58.20    3.01
  -6   6  -1   61.12    3.20
  -6   6  -1   58.29    3.66
  -6   6  -2   11.72    1.39
  -6   6  -2   13.27    1.71
  -6   6  -3   57.48    3.62
  -6   6  -3   59.31    3.20
   6  -6   3   59.93    3.00
   6  -6   4  104.96    4.18
  -6   6  -4   92.53    4.21
  -6   6  -4   91.85    4.79
   6  -6   5   10.83    1.27
  -6   6  -5    9.73    1.29
  -6   6  -5    8.19    1.40
   6  -6   6    4.15    0.86
  -6   6  -6    1.45    0.84
  -6   6  -6    2.17    0.76
  -6   6  -7    1.61    0.66
   6  -6   7    3.54    0.79
   6  -6   7    3.17    0.79
  -6   6  -7    3.03    0.73
   6  -6   8   43.72    2.59
  -6   6  -8   44.28    2.66
  -6  -6  -8   38.16    2.13
  -6   6  -8   41.40    2.97
   6  -6   8   43.76    2.55
  -6  -6  -9    4.78    0.77
  -6   6  -9    5.45    1.04
   6  -6   9    6.08    0.98
  -6   6  -9    5.21    0.92
   6  -6  10    5.28    0.88
   6  -6  10    4.97    0.83
  -6  -6 -10    6.66    0.78
   6  -6  10    6.02    0.94
  -6   6 -10    5.79    0.87
  -6   6 -10    3.45    0.84
   6  -6  11   15.16    1.34
  -6  -6 -11   15.58    1.12
  -6   6 -11   16.36    1.39
   6  -6  11   15.24    1.35
   6  -6  11   18.21    1.48
   6  -6  12    7.46    0.90
  -6  -6 -12    8.30    0.78
  -6   6 -12    8.82    0.94
   6  -6  12    8.46    0.96
   6  -6  12    9.01    1.00
   6  -6  13    6.07    0.73
   6  -6  13    4.39    0.63
   6  -6  13    3.96    0.60
  -6   6 -13    4.49    0.62
   6  -6  14    2.86    0.43
   6  -6  14    2.70    0.44
   6  -6  14    2.89    0.46
   6  -7 -13    3.70    0.58
   6  -7 -13    4.10    0.54
   6  -7 -13    3.39    0.48
   6  -7 -12    8.88    0.96
   6  -7 -12    9.23    0.88
   6  -7 -12    9.27    0.74
   6  -7 -12    9.46    0.84
  -6   7  12    8.64    0.95
   6  -7 -11   11.02    1.16
   6  -7 -11    9.98    0.96
   6  -7 -11   11.42    1.01
   6  -7 -11   10.47    1.03
  -6   7  11   12.01    1.20
  -6   7  11   11.04    1.02
   6  -7 -10    5.08    0.80
   6  -7 -10    4.58    0.72
   6  -7 -10    2.99    0.62
  -6   7  10    4.35    0.74
  -6   7  10    3.35    0.75
   6  -7  -9    8.92    1.08
   6  -7  -9    8.58    0.93
   6  -7  -9    9.49    1.05
   6  -7  -9    8.83    1.06
  -6   7   9    9.71    1.06
  -6   7   9    9.64    1.22
   6  -7  -8   14.18    1.42
   6  -7  -8   14.14    1.24
   6  -7  -8   15.01    1.40
  -6   7   8   15.12    1.57
  -6   7   8   17.08    1.44
   6  -7  -7   10.38    1.28
   6  -7  -7   10.88    1.14
  -6   7   7   10.90    1.23
  -6   7   7    9.46    1.33
   6  -7  -6    1.70    0.61
   6  -7  -6    1.57    0.56
   6  -7  -6    0.71    0.46
  -6   7   6    2.22    0.77
  -6   7   6    1.22    0.47
   6  -7  -5    5.77    1.01
   6  -7  -5    4.54    0.83
  -6   7   5    6.70    1.23
  -6   7   5    7.34    1.08
   6  -7  -4   56.95    2.91
  -6   7   4   57.55    3.45
  -6   7   4   61.82    3.08
  -6   7   3    1.31    0.77
  -6   7   3    2.21    0.70
   6  -7  -3    1.28    0.49
   6  -7  -2    1.16    0.45
  -6   7   2    0.90    0.51
  -6   7   2   -0.01    0.58
  -6   7   1   29.62    2.13
   6  -7  -1   30.43    1.98
  -6   7   1   32.75    2.57
  -6   7   0    9.15    1.18
  -6   7   0    8.83    1.37
  -6   7  -1   13.84    1.44
   6  -7   1   14.54    1.45
  -6   7  -1   14.44    1.70
  -6   7  -2   27.00    2.04
  -6   7  -2   27.85    2.35
   6  -7   2   29.85    1.95
  -6   7  -3   94.52    4.46
  -6   7  -3   87.94    3.88
   6  -7   3   88.53    3.68
   6  -7   4   51.17    2.67
  -6   7  -4   52.97    2.86
   6  -7   5    5.04    0.78
   6  -7   5    4.68    0.85
  -6   7  -5    3.67    0.81
   6  -7   6   10.79    1.12
  -6   7  -6   10.81    1.25
   6  -7   7    3.15    0.62
  -6   7  -7    3.87    0.76
   6  -7   8    4.85    0.76
  -6   7  -8    5.02    0.84
  -6   7  -9   59.87    2.67
   6  -7   9   64.27    2.69
   6  -7   9   61.36    2.51
   6  -7  10   15.15    1.15
  -6   7 -10   17.04    1.23
   6  -7  10   13.16    0.99
   6  -7  11    1.90    0.44
   6  -7  11    2.50    0.46
  -6   7 -11    2.14    0.44
   6  -7  12    2.66    0.39
   6  -8 -10    8.88    0.78
   6  -8 -10   10.32    0.81
   6  -8 -10   10.56    0.76
   6  -8  -9    3.41    0.51
   6  -8  -9    2.53    0.44
   6  -8  -9    2.82    0.54
  -6   8   9    2.83    0.48
   6  -8  -8    4.45    0.54
   6  -8  -8    7.18    0.75
   6  -8  -8    5.35    0.68
  -6   8   8    6.22    0.72
   6  -8  -7    8.48    0.81
   6  -8  -7   11.18    1.01
  -6   8   7   11.51    1.01
   6  -8  -6    9.76    0.90
   6  -8  -6   10.28    1.03
  -6   8   6   12.28    1.08
  -6   8   5   18.66    1.37
   6  -8  -5   17.75    1.33
   6  -8  -5   15.43    1.19
  -6   8   4    6.06    0.83
   6  -8  -4    4.32    0.71
   6  -8  -4    5.61    0.78
   6  -8  -3    8.77    0.98
  -6   8   3    9.61    1.03
   6  -8  -3    8.70    0.91
   6  -8  -2    9.10    0.96
  -6   8   2    9.88    1.06
   6  -8  -1   22.63    1.54
  -6   8   1   24.92    1.68
   6  -8   0    1.52    0.45
   6  -8   0    1.49    0.39
  -6   8   0    1.37    0.45
  -6   8  -1    6.61    0.88
   6  -8   1    6.42    0.78
   6  -8   2   20.72    1.42
  -6   8  -2   23.02    1.60
   6  -8   3    7.81    0.86
  -6   8  -3    7.98    0.92
  -6   8  -4   42.20    2.16
  -6   8  -5    1.96    0.55
  -6   8  -6    2.21    0.50
   6  -8   6    3.06    0.49
  -6   8  -7    1.54    0.40
   6  -8   7    1.41    0.31
  -6   8  -8   17.49    1.08
   6  -8   9    5.33    0.53
   6  -9  -5   17.62    0.93
  -6   9   5   18.94    0.99
  -6   9   4    6.10    0.60
  -6   9   3   38.05    1.55
   6  -9  -3   30.25    1.40
   6  -9  -2    9.41    0.71
  -6   9   2   11.63    0.85
   6  -9  -1    8.06    0.67
  -6   9   1    8.14    0.72
  -6   9   0   10.49    0.81
   6  -9   0   10.83    0.77
  -6   9  -1    3.35    0.46
  -6   9  -2   10.09    0.76
  -6   9  -3    5.59    0.55
   7   0 -19    0.71    0.35
   7   0 -19    0.04    0.33
   7   0 -18    9.29    1.21
   7   0 -18    9.76    1.15
   7   0 -17   -0.27    0.46
   7   0 -16   31.89    2.55
   7   0 -15   54.84    3.51
   7   0 -14   40.92    3.03
   7   0 -14   38.58    2.78
   7   0 -14   45.90    3.20
   7   0 -13  106.10    5.16
   7   0 -13  104.69    4.86
   7   0 -12   44.61    3.17
   7   0 -12   44.98    3.44
   7   0 -12   44.92    2.93
   7   0 -11    2.74    0.85
   7   0 -11    1.94    0.78
   7   0 -11    2.88    0.91
   7   0 -10    6.70    1.23
  -7   0  10    7.37    1.09
  -7   0   9    9.33    1.15
  -7   0   8    3.67    0.74
  -7   0   7  112.88    4.33
  -7   0   6  958.60   21.77
  -7   0   5  173.03    5.54
  -7   0   4  574.87   13.76
   7   0  -4  568.47   12.95
   7   0  -3  571.92   13.82
  -7   0   3  601.84   14.08
   7   0  -3  587.55   13.44
   7   0  -2   32.08    1.45
   7   0  -2   31.80    1.77
  -7   0   2   35.23    2.04
   7   0  -2   28.87    1.70
   7   0  -1 1360.48   29.72
  -7   0   1 1419.00   30.10
   7   0  -1 1371.81   29.44
   7   0   0  400.54   10.38
  -7   0   0  416.16   10.54
   7   0   1   44.92    2.49
   7   0   2    2.03    0.72
   7   0   2    2.38    0.67
   7   0   3  190.57    6.58
   7   0   3  192.30    6.58
   7   0   4   86.62    4.12
   7   0   4   83.63    4.15
   7   0   5    3.79    1.01
   7   0   6   44.37    3.28
   7   0   7  146.20    6.64
  -7   0  -8    0.91    0.60
   7   0   8    0.01    0.54
  -7   0  -9   81.94    3.89
   7   0   9   83.17    4.00
  -7   0  -9   85.61    3.99
   7   0   9   77.73    5.12
   7   0   9   84.84    3.80
   7   0  10    2.47    0.67
  -7   0 -10    1.14    0.47
   7   0  10    3.20    0.90
  -7   0 -10    2.56    0.84
   7   0  10    1.60    1.03
  -7   0 -11   30.50    2.47
   7   0  11   40.53    2.77
  -7   0 -11   38.39    2.77
   7   0  11   31.17    3.42
   7   0  11   39.25    2.52
   7   0  12  166.14    6.21
  -7   0 -12  158.50    6.24
   7   0  12  163.71    5.76
  -7   0 -13    0.02    0.49
   7   0  13    1.08    0.59
  -7   0 -13    0.74    0.60
  -7   0 -14    6.67    1.13
  -7   0 -14    8.22    1.32
   7   0  14    7.61    1.12
   7   0  14    6.56    1.08
   7   0  15    4.18    0.83
  -7   0 -15    4.39    0.89
  -7   0 -15    3.97    0.90
   7   0  15    3.78    0.75
   7   0  15    5.29    1.00
  -7   0 -16   65.40    3.26
  -7   0 -16   75.40    3.55
   7   0  16   70.64    3.32
   7   0  16   71.87    3.05
  -7   0 -17   25.90    1.79
  -7   0 -17   25.91    1.72
   7   0  17   23.34    1.58
  -7   0 -18    3.73    0.61
   7   1 -19   15.71    1.23
   7  -1 -19   18.17    1.35
   7   1 -19   17.53    1.44
   7  -1 -19   15.64    1.27
   7   1 -18    6.42    0.87
   7   1 -18    5.46    0.93
   7  -1 -18    6.81    0.95
   7  -1 -17    0.37    0.37
   7   1 -17    1.31    0.55
   7   1 -17    0.55    0.54
   7  -1 -17    0.35    0.50
   7  -1 -16   23.34    1.82
   7   1 -16   23.44    1.96
  -7   1  16   19.95    1.82
   7   1 -16   22.62    2.15
   7  -1 -16   20.93    2.02
   7  -1 -15    0.55    0.47
   7   1 -15    0.28    0.57
   7   1 -15    0.53    0.62
   7  -1 -15    0.78    0.67
  -7   1  15   -0.10    0.47
   7  -1 -15    0.02    0.59
   7   1 -14  154.93    6.65
   7  -1 -14  170.97    5.94
   7  -1 -14  158.47    6.33
  -7   1  14  161.82    6.26
   7   1 -14  159.42    6.54
   7   1 -13   19.14    2.14
   7  -1 -13   17.87    1.73
   7  -1 -13   17.78    1.97
  -7   1  13   17.99    1.89
   7   1 -13   18.93    2.08
   7   1 -12  255.61    9.18
   7  -1 -12  283.76    8.29
   7  -1 -12  274.25    8.99
  -7  -1  12  280.52    8.85
   7  -1 -12  268.18    8.70
   7   1 -12  239.95    9.47
  -7   1  12  258.66    8.54
   7   1 -12  267.00    8.93
   7   1 -11   47.77    3.37
   7  -1 -11   51.63    3.28
  -7  -1  11   58.24    3.37
   7   1 -11   52.37    3.04
   7  -1 -11   49.09    3.09
   7   1 -11   47.33    3.57
  -7   1  11   53.13    3.11
   7   1 -11   54.95    3.36
   7   1 -10   84.44    4.47
  -7  -1  10   96.98    4.38
   7  -1 -10   89.17    4.15
   7   1 -10   84.52    4.63
   7  -1 -10   91.71    3.78
  -7  -1   9   26.95    2.13
  -7   1   9   29.35    1.98
   7   1  -9   25.22    2.30
  -7  -1   8   15.76    1.57
  -7   1   8   16.85    1.47
   7   1  -8   16.08    1.74
  -7  -1   7   38.09    2.43
  -7   1   7   36.87    2.21
   7   1  -7   38.51    2.59
  -7  -1   6   68.80    3.31
  -7   1   6   72.15    3.19
   7   1  -6   69.43    3.42
   7  -1  -6   72.18    2.85
   7  -1  -5  462.17   10.84
   7  -1  -5  428.08   11.75
  -7  -1   5  451.54   11.54
  -7   1   5  435.09   11.26
   7   1  -5  440.51   11.54
   7   1  -4  344.22    8.50
   7  -1  -4  317.48    9.13
  -7  -1   4  327.83    8.97
   7  -1  -4  335.86    8.52
  -7   1   4  321.90    8.90
   7   1  -4  335.55    9.02
  -7  -1   3  204.03    6.05
   7   1  -3  181.78    5.49
   7  -1  -3  180.83    5.92
   7  -1  -3  188.19    5.59
  -7   1   3  192.75    5.99
   7   1  -3  200.94    5.87
   7   1  -2  131.62    4.45
  -7  -1   2  145.97    4.80
   7  -1  -2  139.78    4.58
  -7   1   2  140.21    4.84
   7   1  -2  143.92    4.52
   7  -1  -2  145.82    4.89
  -7  -1   1   78.78    3.30
   7   1  -1   84.23    3.01
   7  -1  -1   84.07    3.33
  -7  -1   0  103.61    3.90
   7   1   0  108.88    3.38
   7   1   0  104.50    4.18
   7  -1   0  101.72    3.92
  -7  -1  -1  400.42   10.39
   7   1   1  398.29   10.90
   7  -1   1  414.74   10.64
   7  -1   2  142.59    5.04
   7   1   2  124.18    5.10
   7  -1   3   85.52    3.90
   7   1   3   83.46    4.11
   7  -1   4   17.48    1.77
   7  -1   4   16.92    1.75
   7   1   4   20.26    2.04
   7  -1   5  119.23    5.27
   7   1   5  118.22    5.58
   7  -1   5  127.39    5.43
   7  -1   6   25.06    2.37
   7  -1   6   21.64    2.17
   7   1   6   25.35    2.52
   7  -1   7    0.14    0.53
   7   1   7    0.75    0.62
   7  -1   8    9.29    1.10
   7  -1   8    9.56    1.25
  -7   1  -8   10.75    1.31
  -7  -1  -8    9.26    1.18
   7  -1   8    8.17    1.48
   7   1   8    8.62    1.62
   7  -1   8   10.00    1.24
   7  -1   9   91.79    3.84
  -7   1  -9   92.94    4.34
   7   1   9   95.50    4.20
   7  -1   9   97.75    4.46
  -7   1  -9   94.80    4.36
  -7  -1  -9   91.87    4.16
   7  -1   9   93.17    5.46
   7   1   9   87.57    5.67
   7  -1   9   92.95    4.16
   7   1  10    9.88    1.39
   7  -1  10    7.58    1.05
  -7   1 -10    7.24    1.22
  -7  -1 -10    7.79    1.85
  -7  -1 -10    8.40    1.17
   7   1  10    9.29    1.31
   7  -1  10   11.20    1.47
  -7   1 -10    8.53    1.28
  -7  -1 -10    8.83    1.26
   7  -1  10    9.90    1.85
   7   1  10    6.38    1.63
   7  -1  10    8.60    1.20
   7  -1  11   67.74    3.21
  -7   1 -11   65.67    3.74
  -7  -1 -11   69.25    3.56
   7  -1  11   64.63    3.71
   7   1  11   68.11    3.52
  -7  -1 -11   63.75    3.55
   7  -1  11   66.66    3.52
   7   1  11   71.52    3.85
  -7   1 -11   65.34    3.73
  -7   1 -12   22.89    2.16
  -7  -1 -12   24.98    2.09
  -7  -1 -12   26.06    2.23
   7  -1  12   24.09    2.18
  -7   1 -12   23.33    2.17
   7   1  12   23.67    2.17
   7  -1  12   21.86    1.94
   7   1  12   21.88    1.92
  -7   1 -13    8.34    1.33
  -7  -1 -13    9.85    1.36
   7   1  13   11.32    1.33
   7  -1  13    7.94    1.30
  -7   1 -13    7.93    1.26
  -7  -1 -13   11.64    1.54
   7   1  13   11.03    1.49
   7  -1  13   11.28    1.36
  -7   1 -14   39.33    2.76
  -7  -1 -14   36.75    2.52
   7  -1  14   38.17    2.65
  -7   1 -14   41.36    2.81
  -7  -1 -14   40.61    2.72
   7  -1  14   37.01    2.38
   7   1  14   34.74    2.51
  -7   1 -15   31.53    2.34
  -7  -1 -15   29.88    2.14
   7  -1  15   31.03    2.18
  -7  -1 -15   31.90    2.32
  -7   1 -15   29.76    2.30
   7   1  15   28.76    2.11
   7  -1  15   32.22    2.27
   7  -1  15   30.74    2.00
   7  -1  16   11.23    1.23
  -7   1 -16   10.36    1.25
  -7  -1 -16    8.05    1.00
   7  -1  16   10.61    1.24
  -7  -1 -16    9.41    1.20
   7  -1  16    9.83    1.14
  -7   1 -16   10.27    1.26
   7   1  16    8.81    1.04
   7  -1  17   55.33    2.61
  -7  -1 -17   46.02    2.25
  -7   1 -17   53.89    2.65
  -7  -1 -17   49.94    2.54
   7  -1  17   51.44    2.36
  -7  -1 -18    7.81    0.81
  -7   1 -18    5.82    0.69
   7  -2 -19   -0.47    0.31
   7   2 -19   -0.02    0.33
   7  -2 -18    5.05    0.74
   7  -2 -18    4.28    0.72
   7   2 -18    4.31    0.71
   7   2 -18    4.45    0.84
   7  -2 -17    1.57    0.51
   7   2 -17    1.86    0.68
   7   2 -17    2.12    0.59
  -7   2  17    0.12    0.39
   7  -2 -17    1.68    0.65
   7  -2 -16    0.80    0.52
   7  -2 -16   -0.14    0.62
   7   2 -16    1.66    0.60
  -7   2  16    0.13    0.47
   7   2 -16    0.44    0.57
   7  -2 -16    0.46    0.60
   7  -2 -15   13.30    1.50
   7   2 -15   13.38    1.76
   7  -2 -15   13.19    1.62
   7   2 -15   12.84    1.45
  -7   2  15   12.63    1.64
   7   2 -15   13.62    1.68
   7   2 -14   65.36    4.09
   7  -2 -14   65.40    3.52
   7  -2 -14   67.13    3.86
   7   2 -14   75.72    3.71
  -7   2  14   72.20    3.96
   7   2 -14   62.79    3.86
   7   2 -13   85.05    4.91
   7  -2 -13  101.42    4.85
   7   2 -13  100.68    4.41
  -7   2  13   99.97    4.78
   7  -2 -13   98.27    4.44
   7   2 -13   95.05    4.85
   7   2 -12   19.73    2.23
  -7  -2  12   16.36    1.91
   7  -2 -12   17.99    1.80
   7  -2 -12   18.18    1.91
   7   2 -12   23.04    1.95
   7  -2 -12   20.40    1.63
   7  -2 -12   18.18    1.73
  -7   2  12   19.82    2.03
   7   2 -12   17.28    1.90
  -7  -2  11   71.82    4.06
   7   2 -11   65.26    4.08
   7  -2 -11   73.00    3.90
   7   2 -11   66.76    4.42
   7  -2 -11   74.43    3.23
   7  -2 -11   71.37    3.51
  -7   2  11   68.90    3.87
   7   2 -11   76.80    4.08
   7  -2 -11   72.62    3.67
  -7  -2  10   76.41    4.13
   7   2 -10   74.24    4.50
   7   2 -10   74.18    4.44
   7  -2 -10   80.47    4.01
   7  -2 -10   80.38    3.27
   7  -2 -10   77.35    3.55
  -7   2  10   72.34    3.93
   7   2 -10   74.18    3.93
   7   2 -10   78.94    4.40
  -7  -2   9  280.17    9.03
   7   2  -9  271.80    9.24
   7  -2  -9  279.73    7.96
   7   2  -9  272.79    9.48
   7  -2  -9  291.40    8.74
   7  -2  -9  294.36    8.16
   7   2  -9  271.66    9.53
   7  -2  -9  258.71    8.16
  -7   2   9  268.55    8.77
   7   2  -9  287.08    8.78
  -7  -2   8   17.43    1.78
   7   2  -8   21.51    2.13
  -7  -2   7   43.74    2.79
   7   2  -7   41.39    2.91
   7  -2  -7   46.35    2.55
  -7  -2   6  123.67    4.96
   7   2  -6  116.84    5.03
   7  -2  -6  128.57    4.62
  -7  -2   5   16.30    1.57
   7  -2  -5   14.09    1.60
   7   2  -5   16.58    1.63
   7  -2  -5   17.86    1.50
  -7  -2   4  380.50   10.04
   7  -2  -4  357.67   10.25
   7   2  -4  340.31    9.85
   7  -2  -4  374.74    9.76
   7   2  -4  355.51    9.84
   7   2  -3   69.49    3.32
  -7  -2   3   76.17    3.40
   7  -2  -3   76.97    3.62
   7   2  -3   69.24    3.25
   7  -2  -3   79.52    3.36
   7   2  -3   81.27    3.25
   7  -2  -2  529.96   12.87
  -7  -2   2  561.48   13.02
   7  -2  -2  539.90   13.33
   7   2  -2  490.35   12.57
   7   2  -2  514.00   12.78
   7   2  -2  465.65   12.85
  -7  -2   1   12.25    1.22
   7  -2  -1   11.39    1.22
   7   2  -1   12.06    1.14
   7   2  -1   12.07    1.29
  -7  -2   0  241.11    7.05
   7  -2   0  259.79    7.45
   7   2   0  246.09    6.67
   7   2   0  236.14    7.54
  -7  -2  -1  234.99    6.94
   7   2   1  226.36    7.61
  -7  -2  -2  258.96    7.42
   7  -2   2  267.79    7.97
   7   2   2  247.36    8.32
   7   2   3   70.96    3.99
   7  -2   3   74.20    3.66
   7  -2   4  108.70    4.72
   7   2   4   92.05    4.91
   7  -2   5   89.71    4.47
   7  -2   5   86.77    4.36
   7   2   5   84.69    4.81
   7  -2   6   15.80    1.84
   7  -2   6   16.00    1.94
   7   2   6   15.81    2.09
   7  -2   7  186.34    6.48
  -7   2  -7  172.12    6.30
   7  -2   7  176.63    7.38
  -7   2  -7  169.01    6.26
   7  -2   7  175.94    7.17
   7   2   7  176.76    8.06
   7  -2   7  187.52    6.30
  -7   2  -8  130.61    5.46
   7  -2   8  138.23    6.52
   7  -2   8  128.98    6.30
  -7   2  -8  140.00    5.59
   7   2   8  154.48    5.81
   7  -2   8  145.75    5.68
   7   2   8  135.21    7.21
  -7  -2  -8  142.08    5.18
   7  -2   8  139.55    5.41
  -7   2  -9   74.54    3.94
   7  -2   9   72.62    3.89
   7  -2   9   73.13    3.48
  -7  -2  -9   76.29    3.65
  -7  -2  -9   73.13    3.20
   7   2   9   75.18    3.95
   7   2   9   68.23    5.17
   7  -2   9   74.61    3.79
  -7   2  -9   73.30    3.95
  -7   2 -10  106.46    4.99
  -7   2 -10  110.52    5.02
   7  -2  10  113.95    5.08
  -7  -2 -10  112.53    4.68
  -7  -2 -10  102.51    4.12
   7  -2  10  101.75    4.33
  -7  -2 -10  105.75    6.92
   7   2  10  112.63    4.98
   7   2  10  106.49    6.71
   7  -2  10  110.62    4.82
  -7   2 -11   23.80    2.17
   7  -2  11   25.79    2.31
  -7  -2 -11   21.62    1.98
   7   2  11   25.57    2.18
  -7   2 -11   24.14    2.29
   7  -2  11   25.51    1.96
   7  -2  11   23.41    2.08
   7  -2  12    0.65    0.42
  -7   2 -12    1.57    0.69
   7  -2  12    2.75    0.88
   7   2  12    0.47    0.40
  -7   2 -12    1.15    0.59
  -7  -2 -12    0.73    0.69
   7  -2  12    1.49    0.64
   7  -2  13   94.35    3.92
  -7   2 -13   94.11    4.67
   7  -2  13  100.85    4.71
   7   2  13   95.17    4.35
  -7   2 -13   93.60    4.61
  -7  -2 -13  100.42    4.48
   7  -2  13   96.82    4.38
   7  -2  14    9.29    1.06
  -7   2 -14    6.47    1.24
   7  -2  14    8.07    1.24
  -7   2 -14    7.57    1.23
  -7  -2 -14    9.22    1.26
   7  -2  14    8.83    1.22
   7  -2  14    8.20    1.18
  -7   2 -15   57.71    3.26
  -7   2 -15   60.35    3.27
  -7  -2 -15   59.09    3.10
   7  -2  15   60.88    3.15
   7  -2  15   60.35    3.24
   7  -2  15   57.09    2.91
   7  -2  16   15.10    1.17
  -7   2 -16   13.30    1.38
  -7  -2 -16   15.99    1.45
   7  -2  16   15.74    1.41
   7  -2  16   14.67    1.39
   7  -2  16   13.90    1.21
  -7   2 -17   12.41    1.14
   7  -2  17   14.51    1.17
  -7  -2 -17   13.19    1.16
   7  -2  17   13.14    1.18
   7  -2  17   10.35    0.87
   7  -3 -18   -0.24    0.28
   7   3 -18    0.38    0.41
   7  -3 -18    0.05    0.30
   7  -3 -17    1.38    0.43
  -7   3  17    1.26    0.53
   7   3 -17    1.44    0.54
   7  -3 -17    0.93    0.50
   7  -3 -16   23.50    1.85
   7  -3 -16   22.51    1.95
   7   3 -16   21.50    1.69
  -7   3  16   21.87    1.94
   7   3 -16   23.29    2.05
   7  -3 -15   21.76    1.88
   7   3 -15   22.26    1.82
   7  -3 -15   23.16    1.62
  -7   3  15   21.10    2.04
   7  -3 -15   21.97    2.05
   7   3 -15   22.98    2.17
   7  -3 -14   73.77    3.81
   7  -3 -14   72.48    3.97
   7   3 -14   79.63    3.73
   7  -3 -14   75.12    3.28
  -7   3  14   78.45    4.16
   7   3 -14   68.26    4.03
   7  -3 -13   13.68    1.67
   7   3 -13   14.87    2.03
   7  -3 -13   14.40    1.81
   7  -3 -13   11.48    1.27
   7  -3 -13   11.25    1.26
   7   3 -13   12.17    1.72
  -7   3  13   13.76    1.79
   7   3 -12  458.80   14.33
   7  -3 -12  484.40   13.32
   7  -3 -12  485.68   13.64
   7  -3 -12  499.79   12.48
   7  -3 -12  484.15   12.34
   7  -3 -12  480.08   12.90
  -7   3  12  489.80   13.89
   7   3 -12  473.75   13.78
  -7  -3  11   48.12    3.41
   7   3 -11   38.20    3.19
   7  -3 -11   41.22    2.97
   7  -3 -11   49.10    2.60
   7  -3 -11   43.35    2.72
  -7   3  11   46.00    3.19
   7   3 -11   45.06    3.13
  -7   3  11   41.04    2.34
   7   3 -10   10.43    1.58
  -7  -3  10    9.77    1.51
   7  -3 -10   11.13    1.53
   7   3 -10   11.57    2.01
   7  -3 -10   11.74    1.33
   7  -3 -10   10.24    1.14
   7  -3 -10    9.58    1.27
  -7   3  10   10.86    1.18
   7   3 -10    8.79    1.35
  -7   3  10    9.61    1.50
  -7  -3   9   89.56    4.70
   7   3  -9   90.97    4.85
   7   3  -9   86.09    4.96
  -7   3   9   89.28    3.56
   7   3  -9   84.83    5.06
   7  -3  -9   91.54    4.40
   7  -3  -9   89.17    3.82
   7  -3  -9   99.56    3.77
   7  -3  -9   93.11    4.02
   7  -3  -9   87.10    4.07
  -7   3   9   84.44    4.57
   7   3  -9   90.18    4.39
   7  -3  -8    7.12    1.16
   7   3  -8    7.27    1.29
   7   3  -8    6.09    1.27
  -7  -3   8    7.12    1.33
   7  -3  -8    7.92    1.24
   7   3  -8    8.96    1.53
   7  -3  -8    7.27    1.15
   7  -3  -8    7.25    1.12
   7   3  -8    8.17    1.21
  -7   3   8    4.20    1.10
  -7   3   8    8.52    0.98
  -7  -3   7   62.79    3.63
   7   3  -7   62.30    3.89
   7   3  -7   54.04    3.69
   7  -3  -7   63.78    2.96
   7  -3  -7   64.39    3.19
   7  -3  -7   66.43    3.59
  -7   3   7   59.34    3.62
   7  -3  -6   14.89    1.85
   7   3  -6   14.24    1.77
  -7  -3   6   11.40    1.46
   7  -3  -6   14.89    1.62
  -7  -3   5  126.75    5.14
   7   3  -5  115.32    5.25
   7  -3  -5  125.91    5.51
   7  -3  -5  128.24    5.12
  -7  -3   4   49.80    2.92
   7  -3  -4   46.55    3.05
   7   3  -4   45.76    2.97
   7   3  -4   49.77    3.07
   7  -3  -4   53.86    3.01
   7   3  -3   63.66    3.58
  -7  -3   3   71.02    3.44
   7  -3  -3   68.09    3.70
   7   3  -3   72.46    3.62
   7  -3  -3   72.30    3.54
   7   3  -2   50.91    3.17
  -7  -3   2   55.90    2.95
   7  -3  -2   63.08    3.45
   7   3  -2   57.90    3.06
   7  -3  -2   62.56    3.25
   7  -3  -1   78.14    3.70
   7   3  -1   71.09    3.83
  -7  -3   1   76.56    3.42
   7   3  -1   73.48    3.39
   7  -3   0  190.81    6.72
  -7  -3   0  215.91    6.44
   7   3   0  202.30    7.10
  -7  -3  -1   21.14    1.61
   7  -3   1   16.30    1.68
   7   3   1   17.86    1.90
  -7  -3  -2   34.10    2.09
   7  -3   2   31.60    2.39
   7   3   2   29.53    2.60
   7  -3   3  126.77    5.24
   7   3   3  104.77    5.38
   7   3   4   40.28    3.30
   7  -3   4   40.67    2.92
  -7   3  -5   12.93    1.52
   7  -3   5   14.22    1.69
   7   3   5   12.10    1.93
   7  -3   5   14.02    1.75
   7   3   6   58.59    3.33
   7  -3   6   58.17    3.24
  -7   3  -6   56.19    3.32
   7  -3   6   57.77    3.81
   7  -3   6   59.31    3.23
   7  -3   6   61.06    3.69
   7   3   6   53.62    4.17
   7  -3   6   56.58    3.11
   7  -3   7   47.76    3.00
   7   3   7   48.28    3.07
  -7   3  -7   46.81    3.09
   7  -3   7   50.17    3.01
   7  -3   7   43.31    3.45
   7   3   7   46.48    4.00
   7  -3   7   46.49    2.89
   7  -3   8  210.68    8.62
   7  -3   8  211.32    7.40
  -7  -3  -8  223.92    6.82
   7  -3   8  206.48    7.28
  -7   3  -8  201.76    7.45
   7   3   8  213.44    9.63
   7  -3   8  213.40    7.27
   7   3   8  206.61    7.36
   7  -3   9   96.57    4.62
  -7   3  -9   84.55    4.48
  -7  -3  -9   89.26    4.00
  -7  -3  -9   96.09    3.75
  -7  -3  -9   97.86    6.56
   7   3   9   85.59    5.98
   7  -3   9   96.57    4.48
   7   3   9   91.15    4.44
   7  -3  10   15.41    1.74
  -7   3 -10   14.99    1.80
  -7  -3 -10   13.62    1.53
  -7  -3 -10   12.50    1.27
   7  -3  10   15.72    1.78
   7  -3  11   52.08    2.98
   7  -3  11   52.50    3.38
  -7   3 -11   48.51    3.29
  -7  -3 -11   47.69    2.91
  -7  -3 -11   46.25    2.59
   7  -3  11   54.23    3.26
   7  -3  12   43.70    2.63
  -7   3 -12   43.34    3.03
   7  -3  12   44.02    3.02
  -7  -3 -12   41.68    2.65
  -7  -3 -12   38.97    2.31
   7  -3  12   45.28    2.99
   7  -3  12   45.10    2.92
   7  -3  13   18.42    1.60
   7  -3  13   20.49    1.97
  -7  -3 -13   21.96    1.85
  -7   3 -13   23.26    2.13
   7  -3  13   23.05    1.96
   7  -3  13   22.21    2.02
  -7   3 -14   23.27    2.02
   7  -3  14   23.94    1.92
   7  -3  14   25.21    2.10
  -7  -3 -14   24.91    1.91
   7  -3  14   24.95    2.02
   7  -3  14   24.84    1.72
   7  -3  15   16.97    1.27
   7  -3  15   18.71    1.66
  -7   3 -15   16.72    1.57
  -7  -3 -15   18.76    1.54
   7  -3  15   16.78    1.54
   7  -3  15   16.54    1.47
   7  -3  16   37.89    1.93
  -7   3 -16   35.93    2.08
  -7  -3 -16   39.54    2.09
   7  -3  16   38.04    2.09
   7  -3  16   37.67    2.00
   7  -3  17    4.44    0.65
  -7  -3 -17    3.49    0.53
   7  -3  17    4.11    0.61
   7  -4 -18    4.82    0.60
   7  -4 -17    0.64    0.38
  -7   4  17   -0.07    0.36
   7  -4 -16   13.93    1.33
   7  -4 -16   13.55    1.35
   7  -4 -16   13.75    1.08
  -7   4  16   14.08    1.45
   7   4 -16   13.64    1.44
   7  -4 -15   15.69    1.55
   7  -4 -15   13.49    1.50
   7  -4 -15   16.63    1.31
  -7   4  15   13.28    1.59
   7   4 -15   13.87    1.58
   7  -4 -14   62.53    3.38
   7  -4 -14   61.81    3.48
   7  -4 -14   65.08    2.97
   7  -4 -14   64.62    2.97
  -7   4  14   65.73    3.70
   7   4 -14   65.74    3.69
   7  -4 -13   11.05    1.47
   7  -4 -13   12.23    1.60
   7  -4 -13   13.03    1.33
   7  -4 -13   13.00    1.34
   7  -4 -13   11.77    1.44
   7   4 -13   10.89    1.54
  -7   4  13   13.40    1.72
   7  -4 -12   21.59    2.05
   7  -4 -12   19.92    2.03
   7  -4 -12   23.40    1.79
   7  -4 -12   21.16    1.89
  -7   4  12   24.27    2.33
   7   4 -12   19.05    2.08
   7   4 -11   78.82    4.73
   7  -4 -11   80.38    4.27
   7  -4 -11   79.34    3.54
   7  -4 -11   81.82    3.93
  -7   4  11   81.48    4.52
   7   4 -11   83.89    4.40
  -7   4  11   75.32    3.43
   7   4 -10   38.02    3.19
   7  -4 -10   49.03    3.21
   7  -4 -10   44.10    2.63
   7  -4 -10   44.80    2.52
   7  -4 -10   45.41    2.79
   7  -4 -10   40.71    2.72
  -7   4  10   42.11    3.15
   7   4 -10   43.32    3.05
  -7   4  10   43.46    2.46
   7   4  -9    0.39    0.57
   7  -4  -9    1.68    0.71
  -7   4   9    0.31    0.42
   7  -4  -9    1.67    0.68
   7   4  -9    0.63    0.68
   7  -4  -9    1.97    0.70
   7  -4  -9    0.79    0.64
   7  -4  -9    0.64    0.51
   7   4  -9    0.53    0.44
  -7   4   9    0.59    0.66
  -7  -4   9    1.46    0.77
   7   4  -8   11.31    1.72
  -7   4   8   10.05    1.14
   7  -4  -8   11.52    1.65
  -7  -4   8    9.68    1.45
   7  -4  -8   10.31    1.41
   7   4  -8   11.34    1.91
   7  -4  -8   13.16    1.36
   7  -4  -8   11.81    1.40
   7   4  -8   12.50    1.54
  -7   4   8   13.14    1.82
  -7  -4   7   54.76    3.57
   7   4  -7   56.76    3.69
   7   4  -7   51.85    3.90
  -7   4   7   59.30    2.85
   7  -4  -7   63.09    3.04
   7  -4  -7   54.55    3.18
   7  -4  -7   57.99    3.15
   7  -4  -7   59.34    3.74
  -7   4   7   48.97    3.45
   7   4  -7   62.08    3.39
   7  -4  -6    3.58    1.01
   7  -4  -6    2.24    0.83
   7  -4  -6    1.86    0.56
   7   4  -6    2.89    0.86
  -7  -4   6    1.80    0.76
   7  -4  -6    2.05    0.59
   7   4  -6    0.25    0.63
   7  -4  -6    3.20    0.84
   7   4  -6    2.62    0.97
  -7   4   6    2.58    0.67
  -7   4   6    2.12    0.83
  -7  -4   5   25.62    2.25
   7   4  -5   22.30    2.11
   7  -4  -5   24.48    1.77
   7   4  -5   23.60    2.37
   7   4  -5   26.07    2.55
   7  -4  -5   27.03    2.09
   7  -4  -5   22.32    1.83
   7  -4  -5   22.28    1.97
  -7   4   5   22.52    2.22
   7  -4  -5   21.70    2.32
   7  -4  -5   23.56    2.24
  -7   4   5   25.33    1.74
   7   4  -4  195.95    7.87
  -7  -4   4  221.92    7.54
   7   4  -4  216.34    8.00
   7   4  -4  224.61    8.11
   7  -4  -4  209.54    8.02
   7  -4  -4  229.86    7.22
  -7   4   4  214.92    7.78
   7  -4  -4  232.33    7.96
  -7  -4   3   13.36    1.49
   7   4  -3    9.87    1.54
   7  -4  -3   12.75    1.72
   7   4  -3   11.37    1.57
  -7   4   3   10.72    1.48
   7  -4  -3   13.98    1.70
   7   4  -2    4.02    1.04
   7  -4  -2    3.97    0.92
   7   4  -2    2.73    0.74
  -7  -4   2    5.05    0.94
   7  -4  -2    4.18    1.00
   7  -4  -1   74.77    4.05
   7   4  -1   67.91    4.16
  -7  -4   1   79.82    3.65
   7   4   0   15.02    1.90
  -7  -4   0   17.83    1.58
   7  -4   0   16.93    1.83
   7  -4   1  359.06   10.69
  -7   4  -1  332.20   10.20
  -7   4  -1  365.39   10.61
  -7   4  -2  102.10    4.75
   7  -4   2  108.93    5.08
   7  -4   3   16.88    1.51
  -7   4  -3   15.06    1.72
   7  -4   3   17.66    1.95
   7  -4   3   17.28    1.64
   7  -4   3   20.06    1.73
   7   4   3   14.04    1.94
   7  -4   4  125.33    4.99
   7  -4   4  126.24    5.75
   7   4   4  121.79    6.34
  -7   4  -4  119.24    5.33
  -7   4  -4  123.66    4.69
   7  -4   4  128.16    4.93
   7  -4   5   71.16    3.63
   7  -4   5   72.76    3.60
   7  -4   5   72.01    4.32
   7   4   5   68.20    4.85
  -7   4  -5   73.51    4.01
   7  -4   5   68.53    3.51
  -7   4  -5   71.22    3.39
   7  -4   6   17.74    2.20
  -7  -4  -6   18.30    2.66
   7  -4   6   17.31    1.74
  -7   4  -6   19.76    2.06
   7  -4   6   17.05    1.74
  -7   4  -6   20.52    1.75
   7  -4   6   17.94    1.72
   7   4   6   21.08    2.69
   7  -4   7  118.21    5.00
   7  -4   7  115.27    5.93
   7  -4   7  104.70    4.79
  -7  -4  -7  117.42    7.08
  -7   4  -7  109.24    5.23
   7   4   7  120.40    6.95
  -7   4  -7  118.35    4.76
   7  -4   7  116.73    4.97
   7  -4   8   31.86    2.46
  -7   4  -8   30.83    2.63
   7  -4   8   30.71    2.40
  -7   4  -8   32.12    2.30
   7  -4   8   31.96    2.43
   7  -4   9  191.04    6.93
  -7   4  -9  185.71    7.21
  -7  -4  -9  204.67    6.38
   7  -4   9  178.70    6.76
  -7   4  -9  192.66    6.60
   7  -4   9  184.59    6.80
  -7  -4 -10   17.64    1.60
   7  -4  10   15.87    1.77
  -7   4 -10   17.71    1.98
   7  -4  10   16.42    1.74
  -7  -4 -10   17.96    1.51
  -7   4 -10   19.08    1.74
   7  -4  10   18.97    1.90
   7  -4  11   71.50    3.55
   7  -4  11   63.77    3.63
  -7   4 -11   72.76    4.01
  -7  -4 -11   71.07    3.40
   7  -4  11   69.31    3.71
  -7  -4 -11   73.30    3.15
  -7   4 -11   75.16    3.55
   7  -4  11   68.83    3.70
   7  -4  12    6.59    1.00
   7  -4  12    5.86    1.08
  -7   4 -12    5.98    1.08
  -7  -4 -12    6.22    0.96
   7  -4  12    4.58    0.89
  -7  -4 -12    6.89    0.90
   7  -4  12    8.24    1.20
  -7   4 -12    7.21    0.98
   7  -4  13   53.14    2.68
  -7   4 -13   48.56    2.52
  -7   4 -13   44.41    2.83
  -7  -4 -13   45.11    2.53
   7  -4  13   45.60    2.78
   7  -4  13   44.82    2.71
   7  -4  13   49.84    2.85
   7  -4  14    6.30    0.86
   7  -4  14    6.81    0.97
  -7  -4 -14    7.56    0.95
   7  -4  14    6.84    0.97
  -7   4 -14    6.14    0.95
   7  -4  14    7.07    1.01
  -7   4 -15    9.92    1.04
  -7  -4 -15    9.83    0.95
   7  -4  15   10.67    0.94
   7  -4  15   11.17    1.11
   7  -4  15   11.97    1.09
   7  -4  15   10.63    1.07
   7  -4  15   10.63    0.88
   7  -4  16   53.49    2.12
  -7  -4 -16   48.21    1.98
   7  -4  16   53.79    2.26
   7  -4  16   50.41    2.16
   7  -4  16   50.67    2.15
  -7   5  17   11.35    0.97
   7  -5 -16    1.39    0.46
   7  -5 -16    0.70    0.29
  -7   5  16    1.30    0.44
   7  -5 -15    4.65    0.80
   7  -5 -15    3.55    0.68
   7  -5 -15    4.04    0.60
  -7   5  15    4.50    0.85
   7  -5 -14   22.59    1.81
   7  -5 -14   22.02    1.79
   7  -5 -14   23.52    1.56
   7  -5 -14   24.45    1.58
  -7   5  14   21.02    1.88
   7  -5 -13   11.01    1.35
   7  -5 -13   12.86    1.27
   7  -5 -13   11.06    1.12
   7  -5 -13   10.66    1.26
   7  -5 -13   10.95    1.39
  -7   5  13   10.37    1.41
   7  -5 -12   45.75    2.92
   7  -5 -12   47.91    2.99
   7  -5 -12   49.29    2.55
   7  -5 -12   48.02    2.78
  -7   5  12   45.20    3.10
  -7   5  12   46.47    2.49
   7  -5 -11   19.56    1.95
   7  -5 -11   22.77    1.75
   7  -5 -11   24.95    2.01
  -7   5  11   21.34    2.16
   7   5 -11   20.89    2.06
  -7   5  11   19.81    1.63
  -7   5  10    6.63    1.34
   7  -5 -10    7.12    1.26
   7  -5 -10    5.82    1.01
   7  -5 -10    8.37    1.13
   7  -5 -10    7.28    1.13
   7   5 -10    6.44    1.14
  -7   5  10    6.88    1.00
   7  -5  -9   96.32    4.68
   7  -5  -9   93.79    4.05
   7  -5  -9  101.85    4.41
   7  -5  -9   94.55    4.26
  -7   5   9   90.06    4.84
   7   5  -9  101.68    4.72
  -7   5   9   95.46    3.94
   7  -5  -8   12.22    1.56
   7  -5  -8   11.18    1.33
   7  -5  -8    8.61    1.23
   7   5  -8   14.19    1.66
  -7   5   8   11.01    1.26
  -7   5   8   11.17    1.67
   7  -5  -7   18.10    1.92
   7  -5  -7   17.56    1.61
   7  -5  -7   18.59    1.79
  -7   5   7   17.01    2.05
  -7   5   7   19.74    1.65
  -7  -5   6   59.02    3.72
   7   5  -6   59.03    4.26
   7  -5  -6   58.70    3.31
   7  -5  -6   62.64    3.32
  -7   5   6   59.97    3.87
   7  -5  -6   74.20    4.42
  -7   5   6   62.58    3.05
  -7  -5   5   29.21    2.52
   7  -5  -5   32.36    3.01
   7  -5  -5   32.90    2.14
   7   5  -5   29.75    2.89
   7  -5  -5   32.03    2.38
   7  -5  -5   33.37    2.34
  -7   5   5   31.95    2.76
   7  -5  -5   36.53    3.03
  -7   5   5   32.57    2.13
  -7  -5   4   38.67    2.77
   7  -5  -4   35.95    3.15
   7  -5  -4   39.80    2.36
   7   5  -4   34.47    3.04
   7  -5  -4   35.84    2.50
   7  -5  -4   31.46    2.42
  -7   5   4   35.00    2.87
  -7   5   4   40.14    2.39
   7   5  -3   64.24    4.39
  -7  -5   3   76.92    3.91
   7  -5  -3   67.21    4.27
   7  -5  -3   70.44    3.29
   7  -5  -3   69.78    3.59
   7  -5  -3   67.23    3.57
  -7   5   3   64.25    3.93
  -7   5   3   70.24    3.28
   7  -5  -3   70.68    4.26
   7  -5  -2   54.45    3.64
   7   5  -2   47.61    3.69
   7  -5  -2   39.22    3.21
   7  -5  -2   49.84    2.94
   7  -5  -2   45.34    2.88
  -7   5   2   44.42    3.23
  -7   5   2   45.96    2.58
   7  -5  -2   43.76    2.59
   7   5  -1    6.68    1.40
  -7   5   1    6.03    1.14
   7  -5  -1    5.38    1.14
   7  -5  -1    6.12    1.23
   7  -5  -1    6.10    1.12
  -7   5   1    6.09    0.89
   7  -5  -1    6.01    1.01
   7   5   0    0.92    0.59
  -7   5   0    1.99    0.82
   7  -5   0    1.32    0.63
   7  -5   0   -0.06    0.48
  -7   5   0    0.29    0.41
   7  -5   0    1.95    0.65
   7  -5   1   22.82    1.86
   7   5   1   19.90    2.43
   7  -5   1   20.37    1.75
   7  -5   1   22.89    2.33
   7   5   1   18.05    1.95
   7  -5   1   23.08    2.01
  -7   5  -1   21.36    2.19
  -7   5  -1   21.66    1.73
  -7   5  -2   33.09    2.23
   7  -5   2   32.28    2.16
   7   5   2   30.05    2.99
   7  -5   2   35.09    2.35
   7  -5   2   37.63    3.05
  -7   5  -2   32.05    2.75
   7   5   3   52.67    4.11
   7  -5   3   57.93    3.16
   7  -5   3   65.53    4.14
  -7   5  -3   53.85    3.63
  -7   5  -3   58.32    3.07
   7  -5   3   62.30    3.12
   7   5   4   78.78    5.23
  -7   5  -4   76.69    4.37
   7  -5   4   88.35    3.91
   7  -5   4   90.50    4.08
   7  -5   4   89.29    4.96
  -7   5  -4   88.86    4.67
  -7   5  -4   81.45    3.80
   7  -5   4   88.75    3.94
   7  -5   4   87.82    4.03
  -7   5  -5   16.27    1.90
   7  -5   5   17.08    1.67
   7  -5   5   18.61    1.74
  -7   5  -5   17.13    1.66
   7  -5   5   19.00    1.77
   7  -5   5   17.52    1.72
  -7   5  -6   49.04    3.38
   7  -5   6   57.47    3.21
  -7   5  -6   53.46    3.00
   7  -5   6   54.67    3.09
  -7   5  -7   10.04    1.50
   7  -5   7   10.82    1.40
  -7   5  -7   12.04    1.39
   7  -5   7   11.12    1.39
  -7   5  -8    8.64    1.44
   7  -5   8   10.76    1.38
  -7   5  -8   10.68    1.32
   7  -5   8    8.00    1.20
   7  -5   9    2.99    0.80
   7  -5   9    3.25    0.74
  -7   5  -9    2.39    0.85
   7  -5   9    2.05    0.67
  -7   5  -9    3.58    0.76
   7  -5   9    3.22    0.81
   7  -5  10   47.52    2.73
  -7   5 -10   43.07    2.95
   7  -5  10   40.99    2.62
   7  -5  10   40.96    2.59
  -7   5 -10   43.60    2.55
   7  -5  10   43.97    2.78
   7  -5  11    3.71    0.82
  -7   5 -11    3.39    0.89
  -7  -5 -11    5.10    0.74
  -7   5 -11    4.36    0.79
   7  -5  11    4.49    0.84
  -7  -5 -11    5.46    0.72
   7  -5  11    3.22    0.81
   7  -5  12    9.39    1.10
  -7  -5 -12    9.84    0.99
  -7   5 -12    7.75    1.11
  -7  -5 -12    8.12    0.84
   7  -5  12    6.71    0.98
   7  -5  12   10.13    1.21
  -7   5 -12    7.49    0.92
   7  -5  13   66.43    2.83
   7  -5  13   63.89    2.86
  -7   5 -13   57.24    2.81
  -7  -5 -13   64.76    2.57
   7  -5  13   54.39    2.68
  -7   5 -13   63.97    2.58
   7  -5  13   63.59    2.91
   7  -5  14    2.49    0.52
   7  -5  14    1.78    0.47
   7  -5  14    1.96    0.49
  -7  -5 -14    1.73    0.37
   7  -5  14    1.78    0.45
  -7   5 -14    1.78    0.52
   7  -5  14    2.72    0.51
   7  -5  14    1.73    0.47
   7  -5  15   47.31    1.98
   7  -5  15   47.49    1.95
   7  -6 -15    4.01    0.58
  -7   6  15    5.38    0.68
   7  -6 -14   15.18    1.25
   7  -6 -14   13.67    1.14
   7  -6 -14   14.11    1.02
  -7   6  14   14.00    1.25
   7  -6 -13    3.15    0.69
   7  -6 -13    2.31    0.57
   7  -6 -13    3.01    0.55
   7  -6 -13    2.24    0.52
  -7   6  13    2.40    0.64
  -7   6  12    6.20    1.06
   7  -6 -12    6.84    0.95
   7  -6 -12    7.87    0.94
   7  -6 -12    7.16    1.07
   7  -6 -12    7.44    0.88
   7  -6 -12    7.85    1.01
   7  -6 -11    1.01    0.58
   7  -6 -11   -0.53    0.53
   7  -6 -11    0.64    0.46
  -7   6  11    0.06    0.52
  -7   6  11    0.04    0.38
   7  -6 -10    6.88    1.09
   7  -6 -10    7.72    1.01
   7  -6 -10    7.55    1.00
   7  -6 -10    8.45    1.17
  -7   6  10    7.28    1.20
  -7   6  10    6.35    0.90
   7  -6  -9    3.34    0.88
   7  -6  -9    1.60    0.61
   7  -6  -9    1.75    0.64
   7  -6  -9    1.20    0.50
  -7   6   9    3.77    1.06
  -7   6   9    2.07    0.64
   7  -6  -8   17.51    1.79
   7  -6  -8   18.18    1.58
   7  -6  -8   16.17    1.55
  -7   6   8   18.16    2.01
  -7   6   8   16.84    1.51
   7  -6  -7   71.20    3.81
   7  -6  -7   70.66    3.33
   7  -6  -7   66.34    3.37
  -7   6   7   71.78    4.11
  -7   6   7   71.90    3.30
   7  -6  -6   11.39    1.32
   7  -6  -6   13.24    1.45
  -7   6   6   14.35    1.43
  -7   6   6   11.14    1.65
   7  -6  -5   55.12    3.07
   7  -6  -5   54.03    3.02
  -7   6   5   50.27    3.47
  -7   6   5   55.73    2.91
   7  -6  -4   56.22    2.83
   7  -6  -4   50.92    2.97
   7  -6  -4   56.38    3.09
  -7   6   4   50.08    3.47
  -7   6   4   54.56    2.91
   7  -6  -3   18.07    1.60
   7  -6  -3   17.72    1.75
  -7   6   3   17.60    2.04
  -7   6   3   20.76    1.72
   7  -6  -2    4.45    0.81
  -7   6   2    4.59    0.78
   7  -6  -2    5.18    0.97
  -7   6   2    3.54    1.10
   7  -6  -1    2.41    0.72
  -7   6   1    2.01    0.54
  -7   6   1    3.33    0.99
  -7   6   0   11.44    1.69
  -7   6   0   11.24    1.34
   7  -6   0   11.05    1.27
  -7   6  -1   25.34    1.97
   7  -6   1   26.47    2.10
  -7   6  -1   27.04    2.55
   7  -6   1   25.50    1.97
  -7   6  -2   66.07    3.29
   7  -6   2   63.66    3.36
  -7   6  -2   61.39    3.85
   7  -6   2   62.09    3.21
   7  -6   3   75.41    3.40
   7  -6   3   72.42    3.44
   7  -6   3   67.90    3.40
   7  -6   3   72.62    3.63
  -7   6  -3   68.77    4.07
  -7   6  -3   66.90    3.39
   7  -6   4   33.72    2.23
   7  -6   4   34.63    2.29
   7  -6   4   28.83    2.21
  -7   6  -4   28.95    2.57
  -7   6  -4   30.58    2.19
   7  -6   5    2.90    0.76
  -7   6  -5    3.07    0.92
   7  -6   5    2.69    0.72
  -7   6  -5    2.18    0.70
   7  -6   5    2.40    0.64
   7  -6   6   15.69    1.52
  -7   6  -6   18.70    1.99
  -7   6  -6   17.90    1.65
   7  -6   6   15.59    1.54
   7  -6   7   12.36    1.35
   7  -6   7   11.59    1.30
  -7   6  -7    8.62    1.41
  -7   6  -7    9.85    1.19
   7  -6   7    9.79    1.20
   7  -6   8   37.46    2.33
  -7   6  -8   33.59    2.66
  -7   6  -8   33.89    2.20
   7  -6   8   38.62    2.31
   7  -6   8   37.31    2.32
   7  -6   9    4.30    0.79
   7  -6   9    5.24    0.90
  -7   6  -9    5.97    1.08
  -7   6  -9    4.34    0.79
   7  -6   9    5.43    0.85
   7  -6  10    8.26    1.03
   7  -6  10    8.32    1.03
  -7   6 -10    8.48    1.19
   7  -6  10    8.59    1.03
  -7   6 -10    8.26    0.93
   7  -6  11    3.29    0.63
   7  -6  11    3.08    0.58
  -7   6 -11    2.60    0.60
  -7   6 -11    3.68    0.61
   7  -6  11    3.94    0.65
   7  -6  12    0.65    0.37
   7  -6  12    0.52    0.32
   7  -6  12    0.22    0.27
   7  -6  12    0.68    0.38
  -7   6 -12    0.23    0.33
  -7   6 -12    0.77    0.37
   7  -6  13   22.45    1.29
   7  -6  13   18.00    1.15
   7  -6  13   22.24    1.24
   7  -6  13   19.30    1.17
   7  -7 -13    7.81    0.74
   7  -7 -12   13.80    1.12
   7  -7 -12   14.28    0.99
   7  -7 -12   13.46    0.93
  -7   7  12   11.28    1.03
   7  -7 -11    4.46    0.72
   7  -7 -11    4.56    0.69
   7  -7 -11    4.48    0.64
   7  -7 -11    5.23    0.66
   7  -7 -11    4.52    0.67
  -7   7  11    4.63    0.76
   7  -7 -10   17.38    1.38
   7  -7 -10   21.45    1.36
   7  -7 -10   18.95    1.41
  -7   7  10   18.46    1.59
  -7   7  10   19.70    1.34
   7  -7  -9   17.37    1.50
   7  -7  -9   19.44    1.37
   7  -7  -9   21.23    1.46
   7  -7  -9   21.31    1.57
  -7   7   9   22.52    1.84
  -7   7   9   19.02    1.40
   7  -7  -8    4.34    0.82
   7  -7  -8    4.79    0.77
   7  -7  -8    5.14    0.88
  -7   7   8    4.87    0.96
  -7   7   8    4.95    0.78
   7  -7  -7    4.96    0.90
   7  -7  -7    4.52    0.77
   7  -7  -7    2.17    0.50
  -7   7   7    3.21    0.77
  -7   7   7    4.12    0.74
   7  -7  -6   18.24    1.71
   7  -7  -6   23.37    1.67
   7  -7  -6   19.16    1.56
  -7   7   6   23.04    2.01
  -7   7   6   20.50    1.59
   7  -7  -5   26.59    2.09
   7  -7  -5   30.39    1.96
   7  -7  -5   25.75    1.85
  -7   7   5   27.04    2.25
  -7   7   5   28.83    1.91
   7  -7  -4   24.55    1.85
  -7   7   4   24.29    2.20
  -7   7   4   26.78    1.91
   7  -7  -3    4.74    0.79
   7  -7  -3    4.69    0.89
  -7   7   3    5.72    1.13
  -7   7   3    4.16    0.79
  -7   7   2   23.02    1.77
   7  -7  -2   24.03    1.70
   7  -7  -2   22.38    1.79
  -7   7   2   20.29    2.04
   7  -7  -1    1.79    0.60
   7  -7  -1    1.60    0.59
  -7   7   1    1.73    0.63
   7  -7   0   25.25    1.81
   7  -7   0   23.76    1.87
  -7   7   0   23.51    2.20
  -7   7   0   25.59    1.89
  -7   7  -1    4.70    0.83
   7  -7   1    4.19    0.85
  -7   7  -1    3.16    0.89
  -7   7  -2   19.27    1.61
  -7   7  -2   21.07    1.99
   7  -7   2   19.14    1.56
   7  -7   3    4.62    0.83
  -7   7  -3    5.01    0.87
  -7   7  -3    4.88    1.05
   7  -7   4   10.48    1.15
  -7   7  -4    8.96    1.08
   7  -7   5   22.87    1.56
  -7   7  -5   21.32    1.63
  -7   7  -5   21.44    1.95
   7  -7   5   23.38    1.69
   7  -7   6    1.60    0.47
   7  -7   6    2.26    0.54
  -7   7  -6    1.77    0.51
  -7   7  -6    1.45    0.67
   7  -7   7   12.41    1.15
  -7   7  -7   12.29    1.15
   7  -7   7   11.55    1.13
   7  -7   8    1.62    0.45
   7  -7   8    1.45    0.46
   7  -7   8    1.03    0.35
  -7   7  -8    1.90    0.48
   7  -7   9    3.19    0.55
   7  -7   9    2.59    0.48
   7  -7   9    3.87    0.59
  -7   7  -9    3.24    0.55
   7  -7  10   28.37    1.51
   7  -7  10   27.28    1.47
  -7   7 -10   25.96    1.35
   7  -7  11    7.37    0.66
   7  -7  11    8.24    0.71
   7  -8  -9    2.38    0.45
   7  -8  -9    2.80    0.42
   7  -8  -9    2.81    0.45
  -7   8   9    2.98    0.43
   7  -8  -8   20.44    1.17
   7  -8  -8   20.20    1.24
  -7   8   8   19.34    1.16
   7  -8  -7    2.07    0.48
   7  -8  -7    1.70    0.39
   7  -8  -7    2.68    0.50
   7  -8  -7    1.60    0.42
  -7   8   7    2.46    0.48
   7  -8  -6    5.43    0.73
   7  -8  -6    5.64    0.68
   7  -8  -6    5.72    0.75
  -7   8   6    6.94    0.77
   7  -8  -5    6.98    0.84
   7  -8  -5    7.55    0.81
  -7   8   5    7.75    0.85
   7  -8  -4   14.81    1.24
   7  -8  -4   16.45    1.21
   7  -8  -4   15.09    1.13
  -7   8   4   17.87    1.28
   7  -8  -3    4.24    0.76
   7  -8  -3    2.97    0.60
   7  -8  -3    3.34    0.57
  -7   8   3    4.42    0.69
   7  -8  -2    8.57    0.93
  -7   8   2    8.03    0.90
   7  -8  -1   19.15    1.37
  -7   8   1   20.61    1.43
   7  -8   0   10.45    0.94
   7  -8   0   10.36    1.02
  -7   8   0   10.84    1.05
   7  -8   1   29.96    1.66
   7  -8   1   28.69    1.73
  -7   8  -1   30.90    1.77
   7  -8   2    7.81    0.84
  -7   8  -2    7.31    0.85
   7  -8   3   11.83    1.01
  -7   8  -3   12.58    1.07
   7  -8   4    7.18    0.77
  -7   8  -4    8.42    0.85
   7  -8   5   14.17    1.06
  -7   8  -5   12.80    1.01
   7  -8   6   17.43    1.13
  -7   8  -6   16.57    1.08
   7  -8   7    7.25    0.68
  -7   8  -7    5.83    0.59
   7  -8   8    1.48    0.30
   8   0 -19   19.99    1.27
   8   0 -19   15.69    1.30
   8   0 -18    8.46    0.98
   8   0 -18    6.99    1.05
   8   0 -17   33.69    2.43
   8   0 -16   16.18    1.79
   8   0 -15   11.22    1.61
   8   0 -15    9.79    1.50
   8   0 -14  126.90    5.76
   8   0 -14  134.55    5.81
   8   0 -13    6.36    1.33
   8   0 -13    5.78    1.18
   8   0 -12  258.26    9.07
   8   0 -12  269.20    8.51
   8   0 -12  244.75    9.41
   8   0 -11   55.46    3.58
   8   0 -11   48.68    3.00
   8   0 -11   54.00    3.75
   8   0 -10  168.08    6.77
  -8   0  10  179.50    6.37
   8   0 -10  168.44    6.12
   8   0 -10  183.27    7.24
   8   0  -9   19.35    2.04
  -8   0   9   21.98    1.92
  -8   0   8   66.83    3.39
  -8   0   7  154.65    5.59
  -8   0   6  100.27    4.18
  -8   0   5   40.27    2.46
  -8   0   4    8.95    1.11
   8   0  -3  175.43    5.34
   8   0  -3  163.79    5.48
  -8   0   3  175.13    5.81
   8   0  -2   77.62    3.19
  -8   0   2   77.09    3.50
   8   0  -2   82.69    3.37
   8   0  -1  417.90   10.38
  -8   0   1  416.80   11.09
   8   0  -1  410.46   10.81
  -8   0   0   33.22    2.20
   8   0   0   32.97    2.17
   8   0   1  171.85    6.09
   8   0   2    7.41    1.18
   8   0   2    5.51    1.10
   8   0   3   11.44    1.50
   8   0   3    8.03    1.24
   8   0   4   13.77    1.73
   8   0   5   60.83    3.89
   8   0   6  148.02    6.88
   8   0   7  105.12    4.49
  -8   0  -7   93.92    4.14
   8   0   7   99.72    4.22
   8   0   7   93.52    5.51
   8   0   7  101.11    4.24
  -8   0  -8  272.19    8.37
   8   0   8  281.76    8.38
   8   0   8  257.92   10.35
   8   0   8  258.02    7.72
   8   0   8  268.01    8.19
   8   0   8  269.27    8.51
  -8   0  -9    1.47    0.67
   8   0   9    0.99    0.57
  -8   0  -9    0.77    0.71
   8   0   9    1.43    0.59
   8   0   9   -0.04    0.84
   8   0   9    0.00    0.46
  -8   0 -10   35.03    2.50
   8   0  10   32.14    2.46
  -8   0 -10   34.24    2.55
   8   0  10   37.00    2.50
   8   0  10   34.58    3.63
   8   0  10   30.13    2.24
  -8   0 -11    8.10    1.23
   8   0  11    9.99    1.37
  -8   0 -11    9.79    1.41
   8   0  11    8.00    1.19
   8   0  11    9.58    1.26
  -8   0 -12   14.26    1.69
  -8   0 -12   14.17    1.64
   8   0  12   13.14    1.53
   8   0  12   14.24    1.56
   8   0  12   13.32    1.67
   8   0  12   14.08    1.49
   8   0  13   10.58    1.41
  -8   0 -13    7.56    1.22
   8   0  13    7.61    1.10
   8   0  13    8.37    1.21
  -8   0 -13    8.01    1.26
  -8   0 -14   25.83    2.04
  -8   0 -14   27.68    2.22
   8   0  14   23.45    2.04
   8   0  14   24.47    1.85
  -8   0 -15   11.27    1.28
   8   0  15   10.45    1.12
   8   0  15   11.07    1.32
  -8   0 -15   11.66    1.39
  -8   0 -16    9.39    1.06
  -8   0 -16   10.50    1.23
   8   0  16   11.76    1.21
  -8   0 -17    5.99    0.84
   8   0  17    5.56    0.74
   8   1 -19    7.51    0.92
   8  -1 -19   10.37    0.92
   8  -1 -19    8.97    0.92
   8   1 -18   13.97    1.19
   8   1 -18   14.00    1.40
   8  -1 -18   13.64    1.33
   8   1 -17   19.14    1.54
   8   1 -17   17.62    1.72
   8  -1 -17   14.68    1.58
   8   1 -16   33.94    2.59
   8   1 -16   40.05    2.43
  -8   1  16   39.85    2.43
   8   1 -16   36.11    2.67
   8  -1 -16   37.65    2.66
   8   1 -15    7.18    1.27
   8  -1 -15    6.92    1.18
   8   1 -15    9.02    1.22
  -8   1  15    8.50    1.23
   8  -1 -15    8.88    1.35
   8   1 -15    9.04    1.37
   8   1 -14   60.31    3.92
   8  -1 -14   65.69    3.72
  -8   1  14   67.74    3.59
   8   1 -14   68.33    3.97
   8   1 -13   35.34    2.97
   8  -1 -13   35.25    2.77
   8  -1 -13   38.37    2.78
  -8   1  13   37.72    2.64
   8   1 -13   38.97    2.90
   8   1 -12   25.23    2.53
   8  -1 -12   28.97    2.48
   8  -1 -12   28.77    2.38
  -8   1  12   28.10    2.26
   8   1 -12   30.34    2.56
   8   1 -11   99.19    5.16
   8  -1 -11   99.53    4.99
  -8  -1  11  108.67    4.92
   8   1 -11  111.28    5.44
   8  -1 -11  109.74    4.83
   8   1 -11  109.90    5.72
  -8   1  11  100.69    4.64
   8   1 -11  110.26    5.02
   8   1 -10   11.70    1.68
   8   1 -10   11.93    1.67
  -8   1  10   13.16    1.54
   8  -1 -10   11.69    1.45
   8   1 -10   10.95    1.69
   8  -1 -10   13.69    1.38
   8  -1 -10   12.31    1.64
  -8  -1  10   12.95    1.59
   8   1  -9  195.40    7.43
   8  -1  -9  208.15    7.42
  -8  -1   9  206.06    7.17
  -8   1   9  208.68    6.87
   8   1  -9  195.85    7.62
   8  -1  -9  207.72    6.92
   8   1  -9  216.68    7.90
  -8  -1   8   34.80    2.47
  -8   1   8   33.86    2.31
   8   1  -8   32.47    2.62
  -8  -1   7   89.86    4.10
  -8   1   7   87.93    3.89
   8   1  -7   81.81    4.17
  -8  -1   6  106.08    4.48
  -8   1   6  109.77    4.43
   8   1  -6  110.63    4.71
  -8  -1   5   23.84    1.90
  -8   1   5   24.77    1.93
   8  -1  -5   27.93    1.75
   8   1  -5   25.54    1.99
   8  -1  -4   21.98    1.85
  -8  -1   4   21.43    1.75
  -8   1   4   23.24    1.84
   8  -1  -4   20.89    1.55
   8   1  -4   20.61    1.69
   8  -1  -3    9.27    1.15
  -8  -1   3   10.53    1.23
  -8   1   3    9.05    1.15
   8   1  -3   12.11    1.22
   8  -1  -3   10.41    1.10
   8   1  -2  131.28    4.57
   8  -1  -2  130.39    4.87
  -8  -1   2  137.98    4.95
   8   1  -2  145.24    4.67
   8  -1  -2  135.69    4.75
  -8  -1   1   39.24    2.34
   8   1  -1   38.02    1.97
   8   1  -1   35.89    2.41
   8  -1  -1   35.12    2.21
  -8  -1   0  113.10    4.48
   8   1   0  115.24    4.77
   8  -1   0  127.70    4.70
  -8  -1  -1  276.74    8.29
   8   1   1  285.39    8.88
   8  -1   1  293.60    8.58
   8  -1   2   54.01    3.11
   8   1   2   50.25    3.21
   8  -1   3   59.51    3.39
   8  -1   3   56.02    3.40
   8   1   3   54.64    3.48
   8  -1   4   69.89    3.98
   8   1   4   68.14    4.12
   8  -1   4   70.21    3.94
   8  -1   5   40.98    3.11
   8  -1   5   45.68    3.26
   8   1   5   41.46    3.30
   8  -1   6   97.90    5.14
   8  -1   6   91.61    5.04
   8   1   6   96.43    5.45
   8  -1   7  139.73    5.06
  -8   1  -7  143.31    5.43
   8  -1   7  143.06    5.61
  -8   1  -7  146.68    5.53
  -8  -1  -7  143.03    5.22
   8  -1   7  153.02    5.61
   8  -1   7  136.21    6.64
   8   1   7  134.06    6.93
   8  -1   7  139.93    5.38
   8   1   7  153.63    5.86
   8   1   8    6.98    1.23
   8  -1   8    5.28    0.94
  -8   1  -8    7.08    1.12
   8  -1   8    5.72    1.05
  -8   1  -8    4.27    0.91
  -8  -1  -8    6.05    1.03
   8  -1   8    5.81    1.04
   8  -1   8    6.72    1.47
   8   1   8    5.02    1.49
   8  -1   8    5.50    0.99
   8  -1   9   12.22    1.33
   8  -1   9   14.05    1.64
  -8   1  -9   12.75    1.56
  -8  -1  -9   13.00    1.49
   8  -1   9   10.71    1.44
   8  -1   9   12.06    2.04
   8  -1   9   15.26    1.61
   8   1   9   10.86    2.10
   8   1   9   13.72    1.71
  -8   1  -9    9.29    1.37
   8   1  10    5.36    1.09
   8  -1  10    5.51    0.95
  -8   1 -10    6.35    1.17
   8  -1  10    5.35    1.11
  -8   1 -10    4.67    1.08
  -8  -1 -10    4.49    0.99
   8  -1  10    5.49    1.02
   8  -1  10    8.08    1.76
   8  -1  10    6.88    1.17
   8  -1  11    0.70    0.49
  -8   1 -11   -0.01    0.44
   8  -1  11    0.95    0.67
  -8   1 -11    1.12    0.65
  -8  -1 -11    0.91    0.56
   8   1  11    0.41    0.49
   8  -1  11   -0.08    0.63
   8  -1  11    0.87    0.47
   8   1  12   27.04    2.33
  -8   1 -12   25.20    2.24
  -8  -1 -12   25.74    2.05
   8  -1  12   23.25    2.20
  -8   1 -12   24.87    2.30
  -8  -1 -12   24.15    2.13
   8  -1  12   28.61    2.28
   8  -1  12   30.58    2.28
  -8   1 -13   67.62    3.74
  -8  -1 -13   71.55    3.54
   8  -1  13   65.46    3.64
  -8  -1 -13   70.42    3.71
   8  -1  13   69.11    3.62
   8   1  13   69.83    3.73
  -8   1 -13   76.91    4.00
   8  -1  13   70.83    3.49
  -8   1 -14   48.42    2.99
  -8  -1 -14   51.91    2.81
  -8   1 -14   54.30    3.20
  -8  -1 -14   55.26    3.15
   8  -1  14   57.59    3.05
   8   1  14   53.49    3.07
   8  -1  14   55.69    3.24
   8  -1  14   50.32    2.74
   8  -1  14   55.40    3.14
  -8  -1 -15   14.62    1.32
  -8   1 -15   14.44    1.51
  -8  -1 -15   13.58    1.44
  -8   1 -15   12.65    1.37
   8  -1  15   13.49    1.46
   8  -1  15   14.03    1.37
   8  -1  15   11.34    1.11
   8   1  15   13.74    1.38
   8   1  16    1.95    0.52
   8  -1  16    1.51    0.55
  -8   1 -16    1.56    0.51
  -8  -1 -16    1.00    0.46
   8  -1  16    1.31    0.48
  -8   1 -17    3.88    0.64
  -8  -1 -17    2.67    0.54
   8  -1  17    2.82    0.46
   8  -1  17    3.43    0.60
   8   2 -19    0.89    0.39
   8   2 -18   13.29    1.30
   8  -2 -18   14.49    1.27
   8  -2 -17   16.06    1.31
   8   2 -17   16.96    1.34
  -8   2  17   15.28    1.42
   8   2 -17   16.03    1.59
   8  -2 -17   15.13    1.48
   8  -2 -16   11.29    1.19
   8  -2 -16    9.07    1.30
   8   2 -16   12.10    1.26
  -8   2  16    9.03    1.21
   8   2 -16   10.23    1.42
   8  -2 -16    8.84    1.29
   8  -2 -15    8.76    1.13
   8   2 -15    8.33    1.41
   8   2 -15    8.57    1.38
   8  -2 -15    6.74    1.18
  -8   2  15    8.18    1.30
   8   2 -14   65.54    4.13
   8  -2 -14   74.06    3.62
   8  -2 -14   75.19    4.01
  -8   2  14   69.71    3.89
   8   2 -14   74.83    4.14
   8  -2 -13    1.91    0.79
   8   2 -13    2.75    1.04
   8  -2 -13    2.14    0.80
   8   2 -13    2.88    0.95
  -8   2  13    1.47    0.83
   8   2 -12   74.32    4.47
   8  -2 -12   73.16    3.75
   8  -2 -12   80.52    4.18
   8  -2 -12   77.26    3.35
  -8   2  12   79.53    4.19
   8   2 -12   73.29    4.13
   8  -2 -11   14.21    1.59
   8  -2 -11   18.20    1.97
  -8  -2  11   16.12    1.84
   8   2 -11   16.28    2.03
   8  -2 -11   16.12    1.83
   8   2 -11   16.20    2.17
   8  -2 -11   18.08    1.47
   8  -2 -11   18.27    1.68
  -8   2  11   13.23    1.77
   8   2 -11   17.42    1.89
   8   2 -10   39.08    3.09
  -8  -2  10   36.85    2.84
   8  -2 -10   37.62    2.83
   8   2 -10   34.64    3.04
   8  -2 -10   34.86    2.60
   8   2 -10   30.87    2.96
   8  -2 -10   40.93    2.22
   8  -2 -10   38.53    2.43
  -8   2  10   32.95    2.55
   8   2 -10   36.19    2.67
   8   2  -9   92.29    4.82
  -8  -2   9   88.98    4.51
   8  -2  -9   91.79    4.51
   8   2  -9   86.60    4.83
   8  -2  -9   90.91    4.28
   8   2  -9   81.03    4.74
   8  -2  -9   81.47    3.66
   8  -2  -9   95.59    3.53
   8  -2  -9   92.81    3.87
   8  -2  -9   79.49    3.89
  -8   2   9   86.32    4.32
   8   2  -9   96.36    4.41
   8   2  -8   88.15    4.60
  -8  -2   8   95.56    4.56
   8   2  -8   92.07    4.89
   8  -2  -8   95.62    4.33
   8   2  -8   91.20    4.83
   8  -2  -8   92.69    3.78
   8  -2  -8   93.41    3.80
   8  -2  -8   89.10    4.01
  -8   2   8   87.62    4.37
   8   2  -8   91.94    4.20
  -8  -2   7   30.35    2.38
   8   2  -7   25.32    2.33
  -8  -2   6   91.49    4.32
   8   2  -6   91.78    4.49
   8  -2  -6  101.68    4.08
   8  -2  -5   65.85    3.16
   8  -2  -5   61.45    3.58
  -8  -2   5   61.27    3.30
   8   2  -5   58.96    3.36
   8   2  -4   67.61    3.33
   8  -2  -4   65.54    3.18
   8  -2  -4   65.99    3.59
  -8  -2   4   70.66    3.49
   8   2  -4   65.48    3.40
   8   2  -3  134.75    5.20
   8  -2  -3  148.59    5.23
   8  -2  -3  140.60    5.52
  -8  -2   3  150.83    5.40
   8   2  -3  132.19    5.08
   8   2  -3  160.87    5.35
   8   2  -2    1.75    0.58
   8  -2  -2    0.81    0.53
  -8  -2   2    2.16    0.64
   8   2  -2    2.63    0.66
   8   2  -2    0.64    0.39
   8  -2  -2    2.10    0.59
   8   2  -1   56.75    3.17
   8  -2  -1   63.51    3.22
   8   2  -1   60.92    3.28
  -8  -2   1   65.27    3.17
  -8  -2   0  195.68    6.31
   8  -2   0  191.85    6.50
   8   2   0  184.71    6.75
  -8  -2  -1   26.39    1.95
   8  -2   1   25.43    2.07
   8   2   1   21.71    2.08
  -8  -2  -2   62.97    3.15
   8   2   2   61.12    3.72
   8  -2   2   60.66    3.40
   8  -2   3    8.88    1.34
   8   2   3    9.41    1.51
   8  -2   4   68.21    3.94
   8  -2   4   72.81    4.06
   8   2   4   62.04    4.15
   8  -2   5   87.42    4.73
   8  -2   5   86.80    4.64
   8   2   5   87.38    5.19
   8  -2   6   88.16    4.13
  -8   2  -6   80.68    3.99
   8  -2   6   85.50    3.72
   8  -2   6   84.45    4.00
   8  -2   6   78.20    4.56
   8   2   6   76.87    5.11
   8  -2   6   77.43    4.65
   8  -2   6   85.56    3.95
   8   2   6   82.77    4.13
   8  -2   7   36.71    2.60
   8  -2   7   32.46    3.08
   8  -2   7   35.12    2.33
   8   2   7   34.76    2.63
  -8   2  -7   34.78    2.56
  -8  -2  -7   33.01    2.18
   8  -2   7   32.58    2.44
   8  -2   7   26.66    2.75
   8   2   7   29.63    3.22
  -8   2  -7   31.27    2.38
   8  -2   7   35.25    2.48
   8  -2   8   43.14    2.94
   8   2   8   43.47    2.98
  -8   2  -8   43.26    2.95
  -8  -2  -8   47.48    2.71
   8  -2   8   43.51    2.88
  -8   2  -8   43.70    2.91
   8  -2   8   37.50    3.32
   8  -2   8   39.20    2.49
   8   2   8   40.88    3.95
   8  -2   8   41.82    2.77
   8  -2   9  198.71    6.72
   8  -2   9  206.90    7.45
  -8   2  -9  213.56    7.56
  -8  -2  -9  213.87    6.96
  -8   2  -9  199.69    7.33
   8  -2   9  213.49    7.39
   8   2   9  195.24    9.47
   8  -2   9  200.35    7.13
   8   2   9  212.41    7.51
   8  -2  10   36.54    2.42
  -8   2 -10   36.76    2.78
   8  -2  10   37.01    2.79
  -8   2 -10   33.99    2.73
  -8  -2 -10   37.52    2.55
   8  -2  10   38.76    2.79
   8   2  10   37.53    2.75
   8  -2  10   34.18    2.56
   8  -2  11   29.27    2.10
  -8   2 -11   27.62    2.37
   8  -2  11   28.93    2.45
  -8   2 -11   30.85    2.55
  -8  -2 -11   30.54    2.33
   8   2  11   28.47    2.36
   8  -2  11   29.73    2.41
   8  -2  11   30.61    2.38
   8  -2  12   28.56    2.02
  -8   2 -12   27.26    2.35
   8  -2  12   28.50    2.41
  -8   2 -12   30.01    2.54
  -8  -2 -12   30.50    2.30
   8  -2  12   29.16    2.35
   8   2  12   29.86    2.38
   8  -2  12   27.00    2.19
   8  -2  13   43.28    2.43
   8  -2  13   43.02    2.92
  -8   2 -13   42.91    2.94
  -8  -2 -13   44.37    2.79
   8  -2  13   45.97    2.89
   8   2  13   46.15    2.83
   8  -2  13   45.20    2.75
   8   2  14   10.13    1.21
   8  -2  14    9.35    1.26
  -8   2 -14   10.58    1.37
  -8  -2 -14    8.87    1.16
   8  -2  14    9.04    1.19
   8  -2  14    9.76    1.11
   8  -2  14    9.88    1.20
   8  -2  15    0.54    0.43
   8  -2  15   -0.01    0.35
  -8   2 -15   -0.06    0.41
  -8  -2 -15   -0.62    0.44
   8  -2  15    0.05    0.34
   8  -2  15   -0.29    0.38
   8  -2  16   23.56    1.68
  -8   2 -16   21.13    1.61
  -8  -2 -16   22.75    1.58
   8  -2  16   22.68    1.56
   8  -2  16   20.71    1.36
  -8   2 -17   11.11    0.96
  -8  -2 -17   11.35    0.95
   8  -2  17   12.56    1.02
   8  -2  17   10.33    0.87
   8  -3 -18    9.61    0.81
   8   3 -18   10.40    1.08
   8  -3 -18    8.20    0.82
   8  -3 -17    5.27    0.73
  -8   3  17    4.94    0.77
   8   3 -17    4.65    0.83
   8  -3 -17    4.82    0.80
   8  -3 -16   14.39    1.34
   8  -3 -16   14.66    1.52
  -8   3  16   13.77    1.45
   8   3 -16   12.89    1.47
   8  -3 -15   68.29    3.34
   8  -3 -15   67.25    3.61
  -8   3  15   68.13    3.62
   8   3 -15   67.60    3.71
   8  -3 -14   20.06    1.83
   8  -3 -14   17.81    1.87
  -8   3  14   17.81    1.90
   8   3 -14   18.44    1.96
   8   3 -13    7.18    1.44
   8  -3 -13    5.59    1.10
   8  -3 -13    6.42    1.27
   8  -3 -13    5.58    0.93
   8   3 -13    7.78    1.38
  -8   3  13    8.32    1.37
   8   3 -12   83.99    4.92
   8  -3 -12   91.88    4.34
   8  -3 -12   98.01    4.75
   8  -3 -12   93.66    3.81
   8  -3 -12   88.02    4.10
  -8   3  12   95.07    4.75
   8   3 -12   87.07    4.59
   8   3 -11  163.87    7.21
   8  -3 -11  171.43    6.67
   8  -3 -11  167.41    5.58
   8  -3 -11  173.60    6.12
  -8   3  11  171.55    6.89
   8   3 -11  180.65    6.88
   8   3 -10   29.82    2.80
  -8  -3  10   36.22    2.92
   8  -3 -10   35.99    2.73
   8  -3 -10   33.74    2.28
   8  -3 -10   38.23    2.22
   8  -3 -10   38.52    2.49
  -8   3  10   32.59    2.74
   8   3 -10   37.10    2.75
  -8   3  10   35.90    2.09
   8   3  -9   35.94    2.97
  -8  -3   9   36.13    2.89
   8   3  -9   38.46    3.29
   8   3  -9   34.49    3.20
   8  -3  -9   31.62    2.53
   8  -3  -9   35.88    2.35
   8  -3  -9   37.92    2.19
   8  -3  -9   35.48    2.37
   8  -3  -9   35.15    2.48
  -8   3   9   34.93    2.77
   8   3  -9   38.12    2.72
  -8   3   9   37.81    2.13
   8   3  -8   21.54    2.22
  -8  -3   8   19.41    2.07
   8   3  -8   20.24    2.31
   8   3  -8   21.01    2.42
   8  -3  -8   22.59    2.07
   8  -3  -8   23.04    1.80
   8  -3  -8   19.64    1.51
   8  -3  -8   20.38    1.75
   8  -3  -8   16.94    1.70
  -8   3   8   20.63    2.15
   8   3  -8   19.27    1.87
  -8   3   8   20.95    1.54
   8   3  -7   39.03    2.94
  -8  -3   7   37.74    2.82
   8   3  -7   37.43    3.12
   8   3  -7   35.22    2.99
   8  -3  -7   36.78    2.60
   8  -3  -7   37.73    2.25
   8  -3  -7   35.20    2.40
  -8   3   7   34.96    2.73
   8  -3  -7   36.79    2.62
  -8  -3   6   13.11    1.61
   8   3  -6   12.36    1.56
   8  -3  -6   13.89    1.86
   8  -3  -6   10.71    1.22
   8   3  -6   12.48    1.77
   8  -3  -6   11.49    1.38
   8   3  -6   12.18    1.71
   8  -3  -6   12.27    1.24
   8  -3  -6   13.63    1.47
   8  -3  -6   13.45    1.57
  -8   3   6   11.99    1.57
  -8  -3   5   67.93    3.66
   8  -3  -5   65.21    3.99
   8   3  -5   58.09    3.63
   8  -3  -5   65.47    3.53
  -8  -3   4   36.46    2.56
   8   3  -4   39.89    2.80
   8  -3  -4   32.27    2.63
   8   3  -4   32.08    2.54
   8  -3  -4   37.25    2.60
   8   3  -3   84.91    4.36
   8  -3  -3  100.23    4.40
  -8  -3   3   90.41    4.16
   8  -3  -3   95.98    4.66
   8   3  -3   90.41    4.28
   8   3  -2  130.22    5.68
  -8  -3   2  146.22    5.41
   8  -3  -2  134.25    5.77
   8   3  -2  143.29    5.40
   8  -3  -2  143.52    5.56
   8   3  -1    6.52    1.16
  -8  -3   1    8.95    1.17
   8  -3  -1    8.40    1.26
   8  -3   0    5.08    1.04
   8   3   0    3.79    0.88
  -8  -3   0    6.26    0.96
   8   3   0    5.92    1.11
  -8  -3  -1   30.28    2.15
   8  -3   1   31.05    2.50
   8   3   1   30.99    2.68
  -8  -3  -2    7.25    1.06
   8  -3   2    7.75    1.29
   8   3   2    5.87    1.27
   8  -3   3  146.95    5.33
   8   3   3  141.12    6.69
   8  -3   3  139.83    6.06
   8  -3   4  114.57    4.43
   8   3   4  110.74    4.97
  -8   3  -4  102.34    4.77
   8  -3   4  115.06    4.74
   8   3   4  102.15    5.79
   8  -3   4  113.21    4.60
   8  -3   4   99.55    5.15
   8  -3   5  179.84    6.18
   8  -3   5  185.61    6.59
   8  -3   5  185.49    7.58
  -8   3  -5  181.59    6.80
   8  -3   5  190.75    6.65
   8  -3   5  186.60    7.35
   8   3   5  180.28    8.28
   8  -3   5  192.52    6.55
   8   3   5  183.25    6.87
   8  -3   6   25.72    2.18
  -8   3  -6   29.97    2.48
   8  -3   6   24.54    2.61
   8  -3   6   26.00    2.19
   8  -3   6   29.37    2.71
   8   3   6   26.52    3.05
   8  -3   6   25.65    2.01
   8  -3   6   24.82    2.07
   8   3   6   26.88    2.35
   8  -3   7    4.80    0.95
   8  -3   7    4.89    1.02
   8  -3   7    3.14    1.20
  -8   3  -7    6.70    1.25
   8  -3   7    3.39    0.88
   8   3   7    3.89    0.86
   8   3   7    5.49    1.51
   8  -3   7    3.79    0.93
   8  -3   8    2.14    0.71
   8  -3   8    1.84    0.72
   8   3   8    1.48    0.65
  -8   3  -8    0.83    0.59
  -8  -3  -8    1.16    0.57
   8  -3   8   -0.40    0.97
   8  -3   8    2.21    0.79
   8   3   8    3.07    1.26
   8  -3   8    1.09    0.68
   8   3   9    7.09    1.24
   8  -3   9    7.57    1.13
   8  -3   9    6.55    1.19
  -8   3  -9    6.69    1.29
  -8  -3  -9    8.43    1.18
   8  -3   9    6.19    1.13
   8  -3   9    7.30    1.23
   8   3  10   11.08    1.52
   8  -3  10   13.57    1.68
  -8  -3 -10   12.14    1.40
  -8   3 -10   10.28    1.63
   8  -3  10   12.94    1.51
   8  -3  10   14.99    1.71
   8  -3  10   13.48    1.67
   8  -3  11    9.84    1.26
   8  -3  11    7.97    1.34
  -8   3 -11    9.03    1.41
  -8  -3 -11   10.22    1.28
   8  -3  11    8.01    1.25
   8  -3  11   11.78    1.54
   8  -3  12   22.82    1.82
   8  -3  12   24.67    2.16
  -8   3 -12   21.04    2.07
  -8  -3 -12   25.96    2.02
   8  -3  12   23.26    2.08
   8  -3  12   22.97    2.01
   8  -3  13   27.58    1.89
   8  -3  13   27.31    2.19
  -8  -3 -13   27.71    2.00
  -8   3 -13   24.69    2.14
   8  -3  13   27.97    2.15
   8  -3  13   27.80    2.11
   8  -3  14    6.73    0.86
   8  -3  14    9.40    1.09
  -8   3 -14    7.66    1.10
  -8  -3 -14    7.18    0.95
   8  -3  14    8.02    1.09
   8  -3  14    8.33    1.08
  -8   3 -15   14.63    1.35
  -8  -3 -15   12.40    1.16
   8  -3  15   13.01    1.01
   8  -3  15   14.59    1.20
   8  -3  15   13.11    1.27
   8  -3  15   15.13    1.38
   8  -3  15   12.83    1.17
   8  -3  16    9.07    0.79
  -8   3 -16    8.97    0.92
  -8  -3 -16    8.50    0.84
   8  -3  16    9.44    0.93
   8  -3  16   10.56    1.01
   8  -3  16    8.47    0.82
   8  -4 -17    4.07    0.57
   8  -4 -17    4.61    0.62
  -8   4  17    5.13    0.74
   8  -4 -16   13.78    1.25
   8  -4 -16   11.85    1.23
  -8   4  16   11.38    1.23
   8   4 -16   13.69    1.36
   8  -4 -16   12.78    1.22
   8  -4 -15    0.73    0.40
   8  -4 -15   -0.07    0.54
   8   4 -15    0.52    0.44
  -8   4  15    1.15    0.63
   8  -4 -14   35.42    2.35
   8  -4 -14   37.29    2.57
   8  -4 -14   35.44    1.96
  -8   4  14   36.52    2.60
   8   4 -14   36.87    2.61
   8  -4 -13   33.18    2.39
   8  -4 -13   33.70    2.56
   8  -4 -13   34.58    2.04
   8  -4 -13   28.84    1.90
   8  -4 -13   33.09    2.27
  -8   4  13   32.33    2.53
   8   4 -13   34.67    2.61
   8  -4 -12   48.49    3.06
   8  -4 -12   49.34    3.20
   8  -4 -12   51.82    2.68
   8  -4 -12   54.10    2.70
   8  -4 -12   49.47    2.91
  -8   4  12   46.71    3.26
   8   4 -12   47.67    3.19
   8   4 -11   71.46    4.48
   8  -4 -11   76.94    4.17
   8  -4 -11   78.78    3.43
   8  -4 -11   72.95    3.69
  -8   4  11   74.99    4.27
   8   4 -11   78.77    4.18
  -8   4  11   82.22    3.43
   8   4 -10   10.09    1.65
   8  -4 -10   11.16    1.57
   8  -4 -10   11.14    1.31
   8  -4 -10   10.97    1.19
   8  -4 -10   11.76    1.43
   8  -4 -10   10.01    1.37
  -8   4  10   10.95    1.21
   8   4 -10   11.34    1.55
  -8   4  10    9.65    1.69
   8   4  -9   15.26    1.99
  -8   4   9   19.48    1.57
   8  -4  -9   16.37    1.84
   8  -4  -9   16.87    1.61
   8  -4  -9   18.38    1.56
   8  -4  -9   15.51    1.61
   8  -4  -9   18.80    1.82
   8   4  -9   18.90    1.92
  -8   4   9   16.97    1.98
   8   4  -8   81.53    4.67
  -8  -4   8   83.23    4.59
   8   4  -8   76.61    5.04
   8  -4  -8   84.53    4.33
   8  -4  -8   84.38    3.77
   8  -4  -8   78.99    3.91
  -8   4   8   80.09    4.56
   8   4  -8   94.47    4.37
   8  -4  -8   91.76    4.73
  -8   4   8   85.82    3.55
   8   4  -7   22.25    2.31
  -8  -4   7   25.08    2.37
   8   4  -7   19.94    2.39
   8   4  -7   25.51    2.72
   8  -4  -7   20.97    1.99
   8  -4  -7   24.07    1.88
   8  -4  -7   25.29    2.08
  -8   4   7   22.61    2.30
  -8   4   7   24.31    1.72
   8  -4  -7   25.37    2.39
  -8  -4   6   19.25    2.06
   8  -4  -6   17.45    2.26
   8   4  -6   14.30    1.84
   8  -4  -6   15.05    1.47
   8   4  -6   18.71    2.22
   8   4  -6   17.95    2.23
   8  -4  -6   17.67    1.83
   8  -4  -6   18.48    1.60
   8  -4  -6   17.57    1.70
  -8   4   6   18.07    1.47
   8  -4  -6   18.17    2.01
  -8   4   6   16.69    1.94
   8   4  -5   30.03    2.50
  -8  -4   5   30.24    2.50
   8  -4  -5   29.88    2.86
   8  -4  -5   28.51    2.01
   8   4  -5   27.44    2.66
   8   4  -5   27.28    2.63
   8  -4  -5   29.12    2.30
   8  -4  -5   32.52    2.28
   8  -4  -5   29.24    2.41
  -8   4   5   30.85    2.67
  -8   4   5   32.82    1.98
   8  -4  -5   32.54    2.69
   8   4  -4    5.01    1.10
   8  -4  -4    6.94    1.35
   8  -4  -4    7.21    1.03
   8  -4  -4    6.79    1.24
   8   4  -4    5.69    1.24
  -8  -4   4    6.12    1.09
   8  -4  -4    6.72    1.10
   8   4  -4    8.79    1.42
  -8   4   4    6.98    0.95
   8  -4  -4    6.03    1.00
   8  -4  -4    4.70    0.88
   8  -4  -4    5.64    1.03
  -8   4   4    6.44    1.24
   8   4  -3   72.02    4.45
   8  -4  -3   89.96    4.61
  -8  -4   3   91.48    4.32
   8  -4  -3   83.65    4.70
   8  -4  -3   86.66    3.70
   8   4  -3   83.55    4.57
   8  -4  -3   89.13    4.09
   8  -4  -3   86.60    4.15
  -8   4   3   86.58    4.57
   8  -4  -3   83.39    3.75
   8   4  -2   25.42    2.54
   8  -4  -2   33.07    2.64
  -8  -4   2   29.17    2.27
   8  -4  -2   27.86    2.58
   8  -4  -2   31.32    2.07
   8   4  -2   27.07    2.45
   8   4  -2   26.37    2.43
   8  -4  -2   33.18    2.42
  -8   4   2   28.47    2.43
   8  -4  -2   30.70    2.13
   8   4  -1    9.37    1.55
   8  -4  -1   10.13    1.24
  -8  -4   1   11.37    1.34
   8  -4  -1   10.55    1.28
   8  -4  -1   10.35    1.50
   8   4  -1    9.57    1.46
   8  -4  -1    7.63    1.11
   8  -4  -1    9.69    1.53
  -8   4   1   10.58    1.51
   8  -4   0  134.04    4.81
   8   4   0  113.20    5.87
   8  -4   0  126.50    4.99
   8  -4   0  132.88    5.88
   8   4   0  127.77    5.69
   8  -4   0  139.15    5.06
   8  -4   0  129.50    5.24
  -8   4   0  133.79    5.75
  -8   4  -1  111.90    5.17
   8  -4   1  126.99    5.72
   8  -4   1  116.52    4.63
   8  -4   1  126.98    5.09
  -8   4  -1  120.16    5.44
   8  -4   1  122.50    4.81
   8   4   1  111.50    5.25
   8  -4   1  118.40    4.51
   8  -4   2  137.48    5.00
   8   4   2  127.61    5.70
   8   4   2  122.92    6.28
   8  -4   2  138.93    5.14
  -8   4  -2  123.84    5.55
   8  -4   2  130.55    5.14
   8  -4   2  145.63    6.26
  -8   4  -2  138.61    5.96
   8  -4   3   50.61    2.81
   8  -4   3   50.04    2.94
  -8   4  -3   48.74    3.27
   8  -4   3   45.25    2.86
   8  -4   3   53.22    3.65
   8  -4   3   47.49    2.83
   8   4   3   50.51    3.31
   8  -4   4  200.57    6.63
  -8   4  -4  192.17    7.32
   8  -4   4  198.51    6.80
   8  -4   4  190.97    6.83
   8   4   4  202.36    8.75
   8  -4   4  204.36    8.08
   8  -4   4  200.80    6.78
   8   4   4  192.91    7.29
   8  -4   5  178.42    6.21
   8  -4   5  178.29    7.69
   8  -4   5  176.26    6.40
  -8   4  -5  179.11    7.00
   8   4   5  190.23    7.03
   8  -4   5  172.46    6.44
   8   4   5  176.97    8.44
   8  -4   5  174.70    6.36
   8  -4   6  421.33   11.44
  -8   4  -6  396.25   12.20
   8  -4   6  428.19   13.51
   8  -4   6  408.63   11.72
   8   4   6  406.50   14.42
   8  -4   6  403.61   11.55
   8   4   6  415.39   12.09
   8  -4   7   32.16    2.36
   8  -4   7   37.09    2.63
  -8   4  -7   34.25    2.81
   8  -4   7   30.87    2.40
   8  -4   7   34.43    2.55
   8  -4   8    4.17    0.89
   8  -4   8    3.69    0.91
   8  -4   8    2.90    0.86
  -8   4  -8    2.80    0.85
   8  -4   8    2.48    0.75
   8  -4   9  276.07    9.06
  -8   4  -9  295.33    9.64
   8  -4   9  296.46    8.81
   8  -4   9  276.77    9.02
   8  -4   9  293.03    9.11
   8  -4  10   15.63    1.73
  -8   4 -10   15.73    1.86
  -8  -4 -10   16.86    1.51
   8  -4  10   16.28    1.75
   8  -4  10   15.97    1.65
   8  -4  10   15.47    1.71
   8  -4  11   11.41    1.35
   8  -4  11   11.25    1.46
  -8  -4 -11   12.25    1.30
  -8   4 -11    9.79    1.44
   8  -4  11   12.70    1.52
   8  -4  11   11.77    1.47
   8  -4  12    4.56    0.84
  -8   4 -12    5.23    1.03
  -8  -4 -12    4.72    0.81
   8  -4  12    5.21    0.92
   8  -4  12    4.05    0.86
   8  -4  13   52.28    2.56
   8  -4  13   53.67    2.71
  -8  -4 -13   46.15    2.36
   8  -4  13   48.55    2.71
  -8   4 -13   47.09    2.78
   8  -4  13   51.73    2.76
   8  -4  14    8.28    0.89
   8  -4  14    9.44    1.05
   8  -4  14    8.10    0.92
  -8  -4 -14    9.05    0.91
  -8   4 -14    8.71    1.06
   8  -4  14    9.46    0.87
   8  -4  14    9.05    1.03
   8  -4  14    9.60    1.06
   8  -4  15   24.07    1.48
   8  -4  15   23.86    1.40
  -8   4 -15   21.17    1.38
  -8  -4 -15   23.29    1.27
   8  -4  15   22.78    1.44
   8  -4  15   21.82    1.41
   8  -4  15   21.42    1.21
   8  -5 -16   12.19    0.98
  -8   5  16   12.21    1.07
   8  -5 -15    5.66    0.81
   8  -5 -15    6.61    0.88
  -8   5  15    6.05    0.89
   8  -5 -14    2.36    0.64
   8  -5 -14    2.15    0.65
   8  -5 -14    1.71    0.44
  -8   5  14    1.72    0.64
   8  -5 -13    4.63    0.92
  -8   5  13    4.66    0.96
   8  -5 -13    4.19    0.89
   8  -5 -13    4.82    0.70
   8  -5 -13    4.93    0.73
   8  -5 -12   16.93    1.73
   8  -5 -12   14.89    1.63
   8  -5 -12   13.33    1.30
   8  -5 -12   14.59    1.33
   8  -5 -12   14.17    1.46
  -8   5  12   13.60    1.65
  -8   5  11    4.65    1.15
   8  -5 -11    2.05    0.81
   8  -5 -11    2.70    0.65
   8  -5 -11    2.82    0.74
  -8   5  11    2.76    0.64
   8  -5 -10    5.62    1.12
   8  -5 -10    4.87    0.85
   8  -5 -10    5.58    0.86
   8  -5 -10    5.72    1.07
  -8   5  10    5.18    1.13
  -8   5  10    4.29    0.79
   8  -5  -9   51.89    3.29
   8  -5  -9   46.25    2.69
   8  -5  -9   48.37    2.60
   8  -5  -9   48.06    2.88
   8  -5  -9   44.45    2.81
  -8   5   9   49.51    3.42
  -8   5   9   49.96    2.60
   8  -5  -8    9.88    1.47
   8  -5  -8   10.67    1.30
   8  -5  -8    8.65    1.23
  -8   5   8   10.86    1.22
  -8   5   8   10.01    1.56
   8  -5  -7  106.01    4.94
   8  -5  -7  101.60    4.25
   8  -5  -7  104.11    4.54
  -8   5   7   91.82    5.01
  -8   5   7  105.86    4.09
   8  -5  -6  108.15    4.33
   8  -5  -6   98.73    4.66
   8  -5  -6  117.82    4.56
   8  -5  -6  114.06    4.76
  -8   5   6  110.65    5.47
  -8   5   6  114.56    4.29
   8  -5  -5   57.43    3.03
  -8   5   5   66.98    3.10
   8  -5  -5   59.08    3.39
   8  -5  -5   66.15    3.46
  -8   5   5   54.13    3.73
  -8  -5   4   92.40    4.59
   8  -5  -4   92.68    3.95
   8  -5  -4   84.56    4.20
   8  -5  -4   92.50    4.18
   8  -5  -4   97.81    5.17
   8  -5  -4   82.97    4.23
  -8   5   4   86.65    4.76
  -8   5   4   96.41    3.87
   8   5  -3   81.60    5.08
   8  -5  -3   94.14    5.03
   8  -5  -3   82.82    4.97
   8  -5  -3   88.77    3.87
   8  -5  -3   89.60    4.25
   8  -5  -3   84.09    4.21
  -8   5   3   95.18    4.91
  -8   5   3   91.16    3.76
   8  -5  -3   87.00    3.88
   8   5  -2    3.79    1.07
   8  -5  -2    4.25    1.05
   8  -5  -2    5.23    0.98
   8  -5  -2    5.13    1.01
   8  -5  -2    7.44    1.38
   8  -5  -2    6.46    1.15
  -8   5   2    5.45    0.85
  -8   5   2    7.00    1.32
   8  -5  -2    7.73    1.10
   8   5  -1    4.93    1.26
  -8   5   1    5.26    1.15
   8  -5  -1    6.13    0.96
   8  -5  -1    8.19    1.45
   8  -5  -1    7.00    1.18
  -8   5   1    6.09    0.93
   8  -5  -1    4.91    1.13
   8  -5  -1    6.17    1.01
   8   5   0   16.36    2.24
   8  -5   0   17.61    1.69
   8  -5   0   20.39    2.30
  -8   5   0   15.34    1.44
   8  -5   0   17.47    2.16
   8  -5   0   16.03    1.70
  -8   5   0   17.66    2.00
   8  -5   0   15.55    1.61
   8  -5   1   66.28    3.16
  -8   5  -1   57.63    2.94
   8   5   1   51.78    4.07
   8  -5   1   57.05    3.16
   8  -5   1   65.04    4.17
   8  -5   1   55.83    3.31
  -8   5  -1   62.65    3.88
   8   5   1   50.35    3.47
   8  -5   1   60.85    3.21
  -8   5  -2    8.04    1.04
   8  -5   2    6.11    0.98
   8  -5   2    6.91    1.10
   8  -5   2    7.82    1.18
   8   5   2    5.85    1.19
   8  -5   2    6.94    1.17
  -8   5  -2    8.28    1.47
   8  -5   3   81.27    3.75
  -8   5  -3   82.39    3.64
  -8   5  -3   84.43    4.62
   8  -5   3   78.08    3.86
   8  -5   4   30.06    2.20
   8  -5   4   31.94    2.35
  -8   5  -4   26.27    2.51
  -8   5  -4   31.69    2.72
   8  -5   4   32.93    2.31
  -8   5  -4   31.19    2.13
   8  -5   5   59.48    3.19
  -8   5  -5   60.47    3.79
  -8   5  -5   62.15    3.10
   8  -5   5   50.90    3.10
  -8   5  -5   62.38    3.96
   8  -5   5   55.71    3.15
   8  -5   5   59.56    3.31
   8  -5   6   10.86    1.34
   8  -5   6   11.69    1.42
  -8   5  -6   10.53    1.57
   8  -5   6   11.44    1.45
  -8   5  -6   11.64    1.26
   8  -5   6   11.45    1.40
   8  -5   7   32.47    2.31
  -8   5  -7   27.46    2.51
   8  -5   7   30.73    2.33
  -8   5  -7   30.68    2.12
   8  -5   7   32.72    2.35
   8  -5   7   29.93    2.31
   8  -5   8  111.43    4.61
   8  -5   8  106.58    4.63
  -8   5  -8  112.75    5.21
   8  -5   8  110.93    4.69
  -8   5  -8  113.39    4.35
   8  -5   8  110.19    4.68
   8  -5   9   45.18    2.76
  -8   5  -9   43.97    3.05
   8  -5   9   37.79    2.56
   8  -5   9   49.92    2.82
  -8   5  -9   45.07    2.46
   8  -5   9   45.05    2.74
   8  -5  10    0.61    0.51
  -8   5 -10    0.62    0.46
   8  -5  10    0.77    0.41
   8  -5  10    0.99    0.50
   8  -5  10    0.60    0.49
  -8   5 -10    1.00    0.45
   8  -5  11   30.36    1.99
  -8   5 -11   27.36    2.13
   8  -5  11   28.74    2.00
   8  -5  11   26.20    1.92
   8  -5  11   27.62    1.97
   8  -5  12   39.06    2.11
   8  -5  12   38.94    2.12
   8  -5  12   38.40    2.20
   8  -5  12   34.23    2.07
  -8   5 -12   38.87    2.34
   8  -5  12   35.61    2.14
   8  -5  13   42.85    2.01
   8  -5  13   44.82    2.15
   8  -5  13   43.70    2.07
   8  -5  13   40.53    2.04
   8  -5  13   41.75    2.14
   8  -5  13   44.18    1.99
   8  -5  14    2.24    0.42
   8  -5  14    2.61    0.49
   8  -5  14    2.21    0.44
   8  -6 -14    0.56    0.36
   8  -6 -14    0.77    0.36
  -8   6  14    1.40    0.47
   8  -6 -13    1.07    0.44
   8  -6 -13    1.13    0.45
   8  -6 -13    1.50    0.39
   8  -6 -13    0.86    0.35
  -8   6  13    0.31    0.36
   8  -6 -12    9.91    1.12
   8  -6 -12    8.12    1.02
   8  -6 -12   10.67    0.98
   8  -6 -12    8.92    0.88
   8  -6 -12    9.60    1.04
  -8   6  12   10.73    1.25
   8  -6 -11   27.74    2.02
   8  -6 -11   28.96    1.71
   8  -6 -11   26.69    1.86
  -8   6  11   27.85    2.14
  -8   6  11   27.85    1.67
   8  -6 -10   26.62    2.04
   8  -6 -10   26.85    1.79
   8  -6 -10   27.69    1.77
   8  -6 -10   27.96    1.98
  -8   6  10   28.65    2.27
  -8   6  10   28.25    1.76
   8  -6  -9   13.72    1.58
   8  -6  -9   11.13    1.21
   8  -6  -9   12.80    1.24
   8  -6  -9   13.19    1.44
   8  -6  -9    9.27    1.12
  -8   6   9   10.32    1.10
  -8   6   9   14.01    1.68
   8  -6  -8   14.32    1.66
   8  -6  -8   14.32    1.42
   8  -6  -8   16.68    1.61
   8  -6  -8   13.46    1.40
  -8   6   8   14.56    1.33
  -8   6   8   14.96    1.78
   8  -6  -7    7.38    1.15
   8  -6  -7    7.38    1.06
   8  -6  -7    5.92    1.03
  -8   6   7    7.63    1.41
  -8   6   7    8.15    1.07
   8  -6  -6    3.01    0.95
   8  -6  -6    2.42    0.70
   8  -6  -6    3.05    0.83
  -8   6   6    1.69    0.80
  -8   6   6    3.01    0.66
   8  -6  -5  110.38    4.25
   8  -6  -5  104.47    4.58
   8  -6  -5  124.45    4.62
   8  -6  -5  113.37    4.68
  -8   6   5  109.50    5.35
  -8   6   5  114.97    4.35
   8  -6  -4   19.40    1.63
   8  -6  -4   16.19    1.67
   8  -6  -4   19.54    1.83
  -8   6   4   17.95    2.04
  -8   6   4   18.90    1.59
   8  -6  -3   31.00    2.11
   8  -6  -3   29.02    2.24
   8  -6  -3   34.89    2.39
  -8   6   3   27.39    2.55
  -8   6   3   31.76    2.10
   8  -6  -2   36.02    2.30
   8  -6  -2   37.85    2.57
   8  -6  -2   31.39    2.37
  -8   6   2   36.39    2.92
  -8   6   2   39.38    2.34
   8  -6  -1   35.55    2.29
   8  -6  -1   33.13    2.40
   8  -6  -1   33.28    2.42
  -8   6   1   33.96    2.77
   8  -6  -1   36.13    2.33
  -8   6   1   32.87    2.16
   8  -6   0   39.55    2.46
   8  -6   0   40.88    2.68
   8  -6   0   37.22    2.56
  -8   6   0   35.12    2.91
  -8   6   0   41.41    2.42
   8  -6   0   37.87    2.43
  -8   6  -1    8.37    1.41
   8  -6   1    7.60    1.12
  -8   6  -1    6.05    0.89
   8  -6   1    7.07    1.09
   8  -6   2    4.32    0.90
  -8   6  -2    4.57    1.18
   8  -6   2    4.03    0.86
   8  -6   2    3.17    0.79
  -8   6  -2    4.58    0.87
   8  -6   3   35.07    2.21
   8  -6   3   31.90    2.20
   8  -6   3   31.77    2.35
  -8   6  -3   33.37    2.73
  -8   6  -3   32.99    2.15
   8  -6   3   32.94    2.31
   8  -6   4    0.76    0.44
  -8   6  -4    0.54    0.62
   8  -6   4    0.69    0.55
   8  -6   4    1.51    0.59
  -8   6  -4    1.12    0.53
   8  -6   4    0.74    0.54
   8  -6   5   50.90    2.79
   8  -6   5   51.90    2.87
   8  -6   5   49.45    2.94
  -8   6  -5   54.06    3.44
  -8   6  -5   52.85    2.75
   8  -6   5   54.46    2.94
   8  -6   6   27.86    1.99
   8  -6   6   27.82    2.02
   8  -6   6   27.37    2.09
  -8   6  -6   27.86    2.43
  -8   6  -6   28.09    1.93
   8  -6   6   34.17    2.25
   8  -6   7    3.77    0.82
   8  -6   7    3.04    0.71
   8  -6   7    3.26    0.78
  -8   6  -7    4.29    1.03
   8  -6   7    4.36    0.81
  -8   6  -7    3.81    0.75
   8  -6   8   27.47    1.88
   8  -6   8   24.56    1.82
   8  -6   8   26.84    1.92
  -8   6  -8   22.69    2.18
   8  -6   8   26.05    1.80
  -8   6  -8   25.87    1.69
   8  -6   9   50.63    2.55
   8  -6   9   45.88    2.48
  -8   6  -9   48.82    2.91
   8  -6   9   49.64    2.51
  -8   6  -9   46.41    2.25
   8  -6   9   51.13    2.60
   8  -6  10   18.72    1.42
   8  -6  10   17.43    1.36
   8  -6  10   16.38    1.36
   8  -6  10   14.85    1.25
  -8   6 -10   18.48    1.22
   8  -6  10   17.75    1.40
   8  -6  11   72.72    2.79
   8  -6  11   66.72    2.70
   8  -6  11   71.63    2.48
   8  -6  11   73.86    2.77
   8  -6  11   65.91    2.70
   8  -6  11   66.85    2.66
   8  -6  12    1.41    0.39
   8  -6  12    0.95    0.35
   8  -6  12    1.22    0.34
   8  -6  12    1.32    0.39
   8  -7 -12    4.96    0.62
   8  -7 -12    4.91    0.50
  -8   7  12    4.68    0.60
   8  -7 -11    2.20    0.54
   8  -7 -11    2.73    0.50
   8  -7 -11    3.65    0.53
   8  -7 -11    2.68    0.44
   8  -7 -11    2.63    0.48
  -8   7  11    2.98    0.58
   8  -7 -10    3.34    0.66
   8  -7 -10    4.27    0.72
   8  -7 -10    5.87    0.67
   8  -7 -10    5.18    0.72
  -8   7  10    5.11    0.79
  -8   7  10    4.03    0.57
   8  -7  -9    3.60    0.68
   8  -7  -9    2.90    0.53
   8  -7  -9    3.88    0.61
   8  -7  -9    2.20    0.55
  -8   7   9    1.83    0.56
  -8   7   9    3.40    0.57
   8  -7  -8   19.18    1.59
   8  -7  -8   19.76    1.42
   8  -7  -8   20.15    1.38
   8  -7  -8   19.92    1.55
  -8   7   8   19.64    1.73
  -8   7   8   19.67    1.37
   8  -7  -7   21.88    1.76
   8  -7  -7   23.19    1.59
   8  -7  -7   23.38    1.70
   8  -7  -7   23.55    1.62
  -8   7   7   22.85    1.90
  -8   7   7   23.45    1.54
   8  -7  -6    7.17    1.05
   8  -7  -6    9.38    1.05
   8  -7  -6    9.06    1.06
  -8   7   6    8.65    0.99
  -8   7   6    8.09    1.20
   8  -7  -5   27.29    2.06
   8  -7  -5   29.80    1.91
   8  -7  -5   27.05    1.88
  -8   7   5   27.13    2.21
  -8   7   5   27.49    1.78
   8  -7  -4   21.63    1.62
   8  -7  -4   18.89    1.60
  -8   7   4   20.17    1.97
  -8   7   4   22.05    1.60
   8  -7  -3   24.49    1.66
   8  -7  -3   23.80    1.77
   8  -7  -3   25.10    1.87
  -8   7   3   21.88    2.03
  -8   7   3   25.42    1.75
   8  -7  -2   13.72    1.25
   8  -7  -2   14.55    1.38
   8  -7  -2   13.98    1.38
  -8   7   2   14.60    1.35
  -8   7   2   14.64    1.67
   8  -7  -1    6.42    0.87
   8  -7  -1    5.32    0.89
   8  -7  -1    4.56    0.86
  -8   7   1    5.67    0.87
  -8   7   1    5.07    1.06
   8  -7   0   25.41    1.78
   8  -7   0   23.16    1.80
  -8   7   0   23.79    2.09
  -8   7   0   24.59    1.72
   8  -7   1   25.62    1.79
   8  -7   1   23.77    1.82
  -8   7  -1   22.90    2.10
  -8   7  -1   24.15    1.69
   8  -7   1   22.97    1.65
   8  -7   2    2.81    0.67
   8  -7   2    3.54    0.79
   8  -7   2    3.45    0.72
  -8   7  -2    3.06    0.64
  -8   7  -2    3.30    0.82
   8  -7   3   32.72    2.00
   8  -7   3   28.73    1.98
  -8   7  -3   30.72    2.31
  -8   7  -3   26.53    1.77
   8  -7   3   28.56    1.88
   8  -7   4    0.61    0.41
  -8   7  -4    0.77    0.35
   8  -7   5    6.80    0.82
  -8   7  -5    6.75    1.03
  -8   7  -5    5.79    0.78
   8  -7   5    6.14    0.85
   8  -7   6    2.29    0.51
  -8   7  -6    2.04    0.46
  -8   7  -6    2.04    0.62
   8  -7   6    1.88    0.54
   8  -7   7    3.96    0.62
  -8   7  -7    3.60    0.58
  -8   7  -7    2.49    0.65
   8  -7   7    3.30    0.60
   8  -7   8    5.80    0.70
   8  -7   8    4.15    0.58
   8  -7   8    5.87    0.73
  -8   7  -8    5.47    0.62
   8  -7   8    7.71    0.83
  -8   7  -8    2.86    0.61
   8  -7   9    3.15    0.51
   8  -7   9    3.01    0.55
   8  -7   9    2.78    0.47
   8  -7  10    0.00    0.17
   8  -7  10    0.27    0.22
   8  -8  -8    4.25    0.59
   8  -8  -8    5.46    0.54
   8  -8  -8    3.81    0.51
  -8   8   8    4.44    0.49
   8  -8  -7    8.74    0.76
   8  -8  -7    8.92    0.73
   8  -8  -7   10.29    0.79
   8  -8  -7    9.29    0.82
  -8   8   7    9.53    0.76
   8  -8  -6    0.74    0.35
   8  -8  -6    0.18    0.25
   8  -8  -6    0.22    0.26
   8  -8  -6    0.16    0.30
  -8   8   6    0.21    0.24
   8  -8  -5    9.25    0.92
   8  -8  -5    9.88    0.87
   8  -8  -5    9.02    0.90
   8  -8  -5    8.83    0.79
  -8   8   5   10.77    1.03
  -8   8   5   10.88    0.90
   8  -8  -4    6.07    0.79
   8  -8  -4    8.08    0.82
   8  -8  -4    7.81    0.80
  -8   8   4    8.27    0.81
  -8   8   4    7.53    0.89
   8  -8  -3   19.08    1.40
   8  -8  -3   20.52    1.32
   8  -8  -3   19.97    1.31
  -8   8   3   17.70    1.42
  -8   8   3   19.20    1.24
   8  -8  -2    6.05    0.82
   8  -8  -2    4.52    0.64
   8  -8  -2    4.07    0.63
  -8   8   2    4.93    0.79
  -8   8   2    4.94    0.65
   8  -8  -1   38.67    1.76
   8  -8  -1   39.61    1.97
  -8   8   1   37.77    2.13
  -8   8   1   40.53    1.89
   8  -8   0   28.55    1.51
   8  -8   0   27.65    1.62
  -8   8   0   28.97    1.57
   8  -8   1    2.25    0.49
   8  -8   1    1.96    0.49
  -8   8  -1    2.20    0.47
   8  -8   2    2.48    0.45
   8  -8   2    3.14    0.57
  -8   8  -2    3.27    0.52
   8  -8   3    8.84    0.83
   8  -8   3   10.71    0.96
  -8   8  -3    8.94    0.80
   8  -8   4    2.49    0.47
  -8   8  -4    2.15    0.42
  -8   8  -5    6.63    0.61
   8  -8   5    6.17    0.66
   8  -8   6    5.97    0.59
   9   0 -19    0.60    0.30
   9   0 -18    3.21    0.70
   9   0 -17    4.22    0.69
   9   0 -17    3.80    0.82
   9   0 -16    0.43    0.46
   9   0 -16   -0.08    0.50
   9   0 -15    5.49    1.09
   9   0 -15    9.09    1.40
   9   0 -14    0.74    0.71
   9   0 -14    0.88    0.68
   9   0 -13   16.37    1.99
   9   0 -13   17.82    1.79
   9   0 -12  166.43    7.00
   9   0 -12  176.35    6.40
   9   0 -11   17.58    2.16
   9   0 -11   17.60    1.84
   9   0 -11   20.10    2.34
   9   0 -10    2.31    0.87
   9   0 -10    4.31    0.98
  -9   0  10    3.68    0.97
   9   0 -10    4.75    1.17
   9   0  -9    6.92    1.25
   9   0  -9   11.24    1.65
  -9   0   9    7.83    1.22
   9   0  -9   10.03    1.60
   9   0  -8  338.74   10.50
  -9   0   8  332.77    9.99
  -9   0   7   93.82    4.34
  -9   0   6   98.48    4.40
  -9   0   5   51.43    3.01
  -9   0   4    9.48    1.25
   9   0  -3   35.79    2.26
  -9   0   3   35.29    2.46
   9   0  -2   67.46    3.09
  -9   0   2   64.05    3.45
   9   0  -2   64.70    3.24
   9   0  -1   14.07    1.27
  -9   0   1   16.02    1.65
   9   0  -1   12.12    1.41
   9   0   0  203.15    6.91
   9   0   1   15.44    1.77
   9   0   1   12.26    1.54
   9   0   2  196.48    7.25
   9   0   2  205.95    7.55
   9   0   3  184.30    7.32
   9   0   4   36.71    3.07
   9   0   5   11.07    1.41
   9   0   5    7.89    1.51
   9   0   5    9.18    1.21
   9   0   6   14.38    1.65
  -9   0  -6   12.72    1.43
   9   0   6   12.62    1.40
   9   0   6   10.97    1.22
   9   0   6   12.30    1.41
   9   0   6   11.61    1.91
   9   0   7    5.21    1.06
   9   0   7    6.69    0.97
  -9   0  -7    5.35    0.98
   9   0   7    5.13    0.93
   9   0   7    4.46    1.32
   9   0   7    4.74    0.91
   9   0   8    4.10    1.01
  -9   0  -8    4.54    0.95
   9   0   8    4.19    0.87
   9   0   8    2.04    0.77
   9   0   8    4.78    0.97
  -9   0  -9   88.27    4.41
   9   0   9   98.88    4.86
   9   0   9  104.37    4.52
   9   0   9   99.75    4.40
   9   0  10    7.37    1.29
  -9   0 -10    6.50    1.19
   9   0  10    6.57    1.08
   9   0  10    6.58    1.08
  -9   0 -11  100.99    4.54
  -9   0 -11  106.59    4.91
   9   0  11  110.43    4.62
   9   0  11  108.24    5.03
   9   0  11   99.71    4.36
   9   0  12    3.80    0.97
  -9   0 -12    3.62    0.90
  -9   0 -12    3.07    0.90
   9   0  12    3.54    0.80
   9   0  13    0.92    0.53
  -9   0 -13    0.48    0.56
  -9   0 -13    0.68    0.63
   9   0  13    1.21    0.57
   9   0  14   -0.06    0.44
  -9   0 -14   -0.37    0.40
   9   0  14    0.37    0.31
   9   0  15    3.55    0.76
  -9   0 -15    3.37    0.74
  -9   0 -16   12.39    1.17
   9   0  16   10.45    1.03
  -9   0 -17   -0.17    0.27
   9   1 -19   16.47    1.22
   9  -1 -19   17.37    1.20
   9  -1 -18    0.46    0.30
   9   1 -18    1.09    0.46
   9  -1 -18    0.30    0.36
   9   1 -17    1.29    0.54
   9  -1 -17    1.63    0.65
   9   1 -16    3.33    0.84
   9   1 -16    3.15    0.85
   9  -1 -16    3.55    0.92
   9   1 -15    6.45    1.20
   9  -1 -15    8.91    1.29
   9   1 -15    7.70    1.34
   9  -1 -15   10.57    1.47
   9   1 -14   21.46    2.24
   9  -1 -14   22.07    2.18
   9  -1 -14   22.26    2.06
  -9   1  14   22.50    1.90
   9   1 -14   21.16    2.12
   9   1 -13   10.99    1.69
   9  -1 -13   10.77    1.55
   9  -1 -13   12.14    1.55
  -9   1  13   13.59    1.54
   9   1 -13   11.07    1.56
   9   1 -12   65.07    4.19
   9  -1 -12   73.29    4.23
   9  -1 -12   68.06    3.77
  -9   1  12   73.06    3.76
   9   1 -12   74.65    4.14
   9   1 -11  159.33    6.95
   9  -1 -11  163.38    6.79
  -9  -1  11  172.30    6.70
   9   1 -11  165.40    7.09
   9  -1 -11  167.20    6.34
  -9   1  11  177.89    6.31
   9   1 -11  171.11    6.63
   9   1 -10  115.74    5.64
   9  -1 -10  122.23    5.59
  -9  -1  10  118.98    5.34
   9   1 -10  115.33    5.71
   9  -1 -10  123.38    5.09
   9   1 -10  125.18    6.08
   9   1  -9   30.49    2.65
   9  -1  -9   31.58    2.64
  -9  -1   9   35.43    2.65
   9   1  -9   32.55    2.86
   9  -1  -9   32.17    2.38
   9   1  -9   32.68    2.88
   9   1  -8   15.51    1.80
   9  -1  -8   16.49    1.86
  -9  -1   8   17.37    1.86
   9   1  -8   15.20    1.92
  -9   1   8   14.23    1.62
   9  -1  -8   15.59    1.61
   9   1  -8   15.39    1.87
   9   1  -7  124.66    5.44
  -9  -1   7  119.33    5.12
  -9   1   7  118.65    5.02
   9   1  -7  125.05    5.48
   9  -1  -7  117.76    4.64
  -9  -1   6   88.89    4.23
  -9   1   6   87.88    4.16
   9   1  -6   87.54    4.30
  -9  -1   5   30.52    2.30
  -9   1   5   28.86    2.25
   9   1  -5   31.23    2.33
   9  -1  -4   27.42    2.23
  -9  -1   4   31.26    2.30
  -9   1   4   29.07    2.26
   9   1  -4   29.30    2.15
   9  -1  -4   31.17    2.06
   9  -1  -3    9.20    1.24
  -9  -1   3   11.83    1.42
   9   1  -3   11.25    1.23
   9  -1  -3   10.39    1.22
   9  -1  -2  111.61    4.60
  -9  -1   2  117.17    4.83
   9   1  -2  120.38    4.33
   9   1  -2  114.97    4.89
   9  -1  -2  115.93    4.61
   9  -1  -1  204.15    6.76
  -9  -1   1  209.14    7.02
   9   1  -1  210.50    7.25
   9  -1  -1  202.34    6.79
   9  -1   0  216.13    7.16
  -9  -1   0  204.44    7.04
   9   1   0  213.47    7.54
   9  -1   1  184.77    6.67
   9   1   1  181.16    6.95
   9  -1   2   23.87    2.28
   9   1   2   24.78    2.40
   9  -1   3   20.77    2.18
   9   1   3   17.63    2.10
   9  -1   3   18.30    2.05
   9  -1   4   31.62    2.78
   9   1   4   26.09    2.68
   9  -1   4   31.38    2.75
  -9   1  -5   25.87    2.03
   9  -1   5   20.95    2.34
   9  -1   5   23.38    1.98
   9  -1   5   21.23    2.40
   9   1   5   21.41    2.56
   9   1   5   23.90    2.15
   9  -1   5   25.38    2.14
   9  -1   5   23.56    1.83
   9  -1   5   24.21    1.98
   9  -1   5   23.93    1.86
   9  -1   6  129.85    4.95
   9  -1   6  133.97    5.05
  -9   1  -6  132.39    5.31
  -9  -1  -6  138.03    5.06
   9  -1   6  137.66    5.41
   9  -1   6  130.87    6.58
   9   1   6  138.93    7.08
   9  -1   6  134.79    5.30
   9   1   6  139.16    5.68
   9   1   7    6.21    1.24
   9  -1   7    5.17    0.93
  -9   1  -7    4.92    1.02
   9  -1   7    3.18    0.96
   9  -1   7    5.79    0.99
  -9   1  -7    5.28    1.02
  -9  -1  -7    5.91    0.99
   9  -1   7    5.62    1.07
   9  -1   7    4.17    1.24
   9   1   7    3.75    1.32
   9  -1   7    5.29    1.02
  -9   1  -8   59.62    3.35
   9  -1   8   55.72    3.42
   9  -1   8   59.12    3.15
  -9   1  -8   60.03    3.49
  -9  -1  -8   56.76    3.18
   9  -1   8   59.30    3.39
   9  -1   8   56.92    4.42
   9   1   8   60.97    4.84
   9   1   8   56.43    3.53
   9  -1   8   59.03    3.34
   9  -1   8   61.99    3.18
   9  -1   9  172.48    6.60
   9  -1   9  170.21    6.00
  -9   1  -9  170.26    6.56
  -9  -1  -9  169.30    6.22
  -9   1  -9  164.55    6.28
   9  -1   9  168.17    6.34
   9  -1   9  174.00    6.35
   9  -1   9  162.76    5.83
   9   1   9  170.71    6.71
  -9   1 -10   40.84    2.80
   9  -1  10   36.72    2.77
   9  -1  10   40.41    2.54
  -9   1 -10   35.30    2.73
  -9  -1 -10   39.62    2.71
   9  -1  10   41.59    2.81
   9   1  10   43.27    3.01
   9  -1  10   35.79    2.36
   9  -1  10   40.42    2.73
   9  -1  11   32.30    2.62
  -9   1 -11   33.85    2.52
   9  -1  11   29.17    2.42
   9  -1  11   31.48    2.18
  -9  -1 -11   31.70    2.45
  -9   1 -11   31.20    2.55
   9  -1  11   30.94    2.10
   9  -1  11   30.45    2.38
   9   1  11   30.66    2.51
   9  -1  11   30.25    2.31
  -9   1 -12   38.87    2.66
   9  -1  12   39.98    2.36
  -9   1 -12   39.70    2.86
  -9  -1 -12   36.79    2.62
   9  -1  12   37.00    2.56
   9  -1  12   35.45    2.44
   9  -1  12   38.82    2.80
   9   1  12   39.75    2.79
   9  -1  13    2.30    0.76
  -9   1 -13    1.49    0.69
  -9  -1 -13    0.99    0.51
   9  -1  13    1.62    0.56
   9   1  13    1.76    0.57
   9  -1  13    1.02    0.53
   9   1  14    0.46    0.47
   9  -1  14    1.28    0.72
  -9   1 -14    1.02    0.66
  -9  -1 -14    1.15    0.48
   9  -1  14    0.70    0.49
  -9   1 -15   37.44    2.32
  -9  -1 -15   35.68    2.19
   9  -1  15   35.66    2.03
   9   1  15   32.48    2.03
   9  -1  15   35.68    2.24
   9   1  16    0.85    0.32
   9  -1  16    0.61    0.38
  -9   1 -16    1.15    0.45
  -9  -1 -16    0.87    0.40
   9  -1  16    0.79    0.33
   9   2 -18    4.22    0.70
   9  -2 -18    2.95    0.58
  -9   2  17   14.77    1.28
   9   2 -17   14.40    1.46
   9  -2 -17   13.49    1.35
  -9   2  16    7.89    1.02
   9   2 -16    5.96    1.03
   9  -2 -16    6.72    1.08
   9   2 -15    0.52    0.63
   9  -2 -15    1.06    0.65
  -9   2  15    0.11    0.42
   9   2 -15    0.54    0.55
   9   2 -14   35.27    2.94
   9  -2 -14   40.46    2.79
  -9   2  14   38.49    2.67
   9   2 -14   42.70    2.98
   9   2 -13   29.40    2.76
   9  -2 -13   30.49    2.16
   9  -2 -13   29.07    2.44
  -9   2  13   28.32    2.33
   9   2 -13   28.22    2.47
   9   2 -12   28.64    2.79
   9  -2 -12   30.33    2.55
   9  -2 -12   30.41    2.49
  -9   2  12   28.97    2.43
   9   2 -12   30.92    2.57
   9   2 -11   10.65    1.68
   9  -2 -11   10.79    1.52
   9  -2 -11   10.84    1.10
   9  -2 -11   10.35    1.28
   9  -2 -11   10.65    1.55
   9   2 -11   11.20    1.54
  -9   2  11    9.49    1.40
   9   2 -10   10.53    1.65
   9  -2 -10    9.19    1.48
   9   2 -10   11.83    1.87
  -9  -2  10   11.96    1.65
   9  -2 -10   13.83    1.67
   9   2 -10    9.15    1.59
   9  -2 -10   11.52    1.34
   9   2 -10   11.63    1.55
  -9   2  10    8.11    1.40
   9   2  -9   55.38    3.73
   9  -2  -9   58.39    3.59
  -9  -2   9   60.30    3.68
   9   2  -9   54.08    3.82
   9  -2  -9   59.79    3.41
   9   2  -9   52.70    3.84
   9  -2  -9   54.59    2.92
  -9   2   9   45.07    3.20
   9   2  -9   53.01    3.25
   9   2  -8   11.26    1.69
   9   2  -8   10.76    1.78
  -9  -2   8   11.36    1.58
   9  -2  -8   10.85    1.43
   9   2  -8    9.14    1.50
   9  -2  -8    9.58    1.17
   9  -2  -8    9.65    1.16
   9  -2  -8   10.48    1.33
   9   2  -8   11.18    1.41
  -9   2   8    9.17    1.39
   9   2  -7  109.33    5.20
  -9  -2   7  113.14    5.10
   9   2  -7   99.11    5.25
   9  -2  -7  114.08    4.77
   9   2  -7  112.56    5.41
   9  -2  -7  115.85    4.28
   9  -2  -7  115.81    4.27
   9  -2  -7  107.72    4.52
  -9   2   7  101.54    4.79
   9   2  -6   64.81    3.72
  -9  -2   6   60.40    3.51
   9   2  -6   61.28    3.88
   9   2  -6   56.10    3.55
   9  -2  -6   57.17    3.20
   9  -2  -6   60.55    2.84
   9  -2  -6   63.64    3.17
   9  -2  -5   41.43    3.05
  -9  -2   5   39.53    2.75
   9  -2  -5   42.15    2.60
   9   2  -5   40.09    2.83
   9  -2  -4   44.77    3.06
  -9  -2   4   47.55    2.97
   9  -2  -4   47.82    2.81
   9   2  -4   46.78    2.91
   9  -2  -3  132.86    5.53
  -9  -2   3  136.64    5.37
   9  -2  -3  130.74    5.14
   9   2  -3  126.59    5.03
   9   2  -2  143.55    5.59
   9  -2  -2  144.14    5.83
  -9  -2   2  149.07    5.67
   9  -2  -2  155.92    5.76
   9   2  -2  160.97    5.98
   9   2  -1   43.57    2.83
   9  -2  -1   45.23    2.93
  -9  -2   1   46.47    2.86
   9  -2  -1   45.55    2.89
   9   2  -1   45.31    3.03
  -9  -2   0  177.39    6.39
   9   2   0  177.75    6.90
   9  -2   0  183.74    6.62
  -9  -2  -1   46.74    2.88
   9   2   1   40.13    3.07
   9  -2   1   38.27    2.82
   9   2   2   77.43    4.53
   9  -2   2   81.22    4.33
   9  -2   3   72.26    3.38
   9  -2   3   72.61    4.19
   9  -2   3   77.07    3.57
   9   2   3   70.69    3.86
   9  -2   3   74.45    3.69
   9   2   3   66.62    4.38
   9  -2   4   17.90    1.60
   9  -2   4   19.10    1.71
  -9   2  -4   18.08    1.79
   9   2   4   16.54    1.83
   9  -2   4   17.52    2.11
   9  -2   4   17.78    1.77
   9  -2   4   18.25    2.16
   9   2   4   17.09    2.28
   9  -2   4   15.77    1.63
   9  -2   4   18.17    1.56
   9  -2   5   69.30    3.38
   9  -2   5   65.50    3.40
  -9   2  -5   67.29    3.67
   9  -2   5   74.24    3.75
   9  -2   5   71.83    4.46
   9   2   5   67.53    4.70
   9  -2   5   68.20    4.40
   9  -2   5   65.81    3.51
   9   2   5   69.15    3.90
   9  -2   6   13.49    1.44
   9  -2   6   14.68    1.55
  -9   2  -6   10.57    1.45
   9  -2   6   14.16    2.07
   9  -2   6   14.63    1.66
   9   2   6   15.84    1.84
   9  -2   6   12.12    1.90
   9  -2   6   12.59    1.52
   9   2   6   11.47    2.07
   9  -2   7   85.39    3.93
   9  -2   7   84.75    4.31
  -9   2  -7   88.17    4.39
   9  -2   7   89.12    5.38
   9  -2   7   83.22    4.22
   9  -2   7   81.52    5.16
   9   2   7   91.07    6.00
   9  -2   7   86.99    4.21
   9   2   7   90.27    4.57
   9  -2   8  229.27    7.50
   9  -2   8  241.01    8.24
  -9   2  -8  232.45    8.20
  -9  -2  -8  253.24    7.61
   9  -2   8  249.57    8.21
   9   2   8  235.16    8.30
   9  -2   8  217.75    9.42
   9  -2   8  233.38    7.95
   9  -2   9   66.96    3.44
   9  -2   9   68.11    3.89
  -9   2  -9   72.08    4.04
  -9  -2  -9   71.54    3.55
   9  -2   9   69.63    3.85
   9   2   9   70.88    4.00
   9  -2   9   66.54    3.68
   9  -2  10   64.80    3.32
   9  -2  10   67.58    3.83
  -9   2 -10   65.16    3.86
  -9  -2 -10   66.58    3.47
   9  -2  10   62.46    3.59
   9   2  10   64.14    3.79
   9  -2  10   61.15    3.49
   9  -2  10   66.35    3.12
   9  -2  11   33.68    2.28
   9  -2  11   34.54    2.64
   9  -2  11   36.58    2.44
  -9   2 -11   34.40    2.72
  -9  -2 -11   35.88    2.50
   9  -2  11   33.50    2.55
   9   2  11   34.39    2.60
   9  -2  11   31.72    2.41
   9   2  12    3.38    0.84
   9  -2  12    5.78    0.89
   9  -2  12    4.46    0.85
  -9   2 -12    6.29    1.21
  -9  -2 -12    4.98    0.94
   9  -2  12    3.46    0.83
   9  -2  12    5.55    1.01
   9  -2  13   17.75    1.77
   9   2  13   14.08    1.48
   9  -2  13   16.39    1.45
  -9   2 -13   19.10    1.88
  -9  -2 -13   14.31    1.48
   9  -2  13   17.52    1.66
   9  -2  13   15.76    1.54
   9  -2  13   14.36    1.28
   9  -2  14   39.37    2.47
   9  -2  14   37.22    2.05
  -9   2 -14   36.97    2.45
   9   2  14   36.15    2.20
   9  -2  14   35.87    2.26
   9  -2  14   35.46    2.15
  -9  -2 -14   37.03    2.24
   9  -2  15   21.93    1.32
  -9   2 -15   23.94    1.77
  -9  -2 -15   21.52    1.54
   9  -2  15   20.66    1.54
   9  -2  15   24.77    1.79
  -9   2 -16   35.23    1.92
  -9  -2 -16   35.43    1.79
   9  -2  16   34.58    1.73
   9  -2  16   37.33    1.94
  -9   3  17    1.53    0.47
   9   3 -17    1.53    0.49
   9  -3 -17    1.51    0.47
   9  -3 -16    2.10    0.53
   9  -3 -16    1.58    0.49
  -9   3  16    2.12    0.58
   9   3 -16    2.58    0.70
   9  -3 -16    2.29    0.64
   9  -3 -15   26.52    1.84
   9  -3 -15   27.61    2.14
  -9   3  15   22.90    1.96
   9   3 -15   25.33    2.09
   9   3 -14  131.32    5.94
   9  -3 -14  138.93    5.09
   9  -3 -14  140.06    5.58
  -9   3  14  137.12    5.51
   9   3 -14  137.54    5.66
   9   3 -13   11.11    1.67
   9  -3 -13   10.80    1.36
   9  -3 -13    9.64    1.49
   9   3 -13    9.23    1.40
  -9   3  13    9.90    1.42
   9  -3 -12   15.56    1.68
   9   3 -12   16.46    2.06
   9  -3 -12   18.38    1.94
   9  -3 -12   16.67    1.43
   9  -3 -12   16.54    1.63
  -9   3  12   18.92    2.01
   9   3 -12   18.03    1.93
   9   3 -11   20.65    2.34
   9  -3 -11   20.55    2.01
   9  -3 -11   22.60    2.18
   9  -3 -11   23.10    1.68
   9  -3 -11   25.67    2.04
  -9   3  11   20.78    2.11
   9   3 -11   22.36    2.17
   9   3 -10   23.20    2.46
   9  -3 -10   25.40    2.36
   9  -3 -10   26.03    2.33
   9  -3 -10   27.80    1.83
   9  -3 -10   28.44    2.11
  -9   3  10   22.68    2.29
   9   3 -10   28.09    2.37
   9   3  -9   75.26    4.52
   9  -3  -9   88.00    4.50
   9   3  -9   73.08    4.69
   9  -3  -9   79.26    4.18
   9  -3  -9   80.52    3.67
   9  -3  -9   81.24    3.31
   9  -3  -9   75.73    3.64
   9  -3  -9   75.49    3.89
  -9   3   9   71.83    4.15
   9   3  -9   82.26    4.12
   9   3  -8   57.85    3.87
  -9  -3   8   65.03    3.95
   9   3  -8   58.69    4.11
   9   3  -8   58.41    4.19
   9  -3  -8   64.42    3.68
   9  -3  -8   64.45    3.20
   9  -3  -8   70.25    3.37
   9  -3  -8   63.16    3.46
  -9   3   8   57.14    3.68
   9   3  -8   66.68    3.53
   9   3  -7  162.47    6.80
  -9  -3   7  179.20    6.87
   9   3  -7  156.03    7.10
   9   3  -7  151.82    7.01
   9  -3  -7  179.15    6.52
   9  -3  -7  168.10    5.68
   9  -3  -7  168.01    6.06
  -9   3   7  160.49    6.59
   9   3  -6   87.86    4.62
   9  -3  -6   92.48    4.42
  -9  -3   6   99.47    4.77
   9   3  -6   93.27    5.06
   9   3  -6   77.86    4.63
   9  -3  -6   89.04    4.28
   9  -3  -6   93.80    3.84
   9  -3  -6   97.69    4.20
  -9   3   6   86.92    4.55
   9   3  -5   15.59    1.81
   9  -3  -5   15.85    1.75
  -9  -3   5   16.15    1.79
   9  -3  -5   18.03    1.60
   9   3  -5   17.51    2.10
   9   3  -5   15.66    1.86
   9  -3  -5   17.22    1.76
   9  -3  -5   15.69    1.99
   9  -3  -5   17.79    1.50
   9  -3  -5   17.56    1.66
  -9   3   5   16.63    1.84
   9  -3  -5   14.66    1.69
   9   3  -4   18.84    1.97
   9   3  -4   17.27    1.89
  -9  -3   4   19.19    1.93
   9  -3  -4   15.68    1.72
   9  -3  -4   13.36    1.81
   9  -3  -4   18.55    1.62
   9   3  -4   16.15    1.94
   9   3  -4   16.79    1.87
   9  -3  -4   17.29    1.70
   9  -3  -4   18.64    1.53
   9   3  -4   16.90    1.95
   9  -3  -4   19.59    1.71
   9  -3  -4   18.72    1.88
  -9   3   4   18.70    1.98
   9   3  -3  111.57    5.20
   9  -3  -3  107.81    5.27
  -9  -3   3  110.41    4.90
   9  -3  -3  104.72    4.93
   9  -3  -3  117.27    4.42
   9   3  -3  113.46    5.44
   9  -3  -3  114.37    4.74
   9  -3  -3  124.36    4.61
   9  -3  -3  113.17    4.90
  -9   3   3  110.18    5.09
   9   3  -3  107.43    5.26
   9  -3  -3  111.04    4.50
   9   3  -2  139.29    6.02
   9  -3  -2  141.63    6.15
  -9  -3   2  139.73    5.60
   9  -3  -2  147.58    5.12
   9  -3  -2  153.03    6.03
   9   3  -2  137.99    6.10
   9  -3  -2  148.68    5.49
   9  -3  -2  149.45    5.72
  -9   3   2  140.50    5.88
   9  -3  -2  149.36    5.33
   9   3  -2  138.68    6.05
   9   3  -1   43.30    3.20
   9  -3  -1   49.17    2.89
  -9  -3   1   54.74    3.17
   9  -3  -1   55.28    2.77
   9  -3  -1   53.86    3.36
   9  -3  -1   51.43    3.42
   9  -3  -1   53.22    3.10
   9   3  -1   48.31    3.28
  -9   3   1   49.85    3.23
   9  -3  -1   50.91    2.82
   9   3   0   90.80    4.93
   9   3   0  104.77    5.03
   9  -3   0  105.66    4.47
  -9   3   0  100.91    4.68
   9  -3   0  109.01    4.16
  -9  -3   0  107.32    4.66
   9  -3   0  111.19    5.12
   9  -3   0  109.07    4.67
  -9   3   0  108.00    4.97
   9  -3   0  105.58    4.30
   9  -3   1   79.15    3.62
   9  -3   1   83.45    3.87
  -9   3  -1   77.94    4.05
   9   3   1   81.26    4.34
   9  -3   1   81.98    3.53
  -9  -3  -1   83.75    4.04
   9  -3   1   85.34    4.51
   9   3   1   80.83    4.74
  -9   3  -1   84.04    4.32
   9  -3   1   82.71    3.72
   9  -3   2   60.13    3.10
   9  -3   2   64.31    3.36
  -9   3  -2   58.49    3.46
   9   3   2   62.64    4.24
   9  -3   2   62.61    3.94
   9  -3   2   58.70    3.21
   9  -3   2   63.51    3.19
   9   3   2   66.34    3.84
   9  -3   3   21.59    1.83
   9  -3   3   24.91    2.04
  -9   3  -3   22.22    2.10
   9  -3   3   20.50    1.87
   9   3   3   23.53    2.71
   9  -3   3   21.66    1.92
   9  -3   3   19.84    2.20
   9  -3   3   22.42    1.84
   9   3   3   19.42    2.06
   9  -3   4  279.53    8.35
   9  -3   4  285.96   10.01
   9  -3   4  277.96    8.55
  -9   3  -4  266.47    8.93
   9   3   4  269.53    9.15
   9  -3   4  271.30    8.72
   9  -3   4  283.81    9.86
   9   3   4  264.18   10.57
   9  -3   4  267.73    8.51
   9  -3   5  335.42    9.70
   9  -3   5  344.16    9.99
  -9   3  -5  321.86   10.35
   9   3   5  325.10   10.48
   9  -3   5  356.42   11.72
   9  -3   5  343.03   10.22
   9  -3   5  326.69   11.25
   9   3   5  317.09   12.27
   9  -3   5  340.36   10.03
   9  -3   6   62.85    3.32
   9  -3   6   63.73    3.48
  -9   3  -6   61.21    3.71
   9  -3   6   59.13    3.51
   9  -3   6   59.05    4.16
   9  -3   6   68.17    4.61
   9   3   6   57.49    4.69
   9   3   6   60.25    3.70
   9  -3   6   64.82    3.57
   9   3   7    1.88    0.83
   9  -3   7    1.83    0.66
   9  -3   7    2.29    0.73
  -9   3  -7    3.16    0.96
   9  -3   7    3.00    0.90
   9  -3   7    2.68    0.81
   9  -3   8  149.44    5.65
  -9   3  -8  146.57    6.22
   9  -3   8  155.15    6.12
   9  -3   8  145.83    5.90
   9   3   8  149.14    6.21
   9  -3   9   14.46    1.54
  -9  -3  -9   18.43    1.63
  -9   3  -9   13.40    1.78
   9  -3   9   15.13    1.76
   9  -3   9   14.43    1.68
   9   3   9   14.90    1.77
   9   3  10    6.84    1.14
   9  -3  10    6.26    1.04
   9  -3  10    5.98    1.05
  -9   3 -10    6.26    1.23
  -9  -3 -10    6.71    1.04
   9  -3  10    8.12    1.31
   9  -3  10    5.88    1.08
   9   3  11    2.17    0.78
   9  -3  11    1.64    0.60
   9  -3  11    2.72    0.73
  -9   3 -11    2.34    0.73
  -9  -3 -11    1.98    0.60
   9  -3  11    3.07    0.83
   9  -3  11    2.12    0.58
   9  -3  11    1.95    0.77
   9  -3  12   21.59    1.70
   9  -3  12   18.72    1.66
  -9   3 -12   21.87    2.03
  -9  -3 -12   19.06    1.61
   9  -3  12   23.29    1.98
   9  -3  12   22.32    1.88
   9  -3  12   21.28    1.54
   9  -3  13   30.40    2.18
   9  -3  13   26.36    1.86
  -9   3 -13   29.57    2.23
  -9  -3 -13   28.11    1.86
   9  -3  13   31.62    2.16
   9  -3  13   29.74    1.86
   9  -3  13   30.27    2.07
   9  -3  14   17.82    1.54
  -9   3 -14   18.23    1.60
  -9  -3 -14   18.03    1.37
   9  -3  14   19.75    1.44
   9  -3  14   18.82    1.53
   9  -3  14   19.27    1.50
   9  -3  15    2.33    0.54
   9  -3  15    2.85    0.50
  -9   3 -15    1.75    0.49
  -9  -3 -15    2.11    0.45
   9  -3  15    2.66    0.52
  -9   4  17   15.55    1.10
   9  -4 -16   11.90    1.02
   9  -4 -16   10.80    1.10
  -9   4  16   11.33    1.12
   9  -4 -16   12.04    1.12
   9  -4 -15   19.83    1.49
   9  -4 -15   18.28    1.59
  -9   4  15   18.56    1.61
   9   4 -15   19.35    1.64
   9  -4 -14    4.98    0.88
   9  -4 -14    4.14    0.88
   9   4 -14    4.15    0.88
  -9   4  14    5.44    1.02
   9  -4 -13   31.05    2.19
   9  -4 -13   30.95    2.37
   9  -4 -13   32.29    1.89
  -9   4  13   27.92    2.31
   9   4 -13   32.32    2.41
   9  -4 -12   32.71    2.33
   9  -4 -12   29.73    2.43
   9  -4 -12   28.93    1.85
   9  -4 -12   27.87    2.06
  -9   4  12   26.94    2.38
   9   4 -12   31.80    2.44
   9   4 -11   18.07    2.14
   9  -4 -11   21.85    2.10
   9  -4 -11   17.75    1.50
   9  -4 -11   19.58    1.80
  -9   4  11   20.72    2.17
   9   4 -11   21.29    2.02
   9   4 -10    5.41    1.18
   9  -4 -10    6.34    1.22
   9  -4 -10    5.62    0.96
   9  -4 -10    5.26    0.85
   9  -4 -10    5.00    0.97
   9   4 -10    5.52    1.07
  -9   4  10    5.15    1.17
  -9   4  10    5.49    0.83
   9   4  -9   11.76    1.71
   9  -4  -9   12.49    1.61
   9  -4  -9    9.85    1.48
[truncated: 172,918 more chars]
