# Supplementary material for: Dirhodium(II)/Phosphine Catalyst with Chiral Environment at Bridging Site and Its Application in Enantioselective Atropisomer Synthesis
Source: ACS Cent Sci. 2023 Mar 20;9(4):748–55. doi: 10.1021/acscentsci.2c01207 (PMC10141619; doi:10.1021/acscentsci.2c01207)
Supplement: Supplementary file 4 — oc2c01207_si_004.cif [file oc2c01207_si_004.cif]

data_138-1_2
_audit_creation_date               2021-04-22
_audit_creation_method
;
Olex2 1.3
(compiled 2020.07.31 svn.rc2a77460 for OlexSys, GUI svn.r6145)
;
_shelx_SHELXL_version_number       '2018/3'
_audit_contact_author_address      ?
_audit_contact_author_email        ?
_audit_contact_author_name         ''
_audit_contact_author_phone        ?
_publ_contact_author_id_orcid      ?
_publ_section_references
;
Dolomanov, O.V., Bourhis, L.J., Gildea, R.J, Howard, J.A.K. & Puschmann, H.
 (2009), J. Appl. Cryst. 42, 339-341.

Sheldrick, G.M. (2015). Acta Cryst. A71, 3-8.

Sheldrick, G.M. (2015). Acta Cryst. C71, 3-8.
;
_chemical_name_common              ?
_chemical_name_systematic          ?
_chemical_formula_moiety           'C29 H20 O'
_chemical_formula_sum              'C29 H20 O'
_chemical_formula_weight           384.45
_chemical_melting_point            ?
loop_
  _atom_type_symbol
  _atom_type_description
  _atom_type_scat_dispersion_real
  _atom_type_scat_dispersion_imag
  _atom_type_scat_source
 'C' 'C' 0.0033 0.0016 'International Tables Vol C Tables 4.2.6.8 and 6.1.1.4'
 'H' 'H' 0.0000 0.0000 'International Tables Vol C Tables 4.2.6.8 and 6.1.1.4'
 'O' 'O' 0.0106 0.0060 'International Tables Vol C Tables 4.2.6.8 and 6.1.1.4'

_shelx_space_group_comment
;
The symmetry employed for this shelxl refinement is uniquely defined
by the following loop, which should always be used as a source of
symmetry information in preference to the above space-group names.
They are only intended as comments.
;
_space_group_crystal_system        'monoclinic'
_space_group_IT_number             14
_space_group_name_H-M_alt          'P 1 21/n 1'
_space_group_name_Hall             '-P 2yn'
loop_
  _space_group_symop_operation_xyz
 'x, y, z'
 '-x+1/2, y+1/2, -z+1/2'
 '-x, -y, -z'
 'x-1/2, -y-1/2, z-1/2'

_cell_length_a                     9.1753(5)
_cell_length_b                     11.3531(8)
_cell_length_c                     18.8990(12)
_cell_angle_alpha                  90
_cell_angle_beta                   92.501(5)
_cell_angle_gamma                  90
_cell_volume                       1966.8(2)
_cell_formula_units_Z              4
_cell_measurement_reflns_used      3242
_cell_measurement_temperature      149.98(10)
_cell_measurement_theta_max        27.7690
_cell_measurement_theta_min        2.8110
_shelx_estimated_absorpt_T_max     ?
_shelx_estimated_absorpt_T_min     ?
_exptl_absorpt_coefficient_mu      0.077
_exptl_absorpt_correction_T_max    1.00000
_exptl_absorpt_correction_T_min    0.62789
_exptl_absorpt_correction_type     multi-scan
_exptl_absorpt_process_details
;
CrysAlisPro 1.171.38.43f (Rigaku Oxford Diffraction, 2015)
Empirical absorption correction using spherical harmonics,
 implemented in SCALE3 ABSPACK scaling algorithm.
;
_exptl_absorpt_special_details     ?
_exptl_crystal_colour              colourless
_exptl_crystal_colour_primary      colourless
_exptl_crystal_density_diffrn      1.298
_exptl_crystal_density_meas        ?
_exptl_crystal_density_method      ?
_exptl_crystal_description         block
_exptl_crystal_F_000               808
_exptl_crystal_size_max            0.13
_exptl_crystal_size_mid            0.11
_exptl_crystal_size_min            0.09
_exptl_transmission_factor_max     ?
_exptl_transmission_factor_min     ?
_diffrn_reflns_av_R_equivalents    0.0303
_diffrn_reflns_av_unetI/netI       0.0401
_diffrn_reflns_Laue_measured_fraction_full  1.000
_diffrn_reflns_Laue_measured_fraction_max  1.000
_diffrn_reflns_limit_h_max         10
_diffrn_reflns_limit_h_min         -10
_diffrn_reflns_limit_k_max         13
_diffrn_reflns_limit_k_min         -9
_diffrn_reflns_limit_l_max         22
_diffrn_reflns_limit_l_min         -19
_diffrn_reflns_number              9189
_diffrn_reflns_point_group_measured_fraction_full  1.000
_diffrn_reflns_point_group_measured_fraction_max  1.000
_diffrn_reflns_theta_full          25.000
_diffrn_reflns_theta_max           25.000
_diffrn_reflns_theta_min           2.093
_diffrn_ambient_environment        N~2~
_diffrn_ambient_temperature        149.98(10)
_diffrn_detector                   'CCD plate'
_diffrn_detector_area_resol_mean   5.2684
_diffrn_detector_type              AtlasS2
_diffrn_measured_fraction_theta_full  1.000
_diffrn_measured_fraction_theta_max  1.000
_diffrn_measurement_details
;
List of Runs (angles in degrees, time in seconds):

  # Type    Start    End  Width  t~exp~   \w     \q     \k     \f   Frames
--------------------------------------------------------------------------
  1  \w    -20.00  52.00   1.00    7.00    --   11.90 -99.00 150.00   72
  2  \w    -13.00  86.00   1.00    7.00    --   11.90  38.00 -30.00   99
  3  \w    -13.00  25.00   1.00    7.00    --   11.90  77.00 120.00   38
;
_diffrn_measurement_device         'four-circle diffractometer'
_diffrn_measurement_device_type    'SuperNova, Dual, Cu at zero, AtlasS2'
_diffrn_measurement_method         '\w scans'
_diffrn_orient_matrix_type        
 'CrysAlisPro convention (1999,Acta A55,543-557)'
_diffrn_orient_matrix_UB_11        -0.0121710000
_diffrn_orient_matrix_UB_12        -0.0587419000
_diffrn_orient_matrix_UB_13        0.0110547000
_diffrn_orient_matrix_UB_21        -0.0227357000
_diffrn_orient_matrix_UB_22        0.0209771000
_diffrn_orient_matrix_UB_23        0.0330931000
_diffrn_orient_matrix_UB_31        -0.0729971000
_diffrn_orient_matrix_UB_32        0.0031967000
_diffrn_orient_matrix_UB_33        -0.0139069000
_diffrn_radiation_monochromator    mirror
_diffrn_radiation_probe            x-ray
_diffrn_radiation_type             'Mo K\a'
_diffrn_radiation_wavelength       0.71073
_diffrn_source                     'micro-focus sealed X-ray tube'
_diffrn_source_type                'SuperNova (Mo) X-ray Source'
_reflns_Friedel_coverage           0.000
_reflns_Friedel_fraction_full      .
_reflns_Friedel_fraction_max       .
_reflns_number_gt                  2746
_reflns_number_total               3463
_reflns_odcompleteness_completeness  99.95
_reflns_odcompleteness_iscentric   1
_reflns_odcompleteness_theta       26.32
_reflns_special_details
;
 Reflections were merged by SHELXL according to the crystal
 class for the calculation of statistics and refinement.
 
 _reflns_Friedel_fraction is defined as the number of unique
 Friedel pairs measured divided by the number that would be
 possible theoretically, ignoring centric projections and
 systematic absences.
;
_reflns_threshold_expression       'I > 2\s(I)'
_computing_cell_refinement         'CrysAlisPro 1.171.38.43f (Rigaku OD, 2015)'
_computing_data_collection         'CrysAlisPro 1.171.38.43f (Rigaku OD, 2015)'
_computing_data_reduction          'CrysAlisPro 1.171.38.43f (Rigaku OD, 2015)'
_computing_molecular_graphics      'Olex2 1.3 (Dolomanov et al., 2009)'
_computing_publication_material    'Olex2 1.3 (Dolomanov et al., 2009)'
_computing_structure_refinement    'SHELXL 2018/3 (Sheldrick, 2015)'
_computing_structure_solution      'SHELXT 2018/2 (Sheldrick, 2018)'
_refine_diff_density_max           0.258
_refine_diff_density_min           -0.185
_refine_diff_density_rms           0.042
_refine_ls_extinction_coef         .
_refine_ls_extinction_method       none
_refine_ls_goodness_of_fit_ref     1.059
_refine_ls_hydrogen_treatment      constr
_refine_ls_matrix_type             full
_refine_ls_number_parameters       272
_refine_ls_number_reflns           3463
_refine_ls_number_restraints       0
_refine_ls_R_factor_all            0.0651
_refine_ls_R_factor_gt             0.0498
_refine_ls_restrained_S_all        1.059
_refine_ls_shift/su_max            0.000
_refine_ls_shift/su_mean           0.000
_refine_ls_structure_factor_coef   Fsqd
_refine_ls_weighting_details      
 'w=1/[\s^2^(Fo^2^)+(0.0472P)^2^+0.7774P] where P=(Fo^2^+2Fc^2^)/3'
_refine_ls_weighting_scheme        calc
_refine_ls_wR_factor_gt            0.1123
_refine_ls_wR_factor_ref           0.1214
_refine_special_details            ?
_olex2_refinement_description
;
1. Fixed Uiso
 At 1.2 times of:
  All C(H) groups
 At 1.5 times of:
  All C(H,H,H) groups
2.a Aromatic/amide H refined with riding coordinates:
 C2(H2), C3(H3), C4(H4), C5(H5), C7(H7), C8(H8), C15(H15), C16(H16), C19(H19),
 C20(H20), C21(H21), C22(H22), C24(H24), C25(H25), C26(H26), C27(H27), C28(H28)
2.b Idealised Me refined as rotating group:
 C29(H29A,H29B,H29C)
;
_atom_sites_solution_hydrogens     geom
_atom_sites_solution_primary       dual
_atom_sites_solution_secondary     ?
loop_
  _atom_site_label
  _atom_site_type_symbol
  _atom_site_fract_x
  _atom_site_fract_y
  _atom_site_fract_z
  _atom_site_U_iso_or_equiv
  _atom_site_adp_type
  _atom_site_occupancy
  _atom_site_site_symmetry_order
  _atom_site_calc_flag
  _atom_site_refinement_flags_posn
  _atom_site_refinement_flags_adp
  _atom_site_refinement_flags_occupancy
  _atom_site_disorder_assembly
  _atom_site_disorder_group
 O1 O 0.62612(14) 0.34224(13) 0.64499(7) 0.0346(4) Uani 1 1 d . . . . .
 C1 C 0.84217(19) 0.17198(16) 0.44156(10) 0.0248(4) Uani 1 1 d . . . . .
 C2 C 0.95736(19) 0.17366(17) 0.39406(10) 0.0260(4) Uani 1 1 d . . . . .
 H2 H 0.994513 0.245678 0.379844 0.031 Uiso 1 1 calc R U . . .
 C3 C 1.0153(2) 0.07186(18) 0.36858(11) 0.0318(5) Uani 1 1 d . . . . .
 H3 H 1.091158 0.075834 0.337585 0.038 Uiso 1 1 calc R U . . .
 C4 C 0.9620(2) -0.03787(18) 0.38851(11) 0.0360(5) Uani 1 1 d . . . . .
 H4 H 0.999161 -0.106551 0.369410 0.043 Uiso 1 1 calc R U . . .
 C5 C 0.8555(2) -0.04332(18) 0.43607(11) 0.0356(5) Uani 1 1 d . . . . .
 H5 H 0.821256 -0.116491 0.449988 0.043 Uiso 1 1 calc R U . . .
 C6 C 0.7955(2) 0.05968(18) 0.46481(10) 0.0305(5) Uani 1 1 d . . . . .
 C7 C 0.6980(2) 0.05257(19) 0.52138(11) 0.0353(5) Uani 1 1 d . . . . .
 H7 H 0.657503 -0.019642 0.532926 0.042 Uiso 1 1 calc R U . . .
 C8 C 0.6642(2) 0.14915(19) 0.55805(11) 0.0331(5) Uani 1 1 d . . . . .
 H8 H 0.609332 0.141383 0.598017 0.040 Uiso 1 1 calc R U . . .
 C9 C 0.71031(18) 0.26354(18) 0.53724(10) 0.0267(4) Uani 1 1 d . . . . .
 C10 C 0.68558(19) 0.36383(18) 0.58020(10) 0.0278(5) Uani 1 1 d . . . . .
 C11 C 0.72866(18) 0.47453(18) 0.56200(9) 0.0250(4) Uani 1 1 d . . . . .
 C12 C 0.78998(18) 0.49116(17) 0.49409(10) 0.0242(4) Uani 1 1 d . . . . .
 C13 C 0.80147(18) 0.39546(17) 0.44619(10) 0.0235(4) Uani 1 1 d . . . . .
 C14 C 0.78238(18) 0.27789(17) 0.47276(9) 0.0250(4) Uani 1 1 d . . . . .
 C15 C 0.84473(19) 0.60366(18) 0.47477(10) 0.0276(4) Uani 1 1 d . . . . .
 H15 H 0.849405 0.663617 0.508325 0.033 Uiso 1 1 calc R U . . .
 C16 C 0.88991(19) 0.62532(17) 0.40909(10) 0.0258(4) Uani 1 1 d . . . . .
 H16 H 0.935392 0.696362 0.399395 0.031 Uiso 1 1 calc R U . . .
 C17 C 0.86825(18) 0.53992(17) 0.35455(10) 0.0249(4) Uani 1 1 d . . . . .
 C18 C 0.82111(17) 0.42494(16) 0.37208(9) 0.0221(4) Uani 1 1 d . . . . .
 C19 C 0.78016(19) 0.34908(17) 0.31541(10) 0.0257(4) Uani 1 1 d . . . . .
 H19 H 0.743248 0.274865 0.325285 0.031 Uiso 1 1 calc R U . . .
 C20 C 0.7934(2) 0.38201(19) 0.24637(10) 0.0321(5) Uani 1 1 d . . . . .
 H20 H 0.766197 0.329950 0.210161 0.039 Uiso 1 1 calc R U . . .
 C21 C 0.8478(2) 0.49374(19) 0.22972(11) 0.0333(5) Uani 1 1 d . . . . .
 H21 H 0.859580 0.515099 0.182813 0.040 Uiso 1 1 calc R U . . .
 C22 C 0.88295(19) 0.57046(18) 0.28317(10) 0.0295(5) Uani 1 1 d . . . . .
 H22 H 0.917568 0.644928 0.272139 0.035 Uiso 1 1 calc R U . . .
 C23 C 0.70685(19) 0.57694(18) 0.60920(10) 0.0289(5) Uani 1 1 d . . . . .
 C24 C 0.6118(2) 0.66795(19) 0.58825(11) 0.0364(5) Uani 1 1 d . . . . .
 H24 H 0.561204 0.663629 0.544616 0.044 Uiso 1 1 calc R U . . .
 C25 C 0.5922(2) 0.7639(2) 0.63139(14) 0.0480(6) Uani 1 1 d . . . . .
 H25 H 0.528661 0.823959 0.616954 0.058 Uiso 1 1 calc R U . . .
 C26 C 0.6679(3) 0.7706(2) 0.69662(14) 0.0559(7) Uani 1 1 d . . . . .
 H26 H 0.656525 0.835962 0.725547 0.067 Uiso 1 1 calc R U . . .
 C27 C 0.7593(2) 0.6807(2) 0.71831(13) 0.0520(7) Uani 1 1 d . . . . .
 H27 H 0.808360 0.684646 0.762357 0.062 Uiso 1 1 calc R U . . .
 C28 C 0.7790(2) 0.5844(2) 0.67523(11) 0.0373(5) Uani 1 1 d . . . . .
 H28 H 0.841039 0.523942 0.690521 0.045 Uiso 1 1 calc R U . . .
 C29 C 0.4793(2) 0.3795(2) 0.65125(13) 0.0520(7) Uani 1 1 d . . . . .
 H29A H 0.418074 0.340400 0.616085 0.078 Uiso 1 1 calc R U . . .
 H29B H 0.473140 0.463107 0.644339 0.078 Uiso 1 1 calc R U . . .
 H29C H 0.447633 0.359989 0.697561 0.078 Uiso 1 1 calc R U . . .

loop_
  _atom_site_aniso_label
  _atom_site_aniso_U_11
  _atom_site_aniso_U_22
  _atom_site_aniso_U_33
  _atom_site_aniso_U_23
  _atom_site_aniso_U_13
  _atom_site_aniso_U_12
 O1 0.0338(7) 0.0441(9) 0.0261(7) 0.0086(7) 0.0045(6) 0.0059(6)
 C1 0.0288(9) 0.0204(10) 0.0242(10) 0.0028(9) -0.0090(7) 0.0005(8)
 C2 0.0285(9) 0.0194(10) 0.0295(10) 0.0006(9) -0.0053(8) -0.0005(8)
 C3 0.0326(10) 0.0260(12) 0.0363(12) -0.0018(10) -0.0037(8) 0.0030(9)
 C4 0.0409(11) 0.0228(11) 0.0434(13) -0.0042(10) -0.0062(9) 0.0050(9)
 C5 0.0460(12) 0.0174(11) 0.0422(13) 0.0034(10) -0.0112(10) -0.0004(9)
 C6 0.0333(10) 0.0287(12) 0.0288(11) 0.0045(9) -0.0081(8) -0.0020(9)
 C7 0.0430(12) 0.0256(12) 0.0366(12) 0.0089(10) -0.0047(9) -0.0075(10)
 C8 0.0357(10) 0.0355(13) 0.0278(11) 0.0117(10) -0.0011(8) -0.0042(10)
 C9 0.0230(9) 0.0298(12) 0.0270(10) 0.0037(9) -0.0050(7) 0.0003(8)
 C10 0.0249(9) 0.0371(13) 0.0212(10) 0.0059(9) -0.0014(7) 0.0029(9)
 C11 0.0220(9) 0.0296(11) 0.0229(10) 0.0005(9) -0.0042(7) 0.0031(8)
 C12 0.0206(8) 0.0257(11) 0.0259(10) 0.0017(9) -0.0039(7) 0.0021(8)
 C13 0.0195(9) 0.0234(11) 0.0270(10) -0.0006(9) -0.0039(7) 0.0002(8)
 C14 0.0225(9) 0.0273(11) 0.0245(10) 0.0016(9) -0.0069(7) -0.0011(8)
 C15 0.0260(9) 0.0231(11) 0.0332(11) -0.0035(9) -0.0038(8) 0.0018(8)
 C16 0.0241(9) 0.0168(10) 0.0364(11) 0.0014(9) 0.0013(8) -0.0009(8)
 C17 0.0209(9) 0.0216(11) 0.0323(11) 0.0035(9) 0.0011(7) 0.0028(8)
 C18 0.0188(8) 0.0194(10) 0.0281(10) 0.0025(9) 0.0001(7) 0.0031(8)
 C19 0.0284(9) 0.0205(10) 0.0278(10) 0.0039(9) -0.0036(7) -0.0006(8)
 C20 0.0353(10) 0.0332(12) 0.0276(11) -0.0002(10) -0.0031(8) 0.0003(9)
 C21 0.0381(11) 0.0363(13) 0.0255(11) 0.0086(10) 0.0025(8) 0.0033(10)
 C22 0.0261(10) 0.0254(11) 0.0373(12) 0.0077(10) 0.0052(8) 0.0001(8)
 C23 0.0254(9) 0.0333(12) 0.0282(10) -0.0024(9) 0.0034(7) -0.0001(9)
 C24 0.0327(11) 0.0373(13) 0.0394(12) -0.0017(11) 0.0041(9) 0.0035(10)
 C25 0.0424(12) 0.0345(14) 0.0690(17) -0.0048(13) 0.0227(12) 0.0034(11)
 C26 0.0466(14) 0.0559(17) 0.0675(18) -0.0340(15) 0.0282(13) -0.0148(13)
 C27 0.0413(12) 0.075(2) 0.0403(13) -0.0248(14) 0.0074(10) -0.0093(13)
 C28 0.0313(10) 0.0501(15) 0.0306(11) -0.0046(11) 0.0026(8) 0.0010(10)
 C29 0.0324(11) 0.0749(19) 0.0495(14) 0.0177(14) 0.0118(10) 0.0078(12)

_geom_special_details
;
 All esds (except the esd in the dihedral angle between two l.s. planes)
 are estimated using the full covariance matrix.  The cell esds are taken
 into account individually in the estimation of esds in distances, angles
 and torsion angles; correlations between esds in cell parameters are only
 used when they are defined by crystal symmetry.  An approximate (isotropic)
 treatment of cell esds is used for estimating esds involving l.s. planes.
;
loop_
  _geom_bond_atom_site_label_1
  _geom_bond_atom_site_label_2
  _geom_bond_distance
  _geom_bond_site_symmetry_2
  _geom_bond_publ_flag
 O1 C10 1.384(2) . ?
 O1 C29 1.421(2) . ?
 C1 C2 1.416(3) . ?
 C1 C6 1.421(3) . ?
 C1 C14 1.457(3) . ?
 C2 H2 0.9300 . ?
 C2 C3 1.368(3) . ?
 C3 H3 0.9300 . ?
 C3 C4 1.396(3) . ?
 C4 H4 0.9300 . ?
 C4 C5 1.358(3) . ?
 C5 H5 0.9300 . ?
 C5 C6 1.411(3) . ?
 C6 C7 1.426(3) . ?
 C7 H7 0.9300 . ?
 C7 C8 1.341(3) . ?
 C8 H8 0.9300 . ?
 C8 C9 1.426(3) . ?
 C9 C10 1.422(3) . ?
 C9 C14 1.421(3) . ?
 C10 C11 1.366(3) . ?
 C11 C12 1.436(3) . ?
 C11 C23 1.484(3) . ?
 C12 C13 1.421(3) . ?
 C12 C15 1.426(3) . ?
 C13 C14 1.439(3) . ?
 C13 C18 1.459(3) . ?
 C15 H15 0.9300 . ?
 C15 C16 1.348(3) . ?
 C16 H16 0.9300 . ?
 C16 C17 1.423(3) . ?
 C17 C18 1.419(3) . ?
 C17 C22 1.405(3) . ?
 C18 C19 1.412(3) . ?
 C19 H19 0.9300 . ?
 C19 C20 1.368(3) . ?
 C20 H20 0.9300 . ?
 C20 C21 1.404(3) . ?
 C21 H21 0.9300 . ?
 C21 C22 1.362(3) . ?
 C22 H22 0.9300 . ?
 C23 C24 1.398(3) . ?
 C23 C28 1.389(3) . ?
 C24 H24 0.9300 . ?
 C24 C25 1.377(3) . ?
 C25 H25 0.9300 . ?
 C25 C26 1.390(4) . ?
 C26 H26 0.9300 . ?
 C26 C27 1.373(4) . ?
 C27 H27 0.9300 . ?
 C27 C28 1.379(3) . ?
 C28 H28 0.9300 . ?
 C29 H29A 0.9600 . ?
 C29 H29B 0.9600 . ?
 C29 H29C 0.9600 . ?

loop_
  _geom_angle_atom_site_label_1
  _geom_angle_atom_site_label_2
  _geom_angle_atom_site_label_3
  _geom_angle
  _geom_angle_site_symmetry_1
  _geom_angle_site_symmetry_3
  _geom_angle_publ_flag
 C10 O1 C29 115.63(15) . . ?
 C2 C1 C6 116.83(17) . . ?
 C2 C1 C14 123.37(17) . . ?
 C6 C1 C14 119.44(17) . . ?
 C1 C2 H2 119.2 . . ?
 C3 C2 C1 121.59(18) . . ?
 C3 C2 H2 119.2 . . ?
 C2 C3 H3 119.6 . . ?
 C2 C3 C4 120.85(19) . . ?
 C4 C3 H3 119.6 . . ?
 C3 C4 H4 120.3 . . ?
 C5 C4 C3 119.33(19) . . ?
 C5 C4 H4 120.3 . . ?
 C4 C5 H5 119.3 . . ?
 C4 C5 C6 121.40(19) . . ?
 C6 C5 H5 119.3 . . ?
 C1 C6 C7 119.34(18) . . ?
 C5 C6 C1 119.79(18) . . ?
 C5 C6 C7 120.64(19) . . ?
 C6 C7 H7 119.7 . . ?
 C8 C7 C6 120.54(19) . . ?
 C8 C7 H7 119.7 . . ?
 C7 C8 H8 119.2 . . ?
 C7 C8 C9 121.60(18) . . ?
 C9 C8 H8 119.2 . . ?
 C10 C9 C8 120.98(17) . . ?
 C14 C9 C8 119.71(18) . . ?
 C14 C9 C10 119.31(17) . . ?
 O1 C10 C9 116.24(17) . . ?
 C11 C10 O1 121.02(18) . . ?
 C11 C10 C9 122.51(16) . . ?
 C10 C11 C12 118.36(17) . . ?
 C10 C11 C23 121.41(16) . . ?
 C12 C11 C23 120.16(17) . . ?
 C13 C12 C11 120.77(17) . . ?
 C13 C12 C15 119.02(16) . . ?
 C15 C12 C11 120.18(17) . . ?
 C12 C13 C14 118.25(16) . . ?
 C12 C13 C18 116.86(16) . . ?
 C14 C13 C18 124.72(17) . . ?
 C9 C14 C1 116.75(17) . . ?
 C9 C14 C13 118.27(17) . . ?
 C13 C14 C1 124.78(16) . . ?
 C12 C15 H15 119.2 . . ?
 C16 C15 C12 121.67(18) . . ?
 C16 C15 H15 119.2 . . ?
 C15 C16 H16 119.9 . . ?
 C15 C16 C17 120.26(18) . . ?
 C17 C16 H16 119.9 . . ?
 C18 C17 C16 119.49(17) . . ?
 C22 C17 C16 120.75(17) . . ?
 C22 C17 C18 119.61(18) . . ?
 C17 C18 C13 119.13(17) . . ?
 C19 C18 C13 123.24(16) . . ?
 C19 C18 C17 117.24(16) . . ?
 C18 C19 H19 119.2 . . ?
 C20 C19 C18 121.66(18) . . ?
 C20 C19 H19 119.2 . . ?
 C19 C20 H20 119.7 . . ?
 C19 C20 C21 120.53(19) . . ?
 C21 C20 H20 119.7 . . ?
 C20 C21 H21 120.4 . . ?
 C22 C21 C20 119.13(18) . . ?
 C22 C21 H21 120.4 . . ?
 C17 C22 H22 119.2 . . ?
 C21 C22 C17 121.65(18) . . ?
 C21 C22 H22 119.2 . . ?
 C24 C23 C11 120.50(18) . . ?
 C28 C23 C11 121.08(18) . . ?
 C28 C23 C24 118.42(19) . . ?
 C23 C24 H24 119.6 . . ?
 C25 C24 C23 120.9(2) . . ?
 C25 C24 H24 119.6 . . ?
 C24 C25 H25 120.2 . . ?
 C24 C25 C26 119.7(2) . . ?
 C26 C25 H25 120.2 . . ?
 C25 C26 H26 120.0 . . ?
 C27 C26 C25 119.9(2) . . ?
 C27 C26 H26 120.0 . . ?
 C26 C27 H27 119.8 . . ?
 C26 C27 C28 120.5(2) . . ?
 C28 C27 H27 119.8 . . ?
 C23 C28 H28 119.7 . . ?
 C27 C28 C23 120.6(2) . . ?
 C27 C28 H28 119.7 . . ?
 O1 C29 H29A 109.5 . . ?
 O1 C29 H29B 109.5 . . ?
 O1 C29 H29C 109.5 . . ?
 H29A C29 H29B 109.5 . . ?
 H29A C29 H29C 109.5 . . ?
 H29B C29 H29C 109.5 . . ?

loop_
  _geom_torsion_atom_site_label_1
  _geom_torsion_atom_site_label_2
  _geom_torsion_atom_site_label_3
  _geom_torsion_atom_site_label_4
  _geom_torsion
  _geom_torsion_site_symmetry_1
  _geom_torsion_site_symmetry_2
  _geom_torsion_site_symmetry_3
  _geom_torsion_site_symmetry_4
  _geom_torsion_publ_flag
 O1 C10 C11 C12 179.81(15) . . . . ?
 O1 C10 C11 C23 -3.1(3) . . . . ?
 C1 C2 C3 C4 0.2(3) . . . . ?
 C1 C6 C7 C8 -8.0(3) . . . . ?
 C2 C1 C6 C5 -5.1(3) . . . . ?
 C2 C1 C6 C7 169.46(17) . . . . ?
 C2 C1 C14 C9 -156.82(17) . . . . ?
 C2 C1 C14 C13 17.9(3) . . . . ?
 C2 C3 C4 C5 -2.7(3) . . . . ?
 C3 C4 C5 C6 1.2(3) . . . . ?
 C4 C5 C6 C1 2.8(3) . . . . ?
 C4 C5 C6 C7 -171.66(19) . . . . ?
 C5 C6 C7 C8 166.52(19) . . . . ?
 C6 C1 C2 C3 3.7(3) . . . . ?
 C6 C1 C14 C9 16.1(2) . . . . ?
 C6 C1 C14 C13 -169.18(17) . . . . ?
 C6 C7 C8 C9 7.2(3) . . . . ?
 C7 C8 C9 C10 -174.03(18) . . . . ?
 C7 C8 C9 C14 5.8(3) . . . . ?
 C8 C9 C10 O1 5.1(2) . . . . ?
 C8 C9 C10 C11 179.80(17) . . . . ?
 C8 C9 C14 C1 -17.1(2) . . . . ?
 C8 C9 C14 C13 167.81(16) . . . . ?
 C9 C10 C11 C12 5.4(3) . . . . ?
 C9 C10 C11 C23 -177.49(16) . . . . ?
 C10 C9 C14 C1 162.74(15) . . . . ?
 C10 C9 C14 C13 -12.3(2) . . . . ?
 C10 C11 C12 C13 1.9(2) . . . . ?
 C10 C11 C12 C15 -176.07(16) . . . . ?
 C10 C11 C23 C24 -114.3(2) . . . . ?
 C10 C11 C23 C28 65.1(2) . . . . ?
 C11 C12 C13 C14 -14.1(2) . . . . ?
 C11 C12 C13 C18 161.43(15) . . . . ?
 C11 C12 C15 C16 -173.46(16) . . . . ?
 C11 C23 C24 C25 -179.27(18) . . . . ?
 C11 C23 C28 C27 179.19(19) . . . . ?
 C12 C11 C23 C24 62.7(2) . . . . ?
 C12 C11 C23 C28 -117.8(2) . . . . ?
 C12 C13 C14 C1 -155.53(16) . . . . ?
 C12 C13 C14 C9 19.1(2) . . . . ?
 C12 C13 C18 C17 17.6(2) . . . . ?
 C12 C13 C18 C19 -155.12(16) . . . . ?
 C12 C15 C16 C17 7.4(3) . . . . ?
 C13 C12 C15 C16 8.6(3) . . . . ?
 C13 C18 C19 C20 176.66(17) . . . . ?
 C14 C1 C2 C3 176.75(17) . . . . ?
 C14 C1 C6 C5 -178.50(17) . . . . ?
 C14 C1 C6 C7 -3.9(3) . . . . ?
 C14 C9 C10 O1 -174.71(15) . . . . ?
 C14 C9 C10 C11 0.0(3) . . . . ?
 C14 C13 C18 C17 -167.22(16) . . . . ?
 C14 C13 C18 C19 20.1(3) . . . . ?
 C15 C12 C13 C14 163.86(16) . . . . ?
 C15 C12 C13 C18 -20.6(2) . . . . ?
 C15 C16 C17 C18 -10.3(3) . . . . ?
 C15 C16 C17 C22 165.15(17) . . . . ?
 C16 C17 C18 C13 -2.4(2) . . . . ?
 C16 C17 C18 C19 170.70(16) . . . . ?
 C16 C17 C22 C21 -172.92(17) . . . . ?
 C17 C18 C19 C20 3.8(3) . . . . ?
 C18 C13 C14 C1 29.3(3) . . . . ?
 C18 C13 C14 C9 -156.03(16) . . . . ?
 C18 C17 C22 C21 2.5(3) . . . . ?
 C18 C19 C20 C21 -0.5(3) . . . . ?
 C19 C20 C21 C22 -2.0(3) . . . . ?
 C20 C21 C22 C17 1.0(3) . . . . ?
 C22 C17 C18 C13 -177.93(16) . . . . ?
 C22 C17 C18 C19 -4.8(2) . . . . ?
 C23 C11 C12 C13 -175.29(15) . . . . ?
 C23 C11 C12 C15 6.8(2) . . . . ?
 C23 C24 C25 C26 0.0(3) . . . . ?
 C24 C23 C28 C27 -1.3(3) . . . . ?
 C24 C25 C26 C27 -1.3(3) . . . . ?
 C25 C26 C27 C28 1.2(3) . . . . ?
 C26 C27 C28 C23 0.1(3) . . . . ?
 C28 C23 C24 C25 1.3(3) . . . . ?
 C29 O1 C10 C9 -109.5(2) . . . . ?
 C29 O1 C10 C11 75.8(2) . . . . ?

_shelx_res_file
;
TITL 138-1_2_a.res in P2(1)/n
    138-1_2.res
    created by SHELXL-2018/3 at 18:52:03 on 22-Apr-2021
REM Old TITL 138-1_2 in P2(1)/n
REM SHELXT solution in P2(1)/n: R1 0.156, Rweak 0.110, Alpha 0.030
REM <I/s> 0.908 for 217 systematic absences, Orientation as input
REM Formula found by SHELXT: C29 O
CELL 0.71073 9.1753 11.3531 18.899 90 92.501 90
ZERR 4 0.0005 0.0008 0.0012 0 0.005 0
LATT 1
SYMM 0.5-X,0.5+Y,0.5-Z
SFAC C H O
UNIT 116 80 4

L.S. 10
PLAN  5
CONF
BOND
list 4
fmap 2
acta
MORE -1
BOND $H
OMIT -3 50
REM <olex2.extras>
REM <HklSrc "%.\\138-1_2.hkl">
REM </olex2.extras>

WGHT    0.047200    0.777400
FVAR       0.36635
O1    3    0.626118    0.342244    0.644990    11.00000    0.03384    0.04414 =
         0.02615    0.00858    0.00452    0.00585
C1    1    0.842174    0.171982    0.441556    11.00000    0.02879    0.02042 =
         0.02420    0.00284   -0.00895    0.00048
C2    1    0.957363    0.173658    0.394058    11.00000    0.02846    0.01937 =
         0.02951    0.00062   -0.00533   -0.00051
AFIX  43
H2    2    0.994513    0.245678    0.379844    11.00000   -1.20000
AFIX   0
C3    1    1.015315    0.071862    0.368576    11.00000    0.03256    0.02601 =
         0.03632   -0.00175   -0.00371    0.00305
AFIX  43
H3    2    1.091158    0.075834    0.337585    11.00000   -1.20000
AFIX   0
C4    1    0.962044   -0.037873    0.388506    11.00000    0.04092    0.02282 =
         0.04345   -0.00419   -0.00621    0.00498
AFIX  43
H4    2    0.999161   -0.106551    0.369410    11.00000   -1.20000
AFIX   0
C5    1    0.855451   -0.043321    0.436070    11.00000    0.04600    0.01738 =
         0.04219    0.00345   -0.01121   -0.00045
AFIX  43
H5    2    0.821256   -0.116491    0.449988    11.00000   -1.20000
AFIX   0
C6    1    0.795507    0.059676    0.464809    11.00000    0.03328    0.02870 =
         0.02876    0.00454   -0.00810   -0.00204
C7    1    0.697986    0.052574    0.521377    11.00000    0.04296    0.02565 =
         0.03664    0.00885   -0.00470   -0.00745
AFIX  43
H7    2    0.657503   -0.019642    0.532926    11.00000   -1.20000
AFIX   0
C8    1    0.664183    0.149153    0.558046    11.00000    0.03569    0.03553 =
         0.02784    0.01167   -0.00111   -0.00424
AFIX  43
H8    2    0.609332    0.141383    0.598017    11.00000   -1.20000
AFIX   0
C9    1    0.710310    0.263541    0.537237    11.00000    0.02296    0.02976 =
         0.02697    0.00372   -0.00504    0.00033
C10   1    0.685582    0.363829    0.580203    11.00000    0.02485    0.03707 =
         0.02116    0.00590   -0.00142    0.00288
C11   1    0.728663    0.474527    0.561995    11.00000    0.02197    0.02962 =
         0.02286    0.00051   -0.00418    0.00309
C12   1    0.789985    0.491162    0.494090    11.00000    0.02058    0.02571 =
         0.02589    0.00174   -0.00388    0.00207
C13   1    0.801474    0.395460    0.446194    11.00000    0.01952    0.02337 =
         0.02703   -0.00065   -0.00388    0.00024
C14   1    0.782383    0.277891    0.472759    11.00000    0.02253    0.02729 =
         0.02455    0.00160   -0.00687   -0.00112
C15   1    0.844732    0.603660    0.474773    11.00000    0.02597    0.02311 =
         0.03321   -0.00354   -0.00378    0.00183
AFIX  43
H15   2    0.849405    0.663617    0.508325    11.00000   -1.20000
AFIX   0
C16   1    0.889906    0.625321    0.409085    11.00000    0.02414    0.01676 =
         0.03635    0.00138    0.00129   -0.00086
AFIX  43
H16   2    0.935392    0.696362    0.399395    11.00000   -1.20000
AFIX   0
C17   1    0.868253    0.539924    0.354553    11.00000    0.02089    0.02163 =
         0.03230    0.00348    0.00105    0.00278
C18   1    0.821114    0.424942    0.372077    11.00000    0.01885    0.01940 =
         0.02805    0.00249    0.00010    0.00312
C19   1    0.780157    0.349076    0.315407    11.00000    0.02840    0.02047 =
         0.02784    0.00394   -0.00364   -0.00060
AFIX  43
H19   2    0.743248    0.274865    0.325285    11.00000   -1.20000
AFIX   0
C20   1    0.793410    0.382005    0.246367    11.00000    0.03526    0.03318 =
         0.02759   -0.00020   -0.00308    0.00025
AFIX  43
H20   2    0.766197    0.329950    0.210161    11.00000   -1.20000
AFIX   0
C21   1    0.847759    0.493743    0.229723    11.00000    0.03810    0.03626 =
         0.02549    0.00865    0.00245    0.00326
AFIX  43
H21   2    0.859580    0.515099    0.182813    11.00000   -1.20000
AFIX   0
C22   1    0.882946    0.570460    0.283166    11.00000    0.02614    0.02536 =
         0.03730    0.00765    0.00518    0.00015
AFIX  43
H22   2    0.917568    0.644928    0.272139    11.00000   -1.20000
AFIX   0
C23   1    0.706854    0.576940    0.609200    11.00000    0.02537    0.03327 =
         0.02820   -0.00241    0.00342   -0.00005
C24   1    0.611833    0.667946    0.588253    11.00000    0.03268    0.03733 =
         0.03941   -0.00170    0.00408    0.00352
AFIX  43
H24   2    0.561204    0.663629    0.544616    11.00000   -1.20000
AFIX   0
C25   1    0.592201    0.763932    0.631392    11.00000    0.04235    0.03452 =
         0.06895   -0.00476    0.02268    0.00345
AFIX  43
H25   2    0.528661    0.823959    0.616954    11.00000   -1.20000
AFIX   0
C26   1    0.667853    0.770618    0.696624    11.00000    0.04656    0.05592 =
         0.06750   -0.03403    0.02816   -0.01482
AFIX  43
H26   2    0.656525    0.835962    0.725547    11.00000   -1.20000
AFIX   0
C27   1    0.759311    0.680653    0.718308    11.00000    0.04135    0.07472 =
         0.04031   -0.02480    0.00738   -0.00932
AFIX  43
H27   2    0.808360    0.684646    0.762357    11.00000   -1.20000
AFIX   0
C28   1    0.778952    0.584405    0.675227    11.00000    0.03133    0.05007 =
         0.03061   -0.00456    0.00264    0.00101
AFIX  43
H28   2    0.841039    0.523942    0.690521    11.00000   -1.20000
AFIX   0
C29   1    0.479329    0.379455    0.651252    11.00000    0.03236    0.07493 =
         0.04947    0.01768    0.01183    0.00779
AFIX 137
H29A  2    0.418074    0.340400    0.616085    11.00000   -1.50000
H29B  2    0.473140    0.463107    0.644339    11.00000   -1.50000
H29C  2    0.447633    0.359989    0.697561    11.00000   -1.50000
AFIX   0
HKLF 4


REM  138-1_2_a.res in P2(1)/n
REM wR2 = 0.1214, GooF = S = 1.059, Restrained GooF = 1.059 for all data
REM R1 = 0.0498 for 2746 Fo > 4sig(Fo) and 0.0651 for all 3463 data
REM 272 parameters refined using 0 restraints

END

WGHT      0.0469      0.7835

REM Highest difference peak  0.258,  deepest hole -0.185,  1-sigma level  0.042
Q1    1   0.7952  0.6699  0.5406  11.00000  0.05    0.26
Q2    1   0.5154  0.4620  0.7021  11.00000  0.05    0.23
Q3    1   0.4342  0.4261  0.6071  11.00000  0.05    0.21
Q4    1   0.8372  0.4118  0.4104  11.00000  0.05    0.19
Q5    1   0.6654  0.4353  0.5570  11.00000  0.05    0.18
;
_shelx_res_checksum                85970
_shelx_hkl_file
;
   0   0   2  984.30    5.67
   0   0   3    0.11    0.32
   0   0   4  250.88    4.12
   0   0   5    1.08    0.39
   0   0   5    0.54    0.13
   0   0   6   81.76    2.91
   0   0   6   76.84    1.26
   0   0   7    7.65    0.47
   0   0   7    8.25    1.17
   0   0   8   15.18    1.51
   0   0   8   15.49    0.66
   0   0   9    0.87    0.20
   0   0   9    1.07    0.65
   0   0  10  135.66    4.86
   0   0  11    0.50    0.52
   0   0  12  118.92    5.02
   0   0  13    0.83    0.55
   0   0  14    1.49    0.78
   0   0  15    0.61    0.55
   0   0  16   -0.43    0.80
   0   0  17   -0.35    0.45
   0   0  18    1.17    0.44
   0   0  19    0.37    0.85
   0   0  20    0.87    0.81
   0   0  21   -0.62    0.91
   0   0  22    3.25    1.39
   0   0  23    1.38    0.97
   0   1   1  618.95    5.61
   0  -1   2  230.16    2.74
   0   1   2  228.36    3.57
   0   1   3  610.43    6.33
   0   1   4  136.72    3.31
   0   1   5   28.84    1.66
   0   1   6    5.70    0.79
   0   1   7   66.66    2.90
   0   1   8   41.27    1.27
   0  -1  -8   45.33    2.50
   0   1   8   44.16    2.49
   0   1   9    6.62    0.55
   0   1   9    6.99    1.06
   0   1  10    5.79    1.05
   0   1  10    4.61    0.48
   0  -1  10    5.04    0.97
   0  -1  11   65.89    3.63
   0   1  11   60.91    1.75
   0   1  11   62.61    3.53
   0  -1  12  139.32    5.49
   0   1  12  132.72    5.43
   0   1  12  134.01    2.68
   0   1  13   62.09    1.88
   0  -1  13   62.57    3.84
   0   1  13   62.29    3.88
   0  -1  14   62.64    4.02
   0   1  14   64.06    1.95
   0   1  14   64.47    4.20
   0  -1  15   15.75    2.14
   0   1  15   16.84    2.21
   0   1  16   29.80    3.07
   0  -1  16   31.19    3.10
   0  -1  17   16.69    2.35
   0   1  17   17.42    2.52
   0   1  18   13.74    2.26
   0  -1  18   17.28    2.53
   0   1  19    5.42    1.48
   0  -1  19    2.37    0.87
   0  -1  20    2.06    0.96
   0   1  20    1.15    0.90
   0  -1  21    3.32    1.32
   0   1  21    2.27    1.01
   0  -1  22    0.32    0.86
   0   1  22    1.00    1.12
   0  -1  23   19.57    3.13
   0   1  23   13.77    2.80
   0   2   0  503.21    7.06
   0   2  -1    0.21    0.10
   0  -2   1    0.21    0.17
   0   2   1    0.04    0.18
   0   2   2   52.05    2.33
   0  -2   2   48.04    1.68
   0   2  -2   53.17    1.67
   0   2   3  247.49    5.22
   0   2  -3  261.81    3.71
   0  -2   3  252.03    3.86
   0  -2   4   16.92    1.07
   0   2   4   17.35    1.43
   0   2   5  325.29    6.52
   0  -2   5  335.80    5.20
   0   2   6    8.57    1.11
   0  -2   6    7.17    0.81
   0   2   7    1.28    0.48
   0  -2  -7    2.46    0.58
   0   2   8   95.44    4.02
   0   2  -9   42.92    0.93
   0   2   9   46.16    2.95
   0   2  10   13.49    1.67
   0  -2 -10    0.58    0.50
   0  -2 -11    1.27    0.55
   0   2  11    1.39    0.35
   0   2  11    1.98    0.79
   0   2  12   10.65    0.88
   0  -2 -12   12.64    1.68
   0   2  12   10.32    1.64
   0   2  13   27.62    1.43
   0   2  13   26.17    2.69
   0   2  14   13.05    1.04
   0  -2  14   13.74    1.94
   0   2  14   13.62    1.99
   0   2  15  205.22    8.06
   0   2  15  214.37    4.15
   0  -2  15  210.66    7.85
   0   2  16   24.47    1.44
   0   2  16   22.43    2.82
   0  -2  16   24.47    2.83
   0  -2  17    2.08    0.97
   0   2  17    1.07    0.85
   0   2  17    1.53    0.35
   0   2  18   37.13    1.79
   0  -2  18   34.89    3.58
   0   2  18   36.73    3.84
   0  -2  19   37.43    3.81
   0   2  19   43.55    4.35
   0   2  20    2.82    1.35
   0  -2  20    4.58    1.39
   0   2  21   -0.54    0.89
   0  -2  21    0.71    1.01
   0  -2  22   -0.80    0.67
   0   2  22   -0.51    1.03
   0  -2  23   -0.18    0.62
   0   2  23    1.09    0.90
   0   3   0    0.28    0.32
   0   3  -1  289.88    4.99
   0   3   1  288.20    6.60
   0   3   2  240.19    6.11
   0  -3   2  239.47    4.43
   0   3  -2  246.81    4.48
   0   3  -3  120.10    3.05
   0   3   3  125.67    4.50
   0  -3   3  121.94    3.24
   0   3   4    1.68    0.64
   0   3  -4    1.69    0.38
   0  -3   4    1.57    0.40
   0   3   5   20.90    1.93
   0  -3   5   19.46    1.38
   0   3   6  101.73    4.33
   0  -3   6   95.50    3.23
   0  -3  -6  103.50    3.91
   0  -3   7    5.00    0.77
   0   3   7    4.42    0.99
   0   3   8   42.47    3.00
   0  -3   8   48.01    2.52
   0  -3   9   10.27    1.26
   0   3   9    9.75    1.56
   0   3  10    6.23    1.24
   0  -3  10    8.65    1.19
   0  -3 -10    4.75    0.96
   0   3  11    0.13    0.34
   0  -3 -11   -0.18    0.23
   0  -3  11    0.57    0.38
   0   3  12   23.22    2.56
   0  -3 -12   21.46    2.22
   0   3  13    7.03    0.82
   0   3  13    4.81    1.23
   0  -3  14   77.58    4.20
   0   3  14   71.52    2.59
   0   3  14   67.90    4.77
   0  -3  15   86.24    4.61
   0   3  15   82.55    5.48
   0   3  15   79.52    2.80
   0   3  16   93.09    3.09
   0  -3  16   96.93    5.04
   0  -3  16   99.63    5.70
   0   3  16   98.36    6.17
   0   3  17  102.00    3.28
   0   3  17  107.63    6.66
   0  -3  17  107.92    6.17
   0   3  18    0.82    0.78
   0  -3  18    3.22    1.17
   0  -3  19   73.45    5.43
   0   3  19   69.49    5.71
   0  -3  20   14.00    2.49
   0   3  20   11.76    2.53
   0  -3  21    0.58    0.86
   0   3  21    1.89    1.44
   0   3  22    9.57    2.28
   0  -3  22    9.36    2.26
   0  -3  23    8.37    2.28
   0   3  23    9.16    2.48
   0   4   0  327.54    8.11
   0   4   1   22.13    2.10
   0   4  -1   23.23    1.65
   0   4   2   27.20    2.38
   0   4  -2   25.24    1.69
   0   4   3  393.28    9.15
   0   4  -3  385.45    6.47
   0  -4   3  390.37    6.58
   0  -4   4  254.34    5.42
   0   4  -4  248.31    5.06
   0   4   4  261.58    7.62
   0   4  -5   85.95    2.95
   0  -4  -5   80.90    3.87
   0  -4   5   78.41    3.12
   0   4   5   79.61    4.29
   0  -4   6  159.56    4.58
   0   4   6  156.57    6.10
   0   4  -6  161.21    3.92
   0  -4   7  128.75    4.22
   0   4   7  121.61    5.52
   0   4   8   43.35    3.40
   0  -4   8   41.24    2.47
   0  -4  -9    0.33    0.36
   0   4   9   -0.57    0.44
   0  -4   9   -0.12    0.26
   0   4  10   19.07    2.36
   0  -4  10   19.46    1.87
   0  -4 -10   18.79    1.98
   0  -4  11    0.49    0.28
   0  -4 -11    0.44    0.59
   0   4  11    0.24    0.37
   0   4  12   64.82    4.68
   0  -4 -12   68.49    4.07
   0   4  13    1.40    0.54
   0  -4  14    2.65    0.85
   0   4  14    1.90    0.77
   0   4  15   80.98    3.11
   0  -4  15   82.51    4.71
   0   4  15   76.50    5.59
   0   4  16    0.86    0.98
   0  -4  16    1.09    0.64
   0   4  16    0.30    0.28
   0   4  17    2.05    0.55
   0   4  17    0.27    0.67
   0   4  18    9.36    2.16
   0  -4  18    3.72    1.27
   0   4  19   12.29    2.58
   0  -4  19   11.60    2.30
   0   4  20    6.84    2.17
   0  -4  20    7.64    1.87
   0  -4  21   30.73    3.85
   0   4  21   32.25    4.46
   0  -4  22    2.68    1.19
   0   4  22    3.02    1.59
   0   5   0    0.43    0.43
   0   5   1   76.44    4.40
   0   5  -1   75.06    3.36
   0   5  -2   55.07    2.84
   0   5   2   58.71    3.92
   0   5   3  204.49    7.41
   0   5  -3  190.94    5.24
   0   5  -4   47.89    2.53
   0   5   4   53.79    3.87
   0  -5   4   49.20    2.63
   0   5  -5   69.64    2.99
   0   5   5   71.25    4.50
   0  -5   5   71.07    3.23
   0   5  -6  204.66    4.96
   0  -5   6  212.59    5.74
   0   5   6  201.36    7.69
   0  -5   7   75.74    3.51
   0   5   7   84.34    5.08
   0  -5   8   51.01    2.98
   0   5   8   58.64    4.32
   0  -5  -8   54.24    3.52
   0  -5   9    0.33    0.42
   0   5   9    0.56    0.48
   0  -5  -9    0.94    0.47
   0  -5  10   13.64    1.63
   0   5  10   11.46    2.07
   0  -5 -10   10.74    1.63
   0  -5  11    0.52    0.37
   0   5  11    0.87    0.83
   0   5  12    1.03    0.53
   0   5  13    7.30    1.78
   0   5  14    0.06    1.12
   0  -5  14   -0.38    0.68
   0   5 -15   12.03    0.53
   0   5  15   12.41    2.28
   0  -5  15   13.75    1.95
   0   5  16   31.44    3.86
   0   5  16   25.15    1.95
   0  -5  16   24.22    2.74
   0  -5  17   17.94    2.43
   0   5  17   16.71    1.61
   0   5  17   18.85    3.13
   0   5  18   -0.17    0.78
   0   5  19    0.43    0.85
   0   5  20   30.32    4.39
   0  -5  20   27.96    3.78
   0   5  21    0.94    0.61
   0  -5  21    1.76    1.26
   0   5  22    4.58    1.77
   0  -5  22    8.53    2.34
   0   6   0    3.36    0.90
   0   6   1   12.42    1.96
   0   6  -1   11.64    1.48
   0   6   2    1.38    0.66
   0   6  -2    2.90    0.78
   0   6  -3   55.60    3.09
   0   6   3   54.75    4.18
   0   6   4    3.44    1.23
   0   6  -4    1.85    0.65
   0   6   5    1.59    0.62
   0  -6   5    1.45    0.56
   0  -6  -5    0.26    0.29
   0   6  -5    1.78    0.56
   0  -6   6  106.67    4.36
   0   6   6  105.23    6.12
   0   6  -6  117.39    4.16
   0  -6  -6  110.54    5.47
   0   6   7   22.74    2.90
   0  -6  -7   19.97    2.33
   0  -6   7   21.76    2.02
   0   6  -7   18.17    1.57
   0   6   8   37.03    3.75
   0  -6  -8   33.06    3.01
   0  -6   8   35.93    2.65
   0  -6  -9   11.17    1.80
   0   6   9    9.94    2.08
   0  -6   9   10.20    1.47
   0  -6  10    5.02    1.06
   0   6  10    4.45    1.41
   0   6  11   45.18    4.41
   0  -6  11   40.31    3.05
   0   6  12  118.35    7.33
   0   6  13   56.43    5.20
   0  -6  14   80.25    4.73
   0   6  14   72.28    5.95
   0  -6  15  116.40    5.88
   0   6  15  124.09    8.04
   0   6  16    8.06    2.17
   0  -6  16    6.98    1.56
   0   6  17    2.17    1.61
   0   6  18   22.18    3.75
   0   6  19   12.22    2.88
   0   6  20   26.33    4.29
   0  -6  21    2.97    1.47
   0   6  21    1.96    1.56
   0  -7   0    1.01    0.78
   0   7   0    5.09    1.21
   0   7   1   35.85    2.87
   0   7  -1   36.24    2.82
   0   7   1   36.70    3.74
   0  -7  -1   15.13    2.29
   0   7   2   29.83    3.45
   0   7  -2   29.47    2.51
   0  -7  -2   25.08    2.94
   0  -7   3    1.17    0.69
   0   7   3    1.33    0.90
   0   7  -3    1.67    0.71
   0  -7  -3    1.30    0.63
   0   7   4   20.76    2.88
   0   7  -4   20.98    2.03
   0  -7  -4   23.72    2.81
   0  -7   4   21.92    2.91
   0  -7  -5    2.66    0.93
   0   7   5    2.28    1.01
   0   7  -5    3.04    0.79
   0  -7  -6   34.45    3.33
   0   7  -6   27.16    2.17
   0   7   6   30.08    3.60
   0  -7   6   27.88    2.35
   0  -7   7   35.63    2.74
   0   7   7   37.89    4.04
   0  -7  -7   39.93    3.56
   0   7  -7   33.09    2.34
   0   7  -8   17.11    1.63
   0  -7   8   18.57    2.04
   0   7   8   17.36    2.80
   0   7   9   13.63    2.51
   0  -7   9   10.76    1.58
   0  -7  10    0.20    0.34
   0   7  10   -0.99    1.11
   0   7  11   59.93    5.47
   0   7  12   75.39    6.32
   0   7  13   16.86    3.09
   0   7  14   49.91    5.37
   0  -7  14   41.13    3.53
   0   7  15   26.99    4.10
   0  -7  15   28.55    3.04
   0   7  16    6.03    1.93
   0   7  17   24.99    4.04
   0   7  18   14.48    3.16
   0   7  19    7.37    2.45
   0   7  20   21.00    4.01
   0  -8   0    4.00    1.38
   0   8   0    4.76    1.23
   0  -8  -1    1.38    0.73
   0   8   1    0.87    0.73
   0   8  -1    0.95    0.68
   0  -8   1    0.75    0.79
   0  -8  -2   -0.20    0.48
   0   8   2    1.16    1.08
   0  -8   2    0.56    0.86
   0   8  -2    0.87    0.57
   0  -8  -3   17.21    2.63
   0   8   3   18.93    2.80
   0  -8   3   16.84    2.75
   0   8  -3   16.84    2.03
   0   8  -4   62.51    3.79
   0   8   4   56.05    5.12
   0   8  -5   13.07    1.65
   0   8   5   14.90    2.68
   0   8  -6    0.65    0.51
   0   8   6   -0.48    0.80
   0   8   7    3.08    1.41
   0   8  -7    3.35    0.84
   0   8  -8    4.60    0.93
   0  -8   8    3.61    0.99
   0   8   8    4.36    1.54
   0  -8   9   21.20    2.31
   0   8   9   28.53    3.93
   0   8  10    7.29    2.08
   0   8  11   53.77    5.48
   0   8  12   70.82    6.43
   0   8  13   10.23    2.56
   0  -8  13    8.33    1.66
   0   8  14    1.45    1.12
   0   8  15   -0.58    1.10
   0   8  16    0.59    0.83
   0   8  17    0.49    0.82
   0   8  18    6.19    2.34
   0   8  19    5.48    1.98
   0   9   0    3.59    1.10
   0   9   1  232.13    8.61
   0   9  -1  230.12    8.27
   0   9   2  306.66    9.96
   0   9  -2  315.20    9.46
   0   9  -3  326.65    9.40
   0   9   3  331.87   13.09
   0   9  -4   98.89    5.05
   0   9   4   97.95    7.17
   0   9   5    1.30    1.10
   0   9  -5    0.42    0.45
   0   9  -6   15.21    1.87
   0   9   6   15.77    2.94
   0   9   7    0.29    0.58
   0   9  -7    0.36    0.54
   0   9   8    0.33    0.97
   0   9  -8    0.34    0.29
   0   9   9   25.58    3.88
   0   9  -9   26.59    2.23
   0   9  10   -0.01    0.63
   0   9  11    0.51    0.71
   0   9  12   23.73    3.91
   0   9  13   15.25    3.20
   0   9  14    2.73    1.76
   0   9  15    6.40    2.18
   0   9  16    2.77    1.25
   0   9  17    0.75    0.90
   0   9  18   -0.33    0.82
   0  10   0  101.50    6.00
   0  10  -1    4.26    1.31
   0  10   1    1.39    0.55
   0  10  -2    5.64    1.40
   0  10   2    7.66    1.73
   0  10  -3   16.93    2.29
   0  10   3   17.46    2.61
   0  10  -4   51.02    3.87
   0  10   4   49.48    5.42
   0  10   5   20.96    3.60
   0  10  -5   21.00    2.41
   0  10   6    0.30    0.95
   0  10  -6    0.31    0.31
   0  10  -7   -0.38    0.47
   0  10   7    1.19    1.72
   0  10   8    8.64    2.55
   0  10  -8    9.00    1.45
   0  10  -9   28.76    2.45
   0  10   9   30.15    4.57
   0  10  10    7.10    2.11
   0  10  11    5.85    2.36
   0  10  12   11.04    2.98
   0  10  13    4.31    2.11
   0  10  14    3.08    1.61
   0  10  15    6.53    2.41
   0  10  16   -0.66    1.35
   0  11   0    2.07    1.43
   0  11   1    7.01    1.82
   0  11  -1    7.99    1.86
   0  11   2  101.23    6.52
   0  11  -2   98.71    5.94
   0  11   3    3.23    1.29
   0  11  -3    7.57    1.72
   0  11  -4    3.56    1.16
   0  11   4    3.68    1.42
   0  11   5    6.11    1.75
   0  11  -5    7.00    1.53
   0  11   5    7.20    2.25
   0  11  -6   24.83    2.65
   0  11   6   18.56    3.74
   0  11  -7    1.32    0.82
   0  11   7    1.69    1.43
   0  11  -8    4.47    1.18
   0  11   8    5.22    2.40
   0  11  -9    5.29    1.11
   0  11   9    6.03    2.37
   0  11  10    0.19    1.10
   0  11  11    1.00    1.56
   0  11  12    7.34    2.85
   0  11  13    6.33    2.47
   0  11  14    3.45    1.98
   0  11  15    9.09    3.12
   0  12   0   14.43    2.55
   0  12   1    5.36    1.59
   0  12  -1    7.68    1.85
   0  12   2    6.19    1.66
   0  12  -2    4.26    1.46
   0  12   3    6.25    1.79
   0  12  -3    7.36    1.73
   0  12   4    1.91    1.05
   0  12  -4    3.67    1.25
   0  12  -5    0.23    0.61
   0  12   5    1.88    1.40
   0  12  -6    1.52    0.90
   0  12   6    2.99    1.40
   0  12   6   -0.27    0.73
   0  12  -7    6.88    1.48
   0  12   7    8.84    2.81
   0  12   8    5.47    2.57
   0  12   9    1.30    1.06
   0  12  10    7.08    2.67
   0  12  11    0.58    1.26
   0  12  12   10.76    3.04
   0  13   0    0.27    0.99
   0  13   1   11.51    2.51
   0  13  -1    7.66    1.93
   0  13   2   23.11    3.48
   0  13  -2   18.05    2.82
   0  13  -3    0.75    0.50
   0  13   3   -0.83    1.18
   0  13  -4   16.50    2.59
   0  13   4   10.00    2.31
   0  13  -5    2.11    0.85
   0  13   5    0.74    1.13
   0  13   6   -0.26    0.63
   0  13   7    1.36    1.31
   0  13   7    0.59    1.43
   0  13   8   29.84    5.19
   0  13   8   23.05    3.93
   0  13   9   12.11    3.25
   0  14   0    2.40    1.23
   0  14   1   -0.20    0.80
   0  14  -1    1.32    0.89
   0  14   2    8.78    2.41
   0  14   3    0.34    1.04
   0  14   4    0.57    0.87
   0  14   5    1.70    1.20
   0  14   6    7.39    2.38
   0  14   7    1.27    1.07
   0  14   8    0.83    1.54
   0  14   9   11.53    3.18
   0  15   3   12.31    2.85
   0  15   4    2.09    1.54
   0  15   5   19.69    3.70
   0  15   6    2.36    1.48
   0  15   7    4.37    1.95
  -1   0  23    9.44    2.28
  -1   0  22    2.14    1.25
  -1   0  21    3.09    1.54
  -1   0  20    0.10    0.60
  -1   0  19    1.26    0.70
  -1   0  18   -0.73    0.70
  -1   0  17   27.58    2.93
  -1   0  16   -0.49    0.71
  -1   0  15   14.97    2.03
  -1   0  14    0.48    0.59
  -1   0  13   28.52    2.52
  -1   0  12   -0.10    0.25
  -1   0  11   12.38    1.55
  -1   0  10   -0.07    0.47
  -1   0   9  505.30    8.64
   1   0  -8    0.17    0.11
  -1   0   8    0.24    0.37
  -1   0   7    1.13    0.40
   1   0  -7    1.21    0.25
   1   0  -6    0.05    0.10
  -1   0   6   -0.09    0.16
   1   0  -5   56.38    1.46
  -1   0   5   57.21    2.12
  -1   0   4    0.38    0.24
   1   0  -4    0.19    0.14
  -1   0   3    9.05    0.65
   1   0  -3    8.52    0.54
   1   0  -2    0.32    0.13
   1   0  -1  412.46    4.15
  -1   0   1  427.83    4.17
  -1   0   0    0.31    0.14
  -1   0  -1  135.38    1.73
   1   0   1  136.56    1.73
  -1   0  -1  135.59    2.39
   1   0   2    0.40    0.16
   1   0   3  190.42    3.25
   1   0   4    0.88    0.36
   1   0   5  535.94    6.94
   1   0   6    0.19    0.37
   1   0   7   11.12    1.17
   1   0   8   -0.11    0.24
   1   0   9   29.72    2.19
   1   0  10   -0.15    0.31
   1   0  11    2.04    0.66
   1   0  12    0.73    0.65
   1   0  13  105.96    5.09
   1   0  14    0.50    0.51
   1   0  15   17.44    2.27
   1   0  16   -1.03    0.89
   1   0  17    3.93    1.18
   1   0  18   -0.54    0.79
   1   0  19    3.97    1.23
   1   0  20    0.48    0.66
   1   0  21    7.04    1.91
   1   0  22    1.20    0.93
   1   0  23    0.37    0.73
  -1   1  23    3.99    1.40
  -1  -1  23    8.52    2.05
  -1   1  22    7.38    1.84
  -1  -1  22    9.92    2.18
  -1  -1  21    0.43    0.52
  -1   1  21    0.91    0.63
  -1  -1  20    2.48    1.05
  -1   1  20    4.88    1.68
  -1   1  19    2.79    0.99
  -1  -1  19    1.54    0.55
  -1  -1  18   -0.11    0.43
  -1   1  18   -0.52    0.78
  -1   1  17    0.55    0.50
  -1  -1  17    0.89    0.60
  -1  -1  16   32.34    3.10
  -1   1  16   30.83    3.09
  -1  -1  15    8.55    1.52
  -1   1  15   10.32    1.74
  -1   1  14    0.40    0.40
  -1  -1  14   -0.42    0.30
  -1   1  13    0.54    0.26
  -1  -1  13    0.10    0.33
  -1   1  12   59.11    3.58
  -1   1  12   56.36    2.09
  -1  -1  12   57.45    3.45
  -1   1  11    4.06    1.03
  -1  -1  11    3.92    0.90
  -1   1  11    3.56    0.53
   1   1 -11    2.85    0.37
  -1   1  10  145.98    5.01
  -1  -1  10  137.69    4.85
   1   1 -10  151.28    2.63
  -1   1  10  133.19    3.02
   1   1  -9  797.72    6.04
  -1   1   9  794.97   11.03
  -1   1   9  795.52    7.11
  -1   1   8  123.50    2.72
  -1   1   8  123.85    4.12
   1  -1  -8  125.14    4.03
   1   1  -8  120.00    2.33
  -1   1   7    2.93    0.60
   1  -1  -7    1.58    0.43
  -1   1   7    1.70    0.33
   1   1  -7    1.51    0.26
  -1   1   6    0.54    0.33
   1  -1  -6    0.51    0.27
  -1   1   6    0.65    0.23
  -1   1   5    0.69    0.33
   1  -1  -5    0.87    0.29
  -1   1   5    0.66    0.25
  -1   1   4  510.86    6.06
   1  -1  -4  514.74    5.82
  -1   1   4  512.24    4.65
  -1   1   3  325.57    3.57
   1  -1  -3  321.88    4.15
   1  -1  -3  322.40    3.41
  -1   1   3  316.54    4.36
   1  -1  -2  355.82    3.44
  -1   1   2  355.30    4.25
   1  -1  -2  351.93    4.01
  -1   1   1  264.86    3.51
   1  -1  -1  262.42    3.35
   1  -1  -1  264.03    2.82
  -1   1   1  254.26    4.17
   1   1   0   24.98    1.16
  -1  -1   0   24.92    1.14
   1  -1   0   26.00    0.86
  -1   1   0   24.90    1.30
  -1  -1  -1  839.38    6.59
   1  -1   1  844.67    4.53
  -1   1  -1  837.28    7.48
   1   1   1  838.31    6.86
  -1   1  -1  831.59    4.65
  -1   1  -2    0.29    0.17
  -1  -1  -2    0.34    0.14
   1   1   2    0.42    0.16
   1  -1   2    0.85    0.19
  -1   1  -2    0.50    0.11
   1   1   3 1155.85    9.11
   1  -1   3 1166.43    4.44
  -1   1  -3 1169.12    4.95
  -1   1  -3 1141.53    8.95
  -1  -1  -3 1151.40    8.68
   1  -1   3 1140.25    9.68
   1   1   4 1414.58   10.96
   1  -1   4 1424.48   11.34
  -1  -1  -4 1392.61   10.44
  -1  -1  -5   33.37    1.76
   1   1   5   34.10    1.86
   1   1   6   48.05    2.36
   1   1   7   98.03    3.61
   1   1   8  177.39    5.17
   1   1   9  113.14    4.38
   1  -1   9  117.76    4.40
   1   1  10   52.65    3.16
   1  -1  10   58.03    3.27
   1  -1  11  139.08    5.32
   1   1  11  134.51    5.33
   1   1  12   19.50    0.88
   1   1  12   19.73    2.15
   1  -1  12   24.09    2.35
   1  -1  13   54.33    3.66
   1   1  13   49.93    1.43
   1   1  13   47.75    3.48
   1   1  14    0.25    0.43
   1   1  14    0.53    0.17
   1  -1  14    0.18    0.34
   1   1  15    0.28    0.48
   1  -1  15    1.70    0.84
   1   1  15    0.92    0.21
   1   1  16   86.19    5.31
   1  -1  16   75.35    4.86
   1   1  17   -0.66    0.64
   1  -1  17   -0.45    0.72
   1   1  18    0.56    0.44
   1  -1  18    0.00    0.66
   1  -1  19    3.84    1.30
   1   1  19    4.48    1.53
   1  -1  20    3.02    1.34
   1   1  20    2.73    1.22
   1   1  21   12.08    2.41
   1  -1  21   10.06    2.14
   1  -1  22    3.43    1.31
   1   1  22    2.72    1.49
   1  -1  23    0.94    0.78
   1   1  23    0.38    0.49
  -1   2  23    7.06    2.13
  -1  -2  23    5.08    1.70
  -1  -2  22    1.30    0.81
  -1   2  22    1.81    1.02
  -1   2  21    5.56    1.82
  -1  -2  21    6.78    1.85
  -1  -2  20    3.54    1.27
  -1   2  20    4.40    1.56
  -1   2  19   19.81    2.87
  -1  -2  19   16.53    2.50
  -1   2  18   38.04    3.84
  -1  -2  18   37.71    3.68
  -1   2  17   11.41    1.12
  -1  -2  17   13.67    2.14
  -1   2  17   11.65    2.08
  -1  -2  16   52.86    3.98
  -1   2  16   48.34    4.01
  -1   2  16   48.31    2.28
  -1   2  15  111.33    5.85
  -1   2  15  106.20    3.31
  -1  -2  15  113.04    5.65
  -1   2  14   34.26    1.85
  -1  -2  14   30.67    2.86
  -1   2  14   33.30    3.10
  -1   2  13   71.59    4.32
   1   2 -13   67.60    1.65
  -1   2  13   75.25    2.65
  -1   2  12   61.12    3.83
   1   2 -12   63.03    1.69
   1  -2 -12   63.08    3.63
  -1   2  12   58.75    2.26
  -1   2  11   15.56    1.88
  -1   2  11   15.07    1.12
   1   2 -11   15.78    0.89
   1  -2 -11   16.84    1.83
   1  -2 -10   33.11    2.39
  -1   2  10   33.62    1.65
   1   2 -10   33.58    1.31
  -1   2  10   34.27    2.62
  -1   2   9   75.42    3.69
   1  -2  -9   73.76    3.37
  -1   2   9   63.98    2.15
  -1   2   8  131.36    4.65
   1  -2  -8  132.76    4.29
  -1   2   8  127.40    2.95
   1  -2  -7    9.30    1.08
  -1   2   7   10.05    0.80
  -1   2   7   10.40    1.21
  -1   2   6   63.60    2.92
   1  -2  -6   65.85    2.68
  -1   2   6   54.86    1.85
  -1   2   5    1.10    0.47
   1  -2  -5    1.46    0.40
   1  -2  -4  138.39    3.60
  -1   2   4  138.50    3.95
   1  -2  -3  357.30    5.68
  -1   2   3  358.97    6.21
   1  -2  -2   86.27    2.80
  -1   2   2   90.46    3.01
  -1   2   1 1944.19   13.61
  -1   2   1 1985.55   13.87
  -1  -2   1 1906.60   14.15
   1  -2  -1 1939.93   13.42
   1  -2   0   74.08    2.66
   1   2   0   73.17    2.75
  -1  -2   0   67.44    2.63
  -1   2   0   75.37    2.70
   1  -2   1    7.56    0.87
   1   2   1    8.56    0.99
  -1   2  -1    8.46    0.93
  -1  -2  -1    7.70    0.90
  -1   2  -2  256.89    4.90
   1  -2   2  249.01    4.98
   1   2   2  256.69    5.35
  -1  -2  -2  257.98    5.03
   1  -2   3  115.02    3.44
  -1  -2  -3  123.86    3.54
  -1   2  -3  116.91    3.29
   1   2   3  118.14    3.73
   1   2   4  466.71    7.59
  -1  -2  -4  462.82    7.00
  -1   2  -4  469.46    6.62
   1  -2   4  473.50    7.16
  -1   2  -5  101.06    1.54
   1   2   5  103.07    3.75
   1  -2   5  100.68    3.49
   1   2   6   33.69    2.23
  -1   2  -6   31.54    0.83
   1  -2   6   35.15    2.15
   1  -2   7  142.04    4.55
   1   2   7  131.63    4.60
   1  -2   8  151.31    4.88
   1   2   8  134.01    4.88
   1  -2   9   72.18    3.54
   1   2   9   61.57    3.48
   1   2  10  176.54    6.15
  -1  -2 -11   21.66    2.13
   1   2  11   43.58    3.20
   1   2  12    6.62    1.36
  -1  -2 -12    7.82    1.37
   1   2  13   45.08    3.59
   1  -2  13   46.22    3.47
   1   2  14    0.38    0.14
   1   2  14    0.89    0.54
   1  -2  14    0.47    0.56
   1  -2  15    1.59    0.86
   1   2  15    2.27    1.02
   1   2  15    1.69    0.35
   1  -2  16  120.67    6.24
   1   2  16  115.72    2.77
   1   2  16  119.17    6.51
   1   2  17    1.28    0.80
   1   2  17    0.76    0.26
   1  -2  17    1.14    0.78
   1   2  18   20.83    2.93
   1  -2  18   17.93    2.62
   1   2  19    6.32    1.72
   1  -2  19    4.82    1.46
   1  -2  20    0.22    0.67
   1   2  20    1.42    0.74
   1  -2  21   13.37    2.58
   1   2  21   13.96    2.76
   1   2  22    4.30    1.76
   1  -2  22    3.62    1.55
   1  -2  23    2.57    1.36
   1   2  23    0.67    0.76
  -1  -3  23   12.53    3.08
  -1   3  23    2.08    1.46
  -1   3  22    3.07    1.89
  -1  -3  22    2.74    1.21
  -1   3  21   10.12    2.43
  -1  -3  21    9.97    2.14
  -1  -3  20    7.05    1.85
  -1   3  20    4.22    1.52
  -1   3  19    0.37    0.91
  -1  -3  19    2.50    1.15
  -1   3  18   20.86    2.99
  -1  -3  18   20.41    2.73
  -1   3  18   21.91    1.70
  -1  -3  17   12.76    2.15
  -1   3  17    9.42    1.13
  -1   3  17   11.84    2.27
  -1   3  16    8.87    1.06
  -1  -3  16    7.50    1.61
  -1   3  16    8.68    1.87
  -1   3  15  122.52    3.78
   1   3 -15  108.20    1.86
  -1   3  15  125.35    6.63
  -1   3  14  117.91    6.14
   1   3 -14  114.32    2.22
  -1   3  14  127.93    3.77
  -1   3  13   17.26    2.31
   1   3 -13   13.80    0.84
  -1   3  13   14.47    1.26
   1  -3 -13   15.17    1.93
   1   3 -12    0.57    0.18
   1  -3 -12    0.98    0.60
  -1   3  12    1.09    0.59
  -1   3  12    1.14    0.35
  -1   3  11    2.36    0.80
  -1   3  11    3.17    0.56
   1  -3 -11    2.75    0.71
   1  -3 -10    6.04    1.09
  -1   3  10    5.90    0.78
  -1   3  10    6.83    1.31
  -1   3   9   71.38    2.50
   1  -3  -9   80.17    3.72
  -1   3   9   78.11    4.18
  -1  -3   8   19.67    1.37
   1  -3  -8   19.76    1.77
  -1   3   8   22.09    2.12
  -1  -3   7   24.77    1.42
  -1   3   7   25.57    2.25
   1  -3  -7   24.46    1.90
  -1   3   6   57.16    3.23
   1  -3  -6   55.09    2.79
  -1  -3   6   56.00    1.96
  -1  -3   5  105.06    2.43
  -1   3   5  110.05    4.31
   1  -3  -5  108.26    3.85
  -1  -3   4   73.53    1.87
  -1   3   4   78.66    3.61
   1  -3  -4   73.30    3.15
  -1   3   3    6.65    1.03
   1   3  -3    6.50    0.47
   1  -3  -3    6.69    0.99
  -1   3   2   21.17    1.79
   1   3  -2   20.40    0.94
   1  -3  -2   20.83    1.71
  -1   3   1  102.40    3.63
   1  -3  -1  104.73    3.85
  -1   3   1  100.21    3.85
  -1  -3   1   93.90    3.80
  -1  -3   0  125.88    4.36
   1   3   0  137.74    4.58
  -1   3   0  127.69    4.03
   1  -3   0  129.17    4.34
  -1  -3  -1   22.47    1.85
   1  -3   1   24.50    1.75
   1   3   1   21.79    1.88
  -1   3  -1   24.93    1.77
  -1   3  -2    5.66    0.86
  -1  -3  -2    6.63    1.01
   1   3   2    7.32    1.07
   1  -3   2    6.78    0.97
   1  -3   3    6.41    0.92
   1   3   3    4.97    0.94
  -1   3  -3    7.01    0.92
  -1  -3  -3    4.74    0.84
   1   3   4   21.24    1.92
  -1   3  -4   17.24    1.42
   1  -3   4   16.48    1.49
  -1   3  -5  222.60    5.07
   1   3   5  227.26    6.40
   1  -3   5  214.15    5.49
   1  -3   6  293.91    6.63
   1   3   6  273.89    7.23
   1   3   7    2.33    0.75
   1  -3   7    2.26    0.63
   1  -3   8   18.41    1.81
   1   3   8   15.22    1.84
  -1   3  -9    9.02    0.47
   1  -3   9   11.44    1.51
   1   3   9    9.27    1.51
   1   3  10   77.19    4.44
  -1  -3 -11   44.73    3.10
   1   3  11   39.94    3.34
   1   3  12   27.54    2.86
  -1  -3 -12   31.07    2.74
   1   3  13   13.10    2.10
   1  -3  13   12.78    1.79
   1   3  14    2.18    1.01
   1  -3  14    1.32    0.58
   1  -3  15   62.84    4.29
   1   3  15   59.01    4.65
   1   3  16  115.42    3.24
   1   3  16  118.14    6.81
   1  -3  16  124.41    6.48
   1  -3  17   32.13    3.42
   1   3  17   24.06    3.23
   1   3  17   24.76    1.51
   1   3  18    7.02    1.86
   1  -3  18    7.97    1.95
   1  -3  19    1.76    1.07
   1   3  19    0.59    0.94
   1   3  20    2.56    1.29
   1  -3  20    5.55    1.81
   1   3  21    1.41    1.28
   1  -3  21    0.08    0.66
   1  -3  22    3.93    1.53
   1   3  22    5.40    1.94
  -1   4  23    0.45    1.07
  -1  -4  22    4.13    1.61
  -1   4  22    0.73    0.90
  -1   4  21    1.83    1.35
  -1  -4  21    2.42    1.28
  -1   4  20    1.94    1.08
  -1  -4  20    2.25    1.22
  -1  -4  19   34.92    3.86
  -1   4  19   27.11    3.77
  -1   4  18   42.42    4.53
  -1  -4  18   45.25    4.23
  -1   4  17   10.01    2.12
  -1   4  17    9.04    1.15
  -1  -4  17   10.12    1.64
  -1  -4  16  175.29    6.48
  -1   4  16  187.52    5.09
  -1   4  16  189.43    8.99
  -1   4  15   94.83    3.59
  -1  -4  15   84.76    4.31
   1   4 -15   85.83    2.04
  -1   4  15   90.64    6.01
   1   4 -14   99.97    2.43
  -1   4  14  100.43    6.16
  -1   4  14  109.58    3.76
  -1   4  13   31.18    1.97
  -1   4  13   36.95    3.60
  -1  -4  13   31.44    2.41
  -1   4  12    4.21    0.75
  -1   4  12    4.39    1.12
  -1  -4  12    2.83    0.69
   1  -4 -12    4.48    1.12
  -1  -4  11    6.05    0.99
   1  -4 -11    7.74    1.37
  -1   4  11    6.49    0.90
  -1   4  11    6.66    1.43
  -1   4  10   36.38    3.24
  -1  -4  10   33.41    2.15
   1  -4 -10   33.43    2.65
   1  -4  -9   21.52    2.06
  -1  -4   9   18.57    1.53
  -1   4   9   21.19    2.39
  -1   4   8   23.01    2.45
  -1  -4   8   25.60    1.66
   1  -4  -8   25.89    2.22
   1  -4  -7    1.27    0.52
  -1  -4   7    1.11    0.33
  -1   4   7    0.14    0.55
  -1   4   6  558.66   11.43
   1  -4  -6  556.30    9.98
  -1  -4   6  569.70    6.92
  -1   4   5  212.11    6.90
   1  -4  -5  199.60    5.97
  -1  -4   5  209.82    3.98
   1  -4  -4  399.00    8.45
  -1  -4   4  388.24    4.98
   1   4  -4  390.89    4.72
  -1   4   4  398.37    9.28
   1  -4  -3    1.25    0.51
  -1   4   3    2.19    0.72
   1   4  -3    2.55    0.45
   1  -4  -2    8.01    1.20
  -1  -4   2    8.38    1.37
  -1   4   2    8.66    1.36
   1   4  -2    8.12    0.77
  -1   4   1   17.28    1.69
   1  -4  -1   15.69    1.73
  -1   4   1   16.61    1.84
  -1  -4   1   15.56    1.75
   1   4   0   78.47    4.02
  -1  -4   0   79.60    3.97
  -1   4   0   77.85    3.50
   1  -4   0   71.49    3.77
   1  -4   1   14.57    1.75
  -1   4  -1   17.87    1.68
   1  -4   1   15.76    1.52
   1   4   1   16.66    1.87
  -1  -4  -1   14.54    1.73
   1  -4   2   37.49    2.39
   1   4   2   36.82    2.80
  -1   4  -2   39.65    2.47
  -1  -4  -2   37.78    2.74
   1  -4   3   11.23    1.35
   1   4   3   10.34    1.53
  -1   4  -3   11.53    1.32
  -1  -4  -3   11.82    1.50
  -1   4  -4  169.82    4.95
   1  -4   4  168.86    5.17
   1   4   4  174.13    6.29
   1   4   5   15.67    1.95
   1  -4   5   16.82    1.67
  -1   4  -5   14.44    1.45
   1  -4   6  593.07   10.17
   1   4   6  579.27   11.94
  -1   4  -6  584.49    9.03
   1  -4   7  136.12    4.98
  -1   4  -7  141.45    4.41
   1   4   7  140.33    6.00
   1   4   8  208.66    7.49
   1  -4   8  201.21    6.25
   1   4   9   12.37    1.87
   1  -4   9   11.77    1.59
   1   4  10  162.61    6.99
  -1  -4 -10  170.48    6.08
  -1   4 -11   11.03    0.59
   1   4  11   15.35    2.22
  -1  -4 -11   11.21    1.66
   1   4  12   14.58    2.25
   1  -4  12   16.16    2.07
   1  -4  13    6.41    1.35
   1   4  13    5.72    1.50
   1   4  14   45.37    4.16
   1  -4  14   49.96    3.87
   1  -4  15   36.63    3.44
   1   4  15   31.19    3.57
   1   4  16    4.84    1.44
   1   4  17    0.14    0.34
   1   4  17    0.95    0.84
   1  -4  18   84.94    5.86
   1   4  18   78.74    6.33
   1   4  19    1.79    1.25
   1  -4  19    1.68    1.07
   1   4  20   44.18    5.05
   1  -4  20   49.59    4.78
   1   4  21    6.33    2.38
   1  -4  21    5.35    1.56
   1  -4  22    4.50    1.66
   1   4  22    5.28    2.08
  -1   5  22    0.74    0.85
  -1  -5  22   -0.08    0.86
  -1  -5  21    7.12    1.95
  -1   5  21    8.90    2.51
  -1  -5  20    4.08    1.64
  -1   5  20    3.15    1.35
  -1   5  19    6.75    1.99
  -1   5  18   -0.88    0.93
  -1   5  17   29.65    3.90
  -1  -5  17   31.85    3.00
  -1   5  17   36.49    2.48
   1   5 -16    2.20    0.37
  -1   5  16    2.17    0.61
  -1  -5  16    3.04    0.93
  -1   5  16    3.51    1.68
  -1   5  15   67.21    3.34
  -1   5  15   77.16    5.93
  -1   5  14   40.59    4.21
  -1   5  14   45.88    2.61
  -1   5  13   78.36    3.43
  -1  -5  13   82.73    4.06
  -1   5  13   82.57    5.74
  -1  -5  12  107.57    4.42
  -1   5  12  115.81    6.65
   1  -5 -11   22.47    2.36
  -1  -5  11   20.59    1.87
  -1   5  11   24.17    2.95
  -1  -5  10   32.47    2.22
  -1   5  10   37.38    3.60
   1  -5 -10   34.64    2.87
   1  -5  -9   42.50    3.10
  -1  -5   9   38.37    2.29
  -1   5   9   47.81    3.98
  -1   5   8   58.82    4.31
  -1  -5   8   63.00    2.80
   1  -5  -8   66.97    3.87
   1  -5  -7   10.34    1.55
  -1   5   7   10.43    1.79
  -1  -5   7   10.52    1.11
   1  -5  -6   -0.18    0.30
  -1   5   6    0.08    0.53
  -1  -5   6    0.27    0.23
  -1  -5   5    2.95    0.54
   1   5  -5    3.23    0.51
  -1   5   5    3.21    1.15
   1  -5  -5    2.19    0.67
   1   5  -4   90.48    2.79
  -1   5   4   87.81    4.89
   1  -5  -4   90.47    4.51
   1   5  -3  889.64    9.24
  -1  -5   3  892.63   15.39
  -1   5   3  876.00   15.24
   1  -5  -3  901.16   14.41
  -1  -5   2  235.19    7.79
   1  -5  -2  248.86    7.70
   1   5  -2  242.57    5.08
  -1   5   2  251.93    8.00
  -1   5   1  167.02    6.46
   1  -5  -1  167.59    6.37
  -1   5   1  165.10    5.63
  -1  -5   1  161.84    6.39
  -1  -5   0   11.11    1.64
   1  -5   0   12.77    1.73
   1   5   0   13.09    1.85
  -1   5   0   12.59    1.58
  -1  -5  -1  196.46    6.96
   1   5   1  201.89    7.24
   1  -5   1  204.12    7.18
  -1   5  -1  202.59    6.16
   1  -5   2    0.19    0.45
  -1   5  -2   -0.13    0.37
   1   5   2    0.06    0.41
   1  -5   2    0.25    1.27
  -1   5  -3  386.04    8.34
   1   5   3  396.81   10.36
   1  -5   3  398.31    8.53
   1   5   4   71.15    4.47
   1  -5   4   70.85    3.65
  -1   5  -4   72.34    3.55
  -1   5  -5  141.80    4.89
   1   5   5  140.78    6.42
   1  -5   5  136.72    5.15
   1  -5   6  281.65    7.54
  -1   5  -6  294.96    6.99
   1   5   6  284.10    9.23
   1   5   7   45.96    3.82
  -1   5  -7   46.32    2.75
   1  -5   7   44.34    3.04
  -1  -5  -8   -0.32    0.47
   1  -5   8    0.44    0.38
   1   5   8   -0.14    0.35
  -1  -5  -9   44.05    3.29
   1  -5   9   37.15    2.93
   1   5   9   40.40    3.70
   1   5  10   -0.10    0.45
  -1  -5 -10    1.33    0.55
   1   5  11    4.10    1.34
   1   5  12   82.16    5.74
   1  -5  12   78.41    4.68
  -1   5 -12   78.70    1.88
   1   5  13    6.25    1.70
   1  -5  13    4.12    1.13
  -1   5 -13    3.46    0.35
   1  -5  14    3.13    1.10
   1   5  14    0.29    0.99
   1   5  15   47.36    4.71
   1  -5  15   51.46    4.18
   1   5  16    0.10    0.68
   1   5  17   10.25    2.27
   1   5  18    8.07    2.05
   1   5  19   25.09    4.00
   1  -5  20    1.41    1.05
   1   5  20   -0.26    0.87
   1  -5  21   63.40    5.78
   1   5  21   60.21    6.38
  -1   6  21    1.36    1.04
  -1   6  20    6.69    2.32
  -1   6  19   27.34    4.22
  -1   6  18    2.53    1.44
  -1   6  17    4.90    1.94
  -1   6  16   14.53    2.87
  -1   6  15   43.87    4.72
  -1  -6  14    6.17    1.18
  -1   6  14    6.36    2.07
  -1  -6  13    3.94    0.97
  -1   6  13    7.75    2.03
  -1  -6  12   55.55    3.29
  -1   6  12   54.31    4.92
  -1  -6  11   84.12    3.91
  -1   6  11   89.89    6.17
  -1  -6  10    9.48    1.28
  -1   6  10    9.16    1.99
  -1  -6   9   18.40    1.68
  -1   6   9   17.81    2.65
   1  -6  -9   15.05    2.02
  -1  -6   8    3.06    0.68
  -1   6   8    1.98    0.68
   1  -6  -8    2.50    0.88
  -1  -6   7    3.23    0.66
   1  -6  -7    3.28    1.01
  -1   6   7    3.65    1.22
   1   6  -6    4.57    0.65
   1  -6  -6    6.44    1.33
  -1   6   5   51.73    4.18
   1   6  -5   54.83    2.44
   1  -6  -5   56.91    3.92
  -1   6   4   85.67    5.31
   1   6  -4   83.12    3.17
   1  -6  -4   85.01    4.81
   1  -6  -3    2.80    0.96
   1   6  -3    4.04    0.76
  -1   6   3    3.35    1.11
  -1   6   2  103.40    5.66
   1   6  -2   93.84    3.66
  -1   6   2  101.97    4.91
   1  -6  -2  113.80    5.73
   1   6  -1   17.59    1.64
  -1   6   1   17.85    2.02
  -1   6   1   16.75    2.23
   1  -6  -1   16.96    2.26
   1  -6   0    0.02    0.46
  -1   6   0    0.51    0.46
  -1   6  -1   27.77    2.50
   1  -6   1   33.98    3.18
   1   6   1   32.56    3.21
   1   6   2  110.85    5.93
  -1   6  -2  102.65    4.74
   1  -6   2  101.33    5.57
   1   6   3  111.10    6.01
  -1   6  -3  115.77    4.95
   1  -6   3  114.48    6.03
   1  -6   3  112.23    4.79
   1  -6   4   38.11    2.87
  -1   6  -4   34.64    2.68
   1   6   4   34.98    3.40
   1  -6   5   42.63    3.07
   1   6   5   42.90    3.86
  -1   6  -5   45.00    3.00
   1  -6   6    1.33    0.51
  -1  -6  -6    2.49    0.75
   1   6   6    3.26    1.07
  -1   6  -6    1.92    0.58
   1  -6   7    3.96    0.94
  -1  -6  -7    3.92    1.05
  -1   6  -7    2.90    0.73
   1   6   7    3.06    1.18
  -1  -6  -8   63.15    4.19
   1  -6   8   60.64    3.84
   1   6   8   66.16    5.08
  -1   6  -8   58.92    3.28
  -1  -6  -9   28.50    2.83
   1   6   9   31.06    3.54
   1   6  10    1.15    0.98
   1  -6  11    4.81    1.16
   1   6  11    4.74    1.52
   1   6  12    3.86    1.40
   1  -6  12    5.72    1.38
   1  -6  13   94.62    5.48
   1   6  13   89.17    6.58
   1  -6  14    2.28    0.94
   1   6  14    4.23    1.73
  -1   6 -14    1.79    0.31
   1  -6  15   13.80    2.27
   1   6  15   12.00    2.66
   1   6  16    1.13    1.14
   1   6  17   16.19    3.21
   1   6  18   22.00    3.75
   1   6  19    5.63    2.13
   1   6  20    1.16    0.91
   1  -6  21    0.40    0.68
   1   6  21    1.56    1.72
  -1   7  20    4.49    2.26
  -1   7  19    3.10    1.38
  -1   7  18   -0.27    0.97
  -1   7  17    3.31    1.52
  -1   7  16   17.66    3.41
  -1   7  15    1.02    1.38
  -1  -7  14   29.59    2.66
  -1   7  14   31.41    4.23
  -1  -7  13    1.30    0.48
  -1   7  13    0.64    0.72
  -1  -7  12   51.84    3.26
  -1   7  12   48.86    5.02
  -1  -7  11    0.75    0.44
  -1   7  11    0.52    0.78
  -1  -7  10   37.63    2.58
  -1   7  10   36.34    4.14
  -1   7   9    0.50    0.61
  -1  -7   9   -0.29    0.39
  -1   7   8    3.79    1.38
  -1  -7   8    2.25    0.65
   1   7  -7    8.63    0.95
   1  -7  -7    7.21    1.52
  -1   7   7   10.11    2.08
   1   7  -6    3.53    0.64
   1  -7  -6    2.10    0.70
  -1   7   6    3.63    1.21
  -1  -7   5    2.29    1.07
  -1   7   5    3.08    1.21
   1  -7  -5    2.03    0.74
   1   7  -5    2.94    0.65
  -1   7   4   18.93    2.71
  -1  -7   4   21.67    2.90
   1   7  -4   20.41    1.74
   1  -7  -4   21.70    2.69
  -1  -7   3   -0.21    0.62
   1   7  -3    0.05    0.23
   1  -7  -3   -0.02    0.48
  -1   7   3    0.80    0.78
  -1   7   2    3.08    1.08
   1   7  -2    2.81    0.68
  -1   7   2    4.05    1.19
  -1  -7   2    1.91    0.86
   1  -7  -2    4.08    1.18
   1  -7  -1   24.86    2.94
  -1  -7   1   20.76    2.74
  -1   7   1   22.50    2.46
   1   7  -1   24.05    2.11
  -1  -7   0    3.84    1.23
  -1   7   0    4.93    1.18
   1  -7   0    4.50    1.37
  -1  -7  -1   16.37    2.44
   1  -7   1   18.41    2.54
   1   7   1   19.63    2.72
  -1   7  -1   20.53    2.33
   1  -7   2   32.63    3.45
   1   7   2   30.14    3.40
  -1  -7  -2   31.40    3.27
  -1   7  -2   28.97    2.68
  -1   7  -3    2.48    0.91
   1  -7   3    4.88    1.39
  -1  -7  -3    2.45    0.98
   1   7   3    1.71    0.77
   1  -7   4    0.93    0.79
  -1   7  -4    2.12    0.77
  -1  -7  -4    2.11    0.93
   1   7   4    0.35    0.49
  -1   7  -5   11.50    1.69
   1   7   5   11.68    2.21
  -1  -7  -5   10.79    1.93
  -1   7  -6   20.46    2.13
  -1  -7  -6   25.15    2.87
   1   7   6   27.94    3.39
   1   7   7   15.72    2.66
  -1   7  -7   18.00    1.97
   1   7   8    1.12    0.75
  -1   7  -8    1.28    0.56
  -1   7  -9    0.11    0.23
   1   7   9    0.01    0.68
   1  -7  10   41.71    3.49
   1   7  10   40.02    4.39
   1  -7  11   54.86    4.09
   1   7  11   59.87    5.53
   1   7  12   27.71    3.76
   1  -7  12   28.39    3.06
   1   7  13    1.18    1.35
   1  -7  13    2.22    0.93
   1  -7  14    1.05    0.89
   1   7  14    1.28    1.51
   1   7  15    4.59    1.84
   1   7  16   54.14    5.88
   1   7  17    4.14    1.70
   1   7  18   12.08    2.98
   1   7  19   -1.18    1.17
   1   7  20    3.51    1.81
  -1   8  19    0.32    0.93
  -1   8  18    3.94    1.98
  -1   8  17    2.13    1.44
  -1   8  16    1.42    1.72
  -1   8  15   -0.55    1.25
  -1   8  14    0.43    0.95
  -1   8  13   64.85    6.18
  -1   8  12   11.33    2.57
  -1  -8  12    9.58    1.44
  -1   8  11   54.15    5.50
  -1  -8  11   56.72    3.30
  -1   8  10    8.03    1.98
  -1  -8  10    6.88    1.12
  -1   8   9    1.55    1.26
  -1   8   8    2.65    1.31
  -1   8   7   13.56    2.60
   1   8  -7   13.18    1.31
   1   8  -6   10.19    1.23
  -1   8   6   12.44    2.50
   1   8  -5    3.05    0.73
  -1   8   5    3.39    1.38
   1   8  -4   -0.08    0.33
   1  -8  -4   -0.27    0.64
  -1   8   4   -0.09    0.61
   1   8  -3    0.47    0.44
  -1   8   3    1.32    0.83
  -1   8   3    0.83    0.56
   1  -8  -3    0.82    0.44
  -1  -8   2   14.55    2.52
   1  -8  -2   14.22    2.38
   1   8  -2   13.38    1.69
  -1   8   2   10.32    1.78
  -1   8   1   11.98    1.95
   1   8  -1    9.92    1.49
  -1  -8   1   12.06    2.30
   1  -8  -1    7.89    1.84
   1   8   0    3.70    1.01
  -1   8   0    3.65    1.16
   1  -8   0    2.55    1.07
  -1  -8   0    3.89    1.24
  -1   8  -1   50.62    3.88
   1  -8   1   53.50    4.71
  -1  -8  -1   49.90    4.51
   1   8   2   19.24    2.95
  -1   8  -2   23.72    2.60
   1  -8   2   25.97    3.33
  -1  -8  -2   24.44    3.10
   1  -8   3  206.31    9.40
   1   8   3  212.03    9.85
  -1   8  -3  210.97    7.71
   1   8   4   17.54    2.89
  -1   8  -4   15.71    2.06
  -1   8  -5   -0.20    0.51
   1   8   5   -0.62    1.18
   1   8   6    0.34    0.50
  -1   8  -6   -0.37    0.59
  -1   8  -7    8.54    1.48
   1   8   7    6.62    1.84
   1  -8   8    1.39    0.60
  -1   8  -8    1.94    0.73
   1   8   8    2.75    1.13
   1  -8   9    5.86    1.34
   1   8   9    3.36    1.25
  -1   8  -9    5.29    1.02
   1  -8  10   36.22    3.40
   1   8  10   48.61    5.26
   1   8  11   35.13    4.49
   1  -8  11   31.04    3.22
   1  -8  12   19.93    2.70
   1   8  12   22.83    3.71
   1   8  13   62.48    6.21
   1  -8  13   59.22    4.62
   1   8  14    2.63    1.54
   1   8  15    4.83    1.86
   1   8  16    4.76    2.34
   1   8  17    3.74    1.52
   1   8  18   10.03    2.78
   1   8  19    6.98    2.60
  -1   9  18    2.69    1.68
  -1   9  17    5.16    2.06
  -1   9  16    6.02    2.13
  -1   9  15    5.22    2.01
  -1   9  14   10.61    2.98
  -1   9  13    3.04    1.79
  -1   9  12   -0.51    0.79
  -1   9  11   26.67    4.16
  -1   9  10    3.43    1.64
  -1   9   9    0.70    1.04
   1   9  -8   15.50    1.46
  -1   9   8   16.08    3.15
  -1   9   7   36.22    4.49
   1   9  -7   37.63    2.42
   1   9  -6    4.80    0.91
  -1   9   6    8.63    2.27
   1   9  -5    1.22    0.51
  -1   9   5    2.76    1.41
   1   9  -4   17.11    1.92
  -1   9   4   16.58    2.94
  -1   9   4   14.30    2.34
  -1   9   3   30.34    3.44
  -1   9   3   36.24    4.43
   1   9  -3   34.21    2.81
   1   9  -2  116.58    5.35
  -1   9   2  104.77    6.20
   1   9  -1   50.71    3.59
  -1   9   1   50.85    4.27
  -1   9   0  127.43    6.64
   1   9   0  125.06    5.80
  -1   9  -1    4.94    1.29
   1   9   1    5.17    1.16
  -1   9  -2    5.58    1.60
   1   9   3   16.88    3.08
  -1   9  -3   16.58    2.30
   1   9   4  137.51    8.51
  -1   9  -4  137.49    6.47
   1   9   5   61.05    5.78
  -1   9  -5   64.79    4.34
   1   9   6   57.21    5.65
  -1   9  -6   54.06    3.90
  -1   9  -7    1.35    0.67
   1   9   7   -0.72    1.04
  -1   9  -8   -0.39    0.47
   1  -9   8    0.54    0.60
  -1   9  -9    8.34    1.42
   1  -9   9    7.49    1.52
   1   9  10    3.59    1.71
  -1   9 -10    2.43    0.81
   1  -9  10   -0.20    0.80
   1  -9  11    7.06    1.57
   1   9  11    7.84    2.29
   1   9  12    3.45    1.35
   1   9  13    0.24    0.83
   1   9  14    3.01    1.75
   1   9  15    1.56    0.89
   1   9  16    0.01    0.73
   1   9  17    2.04    1.45
   1   9  18    7.11    2.58
  -1  10  17    5.24    2.46
  -1  10  16    1.81    1.51
  -1  10  15   15.84    3.70
  -1  10  14   -1.04    1.25
  -1  10  13    1.20    1.41
  -1  10  12    0.74    0.74
  -1  10  11    0.35    1.07
  -1  10  10    3.09    1.68
  -1  10   9   15.28    3.18
  -1  10   8    5.94    2.12
   1  10  -8    5.87    0.99
   1  10  -7    4.39    0.95
  -1  10   7    1.46    1.09
   1  10  -6   16.10    1.80
  -1  10   6   16.65    3.31
   1  10  -5   57.66    3.56
  -1  10   5   50.20    4.80
  -1  10   5   54.03    5.71
  -1  10   4   19.57    2.99
  -1  10   4   19.15    3.41
   1  10  -4   20.07    2.23
  -1  10   3   30.39    3.58
   1  10  -3   32.57    2.92
  -1  10   2    7.23    1.78
   1  10  -2    7.60    1.52
   1  10  -1    5.54    1.34
  -1  10   1    6.22    1.59
   1  10   0  227.97    8.46
  -1  10   0  221.13    9.36
  -1  10  -1    3.77    1.19
   1  10   1    3.96    1.14
  -1  10  -2  124.27    6.69
   1  10   2  124.05    6.47
   1  10   3   -0.07    0.65
  -1  10  -3    0.67    0.57
   1  10   4   80.03    6.91
  -1  10  -4   87.70    5.43
  -1  10  -5   28.65    3.06
   1  10   5   30.19    4.35
  -1  10  -6   19.34    2.49
   1  10   6   19.22    3.56
  -1  10  -7    2.07    0.90
   1  10   7    2.92    1.45
   1  10   8   30.92    4.59
  -1  10  -8   33.18    3.10
  -1  10  -9   44.03    3.49
   1  10   9   37.93    5.11
  -1  10 -10    2.11    0.76
   1  10  10    2.64    1.82
   1  10  11    1.23    1.49
   1  10  12    0.80    1.11
   1  10  13    0.27    1.09
   1  10  14   22.56    4.39
   1  10  15    5.57    1.81
   1  10  16   -0.38    1.44
  -1  11  15    0.45    1.15
  -1  11  14    0.46    0.87
  -1  11  13    8.88    3.17
  -1  11  12    4.36    1.85
  -1  11  11   10.58    3.12
  -1  11  10    3.53    1.89
  -1  11   9   24.47    4.34
   1  11  -8    0.15    0.39
  -1  11   8    1.74    1.40
  -1  11   7    3.27    1.22
   1  11  -7    3.99    0.82
  -1  11   7    5.22    2.21
   1  11  -6    0.52    0.40
  -1  11   6   -0.85    0.86
   1  11  -5    7.52    1.38
  -1  11   5    7.81    2.13
  -1  11   5   10.26    2.83
  -1  11   4   57.98    5.34
   1  11  -4   60.41    4.05
  -1  11   3   38.25    4.25
   1  11  -3   40.04    3.47
   1  11  -2    9.05    1.72
  -1  11   2    8.29    1.80
  -1  11   1    0.59    0.80
   1  11  -1    0.45    0.45
  -1  11   0   -0.08    0.87
   1  11   0    1.73    0.97
  -1  11  -1   26.66    3.34
   1  11   1   30.78    3.38
   1  11   2   12.41    2.20
  -1  11  -2   11.25    2.12
  -1  11  -3   26.96    3.25
   1  11   3   24.20    3.14
  -1  11  -4    3.79    1.14
   1  11   4    4.39    2.02
   1  11   5    1.98    1.25
  -1  11  -5    2.97    1.00
   1  11   6   -0.13    0.97
  -1  11  -6    0.19    0.61
   1  11   7    5.87    2.19
  -1  11  -7    4.43    1.25
   1  11   8    2.59    1.74
  -1  11  -8    4.16    1.24
  -1  11  -9   -0.31    0.39
   1  11   9    0.68    0.80
  -1  11 -10    1.26    0.89
   1  11  10    2.04    1.58
   1  11  11    1.29    1.59
   1  11  12    4.55    2.26
   1  11  13    8.28    2.50
   1  11  14    4.63    1.77
  -1  12  13    7.79    2.60
  -1  12  12    7.36    2.63
  -1  12  11    1.97    1.07
  -1  12  10    3.40    1.81
  -1  12   9    4.50    2.08
  -1  12   9    2.99    1.38
  -1  12   8   -0.87    1.45
  -1  12   8    0.26    0.92
  -1  12   7    2.93    1.65
  -1  12   7    2.73    1.00
  -1  12   6   17.91    3.25
  -1  12   6   19.06    3.84
  -1  12   5   11.02    2.55
   1  12  -5   14.43    2.03
   1  12  -4   11.84    1.96
  -1  12   4    7.57    2.22
  -1  12   3    4.84    1.60
   1  12  -3    3.75    1.18
  -1  12   2    9.69    2.26
   1  12  -2   11.84    2.11
   1  12  -1   20.33    2.77
  -1  12   1   15.85    2.88
  -1  12   0    0.73    0.96
   1  12   0    1.03    0.62
  -1  12  -1   -0.01    0.68
   1  12   1    0.55    0.55
   1  12   2    1.29    0.87
  -1  12  -2    0.28    0.73
  -1  12  -3    6.03    1.61
   1  12   3    8.55    2.06
   1  12   4   10.65    2.19
  -1  12  -4   15.22    2.51
  -1  12  -5    5.18    1.61
   1  12   5    5.18    1.78
   1  12   6    9.95    2.84
  -1  12  -6    6.35    1.56
  -1  12  -7   -0.22    0.76
   1  12   7    0.30    1.13
  -1  12  -8   -0.10    0.64
   1  12   8    0.71    1.47
  -1  12  -9    3.29    0.97
   1  12   9    2.71    1.68
   1  12  10    4.31    2.21
   1  12  11    0.95    0.95
   1  12  12    0.85    1.03
  -1  13  11    1.30    1.58
  -1  13  10    0.37    1.23
  -1  13  10    1.04    1.07
  -1  13   9    0.10    0.94
  -1  13   9    3.40    2.14
  -1  13   8   10.03    3.23
  -1  13   8    7.71    2.55
  -1  13   7    1.32    1.45
  -1  13   6    0.05    1.11
  -1  13   5   10.71    2.72
  -1  13   4    0.07    1.29
  -1  13   3    0.70    0.73
  -1  13   2    0.46    0.98
   1  13  -2    0.95    0.91
  -1  13   1    2.24    1.28
   1  13  -1    1.69    1.01
  -1  13   0   -0.25    1.15
   1  13   0    1.19    1.04
  -1  13  -1    3.04    1.39
   1  13   1    3.06    1.47
  -1  13  -2    2.72    1.11
   1  13   2    3.48    1.35
  -1  13  -3    2.11    1.47
   1  13   3   -0.76    0.65
   1  13   4    5.99    2.10
  -1  13  -4    4.96    1.48
  -1  13  -5    2.02    1.09
   1  13   5    4.10    1.76
   1  13   6    6.51    2.18
  -1  13  -6    8.96    1.89
   1  13   7   14.67    3.47
   1  13   8    1.40    1.94
   1  13   9   19.22    4.21
  -1  14   9    0.81    0.86
  -1  14   8    0.04    1.14
  -1  14   7    2.17    0.98
  -1  14   6   32.77    4.74
  -1  14   5    1.67    1.00
  -1  14   4    9.43    2.54
  -1  14   3   26.05    4.17
  -1  14   2    7.24    2.25
  -1  14   1    9.40    2.50
  -1  14   0   29.49    4.18
  -1  14  -1    2.97    1.04
   1  14   1    5.05    1.70
  -1  14  -2   19.39    3.25
   1  14   2   16.45    2.75
   1  14   3   11.07    2.43
  -1  14  -3   17.67    3.03
   1  14   4    1.51    0.91
   1  14   5   13.43    2.90
   1  14   6   15.82    3.15
   1  14   7    1.92    1.31
   1  14   8    5.79    2.05
  -1  15   6   23.88    4.23
  -1  15   5    0.18    1.40
  -1  15   4    2.69    1.81
  -1  15   3    7.53    2.44
  -1  15   2    1.52    1.26
  -1  15   1    0.41    1.37
   1  15   6    6.07    2.22
   1  15   7   -3.22    1.88
  -2   0  24    7.83    2.09
  -2   0  23    0.95    1.02
  -2   0  22    7.75    1.88
  -2   0  21   -0.11    0.78
  -2   0  20   17.32    2.62
  -2   0  19    1.14    0.92
  -2   0  18    9.19    1.78
  -2   0  17   -0.76    0.72
  -2   0  16   19.13    2.34
  -2   0  15   -0.06    0.32
  -2   0  14    0.44    0.31
  -2   0  13    0.10    0.34
  -2   0  12    3.17    0.85
   2   0 -11   -0.10    0.26
  -2   0  11   -0.03    0.27
   2   0 -10  180.35    3.67
  -2   0  10  185.19    5.40
   2   0  -9    0.36    0.19
  -2   0   9   -0.18    0.29
  -2   0   8  737.52    9.54
   2   0  -8  730.03    7.23
   2   0  -7   -0.04    0.22
  -2   0   7   -0.29    0.25
   2   0  -6   46.53    1.79
  -2   0   6   42.33    1.93
   2   0  -5    0.15    0.17
  -2   0   5   -0.01    0.13
  -2   0   4   89.55    2.20
   2   0  -4   88.61    2.36
   2   0  -3   -0.04    0.13
  -2   0   3    0.37    0.27
   2   0  -2 3126.70   15.64
  -2   0   2 3084.58   15.98
  -2   0   1    0.20    0.22
   2   0  -1   -0.21    0.29
   2   0   0 4262.28   19.22
  -2   0   0 4283.98   18.37
  -2   0  -1   -0.22    0.27
   2   0   1    0.27    0.32
   2   0   1    0.31    0.12
   2   0   2 9999.00   30.98
  -2   0  -2 9980.45   28.76
   2   0   3    3.63    0.82
   2   0   4 7957.57   24.85
   2   0   5   12.80    1.37
   2   0   6  184.49    4.58
   2   0   7    0.41    0.36
   2   0   8  192.72    5.38
   2   0   9    0.08    0.30
   2   0  10    1.58    0.76
   2   0  11    0.56    0.43
   2   0  12   12.89    1.75
   2   0  13    0.33    0.55
   2   0  14   52.86    3.87
   2   0  15    0.40    0.38
   2   0  16   98.78    5.67
   2   0  17   -0.62    0.86
   2   0  18   13.95    2.37
   2   0  19   -0.68    0.75
   2   0  20    6.92    1.88
   2   0  21    0.41    0.77
   2   0  22    6.25    1.95
   2   0  23   -0.64    1.05
  -2   1  24    5.12    1.71
  -2   1  23    1.24    0.94
  -2  -1  23   -0.93    1.05
  -2   1  22    0.02    0.75
  -2  -1  22    1.16    1.12
  -2  -1  21    4.99    1.41
  -2   1  21    4.20    1.51
  -2   1  20    5.51    1.49
  -2  -1  20    3.28    1.13
  -2  -1  19   11.22    1.98
  -2   1  19   18.29    2.68
  -2  -1  18    1.93    1.09
  -2   1  18    0.60    0.56
  -2   1  17   38.44    3.59
  -2  -1  17   40.19    3.50
  -2  -1  16   17.95    2.26
  -2   1  16   21.08    2.50
  -2   1  15    9.24    1.66
  -2  -1  15    9.97    1.67
   2   1 -14   33.05    1.58
  -2   1  14   34.48    2.98
  -2  -1  14   32.56    2.81
   2   1 -13   13.15    1.00
  -2  -1  13   13.67    1.74
  -2   1  13   12.32    1.70
  -2   1  12    1.09    0.52
   2   1 -12    1.32    0.36
  -2  -1  12    1.44    0.52
   2   1 -11   34.17    1.63
  -2  -1  11   33.62    2.48
  -2   1  11   35.82    2.59
  -2   1  11   35.41    1.87
  -2  -1  10   16.00    1.64
  -2   1  10   13.61    1.52
  -2   1  10   12.10    1.08
   2   1 -10   13.28    1.02
  -2   1   9    1.18    0.44
  -2   1   9    0.89    0.29
   2   1  -9    0.85    0.25
   2  -1  -9    1.17    0.32
   2   1  -8    6.25    0.68
  -2   1   8    4.14    0.73
   2  -1  -8    6.02    0.67
  -2   1   8    7.31    0.84
   2  -1  -7  235.13    4.09
   2  -1  -7  253.25    5.26
  -2   1   7  262.79    4.56
  -2   1   7  259.16    5.47
   2  -1  -6   46.84    1.80
  -2   1   6   43.81    2.09
   2  -1  -6   45.30    2.03
  -2   1   6   42.33    1.80
  -2   1   5   25.16    1.45
  -2   1   5   22.77    1.29
   2  -1  -5   27.88    1.37
   2  -1  -5   25.62    1.38
  -2   1   4  477.29    5.70
  -2   1   4  456.01    5.69
   2  -1  -4  454.79    5.56
   2  -1  -4  483.66    5.28
  -2  -1   3   99.99    2.37
  -2   1   3  104.38    2.44
   2  -1  -3  104.57    2.52
   2  -1  -3   97.69    2.08
  -2   1   3   99.01    3.38
  -2   1   3  100.50    2.57
   2  -1  -2    1.51    0.24
   2  -1  -2    1.37    0.29
  -2   1   2    1.85    0.33
  -2   1   2    1.49    0.51
  -2  -1   2    1.99    0.33
   2   1  -2    1.70    0.32
   2  -1  -1    9.43    1.01
  -2  -1   1    9.02    0.68
   2  -1  -1    8.95    0.71
   2  -1  -1    9.83    0.59
  -2  -1   1    8.71    0.71
  -2   1   1    9.76    1.05
  -2   1   1    9.72    0.63
   2   1  -1   10.48    0.78
   2  -1   0    2.11    0.45
  -2   1   0    1.88    0.53
   2   1   0    1.38    0.31
  -2   1   0    1.61    0.34
   2   1   0    1.57    0.32
   2  -1   0    2.96    0.62
  -2  -1   0    1.91    0.35
  -2  -1   0    2.78    0.42
   2   1   1 2563.66   13.42
  -2   1  -1 2618.37   16.60
   2  -1   1 2522.30   11.31
  -2   1  -1 2550.43   11.75
  -2  -1  -1 2547.55   11.67
   2   1   1 2554.80   12.84
  -2  -1  -2  189.37    3.38
  -2   1  -2  184.35    4.44
   2  -1   2  197.53    3.06
   2   1   2  193.15    3.76
  -2   1  -3  352.60    6.10
  -2  -1  -3  340.18    4.87
   2  -1   3  342.88    3.87
   2   1   3  349.82    5.35
  -2  -1  -4  261.01    4.69
   2  -1   4  250.99    3.21
  -2   1  -4  261.24    5.39
   2   1   4  256.74    4.94
   2   1   5  341.35    6.13
  -2  -1  -5  340.67    5.83
   2  -1   5  343.46    3.56
  -2  -1  -6  174.22    4.48
   2   1   6  167.05    4.62
   2  -1   6  181.80    5.39
   2  -1   6  172.94    2.35
   2   1   7   73.79    3.25
   2  -1   7   70.48    1.40
  -2  -1  -7   72.28    3.12
   2  -1   7   73.45    3.54
   2  -1   8    5.68    1.05
   2  -1   8    3.63    0.30
   2  -1   8    4.33    0.87
   2   1   8    4.30    0.84
  -2  -1  -8    4.86    0.89
   2  -1   9  152.68    5.15
   2   1   9  151.37    5.20
   2  -1  10   32.59    2.50
   2   1  10   32.20    2.52
   2   1  11   21.38    2.18
   2  -1  11   24.13    2.26
   2   1  12   27.00    2.58
   2  -1  12   26.02    2.46
   2  -1  13   15.84    2.03
   2   1  13   13.94    1.95
   2  -1  14   21.02    2.39
   2   1  14   19.28    2.41
   2  -1  15  165.17    7.05
   2   1  15  166.59    7.30
   2   1  16   42.27    3.86
   2  -1  16   37.52    3.48
   2   1  17   63.87    4.88
   2  -1  17   74.78    5.08
   2  -1  18    1.83    0.89
   2   1  18    0.34    0.64
   2   1  19    2.71    1.01
   2  -1  19    2.67    0.95
   2  -1  20    0.47    0.60
   2   1  20    0.26    0.90
   2   1  21   12.27    2.44
   2  -1  21   12.74    2.42
   2   1  22    1.71    1.44
   2  -1  22    1.61    1.01
   2   1  23   18.36    3.29
   2  -1  23   18.72    3.19
  -2   2  23   11.68    2.77
  -2  -2  23    8.59    2.03
  -2   2  22   -0.33    0.79
  -2  -2  22    2.61    1.26
  -2   2  21    0.16    0.60
  -2  -2  21    1.24    0.95
  -2  -2  20   12.99    2.35
  -2   2  20    9.92    2.11
  -2  -2  19    9.05    1.80
  -2   2  19   10.16    2.08
  -2  -2  18   12.91    2.14
  -2   2  18   11.16    2.11
  -2  -2  17   35.47    3.38
  -2   2  17   32.53    3.42
  -2  -2  16    4.08    1.09
  -2   2  16    4.63    1.16
  -2   2  15    3.29    0.99
  -2  -2  15    6.61    1.42
  -2   2  15    4.25    0.68
   2   2 -15    5.39    0.61
  -2   2  14    0.97    0.28
  -2  -2  14    1.60    0.76
   2   2 -14    0.88    0.24
  -2   2  14    0.85    0.58
  -2   2  13   29.05    1.86
  -2   2  13   29.49    2.75
   2   2 -13   27.94    1.49
   2   2 -12   23.37    1.37
  -2   2  12   26.62    2.53
  -2   2  12   23.00    1.61
  -2   2  11   14.27    1.77
  -2   2  11   15.22    1.26
   2  -2 -11   15.95    1.72
   2   2 -11   15.93    1.14
  -2   2  10    4.63    0.69
   2  -2 -10    2.90    0.78
  -2   2  10    5.37    1.04
   2   2 -10    4.08    0.60
  -2   2   9    5.31    0.97
  -2   2   9    5.80    0.77
   2  -2  -9    6.56    0.99
  -2   2   8    1.01    0.44
  -2   2   8    0.88    0.36
   2  -2  -8    1.63    0.50
   2  -2  -7   13.71    1.28
  -2   2   7   13.24    1.40
  -2   2   7   13.38    1.06
  -2   2   6    0.68    0.31
  -2   2   6    0.08    0.26
   2  -2  -6    0.18    0.17
   2  -2  -5  266.25    5.01
  -2   2   5  264.67    4.46
  -2   2   5  264.50    5.65
   2  -2  -4  104.22    2.98
  -2   2   4   98.47    2.69
  -2   2   4  106.13    3.43
   2  -2  -3   35.58    1.70
  -2   2   3   35.32    2.30
  -2   2   3   33.65    1.52
   2  -2  -3   34.96    1.49
  -2   2   3   34.90    1.91
  -2   2   2  375.74    6.03
   2  -2  -2  390.33    4.87
  -2   2   2  387.67    7.39
   2  -2  -2  387.75    5.67
   2   2  -1  858.21    5.83
  -2   2   1  879.70   11.10
  -2   2   1  863.93    8.87
   2  -2  -1  852.44    8.62
  -2  -2   1  854.15    9.44
   2  -2  -1  822.61    7.04
  -2  -2   0   63.15    2.56
   2  -2   0   68.88    1.95
  -2   2   0   60.28    2.91
  -2   2   0   66.94    1.99
   2  -2   0   62.71    2.40
   2   2   0   61.61    2.59
   2  -2   1 1739.73    9.37
   2   2   1 1720.57   13.87
  -2   2  -1 1716.65   15.35
  -2   2  -1 1706.53    9.81
  -2  -2  -1 1712.63   13.15
   2  -2   2   60.58    1.71
  -2  -2  -2   59.36    2.44
  -2   2  -2   57.57    1.77
   2   2   2   60.47    2.69
  -2   2  -2   63.22    2.91
  -2  -2  -3   83.71    2.93
   2  -2   3   82.48    3.50
   2  -2   3   88.38    1.97
  -2   2  -3   87.23    2.14
  -2   2  -3   81.35    3.28
   2   2   3   83.51    3.24
  -2   2  -4   46.48    2.48
   2  -2   4   48.85    2.73
  -2   2  -4   47.75    1.55
  -2  -2  -4   46.50    2.25
   2   2   4   49.27    2.57
   2  -2   5    1.38    0.47
  -2   2  -5    2.05    0.59
  -2  -2  -5    1.20    0.37
  -2   2  -5    1.58    0.31
   2   2   5    1.43    0.48
  -2  -2  -6   13.31    1.31
   2  -2   6   12.84    1.52
   2   2   6   12.54    1.40
   2  -2   7   -0.18    0.46
   2   2   7    0.71    0.30
  -2  -2  -7    1.15    0.46
   2   2   8   80.98    3.90
   2  -2   8   80.85    4.09
   2   2   9   53.80    3.33
  -2  -2 -10    8.83    1.37
   2  -2  10    4.75    1.06
   2   2  10    8.30    1.38
   2  -2  11    1.01    0.55
  -2  -2 -11    0.55    0.40
   2   2  11    2.21    0.85
   2  -2  12   33.41    2.84
   2   2  12   34.85    3.08
   2  -2  12   40.91    3.32
  -2  -2 -12   40.19    3.08
   2   2  13   49.84    3.86
   2  -2  13   45.08    3.45
   2  -2  13   50.69    3.81
   2  -2  14    0.93    0.71
   2   2  14    1.18    0.76
   2   2  15   64.71    4.72
   2  -2  15   64.14    4.42
   2  -2  16   40.19    3.68
   2   2  16   39.95    3.91
   2   2  17   41.12    4.11
   2  -2  17   49.09    4.19
   2   2  17   44.41    1.56
   2  -2  18   17.10    2.53
   2   2  18   14.76    2.55
   2  -2  19    0.44    0.68
   2   2  19    0.06    0.48
   2   2  20   30.50    3.93
   2  -2  20   30.33    3.64
   2   2  21    6.17    1.94
   2  -2  21    5.43    1.68
   2   2  22   -0.53    0.55
   2  -2  22    0.16    0.76
  -2  -3  23   19.84    3.22
  -2   3  23   17.41    3.30
  -2   3  22   -0.23    0.58
  -2  -3  22   -0.19    0.61
  -2  -3  21    2.31    1.19
  -2   3  21    1.63    1.19
  -2  -3  20    7.12    1.73
  -2   3  20    3.66    1.44
  -2   3  19    9.73    2.31
  -2  -3  19    4.60    1.42
  -2   3  18   -0.45    0.84
  -2   3  18   -0.49    0.53
   2   3 -17   38.16    1.52
  -2   3  17   38.70    3.93
  -2   3  17   38.78    2.45
  -2  -3  17   38.52    3.61
  -2   3  16   22.72    2.94
  -2  -3  16   24.05    2.75
   2   3 -16   21.38    1.24
  -2   3  16   22.19    1.82
  -2   3  15  134.16    4.31
   2   3 -15  132.51    3.19
  -2   3  15  130.55    6.72
  -2   3  14   74.38    4.91
   2   3 -14   73.51    2.47
  -2   3  14   77.40    3.24
  -2   3  13  124.22    3.96
   2   3 -13  126.11    3.29
   2  -3 -13  133.25    5.57
  -2   3  13  122.43    6.08
   2  -3 -12    4.44    1.03
  -2   3  12    3.72    0.68
  -2   3  12    3.49    1.05
  -2   3  11    0.92    0.44
   2  -3 -11    1.23    0.52
  -2   3  11    0.63    0.29
   2  -3 -10   11.52    1.44
  -2   3  10   10.21    1.57
  -2   3  10   10.17    1.07
  -2   3   9   18.58    1.39
   2  -3  -9   18.26    1.74
  -2   3   9   17.98    2.02
  -2   3   8   57.22    2.41
   2  -3  -8   52.35    2.78
  -2   3   8   55.31    3.37
  -2   3   7   19.66    1.36
  -2   3   7   17.02    1.82
   2  -3  -7   22.58    1.79
   2  -3  -6  133.04    4.20
  -2  -3   6  124.10    2.05
  -2   3   6  127.29    4.74
  -2   3   6  127.91    3.41
   2  -3  -5   59.78    2.77
  -2   3   5   59.31    3.16
  -2   3   5   57.82    2.21
  -2   3   4    1.15    0.31
  -2   3   4    1.19    0.47
   2  -3  -4    0.96    0.38
  -2   3   3  221.75    6.25
   2  -3  -3  206.49    5.12
  -2   3   3  209.29    5.67
  -2  -3   2  180.46    5.37
   2  -3  -2  184.63    4.95
  -2   3   2  180.97    5.59
  -2   3   2  184.55    5.20
  -2   3   1    1.32    0.50
  -2   3   1    1.37    0.59
  -2  -3   1    0.98    0.38
   2  -3  -1    1.48    0.44
  -2   3   0  709.38    6.85
   2  -3   0  712.11   10.09
  -2   3   0  710.39   10.88
  -2  -3   0  696.62   10.35
   2   3   0  724.62   10.77
  -2   3  -1    3.24    0.78
   2  -3   1    4.27    0.84
  -2  -3  -1    3.96    0.74
   2   3   1    2.67    0.67
  -2   3  -1    3.83    0.53
  -2  -3  -2  254.97    6.10
  -2   3  -2  252.52    6.39
   2  -3   2  255.78    6.64
   2   3   2  254.86    6.54
  -2   3  -2  253.60    3.92
   2   3   3  110.87    4.42
  -2   3  -3  103.97    2.47
  -2   3  -3  101.82    4.03
   2  -3   3   99.93    4.18
  -2  -3  -3  102.10    3.90
  -2  -3  -4   22.26    1.85
   2  -3   4   20.02    1.92
  -2   3  -4   21.61    1.11
  -2   3  -4   22.75    1.93
   2   3   4   23.06    2.06
   2   3   5   41.35    2.82
  -2   3  -5   36.89    2.41
  -2  -3  -5   39.89    2.47
   2  -3   5   35.83    2.58
  -2   3  -5   38.92    1.46
  -2   3  -6   20.44    1.78
   2  -3   6   21.09    2.05
  -2  -3  -6   25.75    2.01
  -2   3  -6   23.11    1.09
   2   3   6   22.42    2.14
   2  -3   7   16.89    1.88
  -2   3  -7   19.33    0.97
   2   3   7   21.55    2.19
   2   3   8    5.81    1.14
  -2   3  -8    6.67    0.56
   2   3   9   -0.08    0.52
  -2  -3  -9    0.34    0.50
  -2  -3 -10   10.12    1.45
   2   3  10   11.38    1.74
   2  -3  10    9.51    1.58
   2   3  11    2.53    1.01
  -2  -3 -11    2.69    0.86
   2  -3  11    1.21    0.61
   2  -3  12   21.61    2.56
   2   3  12   19.94    2.46
  -2  -3 -12   16.24    2.04
   2  -3  13    8.84    1.69
   2   3  13    6.37    1.47
   2   3  14    7.03    1.62
   2   3  15    6.27    1.62
   2  -3  15    4.56    1.23
   2   3  16  140.03    7.55
   2  -3  16  127.23    6.64
   2   3  17    3.78    1.48
   2  -3  17    3.24    1.28
   2   3  18   24.92    3.43
   2  -3  18   25.78    3.22
   2  -3  19  108.04    6.72
   2   3  19  112.61    7.60
   2   3  20    9.45    2.47
   2  -3  20    2.94    1.18
   2   3  21   23.68    3.80
   2  -3  21   23.33    3.45
   2   3  22    4.33    1.68
   2  -3  22    3.08    1.57
  -2   4  23    1.44    1.15
  -2  -4  23    1.25    0.88
  -2  -4  22   -0.11    0.59
  -2   4  22    0.11    1.02
  -2   4  21    0.64    0.70
  -2  -4  21   -0.52    0.89
  -2   4  20    0.21    0.74
  -2  -4  20    0.78    0.96
  -2   4  19    2.67    1.29
  -2  -4  19    4.43    1.46
  -2   4  18    1.83    1.04
  -2  -4  18    3.30    1.31
   2   4 -17   61.18    2.07
  -2   4  17   57.48    3.13
  -2  -4  17   59.08    3.61
  -2   4  17   60.10    5.20
  -2   4  16   31.69    3.67
  -2   4  16   34.62    2.35
   2   4 -16   38.33    1.77
  -2   4  15   12.08    1.43
   2   4 -15   15.12    1.17
  -2   4  15   12.65    2.32
  -2  -4  14   69.38    3.41
  -2   4  14   66.29    4.95
  -2   4  14   68.47    3.19
  -2   4  13    9.64    1.20
  -2  -4  13    9.43    1.21
  -2   4  13    6.26    1.48
  -2  -4  12   19.75    1.62
  -2   4  12   18.14    2.43
  -2   4  12   19.50    1.64
   2  -4 -12   20.97    2.19
  -2  -4  11   36.30    2.05
  -2   4  11   36.97    2.18
  -2   4  11   39.99    3.49
   2  -4 -11   42.95    3.03
  -2   4  10    6.11    1.42
   2  -4 -10    5.61    1.11
  -2  -4  10    6.98    0.83
  -2   4  10    6.90    0.93
  -2  -4   9   10.15    0.93
   2  -4  -9   10.06    1.42
  -2   4   9    9.25    1.66
  -2   4   9   11.36    1.18
  -2   4   8   32.23    1.99
  -2   4   8   34.09    2.98
   2  -4  -8   35.81    2.56
  -2  -4   8   38.02    1.60
   2  -4  -7   33.54    2.42
  -2   4   7   32.90    2.85
  -2  -4   7   28.24    1.20
  -2   4   7   33.87    1.89
  -2   4   6  191.34    6.64
  -2   4   6  179.40    4.26
   2  -4  -6  194.14    5.73
   2  -4  -5  341.09    7.62
  -2   4   5  355.41    8.90
  -2   4   5  337.03    5.77
   2  -4  -4  260.40    6.65
  -2   4   4  253.86    7.39
   2  -4  -3    0.62    0.48
  -2   4   3    1.04    0.67
  -2   4   3   -0.20    0.30
  -2   4   2  419.51    9.10
  -2   4   2  420.03    9.29
   2  -4  -2  423.58    8.73
  -2  -4   2  418.23    9.33
  -2   4   1  115.67    4.81
  -2  -4   1  104.83    4.61
  -2   4   1  123.38    4.87
   2  -4  -1  121.19    4.77
   2  -4   0    3.31    0.75
   2   4   0    3.37    0.89
   2  -4   0    3.14    0.84
  -2  -4   0    2.92    0.75
  -2   4   0    2.42    0.73
   2  -4   1   95.01    4.28
  -2  -4  -1   93.45    4.32
  -2   4  -1   95.51    4.32
   2  -4   1   93.79    4.35
   2   4   1   92.41    4.44
   2   4   2    0.32    0.39
  -2   4  -2   -0.18    0.35
   2  -4   2    0.02    0.23
  -2  -4  -2    0.32    0.28
  -2  -4  -3   44.70    2.96
  -2   4  -3   42.48    2.86
   2  -4   3   46.86    3.07
   2   4   3   43.42    3.15
   2   4   4    7.22    1.32
   2  -4   4    7.16    1.21
  -2  -4  -4    8.63    1.29
  -2   4  -4    7.98    1.26
  -2   4  -4    8.75    0.78
  -2   4  -5   19.58    1.13
  -2  -4  -5   22.26    2.07
   2   4   5   22.16    2.34
  -2   4  -5   20.44    1.95
   2  -4   5   19.01    2.02
  -2   4  -6   33.45    2.47
   2  -4   6   32.30    2.68
  -2   4  -6   32.88    1.42
   2   4   6   34.08    2.98
   2   4   7   29.36    2.83
  -2   4  -7   26.14    2.18
  -2   4  -7   28.50    1.30
   2  -4   7   30.12    2.62
  -2  -4  -8  109.45    4.76
  -2   4  -8  118.13    2.61
   2   4   8  111.42    5.61
   2   4   9    4.89    1.25
  -2   4  -9    7.80    0.66
  -2  -4  -9    8.75    1.37
   2   4  10   18.28    2.40
  -2  -4 -10   20.72    2.18
  -2   4 -10   21.00    1.01
   2  -4  10   18.94    2.30
  -2  -4 -11    5.71    1.23
   2  -4  11    5.51    1.27
   2   4  11    3.77    1.20
   2   4  12   -0.10    0.83
   2  -4  12    0.47    0.45
   2  -4  13    1.85    0.82
   2   4  13    0.50    0.65
   2   4  14   -0.62    0.53
   2   4  15   33.34    3.80
   2   4  16   15.12    2.60
   2  -4  17    0.64    0.60
   2   4  17    0.51    0.69
   2  -4  18    0.40    0.75
   2   4  18   -0.97    0.96
   2   4  19    0.44    0.86
   2  -4  19    1.09    0.96
   2  -4  20    4.61    1.46
   2   4  20    2.62    0.97
   2   4  21   -0.57    1.01
   2  -4  21    0.55    0.85
   2   4  22   -0.29    1.02
   2  -4  22    0.30    0.92
  -2  -5  22    0.74    0.80
  -2   5  22    0.11    0.87
  -2  -5  21    4.69    1.67
  -2   5  21    4.17    1.90
  -2   5  20    2.04    1.45
  -2  -5  20    0.76    0.76
  -2   5  19   10.46    2.57
  -2   5  18   22.38    3.50
  -2   5  17    2.44    1.19
   2   5 -17    1.65    0.39
  -2   5  16    8.94    2.19
   2   5 -16   11.31    1.05
  -2  -5  15   18.70    1.93
  -2   5  15   19.27    1.82
  -2   5  15   20.37    3.02
  -2  -5  14   10.60    1.38
  -2   5  14   11.74    2.23
  -2   5  14    8.79    1.31
  -2   5  13    1.03    0.84
  -2   5  13    0.45    0.37
  -2  -5  13    0.34    0.28
  -2  -5  12   23.44    1.80
  -2   5  12   21.14    2.89
  -2   5  12   19.37    1.73
  -2   5  11    9.04    1.86
   2  -5 -11   11.73    1.66
  -2  -5  11   10.13    1.12
  -2   5  11   10.98    1.29
   2  -5 -10    0.66    0.46
  -2   5  10    1.36    0.93
  -2   5  10    0.05    0.22
  -2  -5  10    0.71    0.31
  -2   5   9    2.57    1.07
  -2   5   9    2.48    0.62
  -2  -5   9    2.00    0.45
   2  -5  -9    3.08    0.82
  -2   5   8    0.31    0.59
   2  -5  -8    0.82    0.44
  -2  -5   8    0.24    0.17
  -2   5   8    0.50    0.37
  -2   5   7    1.44    0.80
   2  -5  -7    0.75    0.44
   2  -5  -6    1.71    0.65
  -2   5   6    2.66    0.86
  -2   5   5   87.59    4.95
   2  -5  -5   87.42    4.31
   2   5  -4    0.77    0.18
   2  -5  -4    1.28    0.69
  -2   5   3  273.29    8.23
   2   5  -3  268.00    4.02
  -2  -5   3  281.64    8.71
  -2   5   3  288.00    8.58
   2  -5  -3  280.27    7.96
   2  -5  -2    8.75    1.45
  -2  -5   2   10.67    1.63
  -2   5   2   11.30    1.67
  -2   5   2   10.87    1.72
  -2   5   1  108.63    5.07
  -2  -5   1  114.53    5.43
   2  -5  -1  113.57    5.22
   2  -5   0    3.10    0.92
  -2  -5   0    1.98    0.64
  -2   5   0    1.49    0.67
   2   5   0    3.27    1.11
   2  -5   1   16.12    2.02
  -2   5  -1   11.67    1.64
  -2  -5  -1   17.84    2.12
   2  -5   1   16.69    1.91
   2   5   1   16.34    2.04
   2   5   2    2.14    0.78
   2  -5   2    1.26    0.69
  -2  -5  -2    0.92    0.55
  -2   5  -2    0.63    0.49
   2  -5   2    2.67    0.82
  -2   5  -3    0.09    0.41
   2   5   3    0.64    0.46
   2  -5   3   -0.22    0.33
   2   5   4   94.15    5.28
   2  -5   4   97.65    4.79
  -2   5  -4   93.15    4.52
   2  -5   5    3.68    0.98
   2   5   5    2.13    0.85
  -2   5  -5    3.35    0.86
  -2   5  -6   53.17    3.36
  -2  -5  -6   55.01    3.63
   2   5   6   48.76    3.96
   2   5   7   17.44    2.38
  -2  -5  -7   20.30    2.22
  -2   5  -7   20.46    2.06
  -2  -5  -8  130.37    5.63
  -2   5  -8  117.10    4.86
   2   5   8  115.80    6.28
  -2   5  -8  121.04    2.95
  -2   5  -9   31.77    1.46
  -2  -5  -9   32.16    2.88
   2   5   9   33.81    3.52
   2  -5   9   35.39    3.20
  -2   5 -10    1.27    0.33
   2  -5  10    0.75    0.52
   2   5  10    0.74    0.67
  -2  -5 -10    1.71    0.76
  -2   5 -11    4.61    0.54
   2  -5  11    2.99    1.03
   2   5  11    6.42    1.64
   2  -5  12   65.90    4.67
   2   5  12   56.29    4.85
  -2   5 -12   65.41    1.82
   2   5  13    9.26    2.09
   2  -5  13    8.83    1.82
   2   5  14   -0.69    0.93
   2   5  15    1.17    0.62
   2   5  16    0.95    1.03
   2   5  17   15.05    2.91
   2   5  18    1.25    0.75
   2   5  19    1.51    0.71
   2  -5  19    2.81    1.45
   2  -5  20    3.22    1.55
   2   5  20    0.82    0.67
   2  -5  21   10.15    2.47
   2   5  21    5.23    2.26
  -2   6  21   32.79    4.73
  -2   6  20    1.56    1.37
  -2   6  19   -0.47    0.88
  -2   6  18    5.30    2.03
  -2   6  17    0.23    0.89
  -2   6  16    6.98    2.10
  -2  -6  15   26.05    2.27
  -2   6  15   26.82    3.75
  -2  -6  14  109.53    4.38
  -2   6  14  105.45    7.16
  -2   6  13   19.20    3.06
  -2  -6  13   21.54    1.82
  -2   6  12   45.85    4.52
  -2  -6  12   45.46    2.50
  -2   6  11  181.82    8.77
  -2   6  11  175.28    5.38
  -2  -6  11  182.37    4.68
  -2   6  10  151.30    4.89
  -2  -6  10  137.06    3.70
   2  -6 -10  141.01    6.06
  -2   6  10  141.39    7.56
  -2   6   9   23.68    3.05
   2  -6  -9   25.03    2.53
  -2  -6   9   24.90    1.42
   2  -6  -8    3.96    1.05
  -2   6   8    5.39    1.50
  -2   6   7    4.10    1.34
   2  -6  -7    4.27    1.06
   2  -6  -6   44.39    3.40
  -2   6   6   40.49    3.72
   2   6  -5   78.41    1.88
  -2   6   5   76.42    5.07
   2  -6  -5   84.02    4.70
  -2   6   4    4.44    1.17
   2   6  -4    6.62    0.69
  -2  -6   4    7.21    1.57
   2  -6  -4    6.47    1.31
  -2   6   4    7.37    1.50
  -2   6   3   36.45    3.23
   2  -6  -3   37.55    3.27
  -2   6   3   38.54    3.46
   2   6  -3   35.29    1.81
  -2   6   2  101.68    5.34
   2   6  -2  103.28    3.30
  -2   6   2   98.72    5.51
   2  -6  -2   98.45    5.30
   2  -6  -1    0.53    0.33
  -2   6   1    0.72    0.42
   2  -6   0   16.96    2.25
  -2   6   0   14.61    1.94
   2  -6   1   75.27    4.78
  -2   6  -1   75.98    4.45
   2   6   1   77.48    5.04
  -2  -6  -2    3.26    1.02
   2  -6   2    8.11    1.61
  -2   6  -2    7.02    1.41
   2   6   2    7.30    1.53
   2  -6   3   41.73    3.63
  -2   6  -3   35.45    3.00
   2   6   3   39.84    3.66
  -2  -6  -3   39.02    3.37
  -2  -6  -4   58.76    4.10
  -2   6  -4   50.88    3.55
   2   6   4   48.99    4.14
  -2   6  -5    6.33    1.26
   2   6   5    5.36    1.35
  -2  -6  -5    8.00    1.54
   2   6   6   25.84    3.09
  -2  -6  -6   24.70    2.69
  -2   6  -6   30.54    2.70
   2   6   7    7.51    1.71
  -2   6  -7    4.80    1.07
  -2  -6  -7    7.51    1.52
  -2  -6  -8    1.95    0.77
   2   6   8    1.33    0.87
   2  -6   8    0.85    0.52
  -2   6  -8    0.63    0.53
  -2   6  -9   17.22    2.00
   2   6   9   16.10    2.62
   2  -6   9   11.06    1.83
  -2   6  -9   15.74    1.16
   2  -6  10  173.25    7.43
   2   6  10  164.61    8.46
  -2   6 -10  173.14    3.73
   2  -6  11    0.20    0.46
  -2   6 -11    0.57    0.24
   2   6  11    1.34    1.10
  -2   6 -12   -0.10    0.13
   2  -6  12    0.83    0.73
   2   6  12   -0.70    0.82
   2   6  13    2.07    1.20
   2  -6  13    1.63    1.11
  -2   6 -13    0.37    0.22
   2   6  14  125.26    8.05
  -2   6 -14  118.29    2.32
   2   6  15   88.25    7.01
   2   6  16   37.11    4.66
   2   6  17   21.62    3.68
   2   6  18    3.32    1.42
   2   6  19   36.98    5.08
   2   6  20    0.20    1.40
  -2   7  21   11.74    3.00
  -2   7  20   39.11    5.42
  -2   7  19   12.18    3.05
  -2   7  18    0.59    0.85
  -2   7  17    8.48    2.30
  -2   7  16   22.71    3.73
  -2   7  15    4.61    1.69
  -2   7  14   23.23    3.53
  -2   7  13    5.24    1.55
  -2  -7  13    9.97    1.21
  -2   7  12   20.30    3.20
  -2  -7  12   18.89    1.53
  -2   7  11  116.38    7.47
  -2  -7  11  107.97    3.36
  -2   7  10  140.77    8.15
  -2   7   9    0.48    0.76
   2  -7  -8   17.19    2.28
  -2   7   8   18.38    2.82
  -2   7   7   12.89    2.32
   2  -7  -7   13.81    2.07
   2   7  -6    9.18    0.70
   2  -7  -6    9.29    1.70
  -2   7   6    9.51    1.96
  -2   7   5   24.93    3.14
   2  -7  -5   32.88    3.22
   2   7  -5   33.90    1.60
  -2  -7   5   35.17    3.78
   2  -7  -4    7.36    1.55
   2   7  -4    7.57    0.89
  -2   7   4    8.84    1.70
  -2   7   4    7.31    1.65
  -2  -7   4    6.98    1.63
  -2   7   3   43.85    3.76
   2  -7  -3   47.80    4.00
  -2  -7   3   43.80    4.06
  -2   7   3   45.05    4.08
   2   7  -3   45.49    2.36
  -2  -7   2    8.56    1.79
   2  -7  -2    6.43    1.49
   2   7  -2    6.64    0.97
  -2   7   2    5.60    1.40
  -2   7   1   51.25    3.98
   2  -7  -1   62.12    4.64
  -2  -7   1   53.21    4.39
  -2   7   0   16.91    2.29
   2  -7   0   14.63    2.37
  -2  -7   0   17.35    2.47
  -2   7  -1    2.36    0.92
  -2  -7  -1    0.88    0.42
   2   7   1    1.88    0.81
   2  -7   1    1.55    0.93
  -2  -7  -2   97.63    5.84
  -2   7  -2   87.47    5.13
   2   7   2   90.48    5.88
   2  -7   2   93.00    5.82
  -2   7  -3   36.71    3.22
   2  -7   3   35.77    3.20
   2   7   3   35.30    3.76
   2  -7   3   40.80    3.90
  -2  -7  -3   36.57    3.56
  -2  -7  -4   38.53    3.62
  -2   7  -4   37.24    3.22
   2   7   4   40.77    4.10
   2  -7   4   38.38    3.32
   2  -7   4   45.20    4.17
  -2  -7  -5   26.19    2.98
  -2   7  -5   21.50    2.43
   2  -7   5   27.33    2.85
   2   7   5   19.29    2.77
   2  -7   6   17.41    2.38
  -2  -7  -6   15.99    2.30
  -2   7  -6   13.47    1.93
   2   7   6   14.26    2.51
   2   7   7   11.30    2.28
   2  -7   7   14.97    2.17
  -2   7  -7   11.71    1.78
   2  -7   8    6.04    1.40
  -2   7  -8    7.75    1.39
   2   7   8    7.92    1.89
   2  -7   9   13.54    2.16
  -2   7  -9   14.79    1.95
   2   7   9   14.03    2.55
   2   7  10    4.09    1.44
   2  -7  10    5.58    1.42
   2   7  11   11.55    2.49
  -2   7 -11   11.54    1.06
   2  -7  11   10.60    1.99
   2   7  12    0.00    0.92
   2  -7  12   -0.69    0.96
  -2   7 -12    0.32    0.23
  -2   7 -13   71.71    2.46
   2   7  13   63.50    5.99
   2   7  14   39.70    4.82
   2   7  15   18.13    3.44
   2   7  16   13.39    3.06
   2   7  17    1.93    1.06
   2   7  18   -0.84    0.65
   2   7  19    2.21    1.25
  -2   8  20   13.83    3.42
  -2   8  19    5.47    2.04
  -2   8  18    3.55    1.48
  -2   8  17    9.38    2.74
  -2   8  16    0.19    1.07
  -2   8  15    0.64    0.93
  -2   8  14    0.94    0.76
  -2   8  13    1.48    1.42
  -2   8  12    2.90    1.25
  -2   8  11   62.61    5.89
  -2   8  10   23.66    3.54
  -2   8   9    0.42    0.53
  -2   8   8    2.98    1.26
  -2   8   7    6.14    1.73
   2   8  -6    8.17    0.82
  -2   8   6    8.93    2.03
   2   8  -5   13.68    1.23
  -2   8   5   13.21    2.56
  -2   8   5   15.60    2.51
   2  -8  -4    0.72    0.88
  -2   8   4    1.39    0.88
   2   8  -4    0.64    0.22
  -2   8   4    0.70    0.51
  -2   8   3   14.05    2.31
   2  -8  -3   12.09    2.16
  -2   8   3   10.61    2.16
   2   8  -3   14.12    1.45
  -2  -8   2   16.65    2.66
   2   8  -2   15.44    1.63
   2  -8  -2   12.85    2.24
  -2   8   2   10.07    1.93
   2  -8  -1    8.49    1.94
   2   8  -1    7.76    1.23
  -2   8   1    9.06    1.87
  -2  -8   1    5.66    1.60
   2  -8   0   11.74    2.22
  -2   8   0   13.29    2.17
  -2  -8   0   11.86    2.22
   2  -8   1   15.79    2.52
  -2   8  -1   16.54    2.37
  -2  -8  -1   15.43    2.49
   2   8   2    3.44    1.32
  -2   8  -2    1.44    0.76
   2  -8   2    2.95    1.03
   2  -8   3  134.43    7.54
  -2   8  -3  124.95    6.37
   2   8   3  134.09    7.86
  -2   8  -4   16.02    2.30
   2   8   4   14.25    2.78
   2  -8   5   13.27    2.12
  -2   8  -5   13.73    2.06
   2   8   5   11.59    2.34
   2  -8   6   16.95    2.41
   2   8   6   16.52    2.76
  -2   8  -6   12.28    1.90
  -2   8  -7   56.54    4.04
   2   8   7   50.72    5.10
   2  -8   7   58.35    4.45
  -2   8  -8   10.02    1.68
   2   8   8   10.19    2.20
   2  -8   8   10.52    1.95
   2   8   9   11.29    2.42
  -2   8  -9   12.77    1.85
   2  -8   9   11.45    2.07
  -2   8 -10   14.13    1.98
   2   8  10   16.73    3.16
   2  -8  10   11.53    2.10
   2   8  11    8.38    2.31
   2  -8  11    7.09    1.70
   2   8  12   30.84    4.23
   2   8  13   30.02    4.38
   2   8  14   -0.10    0.96
   2   8  15    6.94    2.08
   2   8  16   30.19    4.73
   2   8  17    1.49    1.49
   2   8  18    7.23    2.54
  -2   9  18   -1.19    1.11
  -2   9  17    4.70    1.98
  -2   9  16   -1.44    1.39
  -2   9  15    8.05    2.62
  -2   9  14    0.55    0.86
  -2   9  13   21.24    3.81
  -2   9  12    6.48    2.37
  -2   9  11    6.90    2.21
  -2   9  10    9.56    2.34
  -2   9   9   34.58    4.50
  -2   9   8   -0.18    0.57
  -2   9   7    7.10    2.02
  -2   9   6   -0.64    0.89
   2   9  -6    0.61    0.24
  -2   9   6    0.71    0.70
  -2   9   5   88.33    6.81
  -2   9   5   93.43    6.38
   2   9  -5   87.84    3.46
   2   9  -4    5.52    0.98
  -2   9   4    5.54    1.75
  -2   9   4    4.16    1.33
   2   9  -3   66.04    3.46
  -2   9   3   63.34    5.12
  -2   9   2  102.11    6.44
   2   9  -2  103.10    4.63
  -2   9   1   64.59    5.08
   2   9  -1   66.45    3.85
   2   9   0   64.93    3.95
  -2   9   0   63.60    4.96
  -2   9  -1   36.42    3.76
  -2   9  -2   13.13    2.22
   2   9   2   18.17    3.14
  -2   9  -3  351.83   11.26
   2   9   3  341.68   13.42
  -2   9  -4  165.24    7.58
   2   9   4  165.31    9.34
  -2   9  -5  395.29   11.61
   2   9   5  388.58   14.63
  -2   9  -6   90.08    5.46
   2  -9   6  104.48    6.11
   2   9   6   89.18    7.11
   2   9   7   14.70    2.91
   2  -9   7   14.91    2.37
  -2   9  -7   13.38    2.07
  -2   9  -8    6.66    1.43
   2  -9   8    4.29    1.27
   2   9   8    6.37    2.18
  -2   9  -9   10.94    1.86
   2   9   9   14.81    3.06
   2   9  10    4.25    1.66
  -2   9 -10    4.34    1.08
   2   9  11    2.38    1.07
   2   9  12   12.76    2.98
   2   9  13    8.13    2.48
   2   9  14    2.40    1.40
   2   9  15    0.99    1.16
   2   9  16    6.57    2.31
   2   9  17   22.23    4.32
  -2  10  17   17.20    3.82
  -2  10  16    2.37    1.22
  -2  10  15    9.83    2.92
  -2  10  14    2.48    1.85
  -2  10  13    8.04    2.46
  -2  10  12   19.62    3.84
  -2  10  11   33.88    4.85
  -2  10  10    2.69    1.77
  -2  10   9    3.60    1.79
  -2  10   8   16.33    3.02
  -2  10   8   15.52    3.13
   2  10  -7    6.52    0.80
  -2  10   7    7.59    2.14
  -2  10   7    8.21    2.27
   2  10  -6    1.30    0.47
  -2  10   6    0.55    0.77
  -2  10   6    1.46    1.19
   2  10  -5   72.61    3.40
  -2  10   5   67.07    5.75
  -2  10   5   71.11    6.54
   2  10  -4    2.98    0.82
  -2  10   4    1.33    1.17
   2  10  -3    1.61    0.68
  -2  10   3    0.61    0.71
  -2  10   2   58.93    5.16
   2  10  -2   60.38    3.79
   2  10  -1   47.61    3.54
  -2  10   1   47.74    4.60
   2  10   0    0.36    0.55
  -2  10   0    0.48    0.87
  -2  10  -1    6.09    1.59
   2  10   1    7.51    1.53
  -2  10  -2  103.48    6.53
   2  10   3   71.97    6.53
  -2  10  -3   71.59    5.38
  -2  10  -4    1.79    0.85
   2  10   4    2.88    1.57
  -2  10  -5    2.59    1.13
   2  10   5    0.43    0.62
  -2  10  -6    3.10    1.11
   2  10   6    5.03    1.91
   2  10   7   24.94    4.06
  -2  10  -7   23.13    2.81
   2  10   8   27.50    4.26
  -2  10  -8   29.46    3.15
   2  10   9   19.45    3.77
  -2  10  -9   25.16    2.90
  -2  10 -10    2.36    1.02
   2  10  10    0.23    1.18
   2  10  11    3.87    1.70
   2  10  12   28.22    4.58
   2  10  13    6.78    2.44
   2  10  14    2.69    1.52
   2  10  15    5.68    2.04
   2  10  16    1.47    1.69
  -2  11  15    4.53    1.87
  -2  11  14    9.68    3.00
  -2  11  13    6.91    2.60
  -2  11  12   -0.88    0.92
  -2  11  11    9.46    2.70
  -2  11  10    1.32    1.33
  -2  11   9   -0.99    1.21
  -2  11   9   -1.05    1.15
  -2  11   8    3.17    1.65
  -2  11   8    0.39    0.66
  -2  11   7   -0.08    0.95
  -2  11   7    1.36    1.12
  -2  11   6   -0.03    0.95
   2  11  -6    1.02    0.48
  -2  11   6    0.67    0.97
  -2  11   5    2.06    1.40
   2  11  -5    0.99    0.49
  -2  11   4   38.87    4.56
   2  11  -4   43.85    3.09
   2  11  -3    0.34    0.54
  -2  11   3    0.07    0.72
  -2  11   2    5.21    1.59
   2  11  -2    9.24    1.63
  -2  11   1   -0.66    1.03
   2  11  -1    1.25    0.78
  -2  11   0    3.58    1.31
   2  11   0    4.60    1.25
   2  11   1   15.28    2.25
  -2  11  -1   14.64    2.67
   2  11   2   19.26    2.62
  -2  11  -2   18.29    2.97
  -2  11  -3   -0.05    0.44
  -2  11  -4    9.54    2.07
   2  11   4   12.95    3.09
  -2  11  -5    9.38    1.97
   2  11   5   13.38    3.19
   2  11   6   23.08    4.10
  -2  11  -6   16.82    2.61
   2  11   7    5.11    1.92
  -2  11  -7    7.70    1.69
  -2  11  -8    1.69    0.95
   2  11   8    2.84    1.87
   2  11   9    9.47    3.01
  -2  11  -9   10.90    1.99
   2  11  10   22.95    4.41
  -2  11 -10   20.83    2.64
   2  11  11   11.13    3.16
   2  11  12    1.58    1.67
   2  11  13    1.17    1.33
   2  11  14    2.08    1.58
  -2  12  13    3.85    2.00
  -2  12  12    2.06    1.51
  -2  12  12    0.19    1.06
  -2  12  11    4.98    2.13
  -2  12  11    3.93    1.89
  -2  12  10    2.45    1.62
  -2  12  10   -0.71    0.68
  -2  12   9    1.00    1.13
  -2  12   9   -0.25    0.70
  -2  12   8   -0.60    1.01
  -2  12   8    1.84    1.53
  -2  12   7    0.88    0.93
  -2  12   7    1.62    1.20
  -2  12   6    7.03    2.00
  -2  12   5    9.40    2.43
  -2  12   4    1.20    1.33
  -2  12   3   11.76    2.61
   2  12  -3   15.12    2.06
  -2  12   2    0.73    0.78
   2  12  -2    1.24    0.82
   2  12  -1    5.38    1.36
  -2  12   1    5.48    1.73
  -2  12   0    1.10    0.76
   2  12   0    2.25    1.03
   2  12   1   -0.27    0.74
  -2  12  -1    1.12    1.15
  -2  12  -2    1.40    1.13
   2  12   2    0.73    0.76
   2  12   3   -0.69    0.44
  -2  12  -3   -0.60    1.10
  -2  12  -4    3.54    1.36
   2  12   5    6.41    2.06
  -2  12  -5    5.33    1.65
  -2  12  -6   27.20    3.79
   2  12   6    2.37    1.58
   2  12   7    0.05    1.29
  -2  12  -7    0.39    0.60
  -2  12  -8   -0.01    0.68
   2  12   8    0.58    1.27
  -2  12  -9    1.48    0.59
   2  12   9   -1.26    1.90
  -2  12 -10   13.25    2.20
   2  12  10   12.82    3.36
   2  12  11    1.09    1.31
  -2  13  10    1.97    1.47
  -2  13  10    1.78    1.83
  -2  13   9    1.44    0.75
  -2  13   9   -0.20    1.47
  -2  13   8    7.06    2.47
  -2  13   7   38.34    5.18
  -2  13   6   28.00    4.40
  -2  13   5    6.38    2.28
  -2  13   4    6.24    2.19
  -2  13   3    1.00    1.07
  -2  13   2    0.24    0.79
  -2  13   1    4.52    1.79
   2  13   0   29.87    3.42
  -2  13   0   30.04    4.18
   2  13   1   30.93    3.60
  -2  13  -1   27.50    3.89
   2  13   2    9.31    2.06
  -2  13  -2    7.70    1.79
  -2  13  -3    1.83    1.25
   2  13   3    1.74    1.06
  -2  13  -4    1.20    0.88
   2  13   4    0.45    0.74
   2  13   5    3.03    1.35
  -2  13  -5    2.62    1.12
  -2  13  -6   27.74    3.58
  -2  13  -7    9.29    2.06
   2  13   7   12.22    3.43
  -2  13  -8    2.86    1.08
   2  13   8    2.06    1.78
  -2  14   8   13.87    3.37
  -2  14   7    0.41    0.99
  -2  14   6    0.47    0.92
  -2  14   5   18.30    3.56
  -2  14   4    5.45    2.27
  -2  14   3    1.78    1.19
  -2  14   2    5.16    1.85
  -2  14   1   -0.01    1.10
  -2  14   0    8.54    2.43
  -2  14  -1    1.14    1.60
  -2  14  -2    1.46    1.32
  -2  14  -3   -0.97    1.29
  -2  14  -4   30.02    3.99
   2  14   4   24.85    3.66
   2  14   5    1.45    1.25
  -2  14  -5    2.30    1.32
   2  14   6   -0.08    0.97
   2  14   7   -0.54    1.07
  -2  15   4    1.19    0.82
  -2  15   3    5.68    2.15
  -2  15   2    1.47    1.67
  -2  15   1   24.32    4.20
  -2  15   0    3.76    2.05
  -2  15  -1    0.82    0.79
  -3   0  24    0.80    1.04
  -3   0  23    6.25    1.63
  -3   0  22    1.48    0.98
  -3   0  21    8.81    1.92
  -3   0  20   -1.12    0.61
  -3   0  19   13.41    2.23
  -3   0  18   -0.94    0.92
  -3   0  17   53.87    4.00
  -3   0  16    0.28    0.47
  -3   0  15    0.06    0.38
  -3   0  14    0.09    0.36
   3   0 -14    0.17    0.32
   3   0 -13    1.61    0.42
  -3   0  13    1.71    0.60
  -3   0  12   -0.32    0.35
   3   0 -12   -0.08    0.21
   3   0 -11   18.61    1.43
  -3   0  11   18.82    1.79
   3   0 -10   -0.04    0.23
  -3   0  10   -0.17    0.30
   3   0  -9    1.77    0.41
  -3   0   9    2.60    0.64
  -3   0   8    0.13    0.23
   3   0  -8    0.08    0.22
  -3   0   7  198.05    4.43
   3   0  -7  188.18    4.37
  -3   0   6    0.25    0.24
   3   0  -6   -0.19    0.22
  -3   0   5   86.60    3.40
   3   0  -5   88.04    2.86
  -3   0   5   85.17    2.34
   3   0  -4    0.07    0.22
  -3   0   4    0.12    0.20
  -3   0   4    0.12    0.14
   3   0  -3   74.84    2.57
  -3   0   3   79.10    3.19
   3   0  -3   66.73    2.88
  -3   0   3   75.32    1.53
   3   0  -2    0.18    0.31
  -3   0   2    0.28    0.27
  -3   0   1   53.53    2.53
   3   0  -1   54.19    2.66
   3   0   0   -0.08    0.19
  -3   0   0   -1.45    0.45
  -3   0  -1  255.91    5.50
   3   0   1  254.07    3.06
   3   0   1  250.41    5.82
  -3   0  -2   -0.01    0.24
   3   0   2    0.07    0.12
   3   0   2    0.04    0.23
   3   0   3  341.07    4.79
   3   0   3  351.91    7.23
   3   0   4    0.59    0.33
   3   0   4    0.29    0.22
   3   0   5  636.68    8.06
   3   0   5  712.01   11.07
   3   0   6    0.71    0.47
   3   0   7    2.28    0.63
   3   0   8    0.63    0.53
   3   0   9  603.66   10.33
   3   0  10    1.05    0.69
   3   0  11    1.36    0.58
   3   0  12   -0.30    0.65
   3   0  13    2.61    0.31
   3   0  13    3.00    0.91
   3   0  14    0.03    0.53
   3   0  15   23.28    2.70
   3   0  16   -0.21    0.41
   3   0  17   54.39    4.48
   3   0  18    0.90    0.84
   3   0  19   38.59    4.08
   3   0  20   -0.11    0.71
   3   0  21    0.78    1.03
   3   0  22    0.56    0.75
  -3   1  24    2.32    1.46
  -3  -1  24   -0.27    0.77
  -3   1  23    6.50    1.86
  -3  -1  23    3.81    1.48
  -3  -1  22   27.90    3.48
  -3   1  22   20.50    3.22
  -3   1  21    1.75    1.16
  -3  -1  21    1.91    0.90
  -3   1  20    2.29    1.25
  -3  -1  20    1.06    0.73
  -3   1  19   32.01    3.53
  -3  -1  19   31.51    3.31
  -3  -1  18    4.08    1.28
  -3   1  18    3.46    1.15
  -3  -1  17   21.09    2.47
  -3   1  17   24.59    2.80
  -3   1  16    3.19    0.89
   3   1 -16    5.38    0.76
  -3  -1  16    3.73    1.11
   3   1 -15    7.91    0.92
  -3   1  15    7.52    1.26
  -3  -1  15    6.84    1.31
  -3  -1  14    3.27    0.95
   3   1 -14    2.20    0.54
  -3   1  14    2.94    0.83
   3   1 -13   -0.14    0.19
  -3  -1  13    0.22    0.31
  -3   1  13   -0.02    0.40
  -3  -1  12    1.01    0.51
   3   1 -12    0.02    0.25
  -3   1  12    1.56    0.67
   3   1 -11   66.86    2.69
  -3   1  11   67.23    3.55
   3  -1 -11   61.43    2.68
  -3  -1  11   73.85    3.56
   3  -1 -10    0.24    0.27
  -3   1  10    0.29    0.36
   3   1 -10    0.03    0.22
  -3  -1  10    0.29    0.31
  -3   1   9  124.50    4.30
  -3  -1   9  120.14    4.06
   3   1  -9  120.20    3.57
   3  -1  -9  125.72    3.58
   3  -1  -8  360.73    6.01
   3   1  -8  357.64    6.04
  -3   1   8  365.68    6.91
  -3   1   7  131.38    3.85
   3  -1  -7  127.93    3.57
  -3   1   6   83.17    2.81
   3  -1  -6   83.90    2.84
  -3  -1   6   85.41    3.09
  -3  -1   5  280.15    5.40
  -3   1   5  279.19    4.72
  -3   1   5  275.09    6.73
   3  -1  -5  288.32    5.11
  -3   1   4   67.29    3.30
   3  -1  -4   68.61    1.87
  -3   1   4   68.12    2.14
  -3  -1   4   68.60    2.60
   3  -1  -4   73.64    2.55
   3  -1  -3    2.93    0.33
  -3   1   3    3.13    0.43
  -3   1   3    2.66    0.65
   3  -1  -3    3.45    0.58
  -3  -1   3    3.83    0.61
   3   1  -3    1.82    0.41
  -3  -1   2  414.53    6.05
   3  -1  -2  409.51    7.79
   3  -1  -2  404.20    3.12
  -3   1   2  414.57    7.98
   3  -1  -2  424.19    5.99
  -3   1   2  414.21    4.11
  -3  -1   2  411.58    5.10
   3   1  -2  429.62    6.47
   3  -1  -1  374.95    7.68
  -3  -1   1  391.91    5.88
   3  -1  -1  409.71    5.74
   3   1  -1  372.00    6.31
  -3   1   1  394.84    7.68
  -3  -1   1  382.81    4.56
  -3  -1   0 1632.21   12.03
  -3  -1   0 1636.42    9.00
   3   1   0 1634.95   13.21
   3  -1   0 1619.33   15.87
  -3   1   0 1689.38   15.81
   3  -1   0 1613.64   11.34
   3   1   0 1643.72   10.18
   3   1   1  660.64    8.62
  -3   1  -1  668.41    9.94
  -3  -1  -1  671.60    5.91
   3  -1   1  670.71   10.40
   3  -1   1  675.19    7.17
   3   1   1  651.57    6.97
   3  -1   2    3.39    0.80
  -3   1  -2    3.06    0.70
  -3  -1  -2    3.48    0.48
   3   1   2    4.37    0.63
   3   1   2    3.72    0.69
   3  -1   2    4.66    0.65
   3   1   3  277.63    6.05
  -3   1  -3  269.34    6.27
   3   1   3  271.64    5.06
  -3  -1  -3  268.47    4.50
   3  -1   3  261.44    4.27
   3   1   4    0.75    0.20
  -3   1  -4    0.60    0.37
   3  -1   4    1.44    0.40
  -3  -1  -4    0.53    0.25
   3   1   4    0.70    0.40
   3   1   5  242.07    5.37
  -3  -1  -5  259.67    5.23
   3  -1   5  248.00    3.95
   3   1   6  239.86    5.75
   3  -1   6  241.26    3.81
  -3  -1  -6  241.76    5.46
   3  -1   6  238.91    5.38
   3   1   7  102.96    4.00
   3  -1   7  102.81    2.41
  -3  -1  -7  103.75    3.81
   3  -1   7  100.69    3.76
   3   1   8  181.96    5.59
   3  -1   8  186.39    5.43
   3  -1   8  180.45    3.06
   3  -1   9   13.06    1.82
   3   1   9    9.78    1.37
   3  -1   9   10.46    0.69
   3  -1   9    8.79    1.30
   3  -1  10    0.49    0.52
   3  -1  10    0.31    0.13
   3   1  10    0.81    0.51
   3  -1  10    0.48    0.42
   3  -1  11   39.72    1.13
   3  -1  11   49.91    3.74
   3   1  11   48.26    3.36
   3  -1  11   42.60    3.04
   3  -1  12   50.00    3.89
   3   1  12   42.66    3.31
   3  -1  12   48.73    3.42
   3   1  13   43.23    3.49
   3  -1  13   47.67    3.51
   3   1  14    0.92    0.43
   3  -1  14    1.20    0.83
   3   1  15   30.31    3.24
   3  -1  15   29.88    3.04
   3   1  16    2.17    1.22
   3  -1  16    0.18    0.66
   3  -1  17    4.39    1.29
   3   1  17    3.94    1.46
   3   1  18    1.29    0.90
   3  -1  18    4.19    1.42
   3   1  19   15.32    2.68
   3  -1  19   14.67    2.55
   3  -1  20    3.35    1.16
   3   1  20    5.66    1.84
   3   1  21    1.79    0.82
   3  -1  21    2.13    1.07
   3   1  22   -1.21    1.07
   3  -1  22    0.67    0.78
  -3  -2  23    0.60    0.67
  -3   2  23    1.06    0.84
  -3  -2  22    8.04    1.96
  -3   2  22    6.95    1.92
  -3   2  21    4.15    1.40
  -3  -2  21    2.10    1.18
  -3  -2  20   25.70    3.17
  -3   2  20   28.98    3.62
  -3   2  19    0.24    0.62
  -3  -2  19    0.22    0.54
  -3   2  18   28.83    3.30
  -3  -2  18   29.57    3.11
  -3   2  17   33.09    3.42
   3   2 -17   39.95    2.00
  -3  -2  17   38.29    3.42
  -3   2  16    3.28    1.01
   3   2 -16    2.00    0.49
  -3  -2  16    2.18    0.92
  -3   2  15   10.81    1.67
   3   2 -15    8.46    0.90
  -3  -2  15   10.61    1.72
   3   2 -14   17.39    1.39
  -3  -2  14   15.85    2.03
  -3   2  14   16.87    2.17
  -3   2  13    1.96    0.71
   3   2 -13    0.85    0.36
  -3   2  13    1.37    0.41
  -3  -2  13    3.08    0.89
  -3   2  12   38.08    2.97
   3   2 -12   35.09    1.99
  -3   2  12   33.26    2.15
   3   2 -11    5.23    0.76
  -3   2  11    5.29    1.08
  -3   2  11    4.78    0.82
  -3   2  10   62.86    3.50
  -3   2  10   64.45    2.85
   3  -2 -10   66.84    3.32
  -3   2   9   33.74    2.04
  -3   2   9   36.86    2.55
   3  -2  -9   38.79    2.36
  -3   2   8   25.24    2.03
   3  -2  -8   29.33    1.92
  -3   2   8   27.00    1.78
   3  -2  -8   28.04    1.71
   3  -2  -7    5.24    0.75
   3  -2  -7    5.43    0.75
  -3   2   7    4.55    0.81
  -3   2   7    4.43    0.73
  -3   2   6   33.33    2.09
   3  -2  -6   34.55    1.82
  -3  -2   6   35.00    1.67
  -3   2   6   33.95    1.91
   3  -2  -6   32.62    1.77
  -3   2   5   99.97    3.46
   3  -2  -5   88.34    3.00
   3  -2  -5  103.78    2.91
  -3   2   5   95.56    3.15
  -3   2   5  102.96    4.54
  -3  -2   5   99.90    2.61
  -3   2   4  101.33    3.18
   3  -2  -4  104.15    2.78
  -3  -2   4  107.48    2.55
  -3   2   4  104.82    4.48
   3  -2  -4  117.63    3.24
  -3   2   4  109.14    3.48
   3  -2  -3  208.04    3.82
   3  -2  -3  210.33    4.32
  -3  -2   3  204.77    3.31
  -3   2   3  197.18    6.08
   3   2  -3  198.74    3.59
  -3   2   3  206.11    4.51
   3  -2  -2    0.51    0.38
   3   2  -2    0.35    0.19
   3  -2  -2    0.95    0.28
  -3   2   2    0.70    0.51
   3  -2  -2    0.17    0.19
  -3   2   2    0.44    0.26
  -3  -2   2    0.52    0.22
  -3  -2   2    0.51    0.14
   3   2  -1   13.47    1.07
   3  -2  -1   16.03    1.73
  -3   2   1   14.80    1.66
  -3   2   1   13.24    1.11
   3  -2  -1   14.01    1.11
   3  -2  -1   13.02    1.02
  -3  -2   1   12.70    1.17
   3   2   0  314.44    5.30
   3  -2   0  334.48    5.14
  -3   2   0  325.34    5.37
  -3   2   0  321.28    7.60
  -3  -2   0  315.48    5.71
   3  -2   0  314.76    5.31
   3   2   0  316.73    6.03
   3  -2   0  301.79    7.44
  -3   2  -1  656.06   10.75
   3   2   1  662.15    7.96
  -3   2  -1  677.21    7.64
   3  -2   1  675.70    7.17
   3   2   1  667.22    8.98
  -3  -2  -1  656.58    8.07
  -3  -2  -2   54.74    2.34
  -3   2  -2   55.48    2.17
   3  -2   2   58.49    2.05
  -3   2  -2   57.01    3.14
   3   2   2   62.12    2.57
   3   2   2   55.63    2.67
  -3  -2  -3   23.48    1.57
  -3   2  -3   21.83    1.94
   3  -2   3   22.92    1.26
  -3   2  -3   24.59    1.41
   3   2   3   23.12    1.79
   3   2   4   37.05    2.33
  -3  -2  -4   33.48    1.94
   3  -2   4   34.21    1.50
  -3   2  -4   32.75    2.37
  -3   2  -5    4.33    0.89
   3   2   5    5.25    0.92
   3  -2   5    6.10    0.61
  -3  -2  -5    5.01    0.75
   3   2   6  396.35    8.28
  -3  -2  -6  408.88    7.46
   3  -2   6  417.20    4.88
   3   2   7    1.97    0.56
   3  -2   7    3.69    0.45
  -3  -2  -7    2.80    0.71
   3   2   8   29.58    2.44
   3  -2   8   28.74    1.14
   3  -2   9   23.07    2.52
  -3  -2  -9   19.43    1.86
   3   2   9   20.97    2.14
  -3  -2 -10    3.58    0.90
   3   2  10    3.26    0.87
   3  -2  10    3.94    1.21
   3  -2  11    5.59    1.20
  -3  -2 -11    5.11    1.09
   3  -2  11    4.97    1.29
   3   2  11    3.31    0.79
   3  -2  12    6.34    1.31
   3  -2  12    3.87    1.19
   3   2  12    3.36    0.93
   3  -2  13   -0.02    0.40
   3   2  13   -0.20    0.48
   3   2  14   37.39    3.54
   3  -2  14   41.17    3.48
   3  -2  15   18.27    2.39
   3   2  15   19.79    2.77
   3   2  16    7.48    1.76
   3  -2  16    6.49    1.48
   3   2  17    0.59    0.98
   3  -2  17    1.47    0.96
   3  -2  18    0.21    0.75
   3   2  18   -0.06    0.48
   3  -2  19   17.59    2.74
   3   2  19   14.23    2.62
   3   2  20    1.70    1.14
   3  -2  20    1.21    0.89
   3  -2  21    9.46    2.20
   3   2  21    4.64    1.64
   3   2  22    4.53    1.78
   3  -2  22    1.66    1.04
  -3  -3  23   -0.21    0.52
  -3   3  23    0.37    1.00
  -3   3  22   -0.25    0.82
  -3  -3  22   -0.26    0.61
  -3   3  21    1.39    1.27
  -3  -3  21    0.32    0.65
  -3   3  20   -0.42    0.86
  -3  -3  20    0.03    0.54
  -3   3  19    1.23    0.86
  -3  -3  19    1.05    0.73
  -3   3  18    0.31    0.63
   3   3 -18   -0.32    0.31
  -3  -3  18    0.20    0.56
  -3   3  17   22.01    2.96
   3   3 -17   24.72    1.61
  -3  -3  17   22.88    2.78
  -3  -3  16    4.12    1.12
  -3   3  16    5.04    1.58
   3   3 -16    3.74    0.65
  -3   3  16    4.36    0.84
  -3   3  15   88.91    3.85
  -3   3  15   92.36    5.68
   3   3 -15   83.53    3.08
  -3   3  14  103.88    4.06
  -3   3  14  106.76    5.87
   3   3 -14  102.90    3.44
   3  -3 -13   10.95    1.64
  -3   3  13   13.82    2.06
   3   3 -13   13.28    1.31
  -3   3  13   13.56    1.45
   3  -3 -12    9.38    1.41
  -3   3  12    9.53    1.22
  -3   3  12    9.55    1.68
  -3   3  11    0.21    0.31
   3  -3 -11   -0.52    0.40
  -3   3  11    0.26    0.43
  -3   3  10   30.85    2.70
   3  -3 -10   31.76    2.35
  -3   3  10   31.63    2.14
  -3   3   9   34.24    2.76
   3  -3  -9   32.79    2.27
  -3   3   9   36.74    2.17
  -3   3   8    0.68    0.35
  -3   3   8    0.80    0.42
   3  -3  -8    0.53    0.26
  -3   3   7   75.74    3.79
  -3  -3   7   68.98    1.93
   3  -3  -7   73.68    3.11
  -3   3   7   70.84    2.88
   3  -3  -6   28.55    1.88
  -3   3   6   24.93    1.67
  -3   3   6   28.59    2.28
  -3   3   5    4.74    0.90
  -3   3   5    4.25    1.06
  -3   3   5    5.25    0.77
   3  -3  -5    4.67    0.78
   3  -3  -4   50.57    2.42
  -3   3   4   49.50    3.35
  -3   3   4   52.82    2.90
   3  -3  -3   18.37    1.48
  -3   3   3   18.92    1.67
   3   3  -3   17.41    0.83
  -3   3   3   18.85    2.06
  -3  -3   3   17.76    1.75
  -3   3   2   57.92    3.53
   3   3  -2   57.91    1.81
  -3  -3   2   57.10    3.01
  -3   3   2   62.42    2.95
   3  -3  -2   55.78    2.62
  -3  -3   1    9.01    1.18
   3   3  -1   11.79    0.90
  -3   3   1   11.01    1.54
   3  -3  -1   10.24    1.15
  -3   3   1   10.98    1.02
   3  -3   0   16.57    1.16
   3   3   0   16.80    1.12
   3  -3   0   16.90    1.54
  -3  -3   0   18.14    1.70
  -3   3   0   17.27    1.92
   3   3   0   17.30    1.69
  -3   3   0   18.64    1.31
  -3   3  -1  125.68    5.10
  -3   3  -1  125.71    3.34
  -3  -3  -1  122.96    4.27
   3   3   1  119.00    4.50
  -3  -3  -2   43.59    2.53
   3   3   2   36.88    2.56
  -3   3  -2   40.55    2.87
  -3   3  -2   41.60    1.90
   3   3   3    8.97    1.39
  -3  -3  -3    7.61    1.12
  -3   3  -3    8.30    0.88
   3  -3   3    7.28    1.35
  -3   3  -3    9.97    1.58
   3   3   4    5.87    1.10
  -3  -3  -4    6.49    0.99
  -3   3  -4    6.89    1.18
  -3   3  -4    5.96    0.72
   3  -3   4    4.38    1.01
   3   3   5    3.54    0.92
  -3   3  -5    3.08    0.81
  -3   3  -5    3.61    0.54
  -3  -3  -5    2.80    0.69
  -3   3  -6    0.43    0.35
   3   3   6    0.91    0.54
  -3  -3  -6    1.69    0.61
  -3   3  -6    0.58    0.29
  -3   3  -7   60.57    3.46
   3   3   7   59.97    3.71
   3   3   8  261.51    7.99
   3  -3   8  263.70    8.54
   3   3   9   10.08    1.74
   3  -3   9   11.75    1.88
  -3  -3  -9    9.53    1.41
   3  -3  10   22.01    2.64
   3   3  10   16.80    2.20
  -3  -3 -10   20.36    2.09
  -3  -3 -11   19.62    2.22
   3   3  11   18.12    2.34
   3  -3  11   16.83    2.37
   3  -3  12    2.93    1.06
   3   3  12    4.37    1.28
   3   3  13   11.09    1.89
   3  -3  14    7.83    1.53
   3   3  14   12.37    2.17
   3  -3  15    2.29    0.93
   3   3  15    2.88    1.02
   3   3  16    4.57    1.52
   3  -3  16    3.39    1.03
   3   3  17    3.48    1.39
   3  -3  17   -0.15    0.86
   3   3  18    3.30    1.42
   3  -3  18    4.21    1.25
   3   3  19   11.91    2.50
   3  -3  19    8.17    1.88
   3   3  20    7.72    2.22
   3  -3  20    5.91    1.75
   3   3  21    1.36    1.14
   3  -3  21    1.25    0.78
   3   3  22   30.01    4.46
   3  -3  22   25.37    3.71
  -3   4  23    0.84    0.85
  -3  -4  23   -0.21    0.96
  -3   4  22    1.38    1.23
  -3  -4  22    1.22    1.18
  -3   4  21    0.55    0.93
  -3  -4  21    0.52    0.72
  -3  -4  20   -0.01    0.63
  -3   4  20   -0.83    1.06
  -3  -4  19    5.39    1.55
  -3   4  19    4.30    1.59
  -3  -4  18   15.74    2.49
  -3   4  18   14.25    2.66
   3   4 -18   17.48    1.36
  -3   4  17    4.01    1.31
   3   4 -17    3.26    0.63
  -3   4  16    0.67    0.81
   3   4 -16    1.38    0.50
   3   4 -15   59.88    2.73
  -3   4  15   61.32    3.34
  -3   4  15   61.38    4.93
  -3   4  14  396.69   12.07
  -3   4  14  401.94    8.33
   3  -4 -13   89.93    4.64
  -3   4  13   80.27    3.68
  -3   4  13   88.37    5.53
   3  -4 -12   45.47    3.20
  -3   4  12   44.70    2.66
  -3   4  12   45.07    3.82
  -3  -4  11   75.17    2.49
   3  -4 -11   78.73    4.01
  -3   4  11   76.60    3.39
  -3   4  11   81.80    5.02
  -3  -4  10   10.41    0.83
  -3   4  10    7.20    1.46
  -3   4  10   10.74    1.30
   3  -4 -10    8.25    1.26
  -3   4   9    1.46    0.63
  -3  -4   9    1.38    0.27
   3  -4  -9    0.77    0.43
  -3   4   9    1.79    0.57
  -3   4   8   22.81    2.42
   3  -4  -8   24.59    2.06
  -3   4   8   25.04    1.83
  -3   4   7    1.43    0.63
   3  -4  -7    1.04    0.56
  -3   4   7    1.26    0.47
  -3   4   6    6.88    0.96
  -3   4   6    3.55    0.97
   3  -4  -6    4.87    0.92
  -3   4   5  220.66    5.12
   3  -4  -5  211.75    5.79
  -3   4   5  209.79    7.48
  -3   4   5  206.58    6.76
   3  -4  -4   18.11    1.71
  -3   4   4   20.88    2.32
  -3   4   4   19.02    2.01
  -3  -4   3   21.02    2.15
  -3   4   3   28.04    2.69
   3  -4  -3   24.79    2.04
  -3   4   3   25.27    2.23
  -3   4   2   84.43    4.56
   3   4  -2   83.88    1.97
   3  -4  -2   83.74    3.84
  -3   4   2   89.23    4.13
  -3  -4   2   84.96    4.25
  -3   4   1   60.75    2.50
  -3   4   1   58.79    3.77
  -3  -4   1   59.57    3.49
   3  -4  -1   65.53    3.45
  -3   4   0  112.57    3.36
  -3   4   0  109.46    5.10
   3  -4   0  114.82    4.67
  -3  -4   0  114.06    4.81
   3   4   0  112.22    4.92
  -3   4  -1    0.47    0.42
  -3  -4  -1    0.55    0.26
  -3   4  -1    1.16    0.40
   3  -4   1    0.07    0.30
   3  -4   1    0.98    0.41
   3   4   1   -0.06    0.40
   3  -4   2  226.34    7.40
  -3   4  -2  235.11    7.43
  -3   4  -2  231.99    4.68
   3   4   2  230.89    7.22
  -3  -4  -2  230.43    6.66
   3   4   3    4.16    1.05
  -3   4  -3    4.29    0.66
  -3   4  -3    4.05    0.99
  -3  -4  -3    3.90    0.88
  -3  -4  -4  138.77    5.15
  -3   4  -4  131.12    5.48
  -3   4  -4  137.49    3.51
   3   4   4  135.22    5.79
   3   4   5   11.89    1.72
  -3   4  -5   11.03    1.59
  -3   4  -5   11.78    1.02
   3   4   6   -0.32    0.46
  -3   4  -6    0.34    0.36
  -3   4  -6    0.32    0.22
  -3   4  -7   47.82    3.27
  -3  -4  -7   36.53    2.72
   3   4   7   46.85    3.70
   3  -4   7   47.43    3.66
  -3   4  -7   51.60    2.08
   3  -4   8    0.21    0.39
  -3   4  -8    0.77    0.65
  -3  -4  -8    0.17    0.34
   3   4   8    0.15    0.42
  -3   4  -8    0.10    0.21
   3  -4   9    7.77    1.55
   3   4   9    8.67    1.74
  -3   4  -9    9.54    0.87
  -3  -4  -9    8.27    1.41
   3  -4  10  320.43   10.27
   3   4  10  306.44   10.06
  -3  -4 -10  321.09    8.69
   3   4  11    2.81    0.98
   3  -4  11    4.49    1.33
   3   4  12  154.37    7.60
   3   4  13    1.44    0.84
   3   4  14    9.45    2.06
   3   4  15    1.70    1.13
   3  -4  16    0.37    0.68
   3   4  16    0.63    0.62
   3  -4  17    0.10    0.60
   3   4  17    0.39    0.68
   3  -4  18   48.29    4.51
   3   4  18   40.38    4.72
   3   4  19    0.62    0.88
   3  -4  19    0.67    0.95
   3   4  20   12.58    2.84
   3  -4  20   13.25    2.48
   3   4  21    9.49    2.63
   3  -4  21    6.82    1.84
  -3   5  22    2.06    1.25
  -3  -5  22    1.24    1.32
  -3  -5  21    0.87    0.57
  -3   5  21    2.08    1.23
  -3  -5  20    1.27    0.95
  -3   5  20    3.44    1.67
  -3   5  19    1.82    0.76
  -3   5  18    3.77    1.61
   3   5 -17    4.65    0.80
  -3   5  17    4.83    1.65
  -3   5  16    3.99    1.41
   3   5 -16    4.71    0.83
  -3   5  15    1.22    1.08
  -3  -5  15    0.91    0.52
  -3   5  14   37.02    4.00
  -3  -5  14   34.06    2.09
  -3  -5  13   92.85    3.19
  -3   5  13   97.71    6.26
  -3   5  12   84.04    3.81
  -3  -5  12   82.29    2.70
   3  -5 -12   81.90    4.45
  -3   5  12   78.86    5.54
  -3  -5  11  535.56    6.03
   3  -5 -11  569.24   11.40
  -3   5  11  583.42    9.88
  -3   5  11  564.63   14.26
  -3   5  10  129.35    4.55
   3  -5 -10  126.88    5.26
  -3   5  10  117.46    6.38
   3  -5  -9    9.40    1.42
  -3   5   9    7.30    1.10
  -3   5   9    5.82    1.44
   3  -5  -8    3.41    0.86
  -3   5   8    2.33    0.60
  -3   5   8    2.79    0.95
   3  -5  -7   46.06    3.07
  -3   5   7   42.68    2.50
  -3   5   7   38.90    3.44
   3  -5  -6    2.86    0.80
  -3   5   6    1.77    0.55
  -3   5   6    2.12    0.87
  -3   5   5    0.16    0.50
  -3   5   5    0.03    0.36
   3  -5  -5   -0.13    0.34
  -3   5   5    0.32    0.33
   3  -5  -4   17.19    1.90
  -3   5   4   15.44    1.98
  -3   5   4   15.52    2.16
  -3   5   3    2.87    0.93
  -3   5   3    2.55    0.81
   3  -5  -3    2.73    0.82
  -3  -5   3    4.33    1.13
  -3  -5   2   15.35    2.06
  -3   5   2   12.50    1.85
   3  -5  -2   16.03    1.91
  -3  -5   1  619.24   12.52
   3  -5  -1  618.50   12.11
  -3   5   1  608.36   12.98
   3   5   0   60.28    4.03
  -3  -5   0   59.46    3.87
  -3   5   0   59.64    4.06
   3  -5   0   61.52    3.87
  -3  -5  -1   11.23    1.68
  -3   5  -1   13.37    1.87
   3  -5   1   12.19    1.75
   3   5   1   12.64    1.85
  -3   5  -2  156.01    6.41
   3   5   2  152.81    6.54
   3  -5   2  155.38    6.33
  -3   5  -3    4.55    1.13
   3   5   3    4.23    1.10
  -3   5  -3    4.33    0.70
   3   5   4   12.91    1.98
  -3   5  -4   17.05    1.33
  -3   5  -4   14.31    1.95
   3  -5   5   12.90    1.95
  -3   5  -5   15.73    1.26
   3   5   5   12.96    1.99
  -3  -5  -5    7.63    1.33
  -3   5  -5   12.99    1.80
  -3   5  -6    9.66    0.98
   3   5   6    8.62    1.68
   3  -5   6    8.47    1.60
  -3   5  -6    8.71    1.50
  -3  -5  -6    8.42    1.43
  -3   5  -7   38.94    3.09
  -3  -5  -7   46.67    3.34
   3  -5   7   37.72    3.45
  -3   5  -7   38.76    1.92
   3   5   7   39.27    3.77
  -3  -5  -8   26.54    2.57
   3  -5   8   28.35    3.01
  -3   5  -8   28.49    1.62
   3   5   8   30.19    3.26
  -3   5  -8   28.50    2.64
  -3   5  -9   46.32    3.34
   3  -5   9   40.29    3.68
  -3  -5  -9   46.41    3.45
  -3   5  -9   46.72    2.05
   3   5   9   42.88    4.00
   3   5  10   79.67    5.59
   3  -5  10   76.73    5.23
  -3   5 -10   78.11    2.56
   3  -5  11    3.83    1.31
   3   5  11    4.85    1.54
  -3   5 -11    5.24    0.65
   3   5  12   15.16    2.67
   3   5  13   99.69    6.75
   3   5  14   57.61    5.23
   3   5  15    1.93    1.23
   3   5  16    3.15    1.38
   3   5  17   17.84    3.28
   3  -5  18    1.07    0.64
   3   5  18    1.06    1.10
   3   5  19   -1.31    0.94
   3  -5  19    1.44    0.74
   3  -5  20    0.21    0.61
   3   5  20    1.25    1.55
   3  -5  21   25.27    3.63
   3   5  21   26.45    4.35
  -3   6  22   -0.06    1.03
  -3  -6  21   -1.26    1.14
  -3   6  21    0.60    0.76
  -3   6  20    1.34    1.43
  -3   6  19   -1.04    1.01
  -3   6  18    0.33    0.61
  -3   6  17    0.80    0.66
  -3   6  16    0.57    0.88
  -3   6  15   25.66    3.57
  -3   6  14   22.41    3.28
  -3  -6  14   22.76    1.60
  -3  -6  13    0.61    0.26
  -3   6  13    1.15    0.85
  -3   6  12    2.59    1.28
  -3   6  11   24.58    3.30
  -3   6  10    4.81    1.31
   3  -6 -10    5.49    1.21
   3  -6  -9    7.56    1.39
  -3   6   9    6.05    1.55
  -3   6   8    2.19    0.89
   3  -6  -8    2.96    0.90
  -3   6   8    3.35    0.78
   3  -6  -7   57.26    3.73
  -3   6   7   52.93    2.88
  -3   6   7   49.97    4.27
  -3   6   6   11.70    2.07
  -3   6   6   10.19    1.25
  -3   6   6   11.05    2.03
   3  -6  -6    9.55    1.57
  -3   6   5   -0.34    0.44
  -3   6   5    0.44    0.27
   3  -6  -5    0.71    0.53
  -3   6   5    1.10    0.69
  -3  -6   5    0.66    0.52
  -3   6   4   -0.05    0.27
   3  -6  -4    0.24    0.57
  -3   6   4   -0.01    0.41
  -3   6   4    0.09    0.35
  -3  -6   4   -0.18    0.62
  -3  -6   3    4.86    1.41
   3   6  -3    7.36    0.70
   3  -6  -3    7.24    1.52
  -3   6   3    2.99    0.73
  -3   6   3    9.29    1.99
  -3   6   3    9.10    1.80
   3  -6  -2    0.01    0.55
  -3   6   2    0.61    0.37
  -3   6   2    0.30    0.31
   3  -6  -1    9.82    1.70
  -3   6   1    8.92    1.74
  -3   6   1   10.88    1.18
  -3   6   0   62.79    2.79
   3  -6   0   63.31    4.34
  -3   6   0   56.16    4.15
   3   6   1   40.92    3.64
   3  -6   1   39.78    3.44
  -3   6  -1   44.15    2.32
  -3  -6  -1   31.09    3.04
  -3   6  -1   39.78    3.48
   3  -6   1   44.96    3.69
   3   6   2    2.11    0.80
   3  -6   2    4.23    1.23
  -3  -6  -2    2.88    0.96
  -3   6  -2    4.48    1.14
  -3   6  -2    4.33    0.75
   3  -6   2    3.52    1.10
   3   6   3   18.39    2.50
   3  -6   3   19.30    2.43
  -3  -6  -3   16.79    2.20
  -3   6  -3   18.13    2.32
   3  -6   3   21.04    2.60
  -3   6  -4   12.99    1.94
  -3  -6  -4   12.79    1.93
   3   6   4   13.45    2.20
   3  -6   4   12.22    1.99
   3  -6   5   48.23    3.92
  -3   6  -5   42.50    3.51
  -3  -6  -5   45.41    3.60
   3   6   5   47.01    4.24
  -3  -6  -6   60.73    4.15
  -3   6  -6   57.19    4.01
   3   6   6   62.38    4.90
   3  -6   6   58.50    4.36
  -3   6  -7    1.80    0.77
   3  -6   7    1.12    0.50
   3   6   7    0.95    0.51
  -3   6  -7    2.52    0.52
  -3  -6  -7    1.50    0.80
   3   6   8    0.24    0.69
  -3   6  -8    1.32    0.88
  -3   6  -8    1.53    0.46
   3  -6   8    1.58    0.87
  -3   6  -9   16.32    2.06
  -3   6  -9   18.44    1.37
   3   6   9   20.41    2.98
   3  -6   9   16.36    2.41
  -3   6 -10   12.35    1.11
   3   6  10    9.44    2.15
   3  -6  10   10.65    2.07
  -3   6 -11    6.01    0.77
   3   6  11    5.96    1.80
   3   6  12    2.16    0.78
  -3   6 -12    1.44    0.35
   3   6  13   53.36    5.24
   3   6  14   -0.21    0.95
   3   6  15    0.23    0.98
   3   6  16    0.14    0.78
   3   6  17    3.09    1.67
   3   6  18   11.12    2.79
   3   6  19    8.61    2.52
   3  -6  20    0.72    0.63
   3   6  20    2.23    1.54
  -3   7  21    2.16    1.69
  -3   7  20   13.28    3.30
  -3   7  19    9.99    2.80
  -3   7  18   23.24    4.04
  -3   7  17    4.37    1.66
  -3   7  16    4.06    1.96
  -3   7  15    1.05    0.66
  -3   7  14   28.49    4.00
  -3   7  13    4.66    1.44
  -3   7  12   12.16    2.45
  -3   7  11    1.24    0.83
  -3   7  10    5.05    1.40
  -3   7   9    3.87    1.28
   3  -7  -8    0.53    0.54
  -3   7   8    0.55    0.84
  -3   7   7   16.40    2.60
  -3   7   7   20.26    2.88
   3  -7  -7   14.70    2.05
  -3   7   6   20.49    2.87
  -3   7   6   19.34    2.77
   3  -7  -6   17.75    2.30
  -3  -7   6   17.36    2.71
   3  -7  -5    0.89    0.68
  -3  -7   5    1.15    0.75
  -3   7   5    1.42    0.86
  -3   7   5    0.59    0.39
  -3  -7   4    0.73    0.74
   3   7  -4    0.13    0.12
   3  -7  -4    0.30    0.63
  -3   7   4   -0.57    0.67
  -3   7   4   -0.45    0.39
  -3  -7   3    0.63    0.80
  -3   7   3    1.20    0.92
  -3   7   3    0.56    0.34
   3  -7  -3   -0.11    0.42
   3   7  -3    0.17    0.26
  -3   7   3    1.18    0.85
  -3   7   2   59.66    2.98
  -3   7   2   62.36    4.71
  -3  -7   2   53.08    4.42
   3  -7  -2   67.39    4.76
  -3  -7   1    2.56    0.94
  -3   7   1    2.89    1.06
   3  -7  -1    2.04    0.84
   3  -7   0    5.60    1.43
  -3   7   0    6.24    1.50
  -3  -7   0    5.01    1.38
  -3  -7  -1    3.99    1.23
   3  -7   1    2.85    1.01
  -3   7  -1    2.59    0.66
  -3   7  -1    0.82    0.54
   3   7   1    1.42    0.89
   3  -7   2   31.31    3.19
  -3  -7  -2   24.90    2.94
  -3   7  -2   24.31    1.82
  -3   7  -2   22.76    2.77
   3   7   2   24.54    3.11
   3  -7   2   27.48    3.13
  -3  -7  -3    5.07    1.43
  -3   7  -3    1.80    0.89
   3  -7   3    5.34    1.40
  -3   7  -3    5.78    0.91
   3  -7   3    6.72    1.63
   3   7   3    5.55    1.58
  -3  -7  -4  209.40    8.35
  -3   7  -4  220.11    8.42
   3  -7   4  235.60    8.95
  -3   7  -4  228.47    5.45
   3  -7   4  221.96    9.27
   3   7   4  206.74    9.29
   3  -7   5    1.51    0.88
   3   7   5    0.92    0.85
  -3  -7  -5    1.25    0.84
  -3   7  -5    1.58    0.55
  -3   7  -5    0.15    0.44
   3   7   6    8.91    2.04
  -3   7  -6   13.20    1.30
   3  -7   6    9.55    1.86
  -3   7  -6   11.77    2.03
   3   7   7   12.47    2.46
  -3   7  -7    9.00    1.07
   3  -7   7    7.93    1.69
  -3   7  -7    7.65    1.51
   3   7   8    5.47    1.55
   3  -7   8    8.07    1.68
  -3   7  -8    6.29    1.56
  -3   7  -9    0.52    0.57
   3   7   9    0.19    0.93
   3   7  10    2.76    1.44
  -3   7 -10    4.10    1.13
  -3   7 -11   69.50    2.77
   3   7  11   65.98    5.99
   3   7  12    1.82    1.07
  -3   7 -12    2.66    0.52
   3   7  13   -0.77    1.16
   3   7  14    8.00    2.26
   3   7  15   17.42    3.43
   3   7  16    6.09    2.00
   3   7  17   10.23    2.72
   3   7  18   29.88    4.63
   3   7  19    4.09    1.85
  -3   8  20    1.28    1.99
  -3   8  19   26.46    4.59
  -3   8  18    3.24    1.90
  -3   8  17    2.58    1.29
  -3   8  16    3.88    1.84
  -3   8  15    8.16    2.39
  -3   8  14   12.42    2.72
  -3   8  13    2.43    0.88
  -3   8  12    1.53    1.00
  -3   8  11   65.18    6.03
  -3   8  10   25.77    3.73
  -3   8   9   20.41    3.23
  -3   8   8    0.29    0.72
  -3   8   8    1.70    1.07
  -3   8   7   32.72    3.93
  -3   8   7   38.14    4.25
  -3   8   6    0.67    0.58
  -3   8   6   -0.14    0.91
  -3   8   5    9.29    2.09
  -3   8   5   11.35    2.25
   3  -8  -4   12.35    2.15
  -3   8   4   14.14    2.48
   3   8  -4   13.44    1.03
  -3   8   4   14.26    2.57
   3  -8  -3    6.24    1.59
   3   8  -3    6.76    0.89
  -3   8   3    5.78    1.57
   3  -8  -2    1.47    0.60
  -3   8   2    2.73    1.08
   3   8  -2    0.82    0.41
   3  -8  -1   21.22    2.92
  -3   8   1   18.41    2.74
  -3   8   0    3.67    1.08
   3  -8   0    5.94    1.52
   3  -8   1   17.56    2.66
  -3   8  -1   16.62    2.54
   3   8   2   35.03    4.03
   3  -8   2   43.27    4.28
  -3   8  -2   37.33    3.73
   3   8   3   19.12    3.07
  -3   8  -3   30.72    3.34
  -3   8  -4   57.54    4.57
   3   8   4   56.78    5.22
   3  -8   4   63.27    4.84
   3  -8   5    0.97    1.01
   3   8   5    0.41    0.59
  -3   8  -5    1.03    0.56
  -3   8  -5    1.97    0.78
  -3   8  -6    1.34    0.65
  -3   8  -6    2.75    0.68
   3   8   6    2.56    1.49
  -3   8  -7   87.29    5.44
  -3   8  -7   90.80    3.59
   3   8   7   89.54    6.84
   3   8   8   27.82    3.89
  -3   8  -8   27.63    3.07
  -3   8  -8   30.39    2.08
   3   8   9    5.27    1.72
  -3   8  -9    6.25    1.42
  -3   8  -9    6.63    0.96
   3   8  10    0.22    1.09
  -3   8 -10    2.61    0.99
  -3   8 -10    2.94    0.68
   3   8  11   17.35    3.32
  -3   8 -11   19.45    1.64
   3   8  12   35.31    4.75
   3   8  13    0.81    1.00
   3   8  14   16.78    3.41
   3   8  15   -0.93    1.11
   3   8  16   26.17    4.46
   3   8  17    1.58    1.35
   3   8  18    1.47    1.43
  -3   9  19    1.99    1.19
  -3   9  18   -0.23    1.42
  -3   9  17    3.11    1.73
  -3   9  16    1.56    0.94
  -3   9  15   -0.02    0.68
  -3   9  14    0.10    0.70
  -3   9  13    6.67    2.03
  -3   9  12   -0.29    0.67
  -3   9  11    1.55    1.09
  -3   9  10    0.02    0.67
  -3   9   9   -0.22    0.56
  -3   9   9    0.27    0.65
  -3   9   8    0.45    0.65
  -3   9   8    0.35    0.52
  -3   9   7   -0.28    0.86
  -3   9   7   -0.22    0.91
  -3   9   6   11.80    2.44
  -3   9   6   14.34    2.81
  -3   9   5   22.07    3.26
   3   9  -5   22.20    1.12
  -3   9   5   29.71    3.95
  -3   9   4    6.25    1.74
   3   9  -4    6.83    0.84
  -3   9   3   14.43    2.60
   3   9  -3   13.62    1.37
   3   9  -2    6.91    1.12
  -3   9   2    7.86    1.89
   3   9  -1   27.05    2.31
  -3   9   1   34.23    3.90
  -3   9   0   65.25    5.34
  -3   9  -1  109.35    6.82
   3   9   2   76.04    6.34
  -3   9  -2   71.21    5.43
   3   9   3   -0.04    0.76
  -3   9  -3    0.27    0.69
  -3   9  -4   61.94    4.94
   3   9   4   51.30    5.37
  -3   9  -5    1.13    0.83
   3   9   5    0.80    1.00
   3   9   6   38.35    4.73
  -3   9  -6   39.45    3.95
  -3   9  -7    6.77    1.63
   3   9   7    7.77    2.26
   3   9   8   22.50    3.67
  -3   9  -8   24.21    2.95
  -3   9  -8   25.37    2.03
   3   9   9    0.38    1.23
  -3   9  -9    0.66    0.54
  -3   9  -9    1.32    0.49
  -3   9 -10   62.19    4.59
  -3   9 -10   55.79    2.97
   3   9  10   55.06    6.05
  -3   9 -11   30.66    3.22
   3   9  11   27.88    4.35
   3   9  12   17.95    3.57
   3   9  13    3.64    2.15
   3   9  14   -0.32    1.13
   3   9  15    0.19    0.98
   3   9  16   -1.04    1.07
   3   9  17    3.95    2.10
  -3  10  17    0.98    1.33
  -3  10  16    5.48    2.17
  -3  10  15    5.25    2.38
  -3  10  14    2.01    1.68
  -3  10  13    0.03    1.04
  -3  10  12    2.38    1.53
  -3  10  11   -0.50    1.37
  -3  10  11    1.38    1.29
  -3  10  10    0.37    1.02
  -3  10  10   -1.31    1.27
  -3  10   9    2.06    1.27
  -3  10   9    3.06    1.74
  -3  10   8    0.45    0.84
  -3  10   8   -0.57    0.97
  -3  10   7    1.15    1.24
  -3  10   7    5.89    2.12
  -3  10   6   55.93    5.84
  -3  10   6   62.37    5.85
   3  10  -5   12.77    1.03
  -3  10   5   14.88    2.86
  -3  10   4    4.90    1.66
   3  10  -4    7.27    0.98
  -3  10   3   35.43    4.29
   3  10  -3   34.50    2.40
   3  10  -2   28.88    2.40
  -3  10   2   27.13    3.66
  -3  10   1   27.41    3.69
   3  10  -1   23.48    2.33
  -3  10   0   43.59    4.63
   3  10   0   40.89    3.22
  -3  10  -1   61.91    5.40
  -3  10  -2   -0.08    0.53
  -3  10  -3    4.53    1.58
   3  10   3    4.41    1.68
  -3  10  -4   72.32    5.57
   3  10   4   72.99    6.63
  -3  10  -5   18.40    2.80
   3  10   5   11.47    2.75
  -3  10  -6  123.33    7.14
   3  10   6  141.09    9.56
  -3  10  -7   10.52    2.13
   3  10   7   11.59    2.85
   3  10   8    0.21    0.85
  -3  10  -8   -0.36    0.90
   3  10   9    2.26    1.82
  -3  10  -9    1.52    0.79
  -3  10 -10   60.45    4.64
   3  10  10   54.50    6.40
   3  10  11   -0.49    0.87
  -3  10 -11    0.82    0.75
   3  10  12    3.94    1.69
   3  10  13    0.04    0.77
   3  10  14    4.32    1.85
   3  10  15    1.69    0.90
  -3  11  15    2.08    1.48
  -3  11  14    1.05    1.15
  -3  11  13    4.77    1.87
  -3  11  13    8.46    2.87
  -3  11  12    5.98    2.49
  -3  11  12    0.88    0.74
  -3  11  11    0.18    0.82
  -3  11  11   -1.11    1.53
  -3  11  10    0.29    1.05
  -3  11  10    1.29    1.47
  -3  11   9    0.74    0.76
  -3  11   9    0.86    1.12
  -3  11   8    0.50    0.95
  -3  11   8   -1.01    1.59
  -3  11   7   42.36    5.16
  -3  11   7   52.75    6.07
  -3  11   6   15.27    3.12
  -3  11   5   12.23    2.71
  -3  11   4   28.19    4.11
  -3  11   3    9.65    2.48
   3  11  -3   19.82    1.97
  -3  11   2   16.44    3.01
   3  11  -2   13.07    1.70
  -3  11   1    7.45    1.97
   3  11  -1    9.70    1.59
   3  11   0    0.80    0.52
  -3  11   0    2.28    1.29
   3  11   1    8.44    1.66
  -3  11  -1    5.14    1.37
  -3  11  -2    1.30    1.08
  -3  11  -3    5.94    1.80
  -3  11  -4   -0.49    0.59
   3  11   4    1.07    1.05
  -3  11  -5    6.40    1.81
   3  11   5    6.94    2.23
  -3  11  -6    0.78    0.97
   3  11   6    2.30    1.84
  -3  11  -7   37.31    4.03
   3  11   7   40.31    5.54
  -3  11  -8    0.42    0.59
   3  11   8   -0.75    1.44
   3  11   9    9.86    2.88
  -3  11  -9    9.11    1.98
   3  11  10    0.75    1.47
  -3  11 -10    0.84    0.82
   3  11  11    2.59    1.50
  -3  11 -11    3.37    1.19
   3  11  12    7.61    2.56
   3  11  13    3.77    2.13
  -3  12  13    7.21    2.11
  -3  12  12    1.35    1.06
  -3  12  11   -0.91    1.33
  -3  12  11    2.09    1.49
  -3  12  10    2.74    1.60
  -3  12  10    0.81    1.17
  -3  12   9    1.12    1.03
  -3  12   9    1.71    1.29
  -3  12   8    4.97    1.86
  -3  12   8    7.97    2.81
  -3  12   7   -1.21    1.18
  -3  12   6    7.14    2.19
  -3  12   5    1.38    1.61
  -3  12   4   17.11    3.34
  -3  12   3   55.64    5.80
  -3  12   2   29.14    4.18
  -3  12   1    1.28    1.06
   3  12  -1    0.43    0.57
   3  12   0    4.67    1.14
  -3  12   0    4.58    1.78
  -3  12  -1    6.69    2.02
   3  12   1    6.24    1.46
   3  12   2    0.77    0.47
  -3  12  -2    1.29    0.61
  -3  12  -3    7.55    2.03
  -3  12  -4    0.90    0.87
  -3  12  -5   21.13    3.21
  -3  12  -6    1.85    1.00
   3  12   6    1.20    0.77
  -3  12  -7   -1.21    1.17
   3  12   7    1.49    1.39
  -3  12  -8    0.20    0.67
   3  12   8    1.29    1.52
  -3  12  -9    3.29    1.34
   3  12   9    0.05    1.04
  -3  12 -10   12.54    2.30
   3  12  10   14.96    3.70
   3  12  11   14.52    3.88
  -3  12 -11   17.90    2.69
  -3  13  10    0.97    1.13
  -3  13   9    0.78    1.50
  -3  13   8   -0.20    1.30
  -3  13   7   -0.22    1.35
  -3  13   6    0.32    1.00
  -3  13   5    1.59    1.35
  -3  13   4    0.54    1.25
  -3  13   3    3.92    1.79
  -3  13   2    2.02    1.18
  -3  13   1    6.62    2.12
  -3  13   0    0.36    0.93
  -3  13  -1    1.09    1.65
  -3  13  -2    3.63    1.49
  -3  13  -3    4.59    1.65
   3  13   3    0.04    0.66
  -3  13  -4    4.40    1.65
   3  13   4    9.98    2.07
  -3  13  -5    0.75    1.08
  -3  13  -6   -0.09    0.95
  -3  13  -7    0.28    0.63
   3  13   7    3.45    1.97
  -3  13  -8   10.00    2.24
  -3  13  -9    9.07    2.10
  -3  14   6    2.78    1.74
  -3  14   5   -1.25    0.97
  -3  14   4   26.68    4.56
  -3  14   3    3.92    1.59
  -3  14   2    5.40    2.24
  -3  14   1   -0.15    1.14
  -3  14   0    9.01    2.73
  -3  14  -1   10.61    2.70
  -3  14  -2   43.14    5.26
  -3  14  -3   18.42    3.44
  -3  14  -4    6.46    2.08
  -3  14  -5    3.25    1.56
  -3  14  -6    2.34    1.24
  -3  15   2   19.86    3.90
  -3  15   1    4.49    2.02
  -3  15   0   -0.13    0.76
  -3  15  -1    2.62    1.43
  -3  15  -2    0.84    1.56
  -3  15  -3    5.03    1.91
  -4   0  24    3.92    1.43
  -4   0  23    0.59    0.93
  -4   0  22   10.04    2.17
  -4   0  21    0.93    0.88
  -4   0  20    5.29    1.49
  -4   0  19    0.29    0.61
  -4   0  18    4.63    1.32
  -4   0  17    0.30    0.58
  -4   0  16    0.91    0.36
   4   0 -16    1.90    0.58
  -4   0  15   -0.08    0.31
   4   0 -15    0.41    0.31
   4   0 -14   17.49    1.54
  -4   0  14   18.26    2.06
   4   0 -13   -0.11    0.22
  -4   0  13   -0.20    0.39
   4   0 -12    2.38    0.58
  -4   0  12    3.45    0.94
  -4   0  11   -0.12    0.30
   4   0 -11   -0.42    0.25
   4   0 -10    1.10    0.40
  -4   0  10    1.79    0.54
   4   0  -9    0.14    0.23
  -4   0   9    0.14    0.30
  -4   0   8  300.18    7.70
  -4   0   8  305.13    5.82
   4   0  -8  316.62    6.29
   4   0  -7   -0.31    0.25
  -4   0   7    0.47    0.36
  -4   0   7    0.29    0.38
  -4   0   6  191.62    3.79
  -4   0   6  201.47    6.06
   4   0  -6  199.38    4.95
  -4   0   5   -0.24    0.26
   4   0  -5   -0.13    0.25
  -4   0   5    0.07    0.17
   4   0  -4  265.00    5.59
  -4   0   4  253.29    3.20
  -4   0   4  259.37    6.66
   4   0  -3   -0.03    0.30
  -4   0   3    0.27    0.37
   4   0  -3   -0.07    0.24
   4   0  -2  340.70    7.52
  -4   0   2  337.83    7.45
   4   0  -1    0.33    0.45
  -4   0   1    0.28    0.28
  -4   0   0   10.65    1.31
   4   0   0    9.82    1.35
   4   0   1    0.54    0.51
   4   0   1    0.15    0.10
  -4   0  -1   -0.13    0.27
  -4   0  -2  506.23    8.85
   4   0   2  531.58    5.75
   4   0   2  517.54    9.93
   4   0   3    0.34    0.31
   4   0   3   -0.12    0.25
   4   0   4  920.93   13.87
   4   0   4  862.54    8.97
   4   0   5   -0.11    0.44
   4   0   5   -0.10    0.38
   4   0   6  931.06   10.81
   4   0   6  654.90   12.47
   4   0   7   -0.21    0.28
   4   0   7    0.29    0.53
   4   0   8  492.71    8.97
   4   0   8  224.57    7.81
   4   0   9    0.21    0.50
   4   0   9    1.31    0.78
   4   0  10   59.75    4.24
   4   0  10   50.86    3.20
   4   0  11   -0.45    0.52
   4   0  12   12.52    1.75
   4   0  12   12.34    0.95
   4   0  13    0.16    0.25
   4   0  13   -0.37    0.48
   4   0  14  300.09    4.06
   4   0  14  296.38    9.38
   4   0  15    0.54    0.69
   4   0  15    0.41    0.20
   4   0  16   77.82    5.23
   4   0  17   -0.40    0.86
   4   0  18   27.36    3.40
   4   0  19    1.84    1.39
   4   0  20    4.28    1.46
   4   0  21   -1.14    1.21
   4   0  22    3.64    1.38
  -4  -1  24    1.45    0.68
  -4   1  24    2.39    1.02
  -4   1  23    4.01    1.39
  -4  -1  23    3.43    1.57
  -4  -1  22   -0.15    0.61
  -4   1  22    0.44    0.75
  -4   1  21    7.18    1.81
  -4  -1  21   10.90    2.21
  -4   1  20    5.98    1.54
  -4  -1  20    7.13    1.64
  -4   1  19    1.67    0.79
  -4  -1  19    1.18    0.89
  -4   1  18    1.09    0.86
  -4  -1  18   -0.11    0.48
  -4   1  17   71.99    4.78
   4   1 -17   69.59    3.02
  -4  -1  17   64.99    4.38
  -4   1  16   13.57    2.08
   4   1 -16   11.39    1.27
  -4  -1  16   12.87    1.89
  -4   1  15    8.56    1.52
   4   1 -15   11.05    1.30
  -4  -1  15    9.92    1.57
   4  -1 -14    0.03    0.27
   4   1 -14   -0.12    0.37
  -4   1  14   -0.35    0.52
  -4  -1  14    0.16    0.54
  -4   1  13   -0.04    0.61
   4  -1 -13    1.01    0.43
   4   1 -13    0.86    0.38
  -4  -1  13    1.66    0.62
  -4  -1  12    1.25    0.55
  -4   1  12    1.58    0.66
   4  -1 -12    1.35    0.49
   4   1 -12    1.45    0.44
   4   1 -11    3.10    0.69
  -4   1  11    3.08    0.81
   4  -1 -11    4.73    0.82
  -4  -1  11    3.57    0.79
  -4   1  10   29.44    2.22
  -4  -1  10   31.90    2.18
   4   1 -10   32.27    2.08
   4  -1 -10   32.13    2.10
  -4   1   9  147.12    4.63
   4  -1  -9  138.09    4.22
   4   1  -9  148.53    4.45
  -4  -1   9  139.67    4.28
  -4  -1   9  155.73    5.27
  -4  -1   8   -0.31    0.30
   4  -1  -8    0.13    0.22
  -4  -1   8    0.69    0.41
  -4   1   8    0.35    0.34
   4   1  -8   -0.04    0.22
  -4   1   8    0.19    0.30
  -4  -1   7    4.22    0.82
  -4   1   7    4.91    1.13
   4   1  -7    4.14    0.74
  -4   1   7    4.61    0.74
   4  -1  -7    3.30    0.70
  -4   1   6    3.16    0.59
   4  -1  -6    4.06    0.72
  -4   1   6    3.46    0.92
  -4  -1   6    3.13    0.67
  -4  -1   5  150.54    4.64
  -4   1   5  150.50    3.44
  -4   1   5  152.85    5.60
   4  -1  -5  152.99    4.23
  -4   1   4    3.03    0.45
  -4   1   4    3.71    0.86
  -4  -1   4    2.42    0.54
   4  -1  -4    3.21    0.63
  -4   1   3    3.12    0.78
  -4  -1   3    2.77    0.58
   4   1  -3    2.66    0.65
   4  -1  -3    2.47    0.74
  -4  -1   3    2.25    0.41
   4  -1  -3    2.82    0.59
   4  -1  -2    5.84    1.10
   4   1  -2    6.08    0.97
  -4   1   2    4.93    1.01
  -4  -1   2    5.88    0.56
   4  -1  -2    5.55    0.83
  -4  -1   2    6.46    0.93
  -4  -1   1  144.13    2.45
  -4  -1   1  149.39    4.33
  -4   1   1  145.53    5.29
   4   1  -1  150.36    4.78
   4  -1  -1  150.40    4.05
   4  -1  -1  143.63    5.35
  -4   1   0    1.57    0.63
   4  -1   0    0.72    0.25
   4   1   0    1.17    0.40
  -4  -1   0    1.18    0.47
   4  -1   0    0.96    0.42
   4   1   0    1.15    0.30
  -4  -1   0    0.74    0.19
  -4   1  -1  103.56    4.36
  -4  -1  -1  104.85    3.64
   4   1   1  106.92    4.17
  -4  -1  -1  105.10    2.33
   4  -1   1  105.44    4.70
   4  -1   1  109.59    3.38
   4  -1   1  102.35    1.99
   4   1   1  105.30    2.96
   4   1   2  337.39    5.71
  -4   1  -2  344.15    7.92
   4   1   2  332.88    7.48
   4  -1   2  331.76    8.47
   4  -1   2  334.76    5.80
  -4  -1  -2  341.53    4.68
   4  -1   2  338.58    4.31
   4   1   3  151.86    5.21
   4   1   3  154.51    4.08
  -4   1  -3  144.71    5.13
   4  -1   3  151.46    5.76
   4  -1   3  151.25    3.30
   4  -1   3  144.99    3.76
  -4  -1  -3  151.87    3.49
  -4   1  -4   82.47    3.84
   4   1   4   90.43    4.17
  -4  -1  -4   87.24    2.90
   4   1   4   87.76    3.25
   4  -1   4   74.92    4.17
   4  -1   4   87.77    2.90
   4  -1   4   84.51    2.74
   4   1   5   18.45    1.97
   4   1   5   17.21    1.52
   4  -1   5   17.95    1.39
   4  -1   5   17.63    1.29
  -4  -1  -5   18.63    1.45
  -4  -1  -6    1.70    0.55
   4   1   6    2.80    0.75
   4  -1   6    1.81    0.46
   4   1   6    2.16    0.80
   4  -1   6    2.00    0.65
   4  -1   7  604.96    9.31
   4  -1   7  603.72    7.17
   4   1   7  616.86   10.12
   4   1   8    1.02    0.60
   4  -1   8    0.20    0.47
   4   1   8    1.23    0.66
   4  -1   8    0.40    0.30
   4  -1   8    1.15    0.55
   4   1   9   70.75    4.40
   4  -1   9   69.50    4.66
   4   1   9   62.98    3.59
   4  -1   9   61.22    3.34
   4  -1   9   61.43    2.15
   4   1  10   19.10    2.37
   4  -1  10   18.71    2.51
   4   1  10   14.82    1.85
   4  -1  10   15.43    1.76
   4  -1  10   16.13    1.08
   4   1  11   17.41    2.11
   4  -1  11   17.75    1.99
   4  -1  11   18.80    1.09
   4  -1  12   11.93    1.73
   4   1  12   10.69    1.72
   4  -1  12   11.25    0.79
   4  -1  13    7.13    0.57
   4   1  13    5.82    1.33
   4  -1  13    8.39    1.52
   4   1  14   16.50    2.32
   4  -1  14   14.87    2.13
   4   1  15    0.62    0.73
   4  -1  15    1.09    0.77
   4   1  16   10.04    2.07
   4   1  16    9.28    0.77
   4  -1  16    9.61    1.87
   4   1  17  128.06    7.22
   4  -1  17  135.73    7.03
   4   1  18    0.89    0.74
   4  -1  18    1.86    1.15
   4  -1  19   17.05    2.71
   4   1  19   12.93    2.41
   4   1  20    3.01    1.24
   4  -1  20    1.88    1.21
   4   1  21    7.45    2.27
   4  -1  21    0.89    0.65
   4  -1  22    0.12    0.93
   4   1  22    0.33    1.22
  -4   2  24    0.58    0.66
  -4   2  23    1.82    0.96
  -4  -2  23    0.93    1.21
  -4   2  22    3.24    1.27
  -4  -2  22    4.88    1.52
  -4   2  21    0.33    0.75
  -4  -2  21    0.66    0.68
  -4   2  20   -0.08    0.59
  -4  -2  20   -0.47    0.44
  -4   2  19   10.44    2.09
   4   2 -19   11.16    1.22
  -4  -2  19    7.65    1.72
  -4   2  18    2.04    1.25
   4   2 -18    2.58    0.64
  -4  -2  18    2.00    0.78
  -4   2  17   12.61    2.11
   4   2 -17   12.78    1.35
  -4  -2  17    7.52    1.55
   4   2 -16   12.92    1.34
  -4   2  16   13.87    2.11
  -4  -2  16   12.25    1.84
   4   2 -15   11.63    1.30
  -4   2  15   13.62    2.07
  -4  -2  15   10.82    1.69
  -4  -2  14    0.71    0.51
  -4   2  14    0.44    0.63
   4   2 -14    0.34    0.28
  -4  -2  13   10.61    1.53
  -4   2  13   10.71    1.66
   4   2 -13   10.20    1.23
  -4  -2  12    5.93    1.10
   4   2 -12    7.72    1.06
  -4   2  12    8.84    1.46
   4  -2 -11    2.32    0.57
  -4   2  11    3.06    0.88
   4   2 -11    1.79    0.55
   4   2 -10   10.79    1.26
  -4   2  10   13.31    1.63
   4  -2 -10    8.86    1.14
  -4   2   9   36.44    2.56
  -4  -2   9   34.58    2.20
   4  -2  -9   29.25    2.05
  -4   2   9   30.45    2.15
  -4   2   8    3.41    0.98
   4  -2  -8    3.83    0.68
  -4  -2   8    4.50    0.78
  -4   2   8    2.70    0.62
   4  -2  -8    3.81    0.75
  -4   2   8    3.84    0.76
  -4   2   7   16.95    1.56
  -4   2   7   17.85    2.15
  -4   2   7   19.34    1.66
   4  -2  -7   17.14    1.32
   4  -2  -7   18.47    1.56
  -4  -2   7   20.16    1.58
   4  -2  -6  128.40    3.94
  -4   2   6  114.37    3.97
  -4   2   6  112.65    5.31
  -4   2   6  124.77    4.04
   4  -2  -6  119.35    3.19
  -4  -2   6  121.33    3.63
  -4   2   5   30.23    2.66
  -4   2   5   36.82    2.09
   4  -2  -5   34.40    2.07
  -4  -2   5   34.23    1.84
   4  -2  -5   38.74    1.66
  -4   2   5   31.04    2.05
  -4   2   4  337.58    8.87
  -4  -2   4  350.82    5.75
   4  -2  -4  358.60    4.60
   4  -2  -4  376.30    6.57
  -4   2   4  353.41    6.03
   4   2  -3   46.23    2.30
  -4  -2   3   48.64    2.11
   4  -2  -3   49.61    1.63
   4  -2  -3   56.09    2.50
   4  -2  -3   52.28    3.37
  -4   2   3   46.93    1.99
  -4  -2   3   47.93    2.36
  -4   2   3   48.01    3.31
  -4  -2   2    6.55    0.85
  -4  -2   2    7.04    0.80
   4  -2  -2    6.96    0.62
   4   2  -2    6.98    0.96
   4  -2  -2    6.94    0.90
  -4   2   2    8.61    1.43
   4  -2  -2    6.43    1.21
   4  -2  -1  318.27    8.43
  -4  -2   1  302.47    5.51
   4   2  -1  320.36    6.49
   4  -2  -1  325.91    5.86
  -4   2   1  311.80    8.34
  -4   2   1  321.18    6.29
   4  -2  -1  312.28    4.55
  -4   2   0    2.22    0.75
  -4  -2   0    1.46    0.34
   4  -2   0    1.15    0.48
   4  -2   0    2.40    0.57
   4   2   0    2.34    0.57
   4   2   0    2.45    0.62
   4  -2   0    2.14    0.46
   4   2   1  190.12    5.21
  -4  -2  -1  189.60    4.22
  -4   2  -1  184.88    6.28
   4  -2   1  195.69    4.43
   4  -2   1  190.94    6.67
   4   2   1  181.68    4.80
   4   2   2  223.15    5.87
  -4  -2  -2  213.62    4.54
  -4   2  -2  211.59    6.69
   4  -2   2  214.81    4.56
   4   2   2  211.73    5.45
   4   2   3   49.06    2.80
  -4   2  -3   50.22    3.25
  -4  -2  -3   46.75    2.22
   4  -2   3   49.17    2.15
   4   2   3   44.41    2.60
   4   2   4    5.84    1.00
   4   2   4    5.56    0.97
  -4   2  -4    5.51    1.10
   4  -2   4    5.37    0.72
  -4  -2  -4    4.18    0.69
   4  -2   5   18.35    1.27
   4   2   5   18.81    1.81
  -4   2  -5   17.29    1.88
  -4  -2  -5   19.19    1.58
  -4   2  -6   73.96    3.93
   4   2   6   66.18    3.53
  -4  -2  -6   73.85    3.22
   4  -2   6   76.77    2.51
   4   2   7   14.49    1.72
   4  -2   7   13.57    1.04
   4  -2   7   14.94    2.13
   4   2   8   15.27    1.86
   4  -2   8   19.16    2.45
   4  -2   8   16.99    1.14
  -4  -2  -9    3.65    0.87
   4  -2   9    3.11    0.78
   4   2   9    3.72    0.94
   4  -2   9    2.81    0.44
   4  -2   9    2.97    1.04
   4   2  10   17.11    2.09
   4  -2  10   18.18    1.05
   4  -2  10   19.96    2.06
   4  -2  10   17.14    2.49
  -4  -2 -10   18.19    1.99
   4  -2  11    9.32    1.52
   4   2  11    8.05    1.52
   4   2  12    8.24    1.61
   4  -2  12    7.36    1.39
   4   2  13   61.38    4.46
   4  -2  13   50.31    3.72
   4   2  14    0.58    0.49
   4  -2  14    0.16    0.65
   4   2  15    0.17    0.63
   4  -2  15   -0.23    0.63
   4   2  16   73.47    5.54
   4  -2  16   82.57    5.28
   4   2  17   18.06    2.87
   4  -2  17   23.44    2.94
   4   2  18    5.89    1.65
   4  -2  18    7.05    1.72
   4   2  19   16.33    2.87
   4  -2  19   16.33    2.65
   4   2  20   31.48    4.13
   4  -2  20   23.72    3.31
   4   2  21    3.81    1.69
   4  -2  21    3.17    1.39
  -4   3  23    7.62    2.02
  -4  -3  23   10.64    2.46
  -4   3  22    3.61    1.72
  -4  -3  22    3.26    1.23
  -4  -3  21    0.47    0.53
  -4   3  21   -0.62    0.84
  -4   3  20    0.71    0.59
  -4  -3  20   -0.13    0.67
  -4   3  19   13.85    2.59
  -4  -3  19   16.79    2.49
  -4   3  18    5.03    1.47
   4   3 -18    5.48    0.89
  -4  -3  18    5.33    1.47
  -4  -3  17    0.70    0.73
  -4   3  17    0.47    0.54
   4   3 -17    0.14    0.33
  -4  -3  16   11.47    1.87
  -4   3  16    8.46    1.71
   4   3 -16   10.86    1.27
  -4  -3  15    1.30    0.61
  -4   3  15    0.57    0.46
   4   3 -15    0.00    0.41
  -4   3  14   22.75    2.76
   4   3 -14   21.68    1.80
  -4   3  14   22.21    2.05
  -4   3  13  120.40    5.99
   4   3 -13  128.63    4.37
  -4   3  13  128.42    4.85
  -4   3  12   59.58    4.09
  -4   3  12   50.67    3.00
   4  -3 -12   56.81    3.38
  -4   3  11   43.50    3.37
  -4   3  11   40.79    2.64
   4  -3 -11   46.39    2.94
  -4  -3  10   -0.13    0.22
  -4   3  10    0.21    0.27
  -4   3  10    0.23    0.40
   4  -3 -10    0.30    0.38
  -4   3   9   40.84    3.00
  -4  -3   9   35.44    1.87
   4  -3  -9   37.70    2.39
  -4   3   9   34.97    2.35
  -4   3   8  111.14    4.80
   4  -3  -8  115.42    3.95
  -4  -3   8  122.51    3.21
  -4   3   8  107.87    5.76
  -4   3   8  112.00    4.16
  -4   3   7    6.19    1.12
  -4  -3   7    5.21    0.61
  -4   3   7    6.57    1.00
   4  -3  -7    6.46    0.92
  -4   3   7    5.73    1.38
   4  -3  -7    6.18    0.96
  -4  -3   6   18.74    1.01
  -4   3   6   23.01    2.56
   4  -3  -6   20.38    1.50
   4  -3  -6   19.41    1.66
  -4   3   6   20.60    1.93
  -4   3   6   22.08    1.83
  -4  -3   5  102.19    2.21
  -4   3   5  102.22    5.30
  -4   3   5   99.73    3.68
   4  -3  -5  108.39    3.36
   4  -3  -5  106.76    3.58
  -4   3   5  107.48    4.19
  -4   3   4   62.85    4.07
   4  -3  -4   62.22    2.51
   4  -3  -4   62.16    2.69
  -4  -3   4   59.60    3.28
  -4   3   4   58.85    3.00
   4  -3  -3   22.62    1.53
  -4  -3   3   19.90    1.85
   4  -3  -3   21.58    1.62
  -4   3   3   18.79    1.62
   4   3  -3   21.44    1.37
  -4   3   3   20.77    2.34
   4  -3  -2  167.25    6.38
   4   3  -2  177.71    4.22
   4  -3  -2  178.32    4.45
   4  -3  -2  172.98    4.36
  -4   3   2  166.30    6.51
  -4  -3   2  182.59    5.40
   4   3  -1   24.29    1.63
   4  -3  -1   19.97    2.22
   4  -3  -1   30.27    1.91
  -4   3   1   26.38    2.57
   4  -3  -1   27.77    1.75
  -4  -3   1   27.48    2.05
   4   3   0   68.17    2.88
  -4   3   0   66.81    2.87
  -4   3   0   70.70    4.22
   4  -3   0   67.74    2.65
   4   3   0   64.77    3.34
   4  -3   0   69.49    3.07
  -4  -3   0   65.81    3.11
   4   3   1   11.61    1.42
  -4  -3  -1   15.03    1.47
   4   3   1   15.22    1.39
  -4   3  -1   14.94    1.93
  -4   3  -1   14.37    1.32
   4  -3   1   16.67    1.31
   4  -3   1   16.09    1.57
   4   3   2  245.36    5.76
  -4  -3  -2  248.66    5.90
  -4   3  -2  249.75    7.77
   4  -3   2  247.82    4.90
  -4   3  -2  255.85    5.49
   4   3   2  239.67    6.69
   4   3   3    4.59    1.01
  -4   3  -3    4.88    1.08
   4   3   3    4.85    0.88
   4  -3   3    7.27    0.83
  -4  -3  -3    3.89    0.74
  -4   3  -3    6.27    0.84
  -4   3  -4   74.27    4.22
  -4  -3  -4   73.35    3.26
   4  -3   4   74.83    2.58
  -4   3  -4   73.02    2.90
   4   3   4   69.86    3.87
  -4   3  -5   39.50    3.10
   4  -3   5   42.89    1.92
  -4  -3  -5   42.63    2.58
   4   3   5   40.10    3.02
   4   3   6  118.29    5.30
  -4   3  -6  118.65    5.24
   4  -3   6  122.25    6.07
   4  -3   6  123.17    3.17
  -4   3  -7   11.90    1.70
   4   3   7   13.09    1.83
   4  -3   7   12.53    1.93
   4   3   8   76.43    4.51
   4  -3   8   83.58    5.22
  -4  -3  -8   73.78    3.77
  -4  -3  -9    3.90    0.95
   4   3   9    3.20    1.01
   4  -3   9    5.66    1.41
   4   3  10   17.34    2.27
  -4  -3 -10   23.58    2.32
   4   3  11    0.51    0.62
  -4  -3 -11    0.72    0.55
   4  -3  12   27.06    2.66
   4   3  12   24.86    2.93
   4  -3  13   -0.20    0.51
   4   3  13    0.26    0.53
   4  -3  14    8.82    1.67
   4   3  14    7.72    1.80
   4   3  15    0.75    0.58
   4  -3  15    0.61    0.50
   4   3  16    4.15    1.41
   4  -3  16    4.09    1.09
   4   3  17    3.78    1.23
   4  -3  17    4.61    1.30
   4   3  18    8.82    2.21
   4  -3  18    5.85    1.55
   4   3  19   17.80    3.24
   4  -3  19   16.84    2.72
   4   3  20   23.03    3.71
   4  -3  20   25.75    3.54
   4  -3  21   18.40    3.09
   4   3  21   19.56    3.55
  -4   4  23   -1.24    0.70
  -4  -4  23    0.28    0.85
  -4   4  22    0.55    0.80
  -4  -4  22   -0.42    0.63
  -4   4  21   -0.64    0.80
  -4  -4  21    0.95    0.86
  -4   4  20    0.37    0.76
  -4  -4  20    0.50    0.85
  -4  -4  19    1.70    0.91
  -4   4  19    1.76    1.06
  -4  -4  18    0.77    0.50
  -4   4  18    0.81    0.73
   4   4 -18    1.54    0.57
  -4   4  17   10.37    2.22
   4   4 -17   12.63    1.38
  -4   4  16   15.15    2.43
   4   4 -16   17.86    1.67
  -4   4  15   26.31    3.22
   4   4 -15   23.83    1.92
  -4   4  14    4.96    1.47
  -4   4  13   83.04    5.39
   4  -4 -13   82.92    4.43
  -4   4  12   28.38    3.04
   4  -4 -12   27.44    2.41
  -4  -4  12   27.44    1.71
   4  -4 -11    4.79    0.92
  -4  -4  11    4.15    0.61
  -4   4  11    6.16    1.39
  -4   4  11    5.32    1.03
  -4  -4  10    2.55    0.40
  -4   4  10    3.50    1.02
  -4   4  10    1.53    0.53
   4  -4 -10    3.11    0.81
  -4   4   9    4.27    1.11
  -4   4   9    3.85    0.86
   4  -4  -9    4.22    0.88
  -4   4   8   10.61    2.01
  -4   4   8    8.32    1.57
  -4   4   8    6.73    1.10
   4  -4  -8    7.93    1.15
   4  -4  -7   50.73    2.78
  -4   4   7   58.67    3.02
  -4   4   7   52.53    4.16
  -4   4   7   55.76    3.68
   4  -4  -6   52.55    2.77
  -4   4   6   51.91    4.13
  -4   4   6   50.18    2.76
  -4   4   6   49.92    3.39
  -4   4   5    2.26    0.57
   4  -4  -5    2.30    0.56
  -4   4   5    0.53    0.54
  -4   4   5    2.28    0.75
   4  -4  -4   15.87    1.54
  -4   4   4   18.56    2.45
  -4   4   4   15.95    1.80
  -4  -4   4   16.98    1.98
   4  -4  -3    8.44    1.15
  -4   4   3    8.02    1.53
  -4  -4   3    8.32    1.36
  -4   4   3    9.23    1.36
   4   4  -3    7.01    0.70
   4   4  -2  650.93    7.43
   4  -4  -2  671.83   10.46
  -4   4   2  676.99   13.98
   4  -4  -1    4.02    0.83
  -4  -4   1    1.98    0.59
  -4   4   1    1.51    0.87
   4   4  -1    2.17    0.47
   4   4   0   20.57    1.48
  -4   4   0   19.57    2.37
   4   4   0   20.82    2.19
   4  -4   0   18.68    1.87
  -4  -4   0   16.68    1.82
   4   4   1   13.42    1.26
  -4   4  -1    9.13    1.64
   4  -4   1   12.70    1.61
   4   4   1   13.06    1.71
  -4  -4  -1   12.39    1.57
  -4  -4  -2  106.70    4.52
  -4   4  -2   98.58    5.22
   4   4   2   96.99    4.81
   4   4   3    9.57    1.54
  -4  -4  -3   12.19    1.53
   4  -4   3    8.97    1.62
  -4   4  -3   11.68    1.79
   4  -4   4    6.58    1.56
   4   4   4    6.72    1.48
  -4  -4  -4    5.07    1.03
  -4   4  -4    7.73    1.64
  -4   4  -4    3.70    0.72
   4   4   5   -0.63    0.67
  -4   4  -5    0.19    0.56
  -4   4  -5    0.07    0.20
   4  -4   5   -0.08    0.48
  -4   4  -6    1.72    0.67
   4  -4   6    3.29    1.13
  -4   4  -6    3.01    0.60
   4   4   6    3.09    0.99
   4   4   7    5.05    1.33
  -4   4  -7    5.70    1.27
   4  -4   7    5.12    1.41
  -4   4  -7    7.35    0.90
  -4  -4  -7    6.82    1.17
  -4   4  -8    0.01    0.32
   4  -4   8    0.38    0.53
   4   4   8    1.48    1.06
  -4  -4  -8    0.17    0.31
   4  -4   9    9.99    1.98
  -4  -4  -9    7.61    1.36
   4   4   9   10.60    1.93
   4   4  10   22.03    2.80
  -4  -4 -10   24.67    2.52
   4   4  11   21.61    2.84
   4   4  12   18.93    2.82
   4   4  13   20.51    2.88
   4   4  14   18.70    2.86
   4  -4  15   10.30    1.91
   4   4  15   13.47    2.48
   4  -4  16    6.14    1.60
   4   4  16    5.40    1.79
   4  -4  17   21.67    2.96
   4   4  17   19.38    3.21
   4   4  18   10.50    2.35
   4  -4  18    8.98    2.01
   4   4  19    2.75    1.08
   4  -4  19    2.12    0.99
   4   4  20   -0.99    0.69
   4  -4  20    1.31    0.90
   4   4  21    1.13    1.00
   4  -4  21    2.27    1.38
  -4   5  22    2.47    1.41
  -4  -5  22    3.93    1.34
  -4  -5  21    0.95    0.90
  -4   5  21    0.05    0.90
  -4  -5  20    0.64    0.96
  -4   5  20    1.06    0.87
  -4  -5  19   13.76    2.50
  -4   5  19   12.36    2.78
  -4   5  18    1.69    0.92
  -4   5  17    0.95    0.99
   4   5 -17    4.88    0.87
   4   5 -16    2.22    0.67
  -4   5  16    0.96    0.93
  -4   5  15    0.08    0.66
  -4  -5  14    6.51    0.75
  -4   5  14    6.57    1.81
  -4  -5  14    5.48    0.71
  -4  -5  13    2.33    0.37
  -4   5  13    1.19    0.77
  -4  -5  13    1.91    0.34
   4  -5 -12   30.55    2.70
  -4   5  12   29.78    3.40
   4  -5 -11   59.73    3.65
  -4   5  11   64.06    4.83
   4  -5 -10   41.58    2.94
  -4   5  10   33.63    3.43
  -4   5   9   12.90    2.09
   4  -5  -9   17.99    1.95
  -4   5   8   11.74    1.92
  -4   5   8   12.90    2.29
   4  -5  -8   13.93    1.64
  -4   5   8   13.35    1.57
   4  -5  -7   48.85    3.03
  -4   5   7   51.56    4.40
  -4   5   7   43.82    2.75
  -4   5   7   49.68    3.83
  -4   5   6    9.02    1.66
   4  -5  -6    7.49    1.20
  -4   5   6    7.73    1.13
  -4   5   6    9.12    1.88
   4  -5  -5   97.01    4.31
  -4   5   5   96.40    5.81
  -4   5   5   95.23    3.86
  -4   5   5   93.80    5.03
   4  -5  -4   37.55    2.71
  -4   5   4   38.28    3.55
  -4   5   4   43.21    2.54
  -4   5   4   37.06    3.06
  -4  -5   3   57.89    3.94
   4   5  -3   58.05    1.73
  -4   5   3   61.59    2.98
   4  -5  -3   58.55    3.46
  -4   5   3   60.43    4.47
   4  -5  -2    0.53    0.59
  -4   5   2    0.29    0.43
  -4   5   2    0.52    0.33
  -4  -5   2    0.43    0.38
   4   5  -2    0.29    0.23
   4   5  -1   95.95    2.88
  -4   5   1  103.25    3.78
  -4   5   1  101.79    5.70
  -4  -5   1  100.90    5.08
   4  -5  -1   96.32    4.74
   4  -5   0   51.12    3.96
  -4   5   0   45.25    3.80
  -4   5   0   52.52    2.69
   4  -5   0   52.04    3.52
  -4  -5   0   48.17    3.45
  -4   5  -1   34.10    2.12
   4  -5   1   31.61    3.17
  -4   5  -1   32.76    3.22
   4   5   1   29.30    2.88
   4  -5   1   33.20    2.88
   4   5   2   16.12    2.16
   4  -5   2   18.98    2.45
  -4   5  -2   17.39    2.30
   4  -5   2   23.50    2.50
   4  -5   3   24.49    2.81
  -4   5  -3   21.58    2.58
   4   5   3   20.03    2.52
  -4   5  -4   54.10    3.99
   4   5   4   53.52    4.12
   4  -5   4   61.43    4.46
   4  -5   5   17.50    2.43
  -4   5  -5   18.98    2.38
  -4  -5  -5   22.54    2.31
   4   5   5   19.63    2.61
  -4   5  -6   31.43    3.03
  -4  -5  -6   33.42    2.83
   4  -5   6   33.84    3.46
   4   5   6   34.00    3.41
  -4   5  -7   17.07    2.26
   4   5   7   15.71    2.43
  -4  -5  -7   14.79    1.89
  -4   5  -7   13.71    1.30
   4  -5   7   15.35    2.36
  -4   5  -8   19.76    2.38
   4   5   8   17.01    2.56
  -4  -5  -8   22.75    2.39
  -4   5  -8   21.23    1.58
   4  -5   8   19.57    2.76
  -4   5  -9   23.26    2.58
   4   5   9   17.94    2.72
  -4  -5  -9   19.19    2.28
  -4   5  -9   18.69    1.45
   4   5  10   19.45    2.86
   4   5  11    1.57    0.99
   4   5  12    0.73    0.86
   4   5  13   10.77    2.34
   4   5  14    0.30    0.72
   4   5  15   12.41    2.65
   4   5  16   17.24    3.18
   4  -5  17    2.09    1.18
   4   5  17    4.29    1.56
   4  -5  18    1.21    0.93
   4   5  18    1.71    1.36
   4  -5  19    1.91    0.81
   4   5  19    0.92    0.69
   4   5  20   -0.09    1.02
   4  -5  20    2.28    1.33
  -4   6  22    9.10    2.72
  -4  -6  21    5.08    1.58
  -4   6  21    6.48    2.17
  -4   6  20    7.10    2.18
  -4   6  19   13.83    3.01
  -4   6  18    3.13    1.43
  -4   6  17   17.49    3.20
  -4   6  16    1.52    1.04
  -4   6  15    3.25    1.33
  -4   6  14    5.42    1.90
  -4   6  13    6.59    1.79
  -4   6  12    8.20    1.95
  -4   6  11   28.64    3.44
   4  -6 -10  330.02    8.91
  -4   6  10  312.56   11.21
   4  -6  -9   69.89    4.06
  -4   6   9   71.73    5.70
  -4   6   9   57.65    4.72
  -4   6   8    0.37    0.59
   4  -6  -8    0.59    0.57
   4  -6  -7   38.71    2.99
  -4   6   7   34.87    3.81
  -4   6   7   36.64    3.61
  -4   6   6    0.37    0.58
  -4  -6   6    0.23    0.52
   4  -6  -6    0.69    0.51
  -4   6   6    0.74    0.84
   4  -6  -5   48.35    3.42
  -4   6   5   45.04    4.20
  -4  -6   5   45.80    4.01
  -4   6   5   46.55    3.83
   4  -6  -4   93.83    4.81
  -4   6   4   98.44    6.13
  -4   6   4   95.22    4.05
  -4   6   4   96.60    5.48
  -4  -6   4   94.23    5.62
   4   6  -3    5.62    0.53
  -4   6   3    5.08    1.34
   4  -6  -3    6.61    1.27
  -4   6   3    6.26    1.04
  -4  -6   3    4.46    1.11
   4   6  -2    7.12    0.72
  -4  -6   2    6.12    1.41
   4  -6  -2    9.18    1.57
  -4   6   2    6.83    1.59
  -4   6   2    8.15    1.15
  -4   6   1    0.75    0.69
   4  -6  -1    0.09    0.55
  -4  -6   1    0.51    0.35
  -4   6   1    0.85    0.50
  -4   6   0   50.63    2.77
  -4   6   0   51.89    4.31
   4  -6   0   47.23    3.99
   4  -6   0   50.27    3.84
  -4  -6   0   46.90    3.76
   4  -6   1    0.34    0.51
   4  -6   1    1.26    0.80
  -4  -6  -1    0.79    0.60
  -4   6  -1    1.01    0.90
   4   6   1    1.41    0.83
  -4  -6  -2   96.50    5.30
   4  -6   2  100.24    5.90
  -4   6  -2   91.57    5.61
  -4   6  -2  100.55    3.81
   4  -6   2  103.26    5.67
   4   6   2   98.42    5.82
  -4  -6  -3   52.40    3.91
   4  -6   3   46.50    4.06
  -4   6  -3   46.64    3.97
  -4   6  -3   45.23    2.52
   4  -6   3   42.79    3.76
   4   6   3   44.47    3.98
   4   6   4    2.90    1.21
  -4  -6  -4    1.55    0.74
  -4   6  -4    1.17    0.44
   4  -6   4    1.86    0.86
  -4   6  -4    0.97    0.76
  -4  -6  -5   56.95    4.00
  -4   6  -5   49.58    4.03
   4  -6   5   52.92    4.42
  -4   6  -5   52.37    2.67
   4   6   5   53.52    4.55
   4   6   6    5.22    1.52
   4  -6   6    4.07    1.26
  -4   6  -6    3.73    0.71
  -4  -6  -6    4.69    1.17
  -4   6  -6    6.13    1.45
  -4  -6  -7   19.12    2.33
  -4   6  -7   17.28    2.37
   4   6   7   15.03    2.53
   4   6   8   -0.58    1.05
  -4   6  -8    0.85    0.55
   4   6   9    3.46    1.32
  -4   6  -9    4.76    1.30
   4   6  10    9.96    2.22
  -4   6 -10   13.14    1.28
   4   6  11    1.26    0.85
  -4   6 -11    1.02    0.30
   4   6  12   31.52    4.09
   4   6  13   25.18    3.70
   4   6  14    1.27    1.25
   4   6  15   13.49    2.80
   4   6  16   10.90    2.64
   4   6  17    3.66    1.88
   4   6  18   32.12    4.80
   4  -6  19   24.62    3.53
   4   6  19   18.59    3.67
   4  -6  20    0.98    0.73
  -4   7  21    2.24    1.46
  -4   7  20   17.69    3.54
  -4   7  19    1.70    1.80
  -4   7  18    7.89    2.35
  -4   7  17    3.17    1.61
  -4   7  16    0.67    0.61
  -4   7  15   -0.65    1.22
  -4   7  14    2.29    1.10
  -4   7  13    2.59    1.43
  -4   7  12   46.79    4.90
  -4   7  11    9.35    2.05
  -4   7  10   14.60    2.73
  -4   7  10   10.03    2.35
  -4   7   9   18.23    2.91
  -4   7   9   25.36    3.50
  -4   7   8   12.06    2.18
  -4   7   8   13.39    2.54
   4  -7  -8   12.74    1.89
   4  -7  -7   25.02    2.66
  -4   7   7   29.76    3.76
  -4   7   7   32.06    3.60
  -4  -7   7   31.09    3.73
   4  -7  -6    2.50    0.90
  -4   7   6    2.45    1.06
  -4  -7   6    4.90    1.36
  -4   7   6    3.38    1.19
  -4   7   5   11.78    2.36
   4  -7  -5   12.18    1.91
  -4   7   5   15.53    2.43
  -4  -7   5   17.42    2.71
  -4   7   4   74.48    5.64
  -4  -7   4   78.29    5.53
   4  -7  -4   81.45    4.94
   4   7  -3   41.82    1.45
   4   7  -3   41.15    1.57
  -4  -7   3   43.43    4.03
   4  -7  -3   46.71    3.87
  -4   7   3   54.06    4.70
  -4  -7   2    7.82    1.67
   4  -7  -2   10.39    1.82
  -4   7   2    9.82    2.10
  -4   7   1   10.95    2.06
   4  -7  -1   16.50    2.37
  -4  -7   1   14.87    2.33
   4  -7   0    6.99    1.64
  -4  -7   0    3.85    1.16
  -4   7   0    4.03    1.31
  -4   7   0    6.69    1.05
   4  -7   1    9.60    1.97
  -4  -7  -1   10.25    1.97
  -4   7  -1   11.14    1.35
  -4   7  -1   10.78    2.09
   4   7   1   11.20    2.14
  -4  -7  -2    1.08    0.72
  -4   7  -2    0.16    0.70
   4   7   2   -0.55    0.57
  -4   7  -2    0.92    0.54
   4  -7   2    1.52    0.85
  -4  -7  -3   31.61    3.27
  -4   7  -3   23.38    2.98
  -4   7  -3   24.75    1.97
   4  -7   3   24.63    3.09
   4   7   3   22.72    3.10
  -4  -7  -4   61.80    4.53
  -4   7  -4   53.71    4.41
  -4   7  -4   61.75    3.10
   4  -7   4   51.39    4.46
   4   7   4   52.92    4.76
  -4   7  -5   22.08    2.86
  -4   7  -5   27.65    2.06
   4   7   5   24.04    3.37
  -4   7  -6   74.23    5.17
  -4   7  -6   78.09    3.42
   4   7   6   76.70    5.93
   4   7   7    5.35    1.78
  -4   7  -7    2.58    1.13
  -4   7  -7    5.41    0.93
   4   7   8    2.75    1.16
  -4   7  -8    4.33    1.18
  -4   7  -8    3.98    0.78
   4   7   9    0.73    0.68
  -4   7  -9    0.60    0.44
  -4   7  -9    0.78    0.66
   4   7  10    9.63    2.26
  -4   7 -10   10.55    1.96
   4   7  11   39.19    4.62
   4   7  12   15.86    3.01
   4   7  13   26.37    4.01
   4   7  14    0.45    0.78
   4   7  15   34.33    4.82
   4   7  16    9.75    2.82
   4   7  17   39.61    5.34
   4   7  18    0.84    1.55
  -4   8  20    0.08    1.01
  -4   8  19   10.28    2.82
  -4   8  18    3.17    1.67
  -4   8  17    1.91    1.30
  -4   8  16    2.51    1.43
  -4   8  15   -0.60    1.13
  -4   8  14    8.02    2.23
  -4   8  13    4.89    2.04
  -4   8  12    1.21    1.25
  -4   8  11    8.53    2.15
  -4   8  11   11.82    2.73
  -4   8  10    0.14    0.79
  -4   8  10   -1.09    0.73
  -4   8   9    9.46    2.25
  -4   8   9    7.77    1.98
  -4   8   8    3.28    1.52
  -4   8   8    2.67    1.28
  -4   8   7    1.29    1.01
  -4   8   7    0.31    0.48
  -4   8   6    3.23    1.34
  -4   8   6    6.76    1.80
   4  -8  -5    1.80    1.07
  -4   8   5    1.78    0.97
  -4   8   5    2.35    1.09
   4  -8  -4    7.79    1.81
  -4   8   4   12.77    2.55
   4   8  -3    5.89    0.69
   4  -8  -3    7.65    1.70
  -4   8   3    7.58    2.03
   4  -8  -2    0.36    0.69
  -4   8   2    0.70    0.76
  -4   8   1    4.17    1.59
   4  -8  -1    6.47    1.56
   4  -8   0    0.60    0.99
  -4   8   0    1.05    0.95
   4  -8   1    6.39    1.71
  -4   8  -1    5.20    1.45
   4  -8   2   -0.05    0.87
  -4   8  -2    0.99    1.15
   4   8   2   -0.79    0.87
  -4   8  -3    8.91    1.99
   4   8   3    6.65    1.66
  -4   8  -4    7.65    1.94
   4   8   4   11.14    2.37
  -4   8  -5  230.68    9.56
  -4   8  -5  260.67    6.64
   4   8   5  253.14   11.25
   4   8   6   14.04    2.77
  -4   8  -6   16.38    1.69
  -4   8  -6   11.88    2.32
   4   8   7    7.58    2.02
  -4   8  -7    7.00    1.64
  -4   8  -7    9.48    1.28
   4   8   8   17.46    3.14
  -4   8  -8   14.46    2.37
  -4   8  -8   14.37    1.57
  -4   8  -9   27.60    3.20
   4   8   9   27.41    4.08
  -4   8  -9   30.17    2.20
  -4   8 -10   62.79    4.74
  -4   8 -10   66.86    3.21
   4   8  10   60.54    6.07
   4   8  11   30.27    4.40
   4   8  12    8.75    2.43
   4   8  13    0.98    1.09
   4   8  14   15.59    3.43
   4   8  15    3.80    1.76
   4   8  16   17.66    3.67
   4   8  17   -0.35    0.76
  -4   9  19    2.71    1.76
  -4   9  18   -1.93    1.89
  -4   9  17   15.93    3.59
  -4   9  16   -0.77    1.05
  -4   9  15    7.03    2.45
  -4   9  14    2.03    1.65
  -4   9  13   -0.93    1.20
  -4   9  13    2.62    1.70
  -4   9  12    2.62    1.51
  -4   9  12    7.55    2.24
  -4   9  11    6.69    2.24
  -4   9  11    4.12    1.63
  -4   9  10    0.03    1.00
  -4   9  10    0.22    0.68
  -4   9   9   18.89    3.30
  -4   9   9   23.12    3.79
  -4   9   8    2.88    1.44
  -4   9   8    5.66    1.78
  -4   9   7    0.31    0.88
  -4   9   7   -0.35    0.73
  -4   9   6    0.43    0.94
  -4   9   6    3.11    1.34
  -4   9   5  111.32    7.71
  -4   9   4   20.16    3.22
  -4   9   3   50.84    5.07
   4   9  -3   51.32    2.23
   4   9  -2   37.03    2.27
  -4   9   2   36.84    4.36
  -4   9   1    5.52    1.75
  -4   9   0   26.89    3.60
  -4   9  -1   62.92    5.43
  -4   9  -2   21.95    3.23
  -4   9  -3    1.43    1.03
   4   9   3    0.79    0.62
  -4   9  -4   12.33    2.35
   4   9   4    7.91    2.17
  -4   9  -5  171.78    8.59
   4   9   5  169.63    9.85
   4   9   6   15.51    3.29
  -4   9  -6   16.59    2.70
  -4   9  -7  163.86    8.22
   4   9   7  162.14    9.96
   4   9   8   -0.87    1.19
  -4   9  -8    0.71    0.79
  -4   9  -9  122.24    7.01
   4   9   9  119.76    8.86
   4   9  10   92.47    8.00
  -4   9 -10   91.27    5.97
  -4   9 -11   27.23    3.24
   4   9  11   30.83    4.81
   4   9  12   22.94    4.19
   4   9  13    0.37    1.09
   4   9  14   23.69    4.47
   4   9  15    0.18    1.04
   4   9  16    6.54    2.52
  -4  10  17    9.15    2.89
  -4  10  16    1.24    1.82
  -4  10  15    3.82    1.63
  -4  10  14   37.39    5.43
  -4  10  14   35.68    5.26
  -4  10  13   54.62    6.29
  -4  10  13   46.69    5.94
  -4  10  12    0.42    1.05
  -4  10  12    3.98    1.87
  -4  10  11    5.84    1.85
  -4  10  11    5.69    1.94
  -4  10  10   25.31    4.11
  -4  10  10   19.21    3.71
  -4  10   9    3.28    1.83
  -4  10   9    5.50    2.04
  -4  10   8   -0.71    1.06
  -4  10   8   -1.00    0.93
  -4  10   7    9.05    2.24
  -4  10   7   10.33    2.55
  -4  10   6   10.24    2.66
  -4  10   5   -0.79    0.74
  -4  10   4   10.13    2.62
   4  10  -3   77.20    2.97
  -4  10   3   74.56    6.43
  -4  10   2    3.20    1.69
   4  10  -2    1.92    0.64
   4  10  -1    0.38    0.36
  -4  10   1    0.81    1.02
  -4  10   0   12.36    2.50
  -4  10  -1    3.78    1.48
  -4  10  -2    1.59    0.66
  -4  10  -3    1.40    1.12
  -4  10  -4   11.55    2.36
   4  10   4   10.57    2.68
  -4  10  -5   44.25    4.57
   4  10   5   39.91    5.06
  -4  10  -6   23.38    3.16
   4  10   6   27.84    4.17
  -4  10  -7   14.48    2.55
   4  10   7   21.04    3.67
   4  10   8    5.41    2.37
  -4  10  -8    0.88    0.64
   4  10   9   25.77    4.46
  -4  10  -9   39.21    4.12
   4  10  10    7.28    2.65
  -4  10 -10    3.59    1.35
   4  10  11   10.61    3.14
  -4  10 -11    9.99    2.11
   4  10  12   12.15    3.29
   4  10  13   15.13    3.64
   4  10  14   24.52    4.68
  -4  11  15    3.31    1.92
  -4  11  14    5.92    2.50
  -4  11  13    7.73    2.72
  -4  11  12   19.18    3.94
  -4  11  12   29.90    4.86
  -4  11  11    6.90    2.48
  -4  11  11    4.82    1.95
  -4  11  10    1.04    1.42
  -4  11  10   -1.36    1.28
  -4  11   9    1.52    1.00
  -4  11   9    2.23    1.63
  -4  11   8   -0.48    0.96
  -4  11   8    0.13    0.83
  -4  11   7    0.29    0.68
  -4  11   6    1.68    1.15
  -4  11   5    3.30    1.61
  -4  11   4   40.04    5.04
  -4  11   3    4.68    1.73
  -4  11   2    2.90    1.41
   4  11  -1    0.42    0.40
  -4  11   1    0.31    0.57
   4  11   0   -0.26    0.39
  -4  11   0   -0.38    0.94
  -4  11  -1    0.70    0.71
  -4  11  -2   19.42    3.26
  -4  11  -3    1.01    0.71
  -4  11  -4    2.28    1.20
   4  11   5    4.29    1.86
  -4  11  -5    3.32    1.41
   4  11   6    8.29    2.61
  -4  11  -6    7.75    1.92
  -4  11  -7   -1.93    1.58
   4  11   7    0.47    0.89
  -4  11  -8   -0.59    0.63
   4  11   8    0.90    1.15
  -4  11  -9    4.03    1.40
   4  11   9    7.15    2.36
   4  11  10    0.41    0.77
  -4  11 -10    0.10    0.78
   4  11  11    6.55    2.47
  -4  11 -11    6.82    1.70
   4  11  12    0.76    0.95
  -4  12  13    1.51    1.67
  -4  12  12   -2.10    1.70
  -4  12  11    4.84    2.15
  -4  12  10   -0.38    1.16
  -4  12  10    2.82    2.02
  -4  12   9    1.67    1.09
  -4  12   8    0.58    1.02
  -4  12   7   -0.09    0.77
  -4  12   6   62.45    6.83
  -4  12   5    4.15    1.58
  -4  12   4    3.39    1.62
  -4  12   3   14.17    3.17
  -4  12   2    0.20    0.74
  -4  12   1    5.44    1.97
  -4  12   0    1.14    1.27
  -4  12  -1    1.31    1.29
  -4  12  -2    5.73    1.94
  -4  12  -3   -0.26    0.71
  -4  12  -4    6.36    2.02
  -4  12  -5    6.23    1.89
   4  12   6    1.18    1.22
  -4  12  -6   -0.75    1.03
  -4  12  -7    4.48    1.46
   4  12   7    4.48    2.22
  -4  12  -8    0.91    1.20
   4  12   8   -1.06    1.21
  -4  12  -9    5.81    1.65
   4  12   9   20.39    4.39
  -4  12 -10    5.64    1.57
   4  12  10    9.76    3.12
  -4  12 -11    0.14    0.57
  -4  13   7    2.64    1.39
  -4  13   6    9.17    2.67
  -4  13   5    5.59    2.09
  -4  13   4    4.29    1.87
  -4  13   3    3.06    1.71
  -4  13   2    4.31    1.87
  -4  13   1    9.07    2.69
  -4  13   0   -0.52    1.27
  -4  13  -1    7.13    2.29
  -4  13  -2   18.61    3.43
  -4  13  -3    0.88    1.00
  -4  13  -4   21.49    3.60
  -4  13  -5    2.04    1.28
  -4  13  -6    0.83    1.07
  -4  13  -7    2.63    1.11
  -4  13  -8   10.96    2.44
  -4  13  -9    5.35    1.76
  -4  13 -10    6.18    1.84
  -4  13 -11   28.77    3.81
  -4  14   3    3.14    1.52
  -4  14   2    1.24    0.99
  -4  14   1    1.36    1.11
  -4  14   0    1.15    0.83
  -4  14  -1    4.07    2.02
  -4  14  -2   44.33    5.50
  -4  14  -3    0.19    0.85
  -4  14  -4    1.84    1.46
  -4  14  -5    1.15    1.33
  -4  14  -6    2.35    1.05
  -4  14  -7   -0.08    1.17
  -5   0  24    0.62    0.60
  -5   0  23    7.65    1.93
  -5   0  22    0.05    0.79
  -5   0  21   21.19    3.04
  -5   0  20    1.57    1.19
  -5   0  19   69.77    5.00
  -5   0  18    0.17    0.77
  -5   0  17   18.86    2.37
   5   0 -17   20.82    1.90
   5   0 -16    0.06    0.34
  -5   0  16    0.78    0.66
   5   0 -15    7.36    1.16
  -5   0  15    4.07    1.02
   5   0 -14   -0.47    0.37
  -5   0  14   -0.01    0.40
   5   0 -13    2.96    0.72
  -5   0  13    2.67    0.69
  -5   0  12    0.04    0.35
   5   0 -12   -0.35    0.29
  -5   0  11    0.23    0.33
  -5   0  11   -0.12    0.44
   5   0 -11   -0.09    0.27
  -5   0  10   -0.03    0.35
   5   0 -10    0.15    0.26
  -5   0  10    0.06    0.23
   5   0  -9   29.28    2.22
  -5   0   9   28.82    2.65
  -5   0   9   28.38    1.89
   5   0  -8    0.27    0.41
  -5   0   8    0.10    0.20
  -5   0   8    0.15    0.36
  -5   0   7  142.23    5.71
  -5   0   7  140.25    3.50
   5   0  -7  147.42    4.78
  -5   0   6   -0.49    0.43
  -5   0   6    0.15    0.15
   5   0  -6    0.02    0.24
  -5   0   5   66.63    1.82
   5   0  -5   68.27    3.25
  -5   0   5   64.89    3.77
  -5   0   4    0.28    0.28
   5   0  -4   -0.51    0.32
   5   0  -4    0.03    0.24
  -5   0   3    0.90    0.52
   5   0  -3    2.07    0.74
   5   0  -3    0.75    0.40
  -5   0   2   -0.18    0.38
   5   0  -2   -0.09    0.39
   5   0  -2    0.25    0.41
  -5   0   1   33.82    2.58
   5   0  -1   31.82    2.65
  -5   0   0    1.53    0.68
   5   0   0    1.08    0.64
  -5   0  -1   93.52    4.26
   5   0   1   97.75    4.83
   5   0   1   96.33    2.28
  -5   0  -2    0.17    0.23
   5   0   2    0.12    0.13
  -5   0  -3   13.41    1.62
   5   0   3   14.11    1.14
   5   0   3   16.19    2.05
   5   0   4    0.42    0.57
   5   0   4    0.24    0.20
   5   0   5  153.08    6.46
   5   0   5  143.59    4.19
   5   0   6    0.21    0.40
   5   0   6    0.59    0.46
   5   0   7  271.92    9.17
   5   0   7  248.23    6.22
   5   0   8    0.23    0.43
   5   0   8    0.01    0.40
   5   0   9    8.23    1.26
   5   0  10    1.14    0.54
   5   0  11   27.34    1.71
   5   0  11   29.52    2.62
   5   0  12    0.49    0.49
   5   0  12   -0.13    0.30
   5   0  13  179.53    7.18
   5   0  13  191.58    4.28
   5   0  14    0.65    0.42
   5   0  14    1.60    0.89
   5   0  15   16.52    2.40
   5   0  15   17.54    1.14
   5   0  16    0.93    0.94
   5   0  17   13.23    2.35
   5   0  18    0.17    0.89
   5   0  19    6.47    1.93
   5   0  20    0.23    0.66
   5   0  21   -1.28    1.01
  -5   1  24   -1.02    1.01
  -5  -1  24    0.56    0.92
  -5   1  23    0.45    0.71
  -5  -1  23    0.58    0.75
  -5   1  22    3.52    1.28
  -5  -1  22    2.07    0.91
  -5   1  21   15.51    2.65
  -5  -1  21   15.19    2.49
  -5   1  20    4.24    1.32
  -5  -1  20    7.69    1.79
   5   1 -19    0.43    0.40
  -5   1  19    1.17    0.95
  -5  -1  19    1.42    0.85
   5   1 -18    0.66    0.47
  -5   1  18    0.29    0.69
  -5  -1  18    0.93    0.70
  -5   1  17   10.80    1.87
   5   1 -17   13.62    1.51
  -5  -1  17   13.25    1.91
  -5   1  16   47.24    3.70
  -5  -1  16   40.79    3.25
   5   1 -16   41.54    2.71
   5  -1 -15   15.54    1.68
   5   1 -15   12.01    1.44
  -5   1  15   12.57    1.88
  -5  -1  15   12.32    1.72
  -5   1  14    0.39    0.41
   5   1 -14   -0.14    0.26
  -5  -1  14   -0.08    0.42
  -5   1  13   50.57    3.40
  -5  -1  13   46.78    3.03
  -5  -1  13   47.71    3.52
   5  -1 -13   43.40    2.73
   5   1 -13   44.41    2.74
   5  -1 -12   -0.07    0.29
   5   1 -12    0.81    0.41
  -5  -1  12    1.05    0.60
  -5   1  12    0.34    0.51
  -5  -1  12   -0.20    0.22
  -5   1  12    0.04    0.27
  -5   1  11   58.52    3.27
  -5  -1  11   59.83    3.75
   5  -1 -11   62.81    3.19
  -5  -1  11   58.61    3.03
   5   1 -11   59.54    3.10
  -5   1  11   61.85    4.36
  -5   1  10   22.24    1.93
  -5  -1  10   27.36    2.47
  -5   1  10   29.32    2.94
   5  -1 -10   25.54    2.02
  -5  -1  10   23.21    1.81
   5   1 -10   23.85    1.98
  -5   1   9    0.24    0.50
  -5   1   9    0.42    0.32
   5  -1  -9    0.65    0.48
   5   1  -9   -0.10    0.34
  -5  -1   9    0.38    0.25
  -5  -1   9   -0.26    0.23
  -5   1   8    0.49    0.54
  -5  -1   8    0.77    0.46
  -5   1   8    0.70    0.34
   5  -1  -8    0.57    0.46
   5   1  -8    0.36    0.36
  -5  -1   8    0.83    0.38
  -5   1   7   21.10    2.39
  -5   1   7   19.73    1.46
  -5  -1   7   18.66    1.29
   5  -1  -7   21.50    1.81
   5   1  -7   16.24    1.65
  -5  -1   7   21.06    2.04
  -5   1   6   79.48    2.67
  -5   1   6   82.97    4.62
  -5  -1   6   83.88    3.98
   5  -1  -6   81.40    3.49
  -5  -1   6   78.70    2.38
  -5  -1   5   35.98    2.59
   5  -1  -5   37.83    2.37
  -5  -1   5   33.23    1.37
  -5   1   5   37.50    3.07
  -5   1   5   37.01    1.60
  -5  -1   4   77.76    3.69
   5   1  -4   64.55    3.35
   5  -1  -4   78.27    3.35
  -5   1   4   76.34    4.37
  -5  -1   4   73.69    2.30
  -5  -1   3   38.71    1.35
   5   1  -3   42.19    2.79
  -5  -1   3   44.07    2.73
   5  -1  -3   45.77    3.27
   5  -1  -3   43.67    2.48
  -5   1   3   42.33    3.20
   5  -1  -2   16.05    1.51
   5  -1  -2   15.08    1.90
  -5  -1   2   16.57    1.66
  -5   1   2   15.37    1.91
   5   1  -2   15.88    1.77
   5   1  -1  265.31    7.27
  -5  -1   1  262.65    6.56
  -5   1   1  256.90    7.73
   5  -1  -1  269.58    6.08
   5  -1  -1  270.85    8.18
   5  -1   0   -0.32    0.41
  -5  -1   0    0.37    0.42
   5   1   0    0.27    0.35
   5  -1   0    0.19    0.29
  -5   1   0    0.00    0.29
  -5  -1   0   -0.06    0.11
  -5  -1  -1  223.57    5.99
  -5   1  -1  226.31    7.07
   5   1   1  234.20    7.07
   5  -1   1  221.89    2.95
   5  -1   1  223.48    5.47
  -5  -1  -1  217.98    3.37
   5  -1   1  225.42    7.66
   5   1   1  222.60    4.44
  -5   1  -2   36.50    2.85
   5   1   2   38.08    2.89
   5  -1   2   33.91    1.37
   5  -1   2   40.11    3.27
   5  -1   2   34.97    2.14
  -5  -1  -2   34.37    1.53
   5   1   2   36.63    1.99
   5   1   3  322.57    6.27
  -5   1  -3  323.09    8.38
   5  -1   3  320.22    9.39
   5  -1   3  314.67    4.82
   5  -1   3  315.81    6.33
  -5   1  -4  207.44    6.72
   5   1   4  222.76    5.54
   5   1   4  222.78    7.31
   5  -1   4  227.22    8.04
   5  -1   4  216.08    4.47
   5  -1   4  213.98    5.15
  -5   1  -5  272.65    7.78
   5   1   5  284.61    8.46
   5   1   5  255.38    6.23
   5  -1   5  271.42    8.88
   5  -1   5  254.63    5.28
   5  -1   5  257.98    5.58
   5   1   6   51.98    3.76
   5   1   6   47.52    2.81
   5  -1   6   44.43    3.72
   5  -1   6   42.96    2.36
   5  -1   6   42.52    2.25
   5   1   7   16.23    1.72
   5  -1   7   16.68    2.36
   5  -1   7   17.52    1.61
   5   1   7   17.29    2.25
   5  -1   7   16.56    1.37
   5   1   8    0.45    0.37
   5   1   8    1.70    0.65
   5  -1   8    1.20    0.45
   5  -1   8    2.37    0.95
   5   1   9   35.51    2.79
   5  -1   9   38.32    2.67
   5  -1   9   39.41    2.04
   5  -1  10   10.90    1.06
   5   1  10    9.97    1.56
   5  -1  10   11.13    1.53
   5   1  11   35.47    3.03
   5  -1  11   40.23    3.03
   5  -1  11   38.98    1.92
   5   1  12   79.41    4.72
   5  -1  12   77.63    4.40
   5  -1  12   84.84    2.72
   5  -1  13    7.08    0.79
   5   1  13    4.95    1.28
   5  -1  13    5.98    1.36
   5  -1  14    6.21    0.64
   5   1  14    6.82    1.53
   5  -1  14    5.55    1.33
   5   1  15   32.06    3.39
   5  -1  15   28.57    3.01
   5   1  16   18.93    1.29
   5   1  16   18.58    2.78
   5  -1  16   17.26    2.48
   5  -1  17    3.24    1.25
   5   1  17    1.67    0.82
   5   1  18    1.52    1.00
   5  -1  18    0.65    0.90
   5   1  19   17.75    2.93
   5  -1  19   14.82    2.54
   5   1  20    4.64    1.60
   5  -1  20    6.09    1.79
   5   1  21   16.96    3.07
   5  -1  21   14.19    2.75
  -5   2  24   19.65    3.48
  -5   2  23    1.20    0.74
  -5  -2  23    3.75    1.13
  -5   2  22    3.52    1.53
  -5  -2  22    2.18    0.98
  -5  -2  21    4.21    1.37
  -5   2  21    3.64    1.35
  -5   2  20    1.18    0.81
  -5  -2  20    2.07    0.93
  -5   2  19    1.04    1.08
   5   2 -19    0.19    0.24
  -5  -2  19    0.26    0.54
  -5   2  18   -0.25    0.65
   5   2 -18    0.30    0.30
  -5  -2  18    0.45    0.59
  -5   2  17    0.06    0.46
   5   2 -17    0.16    0.35
  -5  -2  17   -0.01    0.49
  -5   2  16    0.68    0.56
   5   2 -16   -0.07    0.32
  -5  -2  16    0.80    0.45
   5   2 -15    0.69    0.44
  -5  -2  15   -0.20    0.45
  -5   2  15    0.43    0.56
  -5   2  14   15.84    2.14
  -5  -2  14   16.22    1.98
   5   2 -14   13.38    1.54
  -5  -2  14   14.63    1.81
  -5  -2  13    1.98    0.76
   5  -2 -13    1.68    0.62
   5   2 -13    0.71    0.38
  -5   2  13    2.43    0.90
  -5  -2  13    1.74    0.67
  -5  -2  12    0.32    0.26
  -5   2  12   -0.01    0.44
   5   2 -12   -0.33    0.41
  -5  -2  12    0.32    0.40
  -5   2  11   17.76    1.96
  -5  -2  11   21.24    2.03
  -5   2  11   22.32    2.86
   5  -2 -11   19.51    1.83
   5   2 -11   19.47    1.84
  -5  -2  11   20.16    1.83
  -5   2  10   66.19    3.65
  -5  -2  10   65.87    3.47
  -5   2  10   62.85    4.58
   5  -2 -10   66.35    3.26
   5   2 -10   65.21    3.33
  -5  -2   9    1.91    0.64
   5  -2  -9    1.76    0.56
  -5   2   9    1.35    0.65
  -5   2   9    1.59    0.71
  -5   2   8    4.79    1.21
  -5   2   8    5.52    0.96
   5  -2  -8    4.34    0.82
  -5  -2   8    5.40    0.96
  -5   2   7    2.35    0.64
  -5  -2   7    1.16    0.43
   5  -2  -7    2.20    0.66
  -5   2   7    1.38    0.70
  -5   2   6   48.54    3.75
  -5  -2   6   51.87    2.72
   5  -2  -6   51.76    2.76
  -5   2   6   53.88    2.61
  -5  -2   5   17.12    1.53
  -5   2   5   13.62    1.96
   5  -2  -5   18.46    1.64
  -5   2   5   14.17    1.21
  -5  -2   4   73.12    3.07
  -5   2   4   75.45    4.62
   5   2  -4   73.18    3.23
   5  -2  -4   66.51    3.09
   5  -2  -4   68.12    1.73
  -5   2   4   71.31    2.38
  -5  -2   4   69.74    2.89
   5  -2  -3    8.03    1.44
  -5  -2   3    9.04    1.06
   5  -2  -3    8.53    1.12
   5  -2  -3    8.37    0.52
   5   2  -3    8.35    1.18
  -5   2   3    9.79    1.64
  -5  -2   3    9.28    0.98
   5   2  -2    4.55    0.93
  -5  -2   2    5.12    0.70
   5  -2  -2    4.75    0.37
  -5  -2   2    4.93    0.78
   5  -2  -2    4.73    0.86
   5  -2  -2    5.26    1.22
  -5   2   2    5.48    1.30
   5  -2  -1  189.45    2.88
  -5  -2   1  208.11    5.15
  -5  -2   1  202.80    4.13
   5  -2  -1  202.40    7.45
  -5   2   1  207.82    7.42
   5   2  -1  197.46    5.95
   5  -2  -1  204.76    5.20
   5  -2   0    0.54    0.23
  -5   2   0    0.61    0.48
   5   2   0    0.33    0.25
   5  -2   0    0.24    0.30
  -5  -2   0    0.61    0.27
   5  -2   0    1.03    0.44
  -5   2  -1  120.56    5.56
   5   2   1  120.90    4.83
  -5  -2  -1  127.29    3.26
   5  -2   1  119.02    3.88
   5  -2   1  120.68    5.85
   5   2   1  117.47    3.99
  -5   2  -2  347.57    9.36
   5   2   2  347.27    8.37
   5  -2   2  363.54   10.24
  -5  -2  -2  345.60    5.66
   5  -2   2  338.23    6.46
   5   2   2  331.90    7.03
  -5   2  -3   67.88    4.14
   5   2   3   67.60    3.78
  -5  -2  -3   69.27    2.68
   5  -2   3   72.38    4.65
   5  -2   3   66.07    2.84
   5   2   3   66.54    3.33
  -5   2  -4   59.85    3.88
   5   2   4   56.38    3.57
   5  -2   4   55.72    4.16
  -5  -2  -4   54.46    2.52
   5  -2   4   54.74    2.53
   5   2   4   54.37    3.15
   5   2   5   20.56    2.00
   5   2   5   18.60    2.11
   5  -2   5   19.74    2.56
  -5   2  -5   15.04    1.94
  -5  -2  -5   16.16    1.46
   5  -2   5   19.08    1.49
   5  -2   5   17.08    1.39
   5  -2   6    8.27    1.06
   5  -2   6   10.15    1.88
  -5   2  -6   10.36    1.65
  -5  -2  -6   10.93    1.29
   5   2   6    9.13    1.56
   5   2   6    8.72    1.32
   5  -2   6    8.82    1.01
   5  -2   7    6.09    0.98
   5  -2   7    9.33    1.88
   5   2   7   11.30    1.78
   5   2   7    7.29    1.26
   5  -2   7    8.72    0.98
   5   2   8   92.30    5.18
   5   2   8   82.56    4.47
   5  -2   8   84.80    2.93
   5  -2   8   80.94    3.74
   5   2   9    0.35    0.62
   5  -2   9    0.08    0.28
   5  -2   9    0.75    0.47
   5   2  10   92.09    5.02
   5  -2  10  102.79    3.09
   5  -2  10   93.75    4.42
   5  -2  11    4.38    0.63
   5   2  11    3.88    1.07
   5  -2  11    5.45    1.17
   5   2  12    1.91    0.69
   5  -2  12    1.91    0.38
   5  -2  12    1.43    0.59
   5   2  13   22.12    2.74
   5  -2  13   20.36    2.38
   5   2  14   -0.33    0.53
   5  -2  14   -0.15    0.66
   5   2  15    4.18    1.32
   5  -2  15    4.90    1.41
   5   2  16    7.97    1.86
   5  -2  16   10.74    1.97
   5   2  17   15.48    2.65
   5  -2  17   15.33    2.40
   5   2  18    0.52    0.76
   5  -2  18   -0.62    0.55
   5   2  19    2.50    2.32
   5  -2  19    0.64    0.91
   5   2  20    6.81    2.11
   5  -2  20    2.89    1.28
   5  -2  21    1.46    1.10
   5   2  21    2.13    1.51
  -5   3  23    9.44    2.53
  -5  -3  23    8.69    2.06
  -5   3  22    1.22    0.83
  -5  -3  22    0.04    0.60
  -5   3  21    0.12    0.60
  -5  -3  21    0.36    0.76
  -5   3  20    0.58    0.79
  -5  -3  20    0.88    0.54
  -5   3  19    0.26    0.88
  -5  -3  19    0.78    0.63
  -5   3  18    4.00    1.40
   5   3 -18    3.78    0.84
  -5  -3  18    4.52    1.36
  -5   3  17   11.49    2.16
   5   3 -17   15.12    1.65
  -5  -3  17   15.47    2.24
  -5   3  16   20.25    2.78
   5   3 -16   20.79    1.96
  -5  -3  16   20.93    2.46
  -5  -3  15    0.38    0.46
  -5   3  15    0.09    0.37
   5   3 -15   -0.74    0.44
  -5  -3  15    0.97    0.56
  -5  -3  14   12.57    1.76
  -5  -3  14   12.04    1.56
  -5   3  14   10.50    1.86
   5   3 -14   15.06    1.61
  -5   3  13   33.04    3.18
  -5  -3  13   35.54    2.52
   5   3 -13   34.17    2.52
  -5   3  12   28.35    2.84
  -5  -3  12   34.39    2.36
   5   3 -12   32.45    2.42
  -5   3  12   34.29    3.70
  -5   3  11   12.16    1.78
  -5   3  11   13.75    2.34
  -5  -3  11   15.61    1.53
  -5   3  10   96.76    4.83
  -5   3  10   89.54    5.78
  -5  -3  10   94.06    3.51
   5  -3  -9    1.13    0.46
  -5   3   9    1.35    0.77
  -5   3   9    1.99    0.69
   5  -3  -9    1.12    0.62
  -5  -3   9    1.25    0.36
  -5   3   9    1.25    0.51
  -5  -3   8   19.16    1.40
  -5   3   8   18.41    2.56
  -5   3   8   20.66    1.95
   5  -3  -8   18.34    1.50
   5  -3  -8   18.65    1.71
  -5   3   8   19.05    2.01
  -5  -3   7   48.60    2.11
  -5   3   7   54.25    4.28
  -5   3   7   51.27    3.05
   5  -3  -7   53.94    2.40
   5  -3  -7   57.73    2.95
  -5   3   7   51.06    3.09
  -5   3   6   64.77    4.61
  -5  -3   6   67.50    2.38
   5  -3  -6   65.46    2.49
   5  -3  -6   64.56    3.11
  -5   3   6   67.47    3.42
  -5   3   6   59.91    3.19
  -5   3   5    0.86    0.42
  -5  -3   5    1.31    0.37
  -5   3   5   -0.15    0.44
   5  -3  -5    0.91    0.44
   5  -3  -5    0.93    0.33
  -5   3   5    0.75    0.44
  -5  -3   5    1.04    0.51
  -5  -3   4    0.70    0.37
  -5   3   4    0.81    0.59
   5  -3  -4    0.44    0.32
  -5   3   4    0.89    0.43
   5  -3  -4    1.33    0.36
  -5   3   4    0.24    0.26
   5   3  -4    1.10    0.39
  -5   3   3   59.58    4.28
   5  -3  -3   52.04    2.07
   5  -3  -3   48.62    3.73
   5  -3  -3   57.71    2.83
  -5   3   3   40.49    2.59
  -5  -3   3   46.18    2.71
   5   3  -3   53.66    2.68
  -5  -3   2    0.12    0.34
   5  -3  -2   -0.03    0.21
   5  -3  -2   -0.03    0.38
   5  -3  -2    0.14    0.29
  -5   3   2    0.15    0.44
   5   3  -2    0.65    0.41
  -5   3   2    0.47    0.27
   5  -3  -1  198.56    7.69
   5   3  -1  194.50    5.58
  -5   3   1  201.17    7.78
   5  -3  -1  198.37    5.14
  -5   3   1  197.47    5.60
   5  -3  -1  191.10    4.47
  -5  -3   1  195.61    5.24
  -5  -3   0   56.30    2.75
   5  -3   0   59.47    4.20
   5   3   0   55.58    3.06
  -5   3   0   57.94    4.14
   5  -3   0   58.99    2.80
  -5   3   0   62.86    3.12
   5  -3   0   60.00    2.74
  -5  -3  -1  112.16    3.85
   5   3   1  115.11    4.48
  -5   3  -1  107.60    5.57
   5  -3   1  107.93    3.96
   5  -3   1  117.25    3.88
   5   3   1  112.54    4.56
   5  -3   1  103.61    5.67
   5   3   2  165.03    5.53
  -5   3  -2  169.35    6.91
  -5  -3  -2  166.70    4.73
   5  -3   2  175.04    4.66
   5  -3   2  161.79    7.11
   5   3   2  159.39    5.60
   5   3   3   45.60    2.97
   5  -3   3   37.54    3.49
  -5   3  -3   42.35    3.47
   5   3   3   38.60    2.88
  -5  -3  -3   42.77    2.44
   5  -3   3   43.18    2.27
   5   3   4    7.66    1.34
   5   3   4    8.91    1.38
   5  -3   4    6.85    0.95
  -5   3  -4    7.24    1.46
  -5  -3  -4    6.68    1.01
   5  -3   4    6.09    1.52
   5   3   5   37.31    2.88
  -5   3  -5   40.03    3.34
  -5  -3  -5   34.47    2.30
   5  -3   5   34.09    3.42
   5  -3   5   31.43    1.90
   5   3   5   32.55    2.80
   5   3   6   29.73    2.68
  -5   3  -6   28.43    2.81
   5  -3   6   26.64    3.07
   5  -3   6   27.45    1.73
   5   3   6   27.95    2.72
   5   3   7    3.24    0.95
   5  -3   7    3.50    1.20
  -5   3  -7    3.72    1.01
   5   3   7    4.77    1.18
   5  -3   7    2.18    0.50
   5   3   8   96.47    5.26
  -5  -3  -8  109.33    4.67
   5  -3   8  106.43    3.25
   5   3   9    2.35    0.79
   5  -3   9    2.27    0.50
  -5  -3  -9    1.60    0.59
   5  -3  10    7.09    1.24
   5   3  10    4.43    1.37
  -5  -3 -10    7.16    1.28
   5   3  11   35.87    3.53
   5  -3  11   40.65    3.13
   5  -3  12    1.38    0.54
   5   3  12    2.05    0.84
   5   3  13   -0.33    0.56
   5  -3  13    0.96    0.49
   5   3  14    0.79    0.81
   5  -3  14    0.06    0.54
   5   3  15    4.56    1.37
   5  -3  15    3.72    1.26
   5   3  16    5.59    1.70
   5  -3  16    5.95    1.50
   5   3  17    4.18    1.49
   5  -3  17    5.96    1.58
   5   3  18    1.04    0.88
   5  -3  18    0.65    0.67
   5   3  19    1.98    1.07
   5  -3  19    2.16    1.11
   5   3  20    3.54    1.78
   5  -3  20    3.62    1.38
   5  -3  21    1.92    0.95
  -5   4  23    6.08    2.05
  -5  -4  23    7.10    2.01
  -5   4  22    4.69    1.84
  -5  -4  22    4.10    1.24
  -5   4  21    1.33    1.12
  -5  -4  21    2.20    0.98
  -5   4  20    0.88    0.91
  -5  -4  20    2.26    1.20
  -5   4  19   -0.14    0.59
  -5  -4  19    1.18    0.77
  -5  -4  18    2.49    1.00
  -5   4  18    2.34    1.20
   5   4 -18    2.32    0.66
  -5  -4  17    0.65    0.49
  -5   4  17    0.82    0.94
   5   4 -17    0.33    0.50
  -5   4  16   15.78    2.67
   5   4 -16   14.51    1.66
  -5  -4  15    1.87    0.61
  -5   4  15    0.48    0.58
   5   4 -15    1.80    0.63
  -5   4  14   28.63    3.29
  -5  -4  14   33.14    2.11
   5   4 -14   33.09    2.51
  -5   4  13   75.77    5.17
   5  -4 -13   76.65    4.16
  -5  -4  13   83.40    3.09
  -5  -4  12   43.76    2.01
   5  -4 -12   44.13    3.03
  -5   4  12   41.56    4.27
  -5   4  12   41.78    3.75
  -5   4  11  142.40    6.68
  -5  -4  11  127.11    2.90
   5  -4 -11  143.19    5.23
  -5   4  11  145.82    7.91
  -5   4  10   28.85    3.54
   5  -4 -10   29.07    2.23
  -5   4  10   28.68    2.91
  -5   4   9   45.51    4.28
   5  -4  -9   45.75    2.69
  -5   4   9   51.56    3.76
  -5   4   8   40.65    4.00
   5  -4  -8   42.78    2.52
  -5   4   8   41.30    3.27
  -5   4   7   16.66    2.56
   5  -4  -7   20.08    1.66
  -5   4   7   19.51    1.94
  -5   4   7   17.43    2.03
  -5   4   6   32.01    3.45
  -5   4   6   31.11    2.60
   5  -4  -6   33.11    2.10
  -5   4   6   31.39    2.41
  -5  -4   6   30.49    2.84
  -5   4   5   17.60    1.76
   5  -4  -5   17.24    1.48
  -5   4   5   17.86    2.52
  -5  -4   5   16.61    1.98
  -5   4   5   17.10    1.85
   5  -4  -4   20.66    1.66
  -5   4   4   19.16    2.60
   5  -4  -4   20.36    1.73
   5   4  -4   19.48    1.28
  -5  -4   4   17.66    2.01
  -5   4   4   19.58    1.87
  -5  -4   3    0.08    0.33
   5   4  -3    0.41    0.26
   5  -4  -3    0.73    0.33
   5  -4  -3    1.00    0.55
  -5   4   3    0.57    0.40
  -5   4   2   56.34    3.05
   5   4  -2   53.95    2.66
   5  -4  -2   54.78    2.77
  -5   4   2   56.16    4.32
   5  -4  -2   52.78    4.06
  -5  -4   2   49.62    3.19
   5  -4  -2   50.86    2.74
   5   4  -1   32.08    2.13
   5  -4  -1   28.30    3.03
  -5   4   1   29.32    3.10
  -5   4   1   28.99    2.20
   5  -4  -1   31.05    2.07
   5  -4  -1   30.44    2.21
  -5  -4   1   29.72    2.43
  -5  -4   0   14.88    1.67
   5   4   0   15.75    1.56
   5  -4   0   13.37    2.09
  -5   4   0   13.89    2.12
   5  -4   0   16.80    1.51
  -5   4   0   15.78    1.58
   5  -4   0   15.86    1.70
  -5  -4  -1   44.95    2.87
   5  -4   1   45.96    3.94
   5   4   1   41.94    2.60
  -5   4  -1   44.89    3.77
   5  -4   1   42.98    2.36
  -5   4  -1   46.46    2.71
   5   4   1   42.33    3.17
   5  -4   1   42.81    2.92
   5   4   2   22.63    1.97
  -5  -4  -2   21.10    1.95
  -5   4  -2   25.57    2.89
  -5   4  -2   26.65    2.06
   5  -4   2   23.80    1.75
   5  -4   2   21.85    2.16
   5   4   2   21.80    2.31
   5  -4   2   26.62    3.00
   5   4   3   10.57    1.67
   5  -4   3   11.29    2.00
   5   4   3   10.69    1.44
   5  -4   3   10.98    1.18
  -5   4  -3   11.14    1.32
  -5  -4  -3   10.78    1.41
  -5   4  -3    7.99    1.62
   5   4   4  121.25    4.92
  -5   4  -4  114.62    5.94
   5  -4   4  123.52    6.65
   5   4   4  105.89    5.39
  -5   4  -4  102.21    3.96
   5   4   5   12.63    1.95
  -5   4  -5   12.73    1.94
   5  -4   5   10.88    2.08
   5   4   6    5.82    1.39
  -5   4  -6    7.92    1.62
  -5  -4  -6    7.14    1.19
   5   4   7    1.63    0.93
  -5   4  -7    0.07    0.42
  -5  -4  -7    0.32    0.51
  -5   4  -8   50.61    3.93
  -5  -4  -8   59.21    3.60
   5   4   8   51.43    4.23
   5   4   9   62.60    4.72
  -5  -4  -9   62.54    3.82
   5   4  10    0.51    0.81
   5   4  11    9.01    1.88
   5   4  12  111.55    6.79
   5  -4  13   -0.08    0.58
   5   4  13   -0.18    0.58
   5  -4  14    6.45    1.50
   5   4  14    6.12    1.74
   5  -4  15    0.94    0.79
   5   4  15    0.29    0.65
   5   4  16   21.21    3.39
   5  -4  16   27.45    3.18
   5   4  17    4.01    1.65
   5  -4  17    3.76    1.29
   5   4  18    1.13    1.12
   5  -4  18    0.60    0.87
   5   4  19   -1.23    1.21
   5  -4  19    1.47    1.18
   5   4  20   25.81    4.15
   5  -4  20   23.96    3.39
  -5   5  22   -1.05    0.90
  -5  -5  22   -0.03    0.83
  -5   5  21   11.59    2.74
  -5  -5  21   13.72    2.54
  -5  -5  20    1.79    1.01
  -5   5  20    2.13    1.14
  -5  -5  19    2.26    1.02
  -5   5  19    1.13    1.17
  -5   5  18   -0.01    0.55
   5   5 -18    0.98    0.51
  -5   5  17    6.69    1.96
   5   5 -17    8.30    1.32
   5   5 -16   36.26    2.69
  -5   5  16   39.24    4.35
  -5   5  15    4.50    1.53
  -5   5  14   44.67    4.48
  -5   5  13  134.06    8.19
  -5   5  13  130.78    7.35
  -5   5  12    9.35    1.88
  -5   5  12   12.17    2.42
   5  -5 -12    9.08    1.41
   5  -5 -11  157.33    5.75
  -5   5  11  152.53    8.50
  -5   5  11  155.94    7.50
   5  -5 -10  133.81    5.15
  -5   5  10  122.97    7.55
  -5   5  10  121.24    6.47
  -5   5   9  511.11   15.15
   5  -5  -9  526.00    9.81
  -5   5   9  538.51   13.16
  -5   5   8   31.41    3.81
   5  -5  -8   33.94    2.50
  -5   5   8   33.91    3.32
  -5   5   7  168.02    8.43
   5  -5  -7  167.59    5.38
  -5   5   7  164.54    6.85
  -5   5   6   27.45    3.30
   5  -5  -6   32.48    2.35
  -5   5   6   29.00    2.79
  -5   5   5   62.25    4.98
   5  -5  -5   60.54    3.25
  -5   5   5   56.69    3.77
  -5   5   4    1.17    0.86
   5  -5  -4    1.47    0.55
  -5  -5   3    0.03    0.33
  -5   5   3    0.40    0.61
   5  -5  -3   -0.25    0.47
  -5   5   3    0.12    0.31
   5   5  -3   -0.05    0.19
  -5  -5   2    6.69    1.31
   5  -5  -2    9.49    1.39
   5   5  -2    8.99    1.00
  -5   5   2    9.69    1.31
  -5   5   2    7.28    1.59
   5   5  -1   38.04    2.22
  -5   5   1   41.74    2.71
   5  -5  -1   41.62    3.82
  -5   5   1   41.33    3.91
   5  -5  -1   38.14    2.87
  -5  -5   1   38.15    3.07
   5  -5   0   15.46    2.39
   5   5   0   16.38    1.53
  -5   5   0   14.99    2.37
   5  -5   0   17.62    2.02
  -5   5   0   13.82    1.50
   5   5   1   65.86    3.14
   5  -5   1   67.33    4.94
  -5   5  -1   69.71    5.03
  -5   5  -1   73.19    3.49
   5   5   1   59.76    4.20
   5  -5   1   64.92    4.03
  -5   5  -2    4.04    1.28
   5   5   2    3.22    0.75
  -5   5  -2    3.88    0.81
   5  -5   2    2.36    0.77
   5  -5   2    3.04    1.08
   5   5   2    4.53    1.27
   5  -5   3   33.58    3.55
  -5   5  -3   30.13    3.25
  -5   5  -3   35.06    2.39
   5   5   3   30.95    3.07
   5   5   4   10.10    1.84
  -5  -5  -4    7.19    1.29
  -5   5  -4    9.29    1.24
  -5   5  -4    6.58    1.50
   5   5   5    7.68    1.68
  -5  -5  -5    7.26    1.39
  -5   5  -5    7.12    1.56
  -5   5  -5    6.90    1.04
   5   5   6    5.83    1.52
  -5   5  -6    6.28    1.39
  -5  -5  -6    6.77    1.31
  -5   5  -6    6.82    1.06
   5   5   7    5.87    1.59
  -5   5  -7    3.12    1.06
  -5  -5  -7    5.20    1.17
  -5   5  -7    5.37    0.93
   5   5   8    1.13    0.87
  -5  -5  -8    1.32    0.68
  -5   5  -8    0.06    0.42
  -5   5  -9   38.94    3.54
   5   5   9   31.41    3.69
   5   5  10   28.45    3.53
   5   5  11   13.03    2.45
   5   5  12    1.49    0.86
   5   5  13    6.99    1.96
   5   5  14    0.23    0.62
   5   5  15   48.79    5.14
   5  -5  15   42.88    3.97
   5  -5  16   21.89    2.98
   5   5  16   22.11    3.67
   5  -5  17    0.55    0.51
   5   5  17    2.21    1.53
   5   5  18   23.58    3.89
   5  -5  18   24.86    3.32
   5   5  19    6.21    2.12
   5  -5  19    2.98    1.24
   5  -5  20   -0.18    1.02
  -5   6  22    3.09    1.65
  -5  -6  21   -0.25    0.73
  -5   6  21    2.55    1.53
  -5  -6  20   -0.13    0.60
  -5   6  20    0.02    1.04
  -5   6  19    8.33    2.31
  -5   6  18    0.43    1.09
  -5   6  17    1.82    1.39
   5   6 -17    2.24    0.79
  -5   6  16    0.59    0.70
  -5   6  15    7.94    2.19
  -5   6  14   11.34    2.32
  -5   6  14   16.36    3.18
  -5   6  13   11.49    2.31
  -5   6  13   10.44    2.53
  -5   6  12    2.61    1.17
  -5   6  12    3.95    1.54
   5  -6 -11   66.76    3.97
  -5   6  11   60.23    5.60
  -5   6  11   63.60    5.15
   5  -6 -10   33.76    2.80
  -5   6  10   34.39    4.18
  -5   6  10   36.23    3.81
   5  -6  -9   50.74    3.37
  -5   6   9   51.69    5.07
  -5   6   9   45.34    4.16
  -5   6   8    3.39    1.15
  -5   6   8    5.04    1.62
   5  -6  -8    7.40    1.31
  -5  -6   8    4.03    1.31
  -5   6   7   12.17    2.35
   5  -6  -7   10.19    1.50
  -5  -6   7    9.74    2.05
  -5   6   7    9.39    1.90
   5  -6  -6    0.03    0.35
  -5   6   6    1.45    1.09
  -5   6   6   -0.19    0.53
  -5  -6   6    0.93    0.73
  -5  -6   5    6.17    1.48
   5  -6  -5    5.32    1.14
  -5   6   5    8.92    2.06
  -5   6   5    6.99    1.46
  -5  -6   4    0.80    0.67
  -5   6   4    2.19    0.91
   5  -6  -4    1.31    0.60
   5   6  -3   43.01    1.74
  -5   6   3   41.47    4.16
  -5  -6   3   43.69    3.75
   5  -6  -3   44.75    3.34
   5   6  -2   24.64    1.58
  -5   6   2   27.26    3.35
  -5  -6   2   23.59    2.68
   5  -6  -2   21.05    2.35
   5   6  -1   32.25    1.95
  -5   6   1   31.63    3.56
   5  -6  -1   33.32    2.99
  -5  -6   1   35.57    3.27
   5  -6   0    1.27    0.56
  -5  -6   0    3.13    1.04
   5   6   0    2.45    0.61
  -5   6   0    2.02    0.68
  -5   6   0    2.33    0.66
   5  -6   1   12.41    1.95
   5   6   1   14.08    1.46
  -5  -6  -1   14.53    2.03
  -5   6  -1   10.27    1.95
  -5   6  -1   14.64    1.60
   5   6   1   12.83    2.08
  -5   6  -2   12.85    2.21
  -5  -6  -2   15.65    2.14
  -5   6  -2   15.66    1.68
   5   6   2   14.48    2.28
   5  -6   2   16.80    2.31
  -5  -6  -3   59.55    4.07
  -5   6  -3   52.43    4.50
   5   6   3   51.18    4.34
  -5   6  -3   58.71    3.18
   5  -6   3   53.16    4.19
  -5  -6  -4   63.09    4.18
  -5   6  -4   68.81    5.08
  -5   6  -4   71.10    3.48
   5   6   4   68.30    5.11
  -5   6  -5  113.03    6.45
  -5  -6  -5  117.71    5.69
  -5   6  -5  119.05    4.45
   5   6   5  121.70    7.04
   5   6   6    8.18    1.87
  -5  -6  -6   11.67    1.84
  -5   6  -6   11.40    2.06
  -5   6  -6    9.39    1.24
   5   6   7   -0.33    0.58
  -5   6  -7    0.39    0.50
  -5   6  -7    0.42    0.43
   5   6   8   20.19    3.03
  -5   6  -8   15.88    2.38
  -5   6  -8   20.93    1.84
   5   6   9   15.38    2.78
  -5   6  -9   15.26    2.33
  -5   6  -9   13.27    1.46
   5   6  10    1.72    1.24
  -5   6 -10    0.33    0.67
   5   6  11    0.13    0.60
   5   6  12    2.06    0.83
   5   6  13    1.93    1.17
   5   6  14    0.51    0.68
   5   6  15    2.60    1.10
   5   6  16    2.49    1.41
   5  -6  17   16.65    2.76
   5   6  17   11.76    2.93
   5  -6  18    1.17    0.89
   5   6  18   -1.12    1.42
   5  -6  19   24.76    3.52
   5   6  19   24.76    4.35
  -5   7  21    0.86    0.86
  -5   7  20   -0.68    0.91
  -5   7  19    4.14    1.81
  -5   7  18    9.49    2.42
  -5   7  17    0.48    0.72
  -5   7  16   -0.32    1.33
  -5   7  15    3.04    1.39
  -5   7  15    3.84    1.80
  -5   7  14    2.72    1.21
  -5   7  14    3.35    1.51
  -5   7  13    4.53    1.69
  -5   7  13    8.58    2.42
  -5   7  12    9.53    2.28
  -5   7  12    9.23    2.55
  -5   7  11    3.29    1.53
  -5   7  11    1.18    1.02
  -5   7  10    1.25    0.64
  -5   7  10    0.44    0.68
  -5   7   9    2.93    1.10
  -5   7   9    5.51    1.81
   5  -7  -9    3.81    1.04
  -5   7   8   10.08    2.29
   5  -7  -8   10.46    1.68
  -5   7   8   12.84    2.40
  -5   7   7    0.85    0.92
   5  -7  -7    1.16    0.61
  -5   7   7    0.52    0.72
  -5  -7   7    0.73    0.93
  -5  -7   6    2.27    1.16
   5  -7  -6    4.06    0.99
  -5   7   6    3.74    1.43
  -5   7   6    2.54    0.94
  -5  -7   5   23.22    3.11
   5  -7  -5   19.81    2.34
  -5   7   5   23.40    3.43
   5  -7  -4   42.32    3.49
  -5  -7   4   38.10    3.89
  -5   7   4   33.73    3.97
  -5  -7   3    2.87    1.09
  -5   7   3    2.00    1.05
   5  -7  -3    4.50    1.17
   5   7  -3    3.54    0.46
  -5  -7   2    5.30    1.32
   5  -7  -2    5.93    1.43
   5   7  -2    4.56    0.65
  -5   7   2    5.05    1.65
   5  -7  -1    5.70    1.33
  -5  -7   1    3.49    1.03
   5   7  -1    6.26    0.85
  -5   7   1    5.48    1.69
   5   7   0   24.64    1.79
  -5   7   0   24.62    3.25
   5  -7   0   24.41    2.92
  -5  -7   0   23.92    2.89
   5  -7   1    4.74    1.47
  -5  -7  -1    3.61    1.12
  -5   7  -1    6.25    1.68
  -5  -7  -2   46.07    3.90
  -5   7  -2   51.01    4.63
   5   7   2   45.97    4.35
   5  -7   2   53.46    4.43
  -5   7  -3   16.45    2.63
  -5  -7  -3   18.38    2.42
   5   7   3   17.57    2.72
   5  -7   3   19.29    2.66
  -5   7  -4   67.42    5.28
   5  -7   4   69.54    5.28
   5   7   4   68.21    5.46
   5   7   5    4.49    1.60
  -5   7  -5    2.64    0.71
  -5   7  -5    3.44    1.28
   5   7   6    2.38    1.12
  -5   7  -6    1.09    0.56
  -5   7  -6    1.86    1.01
   5   7   7    5.00    1.70
  -5   7  -7    4.67    1.27
  -5   7  -7    7.01    1.19
   5   7   8   14.12    2.73
  -5   7  -8   20.07    2.84
  -5   7  -8   16.50    1.70
   5   7   9   26.38    3.84
  -5   7  -9   23.54    2.98
  -5   7  -9   23.94    2.02
   5   7  10    4.52    1.71
  -5   7 -10    1.59    0.86
  -5   7 -10    4.10    0.87
   5   7  11   17.95    3.31
   5   7  12    8.77    2.50
   5   7  13    6.53    2.05
   5   7  14    3.38    1.54
   5   7  15   11.00    2.62
   5   7  16   -0.95    0.97
   5   7  17    5.67    1.79
   5   7  18    4.08    1.62
  -5   8  20   11.72    3.09
  -5   8  19   15.94    3.48
  -5   8  18   -1.58    1.42
  -5   8  17   22.11    4.09
  -5   8  17   28.33    4.62
  -5   8  16   25.67    4.30
  -5   8  16   20.87    3.91
  -5   8  15    4.11    1.92
  -5   8  15    6.40    2.31
  -5   8  14   -0.47    1.14
  -5   8  14   -0.83    1.44
  -5   8  13   18.97    3.41
  -5   8  13   21.44    3.80
  -5   8  12    0.01    0.87
  -5   8  12    0.44    1.37
  -5   8  11    1.90    1.30
  -5   8  11    4.21    1.46
  -5   8  10    9.48    2.32
  -5   8  10    4.87    1.68
  -5   8   9    3.87    1.82
  -5   8   9    3.13    1.34
  -5   8   8    0.94    1.02
  -5   8   8    0.51    0.80
  -5   8   7   27.36    3.55
  -5   8   7   23.46    3.67
  -5   8   6   25.71    3.67
   5  -8  -5   10.30    1.88
  -5   8   5    9.20    2.24
  -5   8   4    7.34    2.00
   5  -8  -4    6.12    1.55
  -5   8   3    4.07    1.51
   5  -8  -3    2.28    1.18
   5  -8  -2    4.40    1.26
   5   8  -2    4.26    0.63
  -5   8   2    3.23    1.50
   5  -8  -1   -0.16    0.51
   5   8  -1    0.07    0.16
  -5   8   1   -0.57    0.61
   5  -8   0    2.36    0.99
  -5   8   0    3.93    1.39
  -5   8  -1   36.07    4.17
   5  -8   1   31.19    3.61
   5  -8   2    1.25    0.51
  -5   8  -2    1.53    1.27
   5   8   2    1.20    0.80
  -5   8  -3    9.17    2.14
   5   8   3    5.27    1.80
   5   8   4   18.36    3.12
  -5   8  -4   20.24    3.06
  -5   8  -5   43.35    4.40
   5   8   5   38.00    4.41
   5   8   6   27.69    3.93
  -5   8  -6   27.80    3.52
   5   8   7   -0.22    0.81
  -5   8  -7   -0.15    0.90
  -5   8  -8  108.67    6.82
   5   8   8  105.36    7.81
   5   8   9    5.50    1.73
  -5   8  -9    6.51    1.73
   5   8  10    6.10    1.95
  -5   8 -10    7.46    1.82
   5   8  11   18.04    3.40
  -5   8 -11   16.43    2.64
   5   8  12    8.55    2.68
   5   8  13   34.29    4.96
   5   8  14   -1.26    1.28
   5   8  15    4.13    1.66
   5   8  16   37.79    5.62
   5   8  17    0.91    1.15
  -5   9  19    3.68    2.15
  -5   9  18    4.75    1.73
  -5   9  17    1.42    1.77
  -5   9  16    0.98    0.84
  -5   9  15    1.16    0.86
  -5   9  15    1.29    0.97
  -5   9  14   -1.75    1.50
  -5   9  14    2.24    1.54
  -5   9  13    8.84    2.54
  -5   9  13    5.38    2.25
  -5   9  12    7.82    2.30
  -5   9  12    3.86    1.77
  -5   9  11    0.98    1.13
  -5   9  11    1.51    1.21
  -5   9  10    9.76    2.63
  -5   9  10    8.38    2.29
  -5   9   9   -1.36    1.10
  -5   9   9   -0.64    0.81
  -5   9   8    2.57    1.19
  -5   9   8    3.15    1.53
  -5   9   7    0.76    0.81
  -5   9   7   -0.44    0.51
  -5   9   6    5.05    2.04
  -5   9   5    1.48    1.26
  -5   9   4   16.80    3.22
  -5   9   3   28.99    4.02
   5   9  -2    0.32    0.37
   5   9  -2    0.53    0.28
  -5   9   1    0.21    0.82
  -5   9   0    1.39    1.18
  -5   9  -1   13.79    2.73
  -5   9  -2    0.31    0.58
  -5   9  -3    7.52    2.03
   5   9   3    4.30    1.56
  -5   9  -4   61.36    5.47
   5   9   4   62.41    5.94
  -5   9  -5   29.98    3.82
   5   9   5   22.15    3.56
  -5   9  -6    9.52    2.10
   5   9   6    7.89    2.36
   5   9   7    0.06    0.99
  -5   9  -7    1.58    0.88
   5   9   8   29.37    4.39
  -5   9  -8   30.16    3.73
   5   9   9   17.45    3.37
  -5   9  -9   13.22    2.52
   5   9  10   39.15    5.25
  -5   9 -10   46.64    4.53
   5   9  11   10.57    3.04
  -5   9 -11   12.83    2.43
   5   9  12    6.96    2.57
   5   9  13   12.16    3.11
   5   9  14   14.63    3.50
   5   9  15   12.30    3.18
  -5  10  17    0.19    1.01
  -5  10  16    0.55    1.14
  -5  10  15    2.82    1.51
  -5  10  14   17.14    3.61
  -5  10  13   -0.92    0.77
  -5  10  13   -0.34    1.01
  -5  10  12    4.86    2.17
  -5  10  12    6.32    2.09
  -5  10  11    6.13    2.46
  -5  10  11    6.33    2.14
  -5  10  10   -4.47    1.90
  -5  10  10    0.17    0.72
  -5  10   9   -1.25    1.71
  -5  10   9   -0.33    0.85
  -5  10   8    1.24    0.97
  -5  10   8   -0.55    1.00
  -5  10   7    2.90    1.63
  -5  10   6   -1.17    0.86
  -5  10   5    1.74    1.47
  -5  10   4   64.28    6.34
  -5  10   3   27.25    4.12
  -5  10   2    8.65    2.43
  -5  10   1    0.52    0.68
  -5  10   0   18.93    3.28
  -5  10  -1   35.86    4.50
  -5  10  -2   54.30    5.44
  -5  10  -3   29.11    3.97
   5  10   4   18.14    3.53
  -5  10  -4   19.70    3.30
  -5  10  -5    6.46    1.86
   5  10   5    8.57    2.57
  -5  10  -6   -0.88    1.06
   5  10   6    1.10    0.71
  -5  10  -7    0.98    0.74
   5  10   7    0.84    0.94
  -5  10  -8   53.72    5.17
   5  10   8   49.70    6.01
   5  10   9    0.79    1.68
  -5  10  -9    0.28    0.84
   5  10  10    3.83    1.76
  -5  10 -10    1.68    0.87
   5  10  11    3.90    1.73
  -5  10 -11    3.19    1.29
   5  10  12    3.38    1.96
   5  10  13   11.58    3.11
   5  10  14    4.40    1.85
  -5  11  15    3.46    1.75
  -5  11  14    3.21    1.88
  -5  11  13    0.01    1.15
  -5  11  12    2.88    1.75
  -5  11  11   -1.34    0.81
  -5  11  11   -0.05    1.24
  -5  11  10    1.96    0.86
  -5  11  10    1.07    1.17
  -5  11   9    3.94    1.68
  -5  11   8   -0.92    0.94
  -5  11   7   12.46    3.02
  -5  11   6    3.81    1.77
  -5  11   5    3.64    1.77
  -5  11   4   17.20    3.43
  -5  11   3   -0.75    1.39
  -5  11   2    6.18    1.95
  -5  11   1   47.53    5.55
  -5  11   0   20.08    3.57
  -5  11  -1   12.14    2.87
  -5  11  -2    4.42    1.71
  -5  11  -3    1.47    1.20
  -5  11  -4    4.16    1.57
  -5  11  -5    1.21    0.89
   5  11   5   -0.53    0.91
  -5  11  -6   -1.25    1.12
   5  11   6    3.70    2.03
  -5  11  -7   -0.73    0.98
   5  11   7    0.83    1.18
  -5  11  -8    0.44    0.96
   5  11   8   -0.70    1.19
  -5  11  -9   12.75    2.63
   5  11   9    9.29    2.80
   5  11  10    2.15    1.59
  -5  11 -10    1.20    0.92
  -5  11 -11   55.89    5.16
   5  11  11   67.97    7.74
  -5  12  13   18.17    4.32
  -5  12  12   12.57    3.38
  -5  12  11    1.51    1.48
  -5  12   8    7.41    2.71
  -5  12   7    9.99    2.82
  -5  12   6    4.07    1.64
  -5  12   5    6.39    2.15
  -5  12   4    9.07    2.72
  -5  12   3    0.40    0.63
  -5  12   2   -0.20    0.89
  -5  12   1   11.46    3.02
  -5  12   0    0.27    0.77
  -5  12  -1   34.01    4.79
  -5  12  -2   11.48    2.71
  -5  12  -3   16.69    3.31
  -5  12  -4    6.27    1.92
  -5  12  -5    1.59    1.48
  -5  12  -6    0.93    0.58
   5  12   6    2.98    2.00
  -5  12  -7    0.93    1.24
   5  12   7    2.03    1.25
  -5  12  -8    9.80    2.30
   5  12   8    6.42    2.35
  -5  12  -9    2.42    1.32
   5  12   9   -0.96    1.40
  -5  12 -10    0.40    0.72
  -5  12 -11   11.80    2.55
  -5  13   4    9.12    2.75
  -5  13   3    1.38    0.91
  -5  13   2    4.58    2.22
  -5  13   1    8.08    2.59
  -5  13   0    4.72    1.88
  -5  13  -1   -0.19    0.96
  -5  13  -2    5.41    2.00
  -5  13  -3    0.28    0.85
  -5  13  -4    2.12    1.75
  -5  13  -5    3.27    1.47
  -5  13  -6   19.74    3.44
  -5  13  -7   -1.41    1.34
  -5  13  -8    4.92    1.89
  -5  13  -9    0.38    1.06
  -5  13 -10    1.23    0.90
  -6   0  22    2.58    1.18
  -6   0  21    1.31    1.04
  -6   0  20    7.58    1.77
  -6   0  20   10.99    2.23
  -6   0  19   -0.07    0.58
  -6   0  19   -0.13    0.59
  -6   0  18    5.64    1.64
   6   0 -18    5.37    1.09
  -6   0  18    5.04    1.36
   6   0 -17    0.10    0.44
  -6   0  17    0.82    0.60
  -6   0  17    0.44    0.88
  -6   0  16   12.02    2.17
   6   0 -16   11.29    1.50
  -6   0  16   13.41    1.92
   6   0 -15   -0.46    0.51
  -6   0  15    0.30    0.78
  -6   0  15   -0.10    0.42
   6   0 -14    2.60    0.74
  -6   0  14    4.14    1.03
  -6   0  14    2.97    0.99
  -6   0  13    0.14    0.42
   6   0 -13   -0.73    0.59
  -6   0  13    0.02    0.33
  -6   0  12   81.23    5.17
  -6   0  12   84.19    3.91
   6   0 -12   82.88    4.01
  -6   0  11    0.41    0.47
   6   0 -11   -0.54    0.41
  -6   0  11    0.57    0.67
   6   0 -10    0.55    0.30
  -6   0  10    1.20    0.71
  -6   0  10    0.98    0.44
  -6   0   9    0.03    0.43
  -6   0   9    0.05    0.23
   6   0  -9    0.36    0.37
  -6   0   8    0.38    0.45
  -6   0   8    0.56    0.26
   6   0  -8    0.79    0.50
  -6   0   7   -0.04    0.14
   6   0  -7    0.00    0.45
  -6   0   7    0.53    0.65
  -6   0   6   85.33    2.15
  -6   0   6   93.80    5.04
   6   0  -6   95.82    4.22
  -6   0   5    0.29    0.38
   6   0  -5   -0.04    0.48
  -6   0   4  241.19    7.79
   6   0  -4  258.85    6.82
  -6   0   3   -0.23    0.37
   6   0  -3    0.54    0.53
   6   0  -3    0.19    0.32
   6   0  -2   28.48    2.77
  -6   0   2   30.55    2.73
   6   0  -2   29.15    2.32
   6   0  -1    0.17    0.42
  -6   0   1    0.67    0.64
   6   0  -1    0.45    0.36
  -6   0   0  176.42    6.49
   6   0   0  172.67    5.51
   6   0   0  176.27    7.09
  -6   0  -1    0.01    0.36
   6   0   1   -0.09    0.60
   6   0   1    0.04    0.51
  -6   0  -2   35.25    2.83
   6   0   2   40.28    1.79
  -6   0  -3    0.36    0.50
   6   0   3   -0.49    0.32
   6   0   3    0.37    0.28
   6   0   4  255.59    5.55
   6   0   4  276.50    9.37
   6   0   5    1.18    0.73
   6   0   5    0.31    0.31
   6   0   6  129.10    6.67
   6   0   6  122.42    4.33
   6   0   7   -0.07    0.26
   6   0   8    1.06    0.45
   6   0   8    2.02    0.52
   6   0   9    0.34    0.47
   6   0   9    0.19    0.27
   6   0  10  186.86    6.51
   6   0  10  193.19    5.19
   6   0  11    1.60    0.95
   6   0  11    0.83    0.51
   6   0  12  273.44    8.63
   6   0  12  279.94    6.00
   6   0  13    3.06    1.20
   6   0  13    0.90    0.44
   6   0  14   33.98    3.37
   6   0  14   37.43    2.11
   6   0  15    0.38    0.76
   6   0  15    0.60    0.45
   6   0  16   90.44    5.85
   6   0  17    1.97    1.05
   6   0  18    6.68    1.86
   6   0  19   -0.15    0.55
   6   0  20    2.25    0.77
   6   0  21   -0.32    0.74
  -6   1  22    5.21    1.66
  -6  -1  22    7.58    1.92
  -6   1  21    5.19    1.60
  -6  -1  21    6.59    1.73
  -6   1  20    7.56    1.78
  -6  -1  20   11.66    2.01
  -6   1  19    5.56    1.76
  -6   1  19    4.66    1.37
   6   1 -19    4.95    1.05
  -6  -1  19    3.04    1.10
  -6   1  18   -0.10    0.81
  -6   1  18   -0.09    0.62
   6   1 -18    1.22    0.64
  -6  -1  18    0.50    0.93
  -6  -1  18   -0.76    0.62
  -6  -1  17    1.59    0.80
  -6   1  17    0.38    0.64
  -6   1  17    0.88    0.51
   6   1 -17    0.58    0.53
  -6  -1  17    0.94    0.63
  -6   1  16    0.65    0.57
  -6  -1  16    0.17    0.43
  -6   1  16    1.48    0.68
   6  -1 -16    0.79    0.40
   6   1 -16    0.87    0.47
  -6  -1  16    0.02    0.48
  -6   1  15   59.01    4.00
  -6  -1  15   51.32    4.08
  -6  -1  15   57.12    3.61
  -6   1  15   59.09    4.92
   6   1 -15   53.28    3.23
   6  -1 -15   57.97    3.34
  -6   1  14    9.26    1.63
  -6   1  14    6.32    1.59
  -6  -1  14    8.53    1.65
   6  -1 -14    8.05    1.30
   6   1 -14   12.18    1.74
  -6  -1  14    9.08    1.44
  -6  -1  13   12.21    1.99
  -6   1  13   13.65    1.79
   6  -1 -13   10.97    1.51
  -6   1  13    9.97    2.00
   6   1 -13   11.86    1.54
  -6  -1  13   10.77    1.44
  -6   1  12    6.22    1.54
  -6   1  12    5.31    1.08
   6  -1 -12    5.49    1.10
  -6  -1  12    6.39    1.37
   6   1 -12    5.68    1.06
  -6  -1  12    4.98    0.93
  -6   1  11    2.59    1.06
  -6  -1  11    3.84    1.10
  -6   1  11    3.48    0.80
   6  -1 -11    3.98    0.91
   6   1 -11    2.05    0.63
  -6  -1  11    2.61    0.65
  -6  -1  10    0.57    0.33
  -6   1  10    1.27    0.52
   6  -1 -10    0.62    0.54
   6   1 -10    0.31    0.45
  -6   1  10    0.01    0.45
  -6  -1  10    1.30    0.48
   6  -1  -9    9.25    1.34
  -6   1   9    8.15    1.07
  -6  -1   9    8.56    1.00
  -6   1   9   10.86    1.86
   6   1  -9    7.88    1.25
  -6  -1   9    9.30    1.55
  -6   1   8   45.84    2.35
  -6  -1   8   49.75    2.16
   6  -1  -8   53.37    3.09
  -6  -1   8   50.78    3.48
   6   1  -8   50.48    3.13
  -6   1   8   47.26    3.88
  -6  -1   7   54.71    3.60
  -6  -1   7   55.08    2.04
   6  -1  -7   56.38    3.23
   6   1  -7   57.98    3.35
  -6   1   7   57.11    4.21
  -6   1   7   54.36    2.30
  -6  -1   6   10.01    1.50
  -6  -1   6   10.14    0.77
   6  -1  -6   10.76    1.40
   6   1  -6    9.09    1.34
  -6   1   6    9.10    0.76
  -6   1   6   12.28    1.93
  -6  -1   5   32.06    2.63
  -6  -1   5   23.80    0.96
  -6   1   5   25.95    2.78
   6  -1  -5   28.39    2.26
  -6  -1   5   24.09    1.25
   6   1  -4    5.27    1.11
   6  -1  -4    2.24    0.84
  -6   1   4    4.12    1.05
   6  -1  -4    4.37    0.88
  -6  -1   4    1.68    0.63
   6   1  -3    2.52    0.77
  -6   1   3    1.91    0.91
   6  -1  -3    2.72    0.72
  -6  -1   3    1.28    0.67
   6  -1  -3    2.33    0.86
  -6   1   2    0.45    0.33
   6   1  -2    0.55    0.37
  -6  -1   2    0.60    0.33
   6  -1  -2    0.31    0.27
   6  -1  -1  128.07    6.21
  -6  -1   1  127.22    5.02
  -6   1   1  127.13    5.89
   6  -1  -1  123.81    4.62
   6   1  -1  131.58    5.79
  -6  -1   0  137.45    5.16
  -6   1   0  123.38    5.80
   6   1   0  142.92    6.11
   6  -1   0  131.70    4.69
   6  -1   0  133.81    6.40
  -6  -1  -1    0.41    0.29
   6   1   1    1.48    0.55
  -6   1  -1    0.88    0.52
   6  -1   1    1.29    0.50
   6   1   1    0.26    0.26
   6  -1   1    0.39    0.57
  -6   1  -2   25.10    2.55
   6  -1   2   19.95    1.11
   6   1   2   21.72    2.44
   6  -1   2   21.41    2.64
   6  -1   2   23.00    1.92
   6   1   2   20.09    1.50
   6   1   3    4.08    1.04
   6   1   3    3.60    0.71
   6  -1   3    5.86    0.71
  -6   1  -3    4.67    1.12
   6  -1   3    4.00    1.13
   6  -1   3    5.05    0.90
  -6   1  -4    4.38    1.04
   6   1   4    5.43    0.95
   6  -1   4    6.49    1.48
   6  -1   4    5.39    0.74
   6  -1   4    6.83    1.01
   6   1   4    4.97    1.32
   6   1   5   66.79    3.35
   6   1   5   64.82    4.47
   6  -1   5   63.47    4.76
   6  -1   5   62.86    2.70
   6  -1   5   69.01    3.22
   6   1   6   -0.43    0.37
   6  -1   6    0.22    0.27
   6   1   6    0.21    0.58
   6  -1   6    0.57    0.31
   6   1   7   92.66    4.33
   6  -1   7   80.61    3.47
   6  -1   7   89.59    3.58
   6   1   8    5.84    1.13
   6  -1   8    5.15    0.86
   6  -1   8    4.37    0.88
   6   1   9   21.81    2.27
   6  -1   9   23.72    2.12
   6  -1   9   26.21    1.86
   6   1  10    1.18    0.73
   6  -1  10    1.21    0.45
   6  -1  10    2.13    0.80
   6   1  11   40.34    3.34
   6  -1  11   38.06    2.95
   6  -1  11   42.19    2.33
   6   1  12    2.09    1.02
   6  -1  12    2.35    0.50
   6  -1  12    1.94    0.70
   6   1  13    4.30    1.22
   6  -1  13    5.49    0.80
   6  -1  13    3.43    1.02
   6   1  14   26.45    3.06
   6  -1  14   28.51    2.95
   6   1  14   28.50    1.92
   6   1  15   40.55    3.92
   6  -1  15   39.53    3.63
   6   1  15   37.07    2.14
   6   1  16    4.27    1.41
   6  -1  16    3.91    1.23
   6   1  17   77.54    5.83
   6  -1  17   88.25    5.85
   6   1  18    1.81    1.05
   6  -1  18    1.98    0.93
   6   1  19   10.90    2.55
   6  -1  19   15.07    2.71
   6   1  20   11.10    2.46
   6  -1  20   10.99    2.31
  -6   2  22   13.86    2.68
  -6  -2  22   12.32    2.26
  -6   2  21   -3.19    1.32
  -6  -2  21   -0.95    0.86
  -6   2  20    0.25    0.70
  -6  -2  20   -0.07    0.42
  -6   2  19    0.43    0.71
   6   2 -19   -0.85    0.43
  -6  -2  19    0.56    0.66
  -6   2  18    0.06    1.02
  -6   2  18    1.38    0.69
   6   2 -18    0.18    0.29
  -6  -2  18    1.29    0.71
  -6   2  17    2.45    1.12
  -6  -2  17    1.48    0.92
   6   2 -17    2.73    0.77
  -6  -2  17    2.16    0.83
  -6   2  17    2.24    1.02
  -6   2  16    4.77    1.51
  -6  -2  16    5.99    1.38
  -6   2  16    3.90    1.13
   6   2 -16    6.06    1.20
  -6  -2  16    3.84    0.96
  -6   2  15   34.55    3.24
  -6  -2  15   40.99    3.38
  -6  -2  15   32.49    2.75
  -6   2  15   33.82    3.98
   6   2 -15   37.96    2.77
  -6   2  14    0.64    0.86
  -6   2  14   -0.24    0.70
   6  -2 -14   -0.27    0.37
   6   2 -14    0.75    0.53
  -6  -2  14    0.37    0.48
  -6  -2  14    1.26    0.55
  -6   2  13    5.84    1.27
  -6  -2  13    3.47    0.89
   6  -2 -13    4.91    1.01
   6   2 -13    4.52    0.99
  -6   2  13    4.01    1.35
  -6  -2  13    5.41    1.04
  -6   2  12    9.76    2.04
  -6  -2  12    8.74    1.42
  -6   2  12    9.04    1.50
   6  -2 -12    8.94    1.32
   6   2 -12    8.80    1.39
  -6  -2  12    9.96    1.35
  -6   2  11   29.73    2.55
  -6   2  11   28.66    3.39
  -6  -2  11   28.53    2.13
   6   2 -11   24.65    2.25
   6  -2 -11   28.19    2.37
  -6  -2  11   31.67    2.67
  -6  -2  10    0.24    0.30
  -6   2  10    0.35    0.35
   6  -2 -10    0.09    0.29
   6   2 -10    0.00    0.37
  -6  -2  10    0.31    0.28
  -6   2  10   -0.03    0.51
  -6  -2   9    1.74    0.53
  -6   2   9    1.21    0.57
  -6  -2   9    2.02    0.66
   6  -2  -9    1.35    0.58
  -6   2   9    0.31    0.42
   6   2  -9    0.59    0.68
  -6  -2   8   29.10    2.42
   6  -2  -8   28.25    2.42
  -6   2   8   28.45    2.09
  -6   2   8   27.54    3.18
  -6  -2   7  129.53    4.88
   6  -2  -7  137.85    4.94
  -6   2   7  128.65    6.67
  -6   2   7  128.34    4.03
  -6   2   6    3.10    0.55
  -6   2   6    3.12    1.15
   6  -2  -6    2.24    0.79
  -6  -2   6    2.92    0.75
  -6  -2   6    2.39    0.64
  -6  -2   5   -0.29    0.23
   6  -2  -5   -0.08    0.33
  -6  -2   5   -0.33    0.50
  -6   2   5   -0.18    0.66
  -6  -2   4    0.89    0.27
  -6  -2   4    1.07    0.52
  -6   2   4    1.94    0.91
   6  -2  -4    0.81    0.39
   6   2  -4    1.46    0.63
  -6  -2   3   59.27    2.15
   6   2  -3   62.92    3.61
  -6  -2   3   64.20    3.24
  -6   2   3   60.76    4.40
   6  -2  -3   62.95    4.38
   6  -2  -3   60.25    3.18
   6   2  -2    0.47    0.53
  -6   2   2   -0.45    0.53
  -6  -2   2    0.39    0.41
   6  -2  -2   -0.13    0.31
  -6  -2   2    0.49    0.23
   6  -2  -2    0.80    0.59
   6  -2  -1  143.54    6.79
  -6   2   1  143.40    6.67
  -6  -2   1  142.15    2.95
   6  -2  -1  146.96    4.88
   6   2  -1  150.31    5.88
  -6   2   0   62.09    4.30
  -6  -2   0   64.04    2.06
   6   2   0   58.74    3.79
   6  -2   0   68.91    3.30
   6  -2   0   58.98    4.43
  -6   2  -1   22.35    2.57
   6   2   1   23.45    2.44
  -6  -2  -1   21.03    1.28
   6  -2   1   18.71    0.90
   6  -2   1   21.97    1.88
   6   2   1   21.41    1.68
   6  -2   1   20.71    1.32
   6  -2   1   26.13    3.01
   6  -2   2    7.62    1.63
   6   2   2    5.84    1.26
   6   2   2    5.25    0.90
   6  -2   2    5.56    0.60
  -6   2  -2    4.65    1.16
   6  -2   2    6.78    1.04
  -6  -2  -2    5.70    0.73
  -6   2  -3   26.24    2.83
   6   2   3   24.68    2.54
   6  -2   3   25.45    1.42
   6  -2   3   26.81    3.07
   6  -2   3   24.24    1.92
   6   2   3   22.12    1.95
  -6  -2  -3   25.91    1.66
  -6   2  -4   35.90    3.24
   6   2   4   28.77    2.84
   6  -2   4   29.03    3.26
   6  -2   4   29.65    2.11
   6  -2   4   28.76    1.68
  -6  -2  -4   28.43    1.84
   6   2   4   29.19    2.41
  -6   2  -5   12.36    1.97
   6  -2   5   12.59    1.35
   6  -2   5   13.30    1.24
  -6  -2  -5   13.23    1.37
   6   2   5   11.45    1.78
   6   2   5   13.85    1.73
   6   2   6   16.26    1.91
  -6   2  -6   11.77    1.91
   6  -2   6   13.76    1.38
   6  -2   6   13.11    1.32
  -6  -2  -6   12.04    1.41
   6   2   6   13.42    2.01
   6   2   7   11.38    1.71
   6  -2   7   11.12    1.21
   6  -2   7   10.23    1.25
   6   2   8   92.34    4.86
   6  -2   8   92.34    3.95
   6  -2   8  101.71    3.66
   6   2   9    2.14    0.73
   6  -2   9    1.39    0.46
   6  -2   9    1.29    0.62
   6   2  10    1.34    0.70
   6  -2  10    2.49    0.57
   6  -2  10    2.30    0.74
   6   2  11   22.92    2.65
   6  -2  11   25.68    2.44
   6  -2  11   30.11    1.91
   6   2  12    3.69    1.06
   6  -2  12    5.70    0.81
   6  -2  12    5.81    1.25
   6   2  13   10.84    1.97
   6  -2  13   14.79    1.22
   6  -2  13   14.85    2.03
   6   2  14   -0.43    0.66
   6  -2  14   -0.75    0.71
   6   2  15    0.07    0.81
   6  -2  15    0.56    0.63
   6   2  16    4.06    1.30
   6  -2  16    5.29    1.41
   6   2  17    7.34    1.92
   6  -2  17    5.89    1.57
   6   2  18   16.76    2.98
   6  -2  18   17.07    2.67
   6   2  19    5.18    1.76
   6  -2  19    2.84    1.51
   6  -2  20   33.05    4.09
   6   2  20   25.81    3.85
  -6  -3  22   10.94    2.10
  -6   3  21   14.95    2.76
  -6  -3  21   12.17    2.23
  -6   3  20   20.90    3.16
  -6  -3  20   23.17    2.92
  -6   3  19    1.62    1.17
  -6   3  19    2.42    1.30
   6   3 -19    2.20    0.77
  -6  -3  19    1.08    0.78
  -6   3  18    0.45    0.66
   6   3 -18    0.76    0.42
  -6  -3  18   -0.07    0.57
  -6   3  18   -0.89    0.80
  -6   3  17   -0.96    0.76
  -6   3  17   -0.88    0.70
   6   3 -17    0.41    0.38
  -6  -3  17    0.01    0.46
  -6   3  16    3.41    1.63
  -6   3  16    2.87    1.02
   6   3 -16    2.28    0.77
  -6  -3  16    4.09    1.63
  -6   3  15   24.20    2.92
   6   3 -15   23.01    2.23
  -6  -3  15   22.00    2.35
  -6   3  15   27.19    3.71
  -6  -3  15   22.27    2.18
  -6  -3  14   11.53    1.63
  -6   3  14   15.44    2.29
  -6   3  14   15.03    2.84
   6   3 -14   12.46    1.64
  -6  -3  14   15.88    1.78
  -6  -3  13    8.66    1.40
  -6   3  13    9.28    2.10
  -6   3  13    9.66    1.74
   6   3 -13    8.30    1.33
  -6  -3  13   10.64    1.44
  -6   3  12    1.36    0.62
  -6   3  12    2.64    1.40
  -6  -3  12    2.33    0.68
   6   3 -12    3.34    0.91
  -6   3  11    0.04    0.35
  -6   3  11    0.33    1.01
  -6  -3  11    0.22    0.43
   6  -3 -11    0.93    0.56
  -6   3  10   81.64    5.87
  -6  -3  10   92.78    3.69
   6  -3 -10   85.97    4.12
  -6   3  10   91.45    4.65
  -6   3   9   13.04    1.73
  -6  -3   9   12.24    1.29
   6  -3  -9   13.08    1.58
  -6   3   9    7.79    1.84
  -6  -3   8   14.03    1.31
   6  -3  -8   11.81    1.48
  -6   3   8   15.65    1.76
  -6  -3   7   62.08    2.72
   6  -3  -7   64.08    3.45
  -6  -3   7   64.56    3.74
  -6   3   7   62.76    3.23
  -6   3   7   56.11    4.65
  -6  -3   6   12.70    1.25
  -6   3   6   10.55    2.06
   6  -3  -6   13.95    1.68
   6  -3  -6   13.09    1.00
  -6   3   6   11.07    1.23
  -6  -3   6   13.00    1.59
  -6   3   5   18.91    2.66
  -6  -3   5   16.74    1.40
   6  -3  -5   18.05    1.83
   6  -3  -5   18.95    1.08
  -6  -3   5   15.55    1.65
  -6  -3   4    1.25    0.52
   6   3  -4    1.71    0.54
   6  -3  -4    0.83    0.48
  -6   3   4    0.21    0.51
   6  -3  -4    1.30    0.27
   6  -3  -3   19.62    2.56
   6  -3  -3   17.60    0.94
   6  -3  -3   22.60    1.95
  -6   3   3   15.89    2.40
  -6  -3   3   18.84    1.65
   6   3  -3   17.81    1.80
   6   3  -2    2.09    0.63
   6  -3  -2    2.44    0.87
  -6  -3   2    1.42    0.43
  -6   3   2    1.57    0.86
   6  -3  -2    1.72    0.31
   6  -3  -2    2.10    0.65
  -6   3   1    0.83    0.77
   6  -3  -1   -0.14    0.16
   6  -3  -1   -0.20    0.52
  -6  -3   1   -0.16    0.35
   6   3  -1    0.17    0.42
   6  -3  -1    0.09    0.28
   6  -3   0  176.57    7.93
  -6  -3   0  177.41    4.55
  -6   3   0  183.37    7.83
   6   3   0  178.68    6.29
   6  -3   0  176.88    5.34
   6  -3   0  168.01    4.14
   6   3   1    2.48    0.77
   6  -3   1    2.07    0.93
  -6  -3  -1    2.09    0.54
   6  -3   1    2.22    0.70
  -6   3  -1    1.58    0.77
   6   3   1    2.62    0.82
   6  -3   1    2.30    0.58
   6   3   2    2.88    0.80
   6  -3   2    2.53    1.00
   6  -3   2    2.69    0.69
  -6  -3  -2    2.61    0.61
  -6   3  -2    2.53    0.88
   6   3   2    2.24    0.78
  -6   3  -3   74.26    4.95
   6   3   3   62.19    3.91
  -6  -3  -3   68.35    3.01
   6  -3   3   74.06    3.32
   6  -3   3   72.59    5.27
   6   3   3   74.38    4.06
   6   3   4    0.95    0.63
  -6   3  -4    0.81    0.70
   6   3   4    1.15    0.43
   6  -3   4    1.70    0.58
  -6  -3  -4    0.67    0.42
  -6   3  -5   30.32    3.08
   6   3   5   30.35    2.95
  -6  -3  -5   28.18    2.11
   6  -3   5   32.77    2.15
   6   3   5   27.20    2.62
  -6   3  -6   81.45    5.08
   6  -3   6   90.66    3.52
   6   3   6   85.50    4.86
   6  -3   7    3.87    0.82
  -6   3  -7    6.76    1.62
   6   3   7    6.07    1.52
   6  -3   7    4.95    0.83
  -6  -3  -7    4.44    0.98
   6  -3   8    3.07    0.74
   6   3   8    1.79    0.77
   6  -3   8    3.37    0.65
  -6  -3  -8    3.42    0.83
   6  -3   9    1.25    0.67
  -6  -3  -9    1.00    0.65
   6   3   9    2.33    0.99
   6  -3   9    2.47    0.62
  -6  -3 -10    1.32    0.58
   6   3  10    1.11    0.73
   6  -3  10    1.30    0.47
   6  -3  10    1.46    0.62
   6   3  11    2.07    0.87
   6  -3  11    2.56    0.78
   6   3  12   24.03    3.09
   6  -3  12   25.64    2.58
   6   3  13    0.31    0.62
   6  -3  13    0.98    0.72
   6   3  14   11.84    2.21
   6  -3  14   12.24    1.91
   6   3  15    9.86    2.15
   6  -3  15   10.01    1.87
   6   3  16    0.44    0.74
   6  -3  16    2.04    0.99
   6   3  17    1.93    1.18
   6  -3  17    1.75    0.98
   6   3  18   -0.45    1.20
   6  -3  18    0.84    0.94
   6   3  19   -0.73    0.91
   6  -3  19    0.02    0.75
   6   3  20   10.97    2.78
   6  -3  20   12.35    2.46
  -6  -4  22    4.39    1.52
  -6   4  21    3.67    1.38
  -6   4  21    2.84    1.58
  -6  -4  21    0.72    0.78
  -6   4  20   -0.53    1.05
  -6   4  20    0.61    1.26
  -6  -4  20    0.36    0.58
  -6   4  19    3.64    1.71
  -6   4  19    2.56    1.33
  -6  -4  19    1.43    0.82
  -6   4  18    0.66    0.74
  -6   4  18    1.00    1.15
   6   4 -18    1.12    0.70
  -6  -4  18   -0.15    0.74
  -6   4  17    0.67    0.72
  -6   4  17   -0.10    0.73
   6   4 -17    0.93    0.42
  -6  -4  17    1.00    0.79
  -6  -4  16    1.81    0.82
  -6   4  16    0.48    0.89
  -6   4  16   -0.14    0.61
   6   4 -16    0.53    0.41
  -6  -4  15    3.24    0.94
  -6   4  15    1.31    1.07
   6   4 -15    1.80    0.66
  -6   4  15    2.08    1.46
  -6   4  14   13.62    2.24
  -6   4  14   11.80    2.49
   6   4 -14   10.91    1.60
  -6   4  13    2.99    1.34
  -6  -4  13    3.61    0.60
  -6   4  13    4.19    1.27
  -6  -4  12    5.67    0.64
  -6   4  12    5.79    1.44
  -6   4  12    5.42    1.58
  -6   4  11    0.27    0.77
  -6   4  11   -0.19    0.87
  -6  -4  11    0.91    0.25
  -6  -4  10  117.42    2.30
  -6   4  10  131.78    7.87
   6  -4 -10  126.54    4.50
  -6   4  10  133.89    6.15
  -6   4   9  211.90    9.82
   6  -4  -9  223.27    5.65
  -6   4   9  225.13    7.65
  -6   4   8    5.55    1.16
  -6   4   8    6.17    1.67
   6  -4  -8    4.98    0.81
  -6   4   7   -1.21    0.96
   6  -4  -7    1.27    0.72
   6  -4  -7    0.41    0.36
  -6  -4   7    0.14    0.65
  -6   4   7   -0.60    0.55
  -6   4   6    7.46    1.93
   6  -4  -6    9.79    1.39
   6  -4  -6    6.81    0.83
  -6   4   6    8.17    1.27
  -6  -4   6    6.65    1.39
   6  -4  -5  130.40    3.66
   6  -4  -5  143.52    5.02
  -6   4   5  126.28    7.13
  -6  -4   5  122.25    5.30
  -6  -4   4   13.11    1.68
   6  -4  -4   15.43    1.26
   6   4  -4   16.24    1.47
   6  -4  -4   15.18    1.70
  -6   4   4   16.04    2.59
   6  -4  -3   18.74    1.41
   6  -4  -3   19.24    1.79
  -6   4   3   16.78    2.63
   6   4  -3   18.93    1.74
  -6  -4   3   16.97    1.85
   6  -4  -2   19.90    1.54
   6  -4  -2   20.07    1.85
  -6   4   2   17.97    2.63
   6   4  -2   18.52    1.82
  -6  -4   2   18.78    1.89
   6  -4  -1    0.30    0.20
  -6   4   1    1.02    1.06
   6   4  -1    0.31    0.32
  -6  -4   1    0.44    0.47
   6  -4  -1    1.35    0.55
  -6   4   1    0.77    0.52
  -6  -4   0   23.83    2.04
   6   4   0   23.73    2.20
  -6   4   0   24.82    3.04
  -6   4   0   22.68    2.09
   6  -4   0   24.20    1.94
   6  -4   0   23.32    1.94
  -6  -4  -1   88.71    3.88
   6   4   1   92.64    4.43
  -6   4  -1   96.34    5.93
   6  -4   1   96.19    3.81
   6   4   1   93.32    4.76
   6  -4   1  100.12    4.28
   6   4   2  177.50    6.28
  -6   4  -2  182.77    8.10
  -6  -4  -2  180.10    5.51
   6  -4   2  177.16    5.17
   6  -4   2  177.87    6.06
   6   4   2  183.70    6.82
   6   4   3    2.20    0.90
   6   4   3    2.73    0.88
   6  -4   3    3.56    0.78
  -6  -4  -3    2.63    0.67
  -6   4  -3    2.63    0.83
   6   4   4    0.03    0.38
   6   4   4    0.40    0.30
   6  -4   4   -0.24    0.21
  -6   4  -4   -0.55    0.52
   6   4   5    1.77    0.80
   6   4   5    2.82    0.90
  -6   4  -5    1.97    0.91
   6  -4   5    2.03    0.52
   6   4   6   21.16    2.47
   6   4   6   15.67    2.26
  -6   4  -6   17.16    2.50
  -6  -4  -6   16.98    1.85
   6  -4   6   18.63    1.58
   6   4   7    1.26    0.74
  -6   4  -7    1.02    0.81
  -6  -4  -7    1.86    0.74
   6   4   8    5.58    1.42
  -6   4  -8    8.73    1.78
  -6  -4  -8    5.63    1.15
  -6  -4  -9   62.63    3.90
   6   4   9   58.74    4.81
   6   4  10   -0.45    0.68
   6  -4  11   -0.53    0.64
   6   4  11    0.22    0.78
   6  -4  12   -0.07    0.39
   6   4  12    1.57    1.18
   6  -4  13   13.50    2.03
   6   4  13   10.61    2.27
   6   4  14   52.73    5.11
   6  -4  14   50.97    4.04
   6   4  15    3.52    1.40
   6  -4  15    2.23    0.94
   6   4  16    7.63    2.06
   6  -4  16    6.74    1.63
   6   4  17   -0.77    0.71
   6  -4  17   -0.44    0.61
   6   4  18   -0.11    0.68
   6  -4  18    0.89    0.82
   6   4  19   31.61    4.57
   6  -4  19   28.73    3.65
   6  -4  20    0.06    0.62
  -6  -5  21    0.01    0.88
  -6   5  20   -0.39    0.85
  -6   5  20    0.47    0.78
  -6  -5  20    0.30    1.05
  -6  -5  19    1.19    0.81
  -6   5  19    3.11    1.51
  -6   5  19    4.84    1.72
  -6  -5  18    0.73    0.90
  -6   5  18   -0.32    0.62
   6   5 -18    0.65    0.64
  -6   5  18    1.64    1.09
  -6   5  17   -0.24    0.54
   6   5 -17    0.10    0.55
  -6   5  16    8.74    1.93
   6   5 -16   12.14    1.76
  -6   5  16   13.14    2.92
  -6   5  15   15.75    2.66
  -6   5  15   15.44    3.19
   6   5 -15   13.37    1.82
  -6   5  14   30.10    4.18
  -6   5  14   35.55    3.87
  -6   5  13    2.16    0.94
  -6   5  13    1.12    1.03
   6  -5 -12    0.96    0.62
  -6   5  12    1.17    0.77
  -6   5  12   -0.88    1.17
  -6   5  11   19.64    2.68
  -6   5  11   17.59    3.06
   6  -5 -11   16.16    1.78
  -6   5  10    3.91    1.10
  -6   5  10    2.95    1.48
   6  -5 -10    4.04    0.90
  -6   5   9   -0.46    0.70
   6  -5  -9    0.63    0.35
  -6   5   9    0.18    0.70
  -6   5   8    1.77    0.78
  -6   5   8    2.02    0.97
   6  -5  -8    0.39    0.35
  -6  -5   8    3.31    1.28
   6  -5  -7  184.13    5.30
  -6   5   7  181.91    6.93
  -6   5   7  192.58    9.52
  -6   5   6   23.22    3.17
   6  -5  -6   25.94    2.00
  -6   5   6   25.19    2.48
  -6   5   5   -0.62    1.01
   6  -5  -5    0.04    0.29
   6  -5  -4   16.30    1.59
   6   5  -4   16.61    1.26
  -6   5   4   18.17    2.88
  -6  -5   3    4.99    1.16
   6   5  -3    5.21    0.81
   6  -5  -3    4.78    0.88
  -6   5   3    4.94    1.43
  -6  -5   2    4.95    1.08
   6  -5  -2    4.52    0.98
   6   5  -2    6.27    1.01
  -6   5   2    5.54    1.62
   6   5  -1   88.63    3.94
  -6   5   1   91.81    6.18
   6  -5  -1   98.91    4.44
  -6  -5   1   89.42    4.61
   6   5   0   18.86    1.87
  -6   5   0   19.95    2.89
   6  -5   0   19.44    2.05
   6  -5   1   14.58    1.85
   6   5   1   15.97    1.77
   6   5   1   13.36    1.99
   6   5   2   28.95    2.47
  -6   5  -2   32.05    3.60
   6   5   2   32.04    3.15
   6  -5   2   32.07    2.87
   6   5   3    0.79    0.41
  -6   5  -3    1.19    0.46
  -6   5  -3    0.97    0.86
   6  -5   3    0.37    0.44
   6   5   3    0.91    0.55
   6   5   4    5.61    1.37
   6   5   4    8.74    1.48
  -6  -5  -4    7.41    1.32
  -6   5  -4    5.35    1.45
  -6   5  -4    5.54    1.01
   6   5   5   17.34    2.13
  -6  -5  -5   21.75    2.20
  -6   5  -5   18.53    2.63
   6   5   5   22.71    2.89
   6   5   6    6.01    1.48
   6   5   6    7.76    1.54
  -6   5  -6    5.83    1.49
  -6  -5  -6    7.23    1.34
  -6   5  -7   54.26    4.56
  -6  -5  -7   46.64    3.37
   6   5   7   43.97    4.18
   6   5   8   15.25    2.52
  -6   5  -8    9.53    1.87
   6   5   9    1.77    1.02
  -6   5  -9    0.65    0.67
   6   5  10    0.27    0.59
   6   5  11    2.15    1.13
   6   5  12    1.57    1.27
   6   5  13    8.24    2.15
   6  -5  14    5.83    1.57
   6   5  14    6.83    1.88
   6  -5  15   14.83    2.33
   6   5  15   13.06    2.89
   6   5  16    2.70    1.30
   6  -5  16    2.49    1.07
   6   5  17    2.03    1.37
   6  -5  17    2.18    0.95
   6   5  18   -0.06    1.07
   6  -5  18    0.19    0.52
   6   5  19    1.72    1.03
   6  -5  19    0.99    0.87
  -6  -6  21    2.28    1.24
  -6  -6  20    7.20    1.87
  -6  -6  19   15.02    2.91
  -6   6  19   19.79    3.64
  -6   6  19   20.28    3.79
  -6   6  18   38.66    5.30
  -6   6  18   42.34    5.20
  -6   6  17    4.97    1.91
   6   6 -17    4.12    1.13
  -6   6  17    5.00    1.94
  -6   6  16   -0.06    0.75
  -6   6  16    0.57    0.88
  -6   6  15    2.79    1.47
  -6   6  15    2.72    1.36
  -6   6  14    1.33    0.72
  -6   6  14    0.63    0.64
  -6   6  13    0.03    0.91
  -6   6  13    1.06    1.05
  -6   6  12   13.60    2.53
  -6   6  12   12.23    2.82
  -6   6  11    0.18    0.45
   6  -6 -11    0.76    0.56
  -6   6  10   33.81    4.28
   6  -6 -10   29.96    2.54
  -6   6  10   29.98    3.40
   6  -6  -9   29.84    2.48
  -6   6   9   30.01    3.28
  -6   6   9   28.08    3.95
  -6  -6   9   26.42    3.43
  -6   6   8   43.16    4.83
   6  -6  -8   42.81    2.93
  -6   6   8   33.85    3.38
  -6  -6   8   35.64    3.81
   6  -6  -7   36.89    2.70
  -6   6   7   30.11    3.95
  -6   6   7   32.42    3.20
  -6  -6   7   31.83    3.45
  -6  -6   6    1.96    0.83
  -6   6   6    3.33    1.47
   6  -6  -6    3.92    0.93
  -6  -6   5    1.59    0.52
   6  -6  -5    1.15    0.48
   6  -6  -4   27.64    2.39
  -6   6   4   35.20    4.10
  -6  -6   4   28.59    3.10
   6  -6  -3   15.93    1.91
  -6  -6   3   16.04    2.20
   6   6  -3   15.44    1.27
  -6   6   3   15.73    2.80
  -6  -6   2    4.01    1.10
   6  -6  -2    3.99    1.05
   6   6  -2    5.02    0.87
  -6   6   2    1.57    0.92
   6  -6  -1    4.19    1.04
  -6  -6   1    5.94    1.37
  -6   6   1    5.39    1.67
   6   6  -1    4.26    0.80
   6  -6   0    4.32    1.17
  -6   6   0    4.98    1.55
  -6  -6   0    3.15    0.96
   6   6   0    3.69    0.82
   6  -6   1    0.80    0.54
  -6   6  -1   -0.15    0.73
  -6  -6  -1   -0.05    0.64
   6   6   1    0.40    0.35
   6  -6   2    2.43    0.86
  -6   6  -2    3.07    1.26
  -6  -6  -2    1.63    0.64
   6   6   2    2.01    0.67
   6   6   2    1.26    0.54
   6   6   3    2.90    0.92
  -6  -6  -3    2.96    1.05
  -6   6  -3    6.54    1.89
   6  -6   3    3.74    1.16
   6   6   3    3.40    1.21
   6   6   4   78.55    4.30
  -6   6  -4   70.27    5.39
  -6  -6  -4   78.24    4.59
   6  -6   4   73.85    5.07
   6   6   4   82.14    5.69
   6   6   5    0.52    0.69
   6   6   5    1.50    0.74
  -6  -6  -5    1.61    0.67
  -6   6  -5    1.92    0.91
   6   6   6    6.06    1.72
  -6   6  -6    6.09    1.60
  -6  -6  -6    3.05    0.93
  -6   6  -6    4.55    1.07
   6   6   7   23.45    3.24
  -6   6  -7   21.51    3.07
   6   6   8    1.88    1.04
  -6   6  -8    1.63    0.68
  -6   6  -9   57.25    4.76
   6   6   9   65.89    5.73
   6   6  10    0.24    1.09
   6   6  11   -0.56    0.94
   6   6  12    1.54    1.36
   6   6  13    3.81    1.78
   6   6  14   -0.78    1.30
   6   6  15    1.11    1.02
   6  -6  16    0.31    0.92
   6   6  16    0.64    0.66
   6  -6  17    2.45    1.15
   6   6  17    0.36    1.30
   6   6  18    3.28    1.46
   6  -6  18    5.10    1.56
  -6   7  18    9.36    2.52
  -6   7  17    3.36    1.45
  -6   7  17    6.37    2.24
  -6   7  16   -0.18    1.09
  -6   7  16   -0.90    1.39
  -6   7  15    0.98    1.24
  -6   7  15    2.99    1.90
  -6   7  14    4.04    1.72
  -6   7  14    2.31    1.58
  -6   7  13    3.59    1.47
  -6   7  13    1.94    1.16
  -6   7  12    1.23    0.67
  -6   7  12   -0.76    1.17
  -6   7  11    2.27    1.09
  -6   7  11    2.73    1.68
  -6   7  10    1.25    1.19
  -6   7  10    1.85    0.93
   6  -7  -9   15.54    1.98
  -6   7   9   15.94    3.20
  -6   7   9   15.32    2.51
   6  -7  -8   17.59    2.07
  -6   7   8   16.74    3.06
  -6   7   8   19.75    2.84
   6  -7  -7   37.52    3.01
  -6   7   7   37.59    3.77
  -6   7   7   42.69    4.90
   6  -7  -6   47.11    3.40
  -6  -7   6   44.90    4.29
  -6   7   6   49.17    5.22
   6  -7  -5   36.53    3.07
  -6   7   5   42.72    4.78
  -6  -7   5   36.40    3.80
  -6   7   4   24.68    3.62
   6  -7  -4   21.11    2.42
  -6  -7   4   20.02    2.80
   6  -7  -3   38.73    3.31
  -6   7   3   38.47    4.42
   6   7  -3   36.15    1.65
  -6  -7   3   39.76    3.83
  -6  -7   2    4.81    1.34
   6   7  -2    4.61    0.78
   6  -7  -2    3.77    0.96
  -6   7   2    5.21    1.86
   6  -7  -1    3.04    0.98
  -6  -7   1    2.74    0.97
  -6   7   1    4.33    1.64
   6   7  -1    3.95    0.73
   6  -7   0    4.44    1.27
  -6  -7   0    1.54    0.73
  -6   7   0    4.25    1.46
   6   7   0    2.69    0.74
   6  -7   1    0.93    0.50
  -6   7  -1    0.30    0.70
  -6  -7  -1    0.59    0.53
   6   7   1    0.34    0.41
   6  -7   2    2.15    0.94
  -6   7  -2    0.14    0.55
   6   7   2    1.35    0.60
  -6  -7  -2    0.80    0.62
   6   7   2    0.97    0.74
   6   7   3   25.23    2.34
  -6  -7  -3   26.45    2.90
  -6   7  -3   27.07    3.51
   6  -7   3   24.99    3.10
   6   7   3   23.39    3.14
   6   7   4    5.49    1.23
  -6   7  -4    1.58    0.94
   6  -7   4    3.86    1.20
   6   7   4    5.48    1.63
   6   7   5    3.26    1.35
  -6   7  -5    1.84    0.89
   6  -7   5    2.09    1.00
  -6   7  -6   30.71    3.67
   6   7   6   30.67    3.92
   6   7   7    7.62    2.13
  -6   7  -7   14.14    2.58
   6   7   8   26.16    3.77
  -6   7  -8   24.99    3.30
   6   7   9    8.90    2.41
  -6   7  -9   12.91    2.40
   6   7  10    1.18    0.82
  -6   7 -10   -0.57    0.51
   6   7  11    7.50    2.16
   6   7  12    1.81    1.28
   6   7  13    1.88    1.16
   6   7  14   -0.57    0.95
   6   7  15    0.90    1.24
   6   7  16    1.23    1.12
   6  -7  17   27.06    3.53
   6   7  17   36.87    5.37
   6  -7  18    0.18    0.57
  -6   8  17    0.59    0.91
  -6   8  16    3.13    1.62
  -6   8  16    2.43    1.08
  -6   8  15    1.11    1.34
  -6   8  15   -0.44    0.84
  -6   8  14    0.12    0.80
  -6   8  14    2.10    1.36
  -6   8  13    1.62    1.22
  -6   8  13    0.91    1.31
  -6   8  12   16.07    2.99
  -6   8  12   15.14    3.21
  -6   8  11    0.01    1.46
  -6   8  11    0.06    0.65
  -6   8  10   -0.18    0.84
  -6   8  10    0.41    0.71
  -6   8   9    2.34    1.62
  -6   8   9    2.64    1.26
  -6   8   8    3.42    1.60
  -6   8   8    3.30    1.25
  -6   8   7    7.74    2.28
  -6   8   6   25.39    3.93
   6  -8  -6   23.63    2.72
  -6   8   5    2.88    1.32
   6  -8  -5    1.50    0.65
  -6   8   4    8.76    2.33
   6  -8  -4    8.92    1.80
   6  -8  -3   19.61    2.59
  -6   8   3   18.43    3.24
   6  -8  -2   12.54    2.13
   6   8  -2   11.69    1.14
  -6   8   2   15.79    2.92
   6  -8  -1    4.53    1.41
  -6   8   1    6.12    1.83
   6   8  -1    4.86    0.78
   6  -8   0    0.49    0.52
  -6   8   0    0.36    0.62
   6   8   0    0.78    0.44
   6  -8   1    5.31    1.50
  -6   8  -1    6.51    1.86
   6   8   1    5.80    1.09
   6  -8   2   10.50    2.17
  -6   8  -2   10.29    2.41
   6   8   2   12.94    1.62
   6   8   3   23.23    2.27
   6   8   3   18.24    2.95
  -6   8  -3   24.30    3.53
  -6   8  -4   31.33    4.01
   6   8   4   30.99    3.99
  -6   8  -5   43.37    4.67
   6   8   5   42.09    4.77
  -6   8  -6   37.58    4.21
   6   8   6   35.80    4.51
  -6   8  -7   95.02    6.75
   6   8   7   83.66    7.03
   6   8   8    4.25    1.78
  -6   8  -8    5.16    1.85
   6   8   9   -0.85    0.84
  -6   8  -9   -0.58    0.72
   6   8  10   15.26    3.24
  -6   8 -10   13.16    2.51
   6   8  11    3.14    1.27
   6   8  12   49.17    5.96
   6   8  13    4.74    2.00
   6   8  14    2.77    2.13
   6   8  15    1.13    1.12
   6   8  16   24.90    4.55
  -6   9  16    1.83    1.29
  -6   9  15    8.96    2.75
  -6   9  14   -0.31    1.43
  -6   9  14   -0.26    1.09
  -6   9  13    3.12    1.47
  -6   9  13    3.55    1.48
  -6   9  12    1.66    1.33
  -6   9  12    2.06    1.15
  -6   9  11   -0.07    1.15
  -6   9  11    0.03    0.89
  -6   9  10    0.09    0.81
  -6   9  10    1.48    1.04
  -6   9   9   10.80    2.83
  -6   9   9   15.59    3.01
  -6   9   8    2.21    1.56
  -6   9   7    3.00    1.30
  -6   9   6    5.51    1.90
  -6   9   5    4.81    1.72
  -6   9   4   -1.18    1.31
  -6   9   3   26.05    3.95
  -6   9   2    0.76    0.91
  -6   9   1   67.25    6.30
  -6   9   0    1.81    1.08
  -6   9  -1    0.78    0.66
  -6   9  -2   63.23    5.91
  -6   9  -3    1.51    1.09
  -6   9  -4    3.78    1.57
   6   9   4    3.36    1.57
  -6   9  -5   23.80    3.58
   6   9   5   16.83    3.21
  -6   9  -6   57.01    5.42
   6   9   6   51.31    5.66
  -6   9  -7    7.55    2.10
   6   9   7    4.62    1.66
   6   9   8    2.65    1.60
  -6   9  -8    2.21    1.22
  -6   9  -9   84.23    6.40
   6   9   9   83.72    7.60
   6   9  10    8.85    2.72
  -6   9 -10    7.82    1.87
   6   9  11   15.96    3.47
  -6   9 -11   21.29    3.25
   6   9  12   55.91    6.55
   6   9  13    1.36    1.37
   6   9  14   18.28    3.92
  -6  10  14    6.09    1.74
  -6  10  13    5.42    2.14
  -6  10  12   46.21    5.64
  -6  10  11   43.95    5.37
  -6  10  11   40.06    5.69
  -6  10  10   -1.27    1.23
  -6  10  10    0.38    0.93
  -6  10   9    1.85    1.33
  -6  10   8    2.20    1.16
  -6  10   7    7.14    2.35
  -6  10   6    1.37    1.45
  -6  10   5    4.23    1.71
  -6  10   4    1.78    1.35
  -6  10   3    1.49    0.76
  -6  10   2   -0.23    1.02
  -6  10   1    1.83    1.28
  -6  10   0   -0.01    0.85
  -6  10  -1    8.95    2.43
  -6  10  -2    6.94    2.22
  -6  10  -3    8.00    2.27
  -6  10  -4    1.07    0.80
  -6  10  -5   11.25    2.59
   6  10   5   10.06    2.57
  -6  10  -6   12.47    2.50
   6  10   6   12.88    3.10
  -6  10  -7    1.09    1.02
   6  10   7    2.09    1.23
  -6  10  -8    8.95    2.21
   6  10   8    4.86    1.71
   6  10   9   -0.72    1.32
  -6  10  -9    1.28    1.20
   6  10  10    3.84    2.17
  -6  10 -10    2.36    1.23
   6  10  11    6.37    2.36
  -6  10 -11    3.25    1.42
   6  10  12   51.25    6.63
   6  10  13    1.60    0.99
  -6  11  13   19.34    4.03
  -6  11  12    7.80    2.54
  -6  11   8    3.14    1.44
  -6  11   7    0.98    1.12
  -6  11   6    4.15    1.59
  -6  11   5    5.12    2.01
  -6  11   4   -0.79    1.02
  -6  11   3   15.74    3.44
  -6  11   2    9.97    2.72
  -6  11   1    0.63    0.91
  -6  11   0   -0.42    1.09
  -6  11  -1    3.60    1.72
  -6  11  -2    7.58    2.33
  -6  11  -3    0.29    0.67
  -6  11  -4   22.28    3.78
  -6  11  -5   15.46    2.99
  -6  11  -6    3.08    1.52
   6  11   6    0.68    1.35
  -6  11  -7    0.62    1.04
   6  11   7    7.12    2.75
  -6  11  -8    0.74    0.67
   6  11   8    1.72    1.55
  -6  11  -9    4.84    1.73
   6  11   9   11.38    3.08
  -6  11 -10   43.53    4.88
   6  11  10   39.30    5.70
  -6  11 -11    0.31    0.83
  -6  12   4    1.17    1.79
  -6  12   3   24.42    4.30
  -6  12   2   -0.45    1.15
  -6  12   1   -0.83    1.27
  -6  12   0   -0.03    1.10
  -6  12  -1    1.77    1.17
  -6  12  -2    3.66    1.83
  -6  12  -3   19.20    3.71
  -6  12  -4    0.07    0.74
  -6  12  -5   -1.06    1.25
  -6  12  -6    2.93    1.60
  -6  12  -7    1.55    1.25
   6  12   7    2.56    1.65
  -6  12  -8    1.27    1.35
   7   0 -19    2.60    0.88
  -7   0  18   -0.07    0.60
   7   0 -18    0.77    0.68
  -7   0  17    5.72    1.60
  -7   0  17    7.42    1.57
   7   0 -17    7.63    1.34
   7   0 -16    0.46    0.34
  -7   0  16   -0.57    0.56
   7   0 -15    0.52    0.41
  -7   0  15    0.83    0.62
  -7   0  15    0.05    0.59
  -7   0  14    0.41    0.45
  -7   0  14    0.30    0.42
   7   0 -14    0.17    0.34
  -7   0  13   14.37    1.71
  -7   0  13   12.37    2.19
   7   0 -13   10.84    1.60
  -7   0  12    0.11    0.49
  -7   0  12    0.18    0.46
   7   0 -12    0.56    0.39
  -7   0  11   30.74    2.18
   7   0 -11   33.43    2.74
  -7   0  11   32.65    3.38
  -7   0  10   -0.07    0.24
   7   0 -10    0.23    0.48
  -7   0  10   -0.36    0.56
  -7   0   9   80.74    2.95
   7   0  -9   79.22    4.24
  -7   0   9   81.90    5.23
  -7   0   8   -0.04    0.20
  -7   0   8    0.58    0.57
   7   0  -8    0.39    0.37
  -7   0   7   28.81    3.08
   7   0  -7   26.33    2.52
  -7   0   6    0.03    0.65
   7   0  -6   -0.06    0.36
  -7   0   5  149.66    6.70
   7   0  -5  167.60    6.01
   7   0  -4    0.60    0.60
   7   0  -4    0.17    0.45
  -7   0   4   -0.10    0.53
  -7   0   3   89.14    5.05
   7   0  -3   84.53    5.13
   7   0  -3   77.13    4.15
  -7   0   2   -0.24    0.57
   7   0  -2    0.72    0.70
   7   0  -2   -0.44    0.76
  -7   0   1   47.94    3.61
   7   0  -1   53.57    3.36
   7   0  -1   50.77    4.14
   7   0   0   17.65    2.03
   7   0   0   22.37    2.87
  -7   0  -1   14.42    1.97
   7   0   1   13.02    1.64
   7   0   1   11.35    1.98
   7   0   2   -0.10    0.17
  -7   0  -2   -0.14    0.32
   7   0   2   -0.60    0.61
   7   0   2   -0.01    0.33
  -7   0  -3    7.54    1.42
   7   0   3    6.31    0.84
   7   0   3    7.29    1.60
   7   0   3    6.51    1.12
   7   0   4   -0.05    0.20
   7   0   4   -0.02    0.40
   7   0   5   58.09    2.95
   7   0   5   55.02    3.24
   7   0   6   -0.05    0.41
   7   0   6   -0.16    0.50
   7   0   7   37.84    2.74
   7   0   7   26.27    2.40
   7   0   8   -0.70    0.54
   7   0   8   -0.38    0.42
   7   0   9   27.54    2.48
   7   0   9   26.18    2.12
   7   0  10   -0.17    0.46
   7   0  10    0.32    0.41
   7   0  11   14.48    1.55
   7   0  11   14.22    1.93
   7   0  12   -0.29    0.50
   7   0  12   -0.55    0.42
   7   0  13    1.69    0.76
   7   0  13    3.32    0.78
   7   0  14   18.42    1.68
   7   0  14   13.94    2.21
   7   0  15   39.20    3.84
   7   0  16    0.45    0.62
   7   0  17   -0.24    0.84
   7   0  18   -0.97    0.83
   7   0  19    0.85    0.59
   7   0  20   -0.17    0.57
  -7   1  19    1.68    1.13
   7   1 -19    1.15    0.67
  -7   1  18    3.18    1.27
   7   1 -18    4.52    1.03
  -7  -1  18    5.31    1.22
  -7   1  17    0.62    0.52
  -7   1  17    1.60    0.65
   7  -1 -17    2.34    0.86
   7   1 -17    1.30    0.59
  -7  -1  17    1.77    0.82
  -7   1  16    1.77    0.96
  -7   1  16    4.76    1.40
  -7  -1  16    6.48    1.57
   7  -1 -16    5.61    1.19
   7   1 -16    3.37    0.91
  -7  -1  16    3.64    1.01
  -7   1  15    1.53    0.73
   7  -1 -15    2.62    0.89
   7   1 -15    1.84    0.77
  -7  -1  15    3.06    0.88
  -7   1  15    0.85    0.45
  -7  -1  14   11.19    1.91
  -7   1  14   11.48    1.75
   7  -1 -14   14.62    1.86
   7   1 -14   10.15    1.59
  -7  -1  14   10.74    1.55
  -7   1  14   10.66    2.17
  -7   1  13   44.56    4.29
  -7   1  13   57.53    3.57
  -7  -1  13   50.54    3.05
   7  -1 -13   44.38    3.17
   7   1 -13   49.77    3.41
  -7  -1  13   51.04    4.04
  -7   1  12   40.24    2.85
  -7  -1  12   41.93    2.64
   7  -1 -12   39.40    3.00
   7   1 -12   38.99    3.05
  -7  -1  12   38.43    3.48
  -7   1  12   42.25    4.17
  -7   1  11   13.16    1.54
  -7   1  11   10.60    2.06
  -7  -1  11   12.95    1.38
   7  -1 -11   10.89    1.62
   7   1 -11   10.24    1.55
  -7  -1  11   11.12    1.85
  -7   1  10    2.13    0.90
  -7   1  10    2.23    0.59
  -7  -1  10    2.26    0.81
   7  -1 -10    3.15    0.80
  -7  -1  10    3.17    0.68
   7   1 -10    1.73    0.61
  -7   1   9    4.30    0.79
  -7  -1   9    4.40    1.21
   7  -1  -9    2.92    0.83
  -7  -1   9    2.94    0.57
   7   1  -9    1.90    0.65
  -7   1   9    2.08    0.83
  -7  -1   8   59.13    2.17
  -7  -1   8   59.46    4.04
   7  -1  -8   67.69    3.78
   7   1  -8   61.66    3.76
  -7   1   8   58.07    4.62
  -7   1   8   54.65    2.18
  -7  -1   7    0.01    0.32
  -7  -1   7    0.06    0.12
  -7   1   7   -0.06    0.66
   7  -1  -7    0.27    0.51
   7   1  -7   -0.14    0.43
  -7  -1   7    0.05    0.14
  -7  -1   6   24.43    2.50
  -7   1   6   26.41    3.05
   7  -1  -6   23.34    2.25
   7   1  -6   23.80    2.35
  -7   1   5    3.53    1.23
   7  -1  -5    4.14    0.92
   7   1  -5    5.42    1.10
  -7  -1   5    5.37    1.12
  -7   1   4    0.75    0.87
   7   1  -4    1.35    0.72
  -7  -1   4    1.41    0.69
   7  -1  -4    0.26    0.34
   7  -1  -4    0.74    0.41
   7   1  -4    0.56    0.46
  -7   1   3    0.26    0.36
   7   1  -3   -0.05    0.32
  -7  -1   3   -0.06    0.37
   7  -1  -3    0.04    0.31
   7  -1  -3    0.36    0.36
   7  -1  -2    0.55    0.39
  -7  -1   2    0.76    0.35
   7   1  -2    1.47    0.81
   7  -1  -2    1.25    0.69
  -7   1   2    2.22    1.03
   7  -1  -1  116.08    6.42
  -7  -1   1  115.58    5.19
  -7   1   1  123.63    6.25
   7  -1  -1  119.70    4.93
   7   1  -1  125.22    6.22
  -7  -1   0    4.58    1.12
   7  -1   0    5.47    1.41
  -7   1   0    3.83    1.12
   7  -1   0    7.73    1.27
   7   1   0    3.23    1.00
   7  -1   1   14.00    2.35
  -7  -1  -1   13.99    1.81
  -7   1  -1   13.05    2.06
   7   1   1   15.50    2.25
   7  -1   1   11.09    1.48
   7   1   2    0.27    0.21
   7  -1   2    0.56    0.21
  -7   1  -2    0.52    0.37
   7   1   2    1.36    0.65
   7  -1   3    8.75    0.87
   7   1   3    7.97    1.05
   7   1   3    7.52    1.61
  -7   1  -3    6.39    1.42
   7  -1   3    7.58    1.22
   7   1   4    1.18    0.86
   7   1   4    1.36    0.51
  -7   1  -4    2.20    0.95
   7  -1   4    1.25    0.40
   7  -1   4    3.20    0.82
   7  -1   5  199.50    4.98
   7  -1   5  200.24    6.03
   7   1   5  202.26    6.13
   7   1   6   30.57    2.48
   7  -1   6   30.22    2.11
   7  -1   6   28.41    2.25
   7   1   7  203.84    6.70
   7  -1   7  198.76    5.67
   7  -1   7  205.52    5.91
   7   1   8   54.92    3.62
   7  -1   8   53.23    3.12
   7  -1   8   52.95    3.00
   7   1   9   -0.66    0.33
   7  -1   9    0.12    0.29
   7  -1   9    0.40    0.51
   7   1  10   -0.10    0.34
   7  -1  10   -0.02    0.31
   7  -1  10    0.08    0.26
   7   1  11   11.53    1.86
   7  -1  11   12.86    1.42
   7  -1  11   12.98    1.77
   7   1  12    1.01    0.75
   7  -1  12    2.24    0.63
   7   1  12    1.28    0.52
   7   1  13   22.30    2.88
   7  -1  13   24.11    2.70
   7  -1  13   26.73    1.92
   7   1  13   24.37    2.03
   7   1  14    1.59    0.95
   7  -1  14    2.68    0.64
   7  -1  14    3.77    1.04
   7   1  14    2.16    0.60
   7   1  15   -0.45    0.47
   7  -1  15    0.45    0.73
   7   1  16   56.37    4.86
   7  -1  16   57.55    4.65
   7   1  17   -0.45    0.93
   7  -1  17    1.02    0.90
   7   1  18    5.25    1.64
   7  -1  18    5.30    1.74
   7   1  19    7.88    2.11
   7  -1  19    5.98    1.66
   7   1  20    5.12    1.80
   7  -1  20    2.18    1.18
  -7   2  20    5.70    1.99
   7   2 -19    1.01    0.86
  -7   2  19   -0.84    0.66
  -7   2  18    2.65    1.35
   7   2 -18    1.84    0.87
  -7  -2  18    1.72    0.79
  -7   2  17    2.42    1.01
  -7   2  17    1.51    0.87
   7   2 -17    3.13    0.93
  -7  -2  17    1.25    0.56
  -7   2  16    0.34    0.82
  -7   2  16    1.29    0.81
   7   2 -16    1.23    0.63
  -7  -2  16    0.00    0.36
  -7   2  15    1.74    0.85
  -7   2  15    2.04    0.94
   7  -2 -15    3.48    1.00
   7   2 -15    2.83    0.99
  -7  -2  15    2.82    0.92
  -7   2  14   -0.38    0.50
   7  -2 -14    0.13    0.43
   7   2 -14   -0.40    0.43
  -7  -2  14    0.07    0.28
  -7  -2  14   -0.11    0.50
  -7   2  14    0.44    0.75
  -7   2  13   -1.17    0.62
   7  -2 -13    0.15    0.35
   7   2 -13   -0.04    0.39
  -7   2  13   -0.22    0.73
  -7  -2  13    0.53    0.52
  -7  -2  13   -0.38    0.42
  -7   2  12    1.42    0.55
  -7  -2  12    0.89    0.55
  -7   2  12    2.45    1.19
   7  -2 -12    0.70    0.59
   7   2 -12    1.68    0.55
  -7  -2  12    1.53    0.51
  -7   2  11   -0.07    0.44
  -7  -2  11    0.21    0.31
   7  -2 -11    0.47    0.43
   7   2 -11   -0.11    0.41
  -7  -2  11   -0.03    0.34
  -7   2  10    4.68    0.94
  -7  -2  10    5.63    1.21
  -7   2  10    4.89    1.39
   7  -2 -10    4.55    0.95
   7   2 -10    6.29    1.27
  -7  -2  10    4.65    0.79
  -7  -2   9    8.94    1.47
  -7   2   9    7.33    1.03
  -7   2   9    5.74    1.53
   7  -2  -9    7.39    1.29
   7   2  -9    5.48    1.20
  -7  -2   9    6.67    0.86
  -7   2   8   -0.11    0.68
  -7   2   8    0.64    0.33
   7  -2  -8    0.96    0.54
   7   2  -8   -0.10    0.64
  -7  -2   8    0.60    0.46
  -7  -2   8    0.70    0.32
   7  -2  -7    4.50    1.06
  -7  -2   7    5.58    1.11
  -7   2   7    3.97    1.21
  -7  -2   7    3.98    0.54
  -7  -2   7    3.86    0.76
  -7  -2   6    0.02    0.21
  -7  -2   6    1.32    0.64
  -7   2   6    0.78    0.44
   7  -2  -6    0.26    0.38
  -7  -2   6    0.33    0.19
  -7  -2   5    0.18    0.14
  -7   2   5    1.04    0.52
  -7  -2   5    1.28    0.65
   7  -2  -5   -0.52    0.47
  -7  -2   5   -0.03    0.08
  -7  -2   4    0.17    0.10
  -7   2   4    0.27    0.63
  -7  -2   4   -0.02    0.44
  -7  -2   4    0.03    0.06
   7  -2  -4   -0.49    0.46
   7   2  -4    0.22    0.49
  -7  -2   3   16.20    1.78
  -7   2   3   12.10    2.15
   7  -2  -3   13.06    1.67
   7  -2  -3   12.17    2.17
   7   2  -3   12.97    1.80
  -7   2   2    0.15    0.76
  -7  -2   2    0.02    0.40
   7   2  -2    0.83    0.47
   7  -2  -2    0.14    0.47
   7  -2  -2    0.05    0.39
   7  -2  -1    2.51    1.00
   7   2  -1    2.65    0.86
   7  -2  -1    2.64    0.81
  -7   2   1    3.41    1.18
  -7  -2   1    2.30    0.29
   7  -2   0   20.50    1.96
  -7  -2   0   14.58    0.86
   7   2   0   17.20    2.24
  -7   2   0   16.60    2.38
   7   2   1   10.14    1.72
  -7   2  -1   10.20    1.90
   7  -2   1    9.12    1.32
  -7   2  -2   51.38    4.18
   7  -2   2   43.19    1.55
   7   2   2   45.20    3.76
   7  -2   2   48.11    2.99
   7  -2   2   44.31    2.07
   7   2   2   42.96    2.54
   7   2   3   18.96    2.50
   7  -2   3   18.82    1.20
  -7   2  -3   18.33    2.51
   7  -2   3   19.42    1.87
   7   2   3   20.19    1.91
   7   2   4   12.34    2.04
   7   2   4   12.14    1.54
  -7   2  -4   14.10    2.15
   7  -2   4   11.64    1.06
   7  -2   4   14.95    1.60
  -7   2  -5   42.01    3.70
   7  -2   5   39.96    2.11
   7  -2   5   46.30    2.83
   7   2   5   45.74    3.32
  -7   2  -6  208.35    8.28
   7  -2   6  184.74    4.95
   7  -2   6  196.34    5.73
   7   2   6  201.65    7.06
   7   2   7    7.84    1.47
   7  -2   7    8.46    1.24
   7  -2   7    7.05    1.07
   7   2   8    1.10    0.66
   7  -2   8    1.05    0.41
   7  -2   8    0.19    0.28
   7   2   9    0.35    0.60
   7  -2   9    1.02    0.54
   7  -2   9    0.13    0.39
   7   2  10   43.03    3.66
   7  -2  10   37.76    2.82
   7   2  11    0.11    0.68
   7  -2  11    0.26    0.34
   7  -2  11    0.58    0.62
   7   2  12    2.18    0.88
   7  -2  12    2.73    0.67
   7  -2  12    1.66    0.69
   7   2  13   -0.78    0.65
   7  -2  13    0.46    0.41
   7  -2  13   -0.81    0.62
   7  -2  14   23.05    2.66
   7   2  14   22.27    2.94
   7   2  15   29.31    3.55
   7  -2  15   28.47    3.12
   7   2  16    0.44    0.69
   7  -2  16   -0.61    0.77
   7   2  17   10.79    2.25
   7  -2  17   12.19    2.27
   7   2  18   17.87    3.09
   7  -2  18   21.63    3.04
   7   2  19    2.03    1.09
   7  -2  19    7.26    2.02
   7   2  20    1.90    1.50
   7  -2  20    5.37    1.76
  -7   3  21    2.55    1.49
  -7   3  20   -0.06    0.97
  -7   3  19    3.18    1.67
  -7   3  18    1.09    1.14
   7   3 -18    1.54    0.69
  -7  -3  18    1.31    0.73
  -7   3  17    0.23    1.35
   7   3 -17    0.74    0.51
  -7  -3  17    1.77    0.73
  -7   3  16    4.23    1.18
  -7   3  16    2.85    1.31
   7   3 -16    2.78    0.87
  -7  -3  16    3.37    0.95
  -7   3  15    0.39    1.04
  -7   3  15   -1.78    0.86
   7   3 -15   -0.34    0.44
  -7  -3  15    0.44    0.33
  -7   3  14   -0.34    0.83
  -7   3  14    0.45    0.70
   7   3 -14    0.52    0.68
  -7  -3  14    0.16    0.30
  -7   3  13   -0.21    0.48
   7   3 -13   -1.01    0.59
  -7   3  13   -0.23    0.77
  -7  -3  13    0.63    0.48
  -7  -3  12    5.59    1.04
  -7   3  12    4.79    1.16
   7  -3 -12    7.00    1.26
  -7   3  12    2.79    1.27
   7   3 -12    5.20    1.10
  -7  -3  12    5.32    1.00
  -7  -3  11    6.60    1.01
  -7   3  11   10.22    1.61
  -7   3  11    8.99    2.18
   7  -3 -11    9.17    1.52
   7   3 -11    7.09    1.36
  -7  -3  11    8.71    1.23
  -7  -3  10   97.04    3.98
   7  -3 -10   97.95    4.58
  -7   3  10   97.67    4.59
  -7   3  10   91.74    6.54
  -7   3   9   -0.44    0.56
  -7   3   9    0.59    1.10
   7  -3  -9    1.15    0.64
  -7  -3   9    0.43    0.43
  -7   3   8    4.32    1.36
  -7  -3   8    7.57    1.10
   7  -3  -8    6.04    1.28
  -7  -3   8    6.25    1.17
  -7   3   8    5.19    0.91
  -7  -3   7    1.65    0.68
  -7  -3   7    3.79    0.87
   7  -3  -7    2.96    0.92
  -7   3   7    2.45    1.07
  -7  -3   6    3.31    0.79
  -7  -3   6    3.34    0.77
   7  -3  -6    4.12    0.92
  -7   3   6    3.90    1.36
  -7  -3   5   39.87    2.40
   7  -3  -5   37.47    2.79
  -7   3   5   40.26    4.16
  -7  -3   5   36.65    2.30
  -7   3   4    7.73    1.81
   7  -3  -4    9.77    1.46
   7   3  -4    7.45    1.32
  -7  -3   4   10.33    1.12
  -7   3   3   -0.12    0.87
  -7  -3   3   -0.35    0.44
   7  -3  -3    0.33    0.40
   7   3  -3    0.24    0.34
  -7  -3   2   72.66    2.64
  -7   3   2   69.78    5.23
   7  -3  -2   70.26    3.76
   7   3  -2   75.27    4.33
  -7   3   1   33.70    3.66
  -7  -3   1   32.82    1.74
   7  -3  -1   33.48    2.55
   7   3  -1   32.10    2.95
   7  -3   0   55.93    1.70
  -7   3   0   67.89    5.10
  -7  -3   0   64.74    2.49
   7   3   0   61.29    4.12
   7  -3   0   62.10    3.39
   7  -3   1    0.81    0.33
   7   3   1    0.54    0.42
   7  -3   1    0.62    0.50
  -7   3  -1    0.36    0.51
  -7  -3  -1    1.23    0.41
   7  -3   1    0.76    0.26
  -7   3  -2   35.51    3.59
   7   3   2   29.53    2.95
  -7  -3  -2   31.26    1.90
   7  -3   2   32.13    2.41
   7  -3   2   30.59    1.46
   7   3   2   31.33    2.52
   7  -3   2   30.04    2.06
   7   3   3    0.24    0.32
  -7   3  -3    0.23    0.59
   7  -3   3    0.65    0.51
  -7  -3  -3    0.34    0.31
   7  -3   3    0.31    0.18
   7   3   3    1.09    0.71
  -7   3  -4   63.21    4.82
   7   3   4   51.26    4.04
   7  -3   4   58.47    3.19
  -7  -3  -4   57.45    2.88
   7  -3   4   54.61    2.39
   7   3   4   56.91    3.73
   7   3   5    3.96    1.04
  -7   3  -5    3.11    1.17
   7  -3   5    6.00    0.99
   7  -3   5    4.68    0.74
   7   3   6    0.68    0.56
  -7   3  -6    0.99    0.89
   7  -3   6    0.28    0.35
   7  -3   6    0.35    0.31
  -7   3  -7   58.25    4.57
   7  -3   7   55.17    2.96
   7  -3   7   48.65    2.78
  -7  -3  -7   52.51    3.23
   7   3   7   55.78    4.17
   7   3   8   -0.16    0.38
   7  -3   8    0.07    0.35
   7  -3   8    0.61    0.49
   7   3   9    0.40    0.63
   7  -3   9    0.72    0.53
   7  -3   9   -0.36    0.45
   7   3  10    9.00    1.84
   7  -3  10   12.19    1.37
   7  -3  10    9.82    1.45
   7   3  11   17.51    2.57
   7  -3  11   21.81    1.78
   7  -3  11   20.07    2.19
   7   3  12   29.40    3.48
   7  -3  12   22.48    2.41
   7   3  13   -0.15    0.71
   7  -3  13    1.30    0.77
   7   3  14   -1.31    1.22
   7  -3  14    0.31    0.49
   7   3  15    0.34    0.92
   7  -3  15    1.67    0.71
   7   3  16    0.34    0.64
   7  -3  16   -0.20    0.77
   7   3  17   11.99    2.62
   7  -3  17   11.78    2.14
   7   3  18    5.11    1.55
   7  -3  18    6.74    1.85
   7   3  19    5.95    1.83
   7  -3  19    7.21    1.85
  -7   4  21   -2.05    1.48
  -7   4  20    1.04    1.08
  -7   4  19   14.62    3.09
  -7   4  18    3.82    1.77
   7   4 -18    3.03    0.97
  -7   4  17   -0.77    1.22
   7   4 -17    1.35    0.69
  -7  -4  17    0.58    0.52
  -7   4  16   24.11    3.85
   7   4 -16   26.40    2.62
  -7  -4  16   29.69    2.84
  -7   4  16   31.49    3.67
  -7  -4  15    4.70    1.15
  -7   4  15    4.37    1.46
  -7   4  15    1.53    1.00
   7   4 -15    4.62    1.22
  -7  -4  14    3.62    1.06
  -7   4  14    2.27    1.02
  -7   4  14    1.21    0.85
   7   4 -14    3.30    1.01
  -7   4  13    1.41    1.01
   7   4 -13    2.07    0.88
  -7   4  13    0.19    0.91
  -7   4  12   57.02    5.65
  -7   4  12   61.49    4.40
  -7   4  11   15.57    2.16
  -7   4  11   16.03    3.01
  -7   4  10   10.87    1.70
  -7   4  10   11.50    2.59
   7  -4  -9  183.76    6.30
  -7   4   9  168.19    6.20
  -7   4   9  161.00    8.98
  -7   4   8   20.59    3.27
   7  -4  -8   24.10    2.30
  -7   4   8   23.80    2.15
  -7  -4   8   23.32    2.51
  -7  -4   7   12.52    1.76
  -7   4   7   13.89    2.68
   7  -4  -7   19.48    2.05
   7  -4  -7   15.37    1.17
   7  -4  -6   20.01    2.09
   7  -4  -6   18.88    1.21
  -7  -4   6   18.39    2.06
  -7   4   6   19.75    3.08
  -7  -4   5    0.15    0.33
   7  -4  -5    1.67    0.78
  -7   4   5    0.41    0.78
   7  -4  -5    0.30    0.17
   7   4  -4  179.98    5.65
   7  -4  -4  171.79    3.28
  -7   4   4  184.42    9.08
   7  -4  -4  180.26    5.92
  -7  -4   4  180.38    5.83
  -7  -4   3    9.03    1.28
   7  -4  -3    8.16    0.75
  -7   4   3    8.50    2.04
   7   4  -3    8.42    1.29
   7  -4  -3    9.07    1.47
   7   4  -2    2.72    0.87
  -7   4   2    4.65    1.53
  -7  -4   2    1.85    0.54
   7  -4  -2    3.25    0.50
   7  -4  -2    3.79    0.93
  -7   4   1    1.45    1.05
   7  -4  -1    4.54    0.68
  -7  -4   1    2.83    0.68
   7  -4  -1    4.08    1.01
   7   4  -1    3.71    1.03
  -7  -4   0   40.80    2.49
  -7   4   0   44.75    4.28
   7   4   0   42.39    3.31
   7  -4   0   43.09    2.86
   7  -4   0   42.06    2.30
   7  -4   1   10.43    1.30
   7   4   1    8.69    1.56
  -7  -4  -1   10.25    1.29
   7  -4   1    8.96    1.38
  -7   4  -1   12.54    2.23
   7  -4   2    6.52    1.14
  -7  -4  -2    7.02    1.08
  -7   4  -2    6.64    1.68
   7   4   2    6.25    1.30
   7   4   2    5.99    1.30
   7  -4   2    6.84    1.15
  -7   4  -3   77.13    5.58
   7   4   3   65.45    4.36
  -7  -4  -3   77.04    3.52
   7  -4   3   75.06    3.61
   7  -4   3   73.60    3.99
   7   4   3   69.91    4.36
   7   4   4    0.16    0.48
  -7   4  -4   -0.37    0.80
   7  -4   4    0.11    0.32
   7   4   4   -0.35    0.65
  -7   4  -5   28.85    3.40
   7  -4   5   27.05    2.13
   7   4   5   25.92    2.91
  -7   4  -6   34.27    3.62
   7  -4   6   36.77    2.46
  -7  -4  -6   37.46    2.76
   7   4   6   32.78    3.39
   7   4   7    9.88    1.80
  -7   4  -7   12.11    2.21
   7  -4   7   12.74    1.46
  -7  -4  -7   10.02    1.50
   7   4   8   14.61    2.39
  -7   4  -8   14.81    2.41
   7  -4   8   14.32    1.70
  -7  -4  -8   13.47    1.83
   7   4   9   11.88    2.33
   7  -4   9   16.19    1.86
   7   4  10    4.29    1.36
   7  -4  10    3.84    1.00
   7   4  11    6.56    1.67
   7  -4  11    6.17    1.25
   7   4  12   -0.56    0.70
   7  -4  12    0.50    0.52
   7   4  13    0.96    1.14
   7  -4  13    1.95    0.82
   7   4  14    0.32    0.71
   7  -4  14    0.11    0.51
   7   4  15    1.11    1.15
   7  -4  15    3.52    1.26
   7   4  16    2.00    1.36
   7  -4  16    3.70    1.35
   7   4  17   -0.40    0.65
   7  -4  17   -0.47    0.70
   7   4  18    8.03    2.39
   7  -4  18    8.07    1.85
   7   4  19   -0.43    0.93
   7  -4  19    1.09    1.08
  -7   5  19   10.01    2.89
  -7   5  18    1.53    1.24
   7   5 -18    0.69    0.60
  -7  -5  17    8.87    1.78
  -7   5  17    8.48    2.39
   7   5 -17    9.40    1.64
  -7  -5  16   18.46    2.43
   7   5 -16   15.89    2.08
  -7   5  15   15.49    2.80
  -7   5  15   14.18    3.11
   7   5 -15   11.17    1.74
  -7   5  14    2.26    1.35
  -7   5  14    2.42    1.06
  -7   5  13   10.85    2.09
  -7   5  13    8.62    2.50
  -7   5  12    4.62    1.36
  -7   5  12    4.15    1.60
  -7   5  11   66.91    6.24
  -7   5  11   67.93    4.77
  -7  -5  10   81.51    5.60
  -7   5  10   84.22    5.04
  -7   5  10   85.66    6.96
  -7   5   9   15.52    3.00
   7  -5  -9   18.57    1.66
  -7   5   9   16.95    2.19
  -7  -5   9   15.36    2.31
   7  -5  -8   80.55    3.29
  -7   5   8   81.16    4.54
  -7  -5   8   70.09    4.80
  -7   5   8   89.79    6.92
   7  -5  -7  368.65    6.80
  -7   5   7  359.31   13.64
   7  -5  -6    1.27    0.41
  -7   5   6    0.88    1.26
   7  -5  -5  145.23    4.11
  -7   5   5  132.36    8.12
  -7  -5   4    5.85    1.22
   7  -5  -4    8.16    0.99
  -7   5   4    6.87    1.73
   7   5  -4    8.64    1.12
  -7  -5   3   11.23    1.68
   7   5  -3   10.21    1.34
  -7   5   3    9.52    2.13
   7  -5  -3   10.84    1.17
  -7  -5   2   79.47    4.21
   7  -5  -2   81.51    3.40
  -7   5   2   83.41    6.22
   7   5  -2   81.21    4.09
  -7   5   1    8.19    2.09
   7  -5  -1    6.37    1.02
  -7  -5   1    7.83    1.35
   7   5  -1    7.72    1.32
  -7   5   0    1.14    0.91
   7  -5   0    0.30    0.42
   7   5   0    0.65    0.48
   7   5   1   21.19    2.34
   7  -5   1   21.91    2.22
  -7   5  -1   22.01    3.14
   7   5   2   23.07    2.49
   7   5   2   23.66    2.75
   7  -5   2   21.95    2.30
  -7   5  -2   23.05    3.18
   7   5   3   64.13    4.17
  -7   5  -3   68.25    5.40
  -7  -5  -3   65.69    3.68
   7   5   3   59.85    4.44
   7  -5   3   64.16    4.19
   7   5   4    1.92    0.84
  -7   5  -4    4.62    1.43
   7   5   4    2.07    0.83
  -7  -5  -4    3.26    0.86
   7  -5   4    1.78    0.75
   7   5   5    1.04    0.79
  -7   5  -5    1.16    0.75
  -7  -5  -5    1.69    0.68
   7   5   6   23.13    3.02
  -7   5  -6   22.96    3.15
  -7  -5  -6   23.14    2.29
   7   5   7   -0.40    0.60
  -7   5  -7    0.45    0.82
  -7  -5  -7    0.06    0.32
   7   5   8    7.05    1.81
  -7   5  -8    6.35    1.69
  -7   5  -9   38.59    3.98
   7   5   9   39.76    4.23
   7   5  10    3.70    1.33
   7  -5  11    5.11    1.14
   7   5  11    5.40    1.98
   7  -5  12   -0.06    0.47
   7   5  12    0.00    1.06
   7  -5  13    7.66    1.58
   7   5  13    6.03    1.85
   7   5  14    9.04    2.34
   7  -5  14    9.43    1.81
   7   5  15    6.92    2.20
   7  -5  15    8.40    1.90
   7   5  16    0.15    0.94
   7  -5  16   -0.88    0.72
   7   5  17    5.97    2.17
   7  -5  17    2.72    1.11
   7   5  18    6.65    2.25
   7  -5  18    4.91    1.54
  -7   6  18   -0.72    1.39
  -7   6  17    6.99    2.22
   7   6 -17    5.54    1.33
  -7   6  16    1.90    1.34
   7   6 -16    2.15    0.96
  -7   6  15   12.30    2.79
  -7   6  14    8.20    2.48
  -7   6  14   10.12    2.09
  -7   6  13    3.67    1.44
  -7   6  13   -0.16    0.92
  -7   6  12   48.93    5.66
  -7   6  12   57.25    4.88
  -7   6  11   14.72    2.34
  -7   6  11   18.53    3.52
  -7   6  10    6.39    2.08
  -7   6  10    3.90    1.27
  -7   6   9   97.66    5.68
  -7   6   9   92.67    7.50
  -7  -6   8    9.94    1.97
  -7   6   8    6.81    2.14
   7  -6  -7   34.09    2.42
  -7   6   7   36.10    4.56
  -7  -6   7   33.88    3.51
  -7   6   6    0.49    1.10
  -7  -6   6    2.08    0.97
   7  -6  -6    1.04    0.51
  -7  -6   5   -0.20    0.90
   7  -6  -5    0.84    0.44
  -7   6   5    0.86    0.78
   7  -6  -4   17.75    1.78
  -7  -6   4   15.67    2.20
   7   6  -4   14.42    1.16
  -7   6   4   15.55    2.91
  -7  -6   3    4.87    1.19
   7  -6  -3    3.57    0.87
   7   6  -3    7.60    1.06
  -7   6   3    4.07    1.42
   7  -6  -2   15.50    1.80
  -7   6   2   11.68    2.52
   7   6  -2   15.86    1.69
  -7  -6   2   14.61    2.38
   7  -6  -1    0.04    0.41
  -7   6   1    1.89    1.34
  -7  -6   1    0.05    0.43
   7   6  -1    1.44    0.60
   7   6   0    0.27    0.40
  -7   6   0    0.59    0.56
   7  -6   0   -0.70    0.54
  -7  -6   0    0.07    0.37
  -7  -6  -1   65.71    4.11
   7   6   1   57.11    3.67
  -7   6  -1   52.93    5.06
   7  -6   1   62.79    4.19
   7   6   2   29.84    2.72
  -7  -6  -2   31.05    2.82
  -7   6  -2   28.09    3.66
   7  -6   2   34.63    3.19
  -7  -6  -3    8.42    1.49
   7   6   3    9.62    1.67
  -7   6  -3    7.13    1.92
   7   6   3    7.54    1.72
   7  -6   3    6.93    1.56
   7   6   4    2.50    0.92
  -7  -6  -4    3.84    1.06
  -7   6  -4    2.56    1.45
   7  -6   4    2.92    1.08
   7   6   4    1.75    0.89
   7   6   5    4.26    1.42
  -7   6  -5    1.81    1.09
  -7  -6  -5    5.54    1.25
   7  -6   5    5.48    1.54
  -7   6  -6   68.49    5.62
   7   6   6   57.83    5.10
   7   6   7   -0.87    0.76
  -7   6  -7   -0.01    0.66
   7   6   8    0.63    0.77
  -7   6  -8    1.67    1.06
  -7   6  -9   34.64    3.91
   7   6   9   40.11    4.54
   7   6  10   13.65    2.80
   7   6  11    1.53    0.77
   7   6  12   -0.78    0.96
   7  -6  13   -0.07    0.63
   7   6  13   -0.95    1.08
   7  -6  14   -0.72    0.69
   7   6  14   -2.10    1.87
   7  -6  15    6.48    1.71
   7   6  15    4.24    1.92
   7   6  16    1.78    1.27
   7  -6  16    0.11    0.51
   7   6  17    8.86    2.47
   7  -6  17    8.42    1.96
   7  -6  18    4.59    1.55
  -7   7  16    3.18    1.99
  -7   7  15   -1.18    1.48
  -7   7  14    4.54    2.17
  -7   7  13   -1.30    1.18
  -7   7  12   10.06    2.63
  -7   7  12    8.55    1.94
  -7   7  11    0.33    0.61
  -7   7  11    1.90    1.23
  -7   7  10    2.44    1.34
  -7   7  10    1.71    0.89
  -7   7   9    2.12    1.72
  -7   7   9    0.38    0.59
  -7   7   8   -0.32    1.11
  -7   7   7    7.93    2.40
  -7   7   6    3.73    1.97
  -7  -7   5    1.81    0.78
  -7   7   5    1.92    1.11
  -7  -7   4    0.10    0.52
   7  -7  -4   -0.09    0.40
  -7  -7   3    2.16    0.79
   7  -7  -3    1.70    0.77
  -7   7   3    3.11    1.72
  -7  -7   2   -0.04    0.59
   7  -7  -2   -0.01    0.49
  -7   7   2   -0.26    0.69
   7  -7  -1    0.68    0.57
   7   7  -1    1.95    0.69
  -7   7   1    0.26    0.69
  -7  -7   1   -0.02    0.43
   7   7   0    6.24    1.18
  -7   7   0    4.82    1.65
   7  -7   0    4.31    1.18
  -7  -7   0    3.89    1.24
  -7   7  -1    0.54    0.91
   7  -7   1   -0.28    0.46
  -7  -7  -1    0.31    0.41
   7   7   1   -0.02    0.36
   7  -7   2    5.10    1.30
  -7  -7  -2    5.19    1.25
   7   7   2    6.70    1.29
   7  -7   3    0.26    0.61
   7   7   3   -0.03    0.61
  -7   7  -3    1.46    1.33
   7   7   3   -0.66    0.83
   7   7   4   -0.52    0.48
  -7   7  -4   -0.10    0.59
   7   7   4   -0.14    0.77
   7  -7   4   -0.78    0.84
  -7   7  -5   51.90    5.09
   7   7   5   47.55    4.82
   7   7   6   20.74    3.29
  -7   7  -6   20.83    3.30
   7   7   7    2.42    1.24
  -7   7  -7    3.62    1.58
   7   7   8   12.93    2.82
  -7   7  -8   12.53    2.49
   7   7   9   11.46    2.60
  -7   7  -9    8.07    2.21
   7   7  10    5.08    1.89
  -7   7 -10    4.39    1.54
   7   7  11    0.70    1.04
   7   7  12    3.40    2.01
   7   7  13    1.06    0.83
   7   7  14   -1.02    1.13
   7  -7  15   10.94    2.09
   7   7  15   14.12    3.12
   7   7  16    0.06    1.32
   7  -7  16   55.59    4.70
   7  -7  17    4.44    1.50
  -7   8  14    5.03    2.10
  -7   8  13   19.07    3.93
  -7   8  12    0.82    1.44
  -7   8  11   -0.21    0.74
  -7   8  11    0.20    0.74
  -7   8  10    2.18    1.63
  -7   8  10    3.89    1.58
  -7   8   9   15.70    3.58
  -7   8   8    3.72    1.74
  -7   8   7    3.46    1.70
  -7   8   6    4.04    1.46
  -7   8   5    2.93    1.63
  -7   8   4    9.61    2.41
  -7   8   3   14.53    3.03
  -7   8   2    0.79    1.09
  -7   8   1    7.32    2.13
  -7   8   0    8.59    2.27
  -7   8  -1    1.77    1.16
  -7   8  -2   -0.12    0.75
  -7   8  -3   35.03    4.41
  -7   8  -4    4.43    1.46
   7   8   4    5.62    1.96
  -7   8  -5    0.38    0.79
   7   8   5   -0.70    0.64
  -7   8  -6    0.67    1.04
   7   8   6    0.58    1.00
   7   8   7   11.11    2.71
  -7   8  -7   12.70    2.65
  -7   8  -8   57.41    5.50
   7   8   8   52.74    5.72
   7   8   9   34.59    4.82
  -7   8  -9   34.60    4.23
  -7   8 -10   49.46    4.98
   7   8  10   50.23    5.77
   7   8  11    1.57    1.09
   7   8  12   20.48    3.98
   7   8  13    4.12    1.74
   7   8  14    0.53    1.18
   7   8  15   20.18    4.14
  -7   9  12   -0.76    0.94
  -7   9  11    0.88    1.25
  -7   9  10    0.16    0.83
  -7   9   9    5.25    2.37
  -7   9   8    3.09    1.83
  -7   9   7   -0.65    1.05
  -7   9   6    3.30    1.63
  -7   9   5    1.28    0.74
  -7   9   4    0.26    0.61
  -7   9   3   26.47    4.23
  -7   9   2    2.27    1.60
  -7   9   1    2.09    1.13
  -7   9   0    0.34    0.85
  -7   9  -1    2.03    1.32
  -7   9  -2    2.52    1.35
  -7   9  -3    0.81    0.99
  -7   9  -4   -0.63    0.97
  -7   9  -5    7.02    2.06
   7   9   5    7.53    2.45
  -7   9  -6    7.12    1.83
   7   9   6    9.51    2.50
  -7   9  -7    2.58    1.43
   7   9   7    0.92    1.21
  -7   9  -8   20.57    3.49
   7   9   8   15.31    3.26
   7   9   9    3.58    1.65
  -7   9  -9    5.39    1.92
   7   9  10   -0.53    0.96
  -7   9 -10    0.63    1.00
   7   9  11   10.48    2.87
  -7   9 -11    8.84    2.20
   7   9  12    3.98    2.08
   7   9  13    2.49    1.95
  -7  10   9    1.13    1.18
  -7  10   8    2.38    1.92
  -7  10   7    7.62    2.51
  -7  10   6    4.76    2.06
  -7  10   5   16.08    3.55
  -7  10   4    9.22    2.62
  -7  10   3    1.47    0.74
  -7  10   2   14.94    3.17
  -7  10   1    2.35    1.29
  -7  10   0    2.46    1.09
  -7  10  -1   19.22    3.62
  -7  10  -2    3.24    1.74
  -7  10  -3    1.46    1.41
  -7  10  -4   28.77    4.24
  -7  10  -5   10.98    2.60
  -7  10  -6    5.47    1.78
   7  10   6    5.87    2.15
  -7  10  -7    6.12    2.07
   7  10   7    3.95    2.14
  -7  10  -8   12.71    2.64
   7  10   8    8.55    2.62
  -7  10  -9   -0.16    0.79
   7  10   9   -1.21    1.50
  -7  10 -10    1.30    1.10
   7  10  10    4.28    2.31
   7  10  11    3.91    1.67
   7  10  12    0.48    1.05
  -7  11   4    6.62    2.37
  -7  11   3   10.95    2.86
  -7  11   2    7.48    2.50
  -7  11   1    1.15    0.87
  -7  11   0    0.93    0.68
  -7  11  -1   20.48    3.85
  -7  11  -2   16.30    3.50
  -7  11  -3   25.69    4.20
  -7  11  -4   -0.37    1.22
  -7  11  -5    1.10    1.45
  -7  11  -6   -1.57    0.96
   7  11   7   11.28    3.18
   7  11   8    6.41    2.78
   7  11   9    9.97    3.16
   8   0 -19    1.81    0.89
   8   0 -18    0.69    0.38
   8   0 -17   -0.49    0.45
   8   0 -16   37.84    3.17
  -8   0  15   -0.56    0.80
   8   0 -15   -0.25    0.53
   8   0 -14   15.54    2.03
  -8   0  14   20.53    2.89
   8   0 -13    0.05    0.48
  -8   0  13    0.22    0.88
   8   0 -12    0.53    0.48
  -8   0  12    1.05    0.75
  -8   0  11   -0.52    0.62
   8   0 -11    0.48    0.73
  -8   0  10   39.83    3.88
   8   0 -10   39.20    3.19
  -8   0   9    0.21    0.49
   8   0  -9    0.51    0.51
  -8   0   8   14.17    2.32
   8   0  -8   11.40    1.76
  -8   0   7    0.42    0.46
   8   0  -7    0.40    0.48
   8   0  -6    1.37    0.75
  -8   0   6    2.55    1.15
   8   0  -5   -0.36    0.43
  -8   0   5   -1.93    0.86
  -8   0   4   40.66    3.69
   8   0  -4   37.28    3.58
   8   0  -4   44.53    3.44
  -8   0   3    0.73    0.88
   8   0  -3    0.37    0.53
   8   0  -3    0.38    0.50
  -8   0   2  117.74    6.21
   8   0  -2  126.04    6.90
   8   0  -2  117.27    5.40
  -8   0   1    0.10    0.46
   8   0  -1   -0.23    0.54
  -8   0   0   16.09    2.34
   8   0   0    7.08    1.45
  -8   0  -1   -0.09    0.51
   8   0   1   -0.38    0.37
  -8   0  -2   23.92    2.72
   8   0   2   25.35    2.46
   8   0   3   -0.14    0.11
   8   0   3    1.37    0.51
   8   0   4    8.89    1.10
   8   0   4   13.04    1.77
   8   0   5   -0.17    0.23
   8   0   5   -0.25    0.52
   8   0   6   19.04    1.91
   8   0   6   19.55    2.06
   8   0   7    0.03    0.36
   8   0   7    0.70    0.55
   8   0   8   19.95    2.19
   8   0   8   13.26    1.71
   8   0   9   -0.10    0.44
   8   0   9   -0.53    0.60
   8   0  10    5.41    1.26
   8   0  10    5.27    0.99
   8   0  11    0.35    0.57
   8   0  11   -0.19    0.54
   8   0  12   14.02    2.06
   8   0  12   15.33    1.70
   8   0  13    0.07    0.53
   8   0  13    0.25    0.51
   8   0  14   80.95    5.35
   8   0  15    0.64    0.48
   8   0  16    6.58    1.65
   8   0  17   -0.07    0.91
   8   0  18    2.89    1.21
   8   0  19   -1.28    1.09
   8   1 -19   -1.14    0.67
   8  -1 -18    0.77    0.55
   8   1 -18    1.66    0.88
  -8   1  17   18.54    3.14
   8  -1 -17   13.80    1.96
   8   1 -17   12.45    1.84
  -8   1  16    4.22    1.70
   8  -1 -16    2.28    0.91
   8   1 -16    3.69    1.07
  -8   1  15   -0.09    0.67
   8  -1 -15   -0.32    0.44
   8   1 -15    0.32    0.40
  -8   1  14    1.08    0.89
   8  -1 -14    2.92    1.01
   8   1 -14    0.63    0.71
  -8  -1  14    1.71    0.88
  -8   1  13   11.28    2.37
  -8  -1  13   13.01    2.18
   8  -1 -13   12.10    1.78
   8   1 -13    9.56    1.65
  -8  -1  12    1.90    1.06
   8  -1 -12    2.45    0.86
   8   1 -12    3.72    1.14
  -8   1  12    1.66    1.12
  -8  -1  11    0.35    0.49
   8  -1 -11    0.66    0.62
   8   1 -11    1.14    0.70
  -8   1  11    2.08    0.90
  -8  -1  10    9.33    0.97
  -8  -1  10    7.98    1.65
   8  -1 -10    8.22    1.47
  -8   1  10   10.38    2.07
   8   1 -10    7.11    1.41
  -8  -1   9   14.43    0.97
  -8  -1   9   15.52    2.21
  -8   1   9   14.28    2.49
   8  -1  -9   14.36    1.93
   8   1  -9   16.20    2.13
  -8   1   8   -0.36    0.45
   8  -1  -8    0.15    0.36
   8   1  -8    1.05    0.66
  -8  -1   8    0.51    0.56
  -8   1   7    3.55    1.12
   8  -1  -7    5.39    1.24
   8   1  -7    3.99    1.11
  -8  -1   7    5.22    1.23
  -8   1   6    8.62    1.79
   8  -1  -6   11.28    1.71
  -8  -1   6   12.16    1.88
   8   1  -6   10.36    1.71
  -8   1   5    0.24    0.82
  -8  -1   5   -0.31    0.48
   8  -1  -5    0.66    0.62
   8   1  -5   -0.35    0.46
   8   1  -4    6.40    1.42
  -8  -1   4    8.21    1.59
   8  -1  -4    7.00    1.38
   8   1  -4    7.79    1.55
  -8   1   4    6.73    1.58
  -8  -1   3   70.69    4.44
  -8   1   3   72.27    5.11
   8   1  -3   66.22    4.74
   8  -1  -3   66.19    4.07
   8   1  -3   66.17    4.19
  -8  -1   2    1.04    0.55
  -8   1   2   -0.48    0.50
   8  -1  -2    0.55    0.42
   8   1  -2   -0.08    0.55
   8   1  -2    0.40    0.52
  -8  -1   1    2.30    0.87
   8   1  -1    2.13    1.08
  -8   1   1    1.39    0.76
   8  -1  -1    3.20    0.98
   8   1  -1    0.10    0.78
   8   1   0    1.23    0.72
  -8  -1   0    1.73    0.86
  -8   1   0    2.53    1.11
   8  -1   0    3.22    0.86
   8   1   0    3.87    1.12
  -8   1  -1   19.93    2.65
   8  -1   1   19.92    2.18
  -8   1  -2   29.43    3.23
   8  -1   2   32.40    2.70
  -8   1  -3   19.38    2.57
   8  -1   3   21.87    2.21
   8   1   3   21.41    1.59
   8  -1   3   17.00    1.09
   8   1   4   -0.06    0.22
  -8   1  -4    0.80    0.72
   8  -1   4    0.09    0.16
   8  -1   4   -0.18    0.46
   8  -1   5   55.12    2.72
   8  -1   5   51.73    3.34
   8   1   5   52.97    3.19
   8   1   6    3.82    0.95
   8  -1   6    3.20    0.76
   8  -1   6    3.47    0.91
   8   1   7    5.57    1.23
   8  -1   7    4.56    0.91
   8  -1   7    7.85    1.37
   8   1   8   17.74    2.17
   8  -1   8   14.98    1.71
   8  -1   8   15.99    1.82
   8   1   9   35.94    3.19
   8  -1   9   33.70    2.69
   8  -1   9   33.44    2.53
   8   1   9   29.90    2.54
   8   1  10    1.87    0.86
   8  -1  10    1.24    0.64
   8  -1  10    0.83    0.53
   8   1  10    0.94    0.44
   8   1  11   13.82    2.10
   8  -1  11   16.69    1.73
   8  -1  11   14.86    1.95
   8   1  11   14.35    1.70
   8   1  12   -0.37    0.59
   8  -1  12    0.16    0.46
   8  -1  12    0.76    0.32
   8   1  12    0.77    0.52
   8   1  13    0.19    0.47
   8  -1  13    0.65    0.72
   8  -1  13    0.03    0.44
   8   1  13    0.17    0.41
   8   1  14    5.63    1.54
   8  -1  14    7.72    1.64
   8   1  14    8.17    1.25
   8   1  15   41.36    4.14
   8  -1  15   36.12    3.53
   8   1  16    1.62    1.19
   8  -1  16    0.42    0.49
   8   1  17   19.70    3.09
   8  -1  17   17.59    2.74
   8   1  18   19.20    3.13
   8  -1  18   20.35    3.06
   8   1  19    2.81    1.65
   8  -1  19    9.02    2.24
   8   2 -19    0.56    0.55
  -8   2  18    0.80    0.91
   8   2 -18   -0.43    0.77
  -8   2  17    2.03    1.43
   8   2 -17    1.09    0.62
  -8   2  16    2.25    1.25
   8  -2 -16    1.15    0.62
   8   2 -16    0.47    0.56
  -8   2  15    1.42    1.07
   8  -2 -15    1.26    0.71
   8   2 -15   -0.87    0.66
  -8   2  14    2.63    1.44
   8  -2 -14    3.11    1.03
   8   2 -14    1.81    0.93
  -8   2  13    0.67    0.95
   8  -2 -13    1.23    0.66
   8   2 -13   -0.21    0.43
  -8   2  12    4.58    1.53
  -8  -2  12    3.14    0.99
   8  -2 -12    3.49    1.01
   8   2 -12    3.31    1.06
  -8  -2  11   19.66    2.31
   8  -2 -11   14.50    2.06
   8   2 -11   17.59    2.23
  -8   2  11   13.68    2.53
   8  -2 -10    1.03    0.56
  -8  -2  10    1.12    0.35
   8   2 -10    1.42    0.70
  -8   2  10    1.58    0.81
  -8  -2  10    0.98    0.59
  -8  -2   9   30.24    2.78
  -8  -2   9   28.14    1.52
   8  -2  -9   30.93    2.80
  -8   2   9   28.27    3.69
   8   2  -9   27.31    2.77
  -8   2   8    3.23    1.43
   8  -2  -8    4.17    1.13
  -8  -2   8    2.66    0.91
  -8  -2   8    3.17    0.45
   8   2  -8    3.18    1.03
  -8   2   7   -0.53    0.90
  -8  -2   7    0.14    0.37
   8  -2  -7    0.88    0.75
   8   2  -7    0.62    0.89
  -8  -2   6   20.98    2.23
  -8   2   6   21.96    3.10
   8  -2  -6   21.77    2.32
   8   2  -6   20.49    2.44
  -8  -2   5   16.31    1.97
  -8   2   5   15.07    2.49
   8  -2  -5   18.83    2.24
  -8   2   4    0.32    0.71
   8   2  -4   -0.36    0.35
  -8  -2   4    0.13    0.50
   8  -2  -4   -0.14    0.46
   8   2  -3    0.45    0.41
  -8  -2   3    2.05    0.70
   8  -2  -3    3.03    0.91
  -8   2   3    3.39    1.23
   8   2  -2    3.17    1.01
   8  -2  -2    2.08    0.76
  -8   2   2    3.09    1.31
   8   2  -1   16.42    2.37
   8  -2  -1   16.90    1.97
  -8   2   1   15.95    2.47
   8   2   0   -0.20    0.60
  -8   2   0    0.44    0.48
   8  -2   0    0.30    0.55
  -8   2  -1   43.87    4.16
   8  -2   1   46.52    3.22
   8   2   1   40.16    3.81
  -8   2  -2    6.67    1.59
   8  -2   2    6.04    1.20
  -8   2  -3   29.49    3.37
   8  -2   3   28.42    1.43
   8  -2   3   29.05    2.49
   8  -2   3   27.43    1.67
   8   2   3   26.36    2.07
   8   2   4    0.67    0.36
  -8   2  -4    0.89    0.98
   8  -2   4    0.38    0.23
   8  -2   4    0.61    0.41
   8   2   5    4.57    1.02
  -8   2  -5    5.55    1.45
   8  -2   5    5.22    0.81
   8  -2   5    4.03    0.97
   8   2   6    1.20    0.63
   8  -2   6    1.57    0.53
   8  -2   6    1.34    0.48
   8   2   7    0.07    0.35
   8  -2   7    0.69    0.69
   8  -2   7    1.04    0.54
   8  -2   8   44.40    2.83
   8  -2   8   50.50    3.09
   8   2   8   52.66    4.02
   8  -2   9   53.72    3.29
   8  -2   9   57.22    3.23
   8   2   9   55.00    4.26
   8   2  10    8.58    1.76
   8  -2  10    7.01    1.10
   8  -2  10    7.21    1.31
   8   2  11    5.81    1.46
   8  -2  11    8.19    1.20
   8  -2  11    6.06    1.23
   8   2  12   15.03    2.46
   8  -2  12   13.28    1.53
   8  -2  12   15.32    2.07
   8   2  13   36.16    3.83
   8  -2  13   36.32    3.23
   8  -2  13   40.51    2.53
   8   2  14   -1.05    0.92
   8  -2  14   -1.19    0.94
   8   2  14    1.41    0.45
   8   2  15    1.45    0.54
   8  -2  15   -0.02    0.58
   8   2  16   -5.67    1.71
   8  -2  16    0.41    0.69
   8   2  17   -0.45    1.32
   8  -2  17   -0.94    0.98
   8   2  18   -0.92    1.06
   8  -2  18    2.62    1.22
   8   2  19   -0.32    0.86
   8  -2  19    0.39    0.72
  -8   3  19    6.50    2.24
   8   3 -18    5.61    1.43
  -8   3  18    4.43    2.13
  -8   3  17    2.12    1.53
   8   3 -17    0.70    0.66
  -8   3  16    6.47    2.22
   8   3 -16    5.32    1.26
  -8   3  15    2.51    1.22
   8   3 -15    0.27    0.46
  -8   3  14    3.59    1.84
   8   3 -14    3.16    0.97
  -8   3  13    0.86    1.04
   8  -3 -13    1.30    0.72
   8   3 -13    0.14    0.44
  -8   3  12   -0.13    0.53
   8  -3 -12    0.61    0.60
   8   3 -12   -0.04    0.43
  -8   3  11    3.41    1.26
   8  -3 -11    2.60    1.03
   8   3 -11    2.29    0.90
  -8  -3  11    3.68    0.74
  -8  -3  10    5.19    1.00
   8  -3 -10    4.35    1.05
   8   3 -10    6.03    1.39
  -8  -3  10    6.11    0.86
  -8   3  10    6.22    1.83
  -8  -3   9    9.71    1.34
  -8  -3   9   10.85    1.08
   8  -3  -9    9.40    1.53
   8   3  -9   13.82    2.02
  -8   3   9    9.92    2.27
  -8  -3   8    0.93    0.46
  -8   3   8    0.10    0.55
  -8  -3   8    1.00    0.34
  -8  -3   7    0.01    0.17
  -8  -3   7    0.32    0.56
  -8   3   7   -0.11    0.68
   8  -3  -7   -0.79    0.59
  -8  -3   6    8.44    1.24
  -8   3   6    9.09    2.14
   8  -3  -6   10.15    1.58
  -8  -3   6    9.12    0.96
  -8  -3   5    8.43    0.79
  -8   3   5   10.62    2.26
   8  -3  -5   10.04    1.58
  -8   3   4    1.30    0.74
   8  -3  -4    2.46    0.78
  -8   3   3   19.59    2.94
   8   3  -3   20.42    2.43
  -8  -3   3   19.22    0.97
   8  -3  -3   25.64    2.47
   8   3  -2    3.50    1.01
   8  -3  -2    4.91    1.16
  -8  -3   2    3.57    0.45
  -8   3   2    5.45    1.57
   8  -3  -1   22.76    2.27
   8   3  -1   20.97    2.61
  -8   3   1   20.38    2.97
   8  -3   0   18.76    2.05
  -8  -3   0   15.97    1.10
  -8   3   0   14.93    2.57
   8   3   0   16.83    2.41
   8   3   1   53.54    4.33
  -8   3  -1   51.31    4.65
   8  -3   1   57.64    3.51
  -8  -3  -1   51.86    2.13
  -8   3  -2   75.92    5.60
   8  -3   2   72.86    1.92
   8   3   2   73.76    5.13
   8  -3   2   79.56    4.10
  -8  -3  -2   73.91    2.76
  -8  -3  -3    2.47    0.57
  -8   3  -3    1.80    0.78
   8  -3   3    2.65    0.82
   8  -3   3    1.74    0.37
   8   3   3    1.17    0.54
   8  -3   3    2.29    0.68
   8   3   4    9.40    1.52
  -8   3  -4   11.98    2.25
   8  -3   4    8.93    0.92
   8  -3   4    8.81    1.40
   8   3   5    1.29    0.40
  -8   3  -5    3.53    1.43
   8  -3   5    2.24    0.70
   8  -3   5    1.91    0.50
   8   3   6    4.60    1.29
  -8   3  -6    1.80    1.03
   8  -3   6    2.22    0.73
   8  -3   6    3.02    0.65
   8   3   7    4.83    1.28
   8  -3   7    5.33    1.03
   8  -3   7    4.14    0.84
   8   3   8    2.36    1.10
   8  -3   8    1.67    0.60
   8  -3   8    1.72    0.60
   8   3   9    7.22    1.71
   8  -3   9    8.77    1.29
   8  -3   9    9.21    1.35
   8   3  10   -0.49    0.53
   8  -3  10   -0.22    0.36
   8  -3  10   -0.15    0.40
   8   3  11   -0.61    0.72
   8  -3  11   -0.34    0.28
   8  -3  11    0.59    0.50
   8  -3  12   29.17    2.75
   8  -3  12   33.86    2.35
   8   3  12   28.97    3.58
   8   3  13    4.29    1.44
   8  -3  13    5.05    1.17
   8   3  14   21.63    3.29
   8  -3  14   18.51    2.37
   8   3  15    4.41    1.62
   8  -3  15    3.41    1.08
   8   3  16   -0.45    0.67
   8  -3  16   -0.47    0.59
   8   3  17    0.69    1.32
   8  -3  17   -0.13    0.64
   8   3  18    6.22    2.12
   8  -3  18    5.47    1.55
   8  -3  19    4.43    1.50
  -8   4  19    0.60    0.99
   8   4 -18    4.27    1.23
  -8   4  18    1.17    1.03
   8   4 -17    2.97    1.03
  -8   4  17    0.48    0.78
  -8   4  16   23.12    3.89
   8   4 -16   17.68    2.33
  -8   4  15    2.47    1.65
   8   4 -15    4.12    1.20
  -8   4  14    3.81    1.46
   8   4 -14    1.95    0.79
  -8   4  13    8.65    2.27
   8   4 -13    8.11    1.73
  -8   4  12    2.49    1.47
   8   4 -12    1.61    0.74
  -8   4  11   28.17    4.08
   8  -4 -10   75.31    4.37
  -8   4  10   68.65    6.25
   8  -4  -9    7.16    1.41
  -8   4   9    7.17    2.12
   8  -4  -8   44.19    3.25
  -8   4   8   40.60    4.74
   8  -4  -7   43.00    3.21
  -8   4   7   38.67    4.54
  -8   4   6   91.95    6.90
   8  -4  -6   96.79    4.77
  -8   4   5    1.20    0.78
   8  -4  -5    2.58    1.00
  -8  -4   4   15.22    1.44
   8   4  -4   14.95    1.84
  -8   4   4   16.61    2.95
   8  -4  -4   18.14    2.04
  -8   4   3   -0.60    1.03
  -8  -4   3   -0.01    0.32
   8  -4  -3    1.01    0.73
   8   4  -3    0.61    0.48
  -8   4   2    0.52    0.80
   8   4  -2    0.23    0.42
  -8  -4   2    0.30    0.29
   8  -4  -2    1.04    0.74
  -8   4   1  140.92    8.04
  -8  -4   1  150.72    4.24
   8  -4  -1  149.59    5.69
   8   4  -1  144.72    6.57
   8  -4   0   -0.08    0.43
   8   4   0    1.11    0.90
  -8  -4   0    0.11    0.28
  -8   4   0   -0.23    0.73
   8  -4   0    0.36    0.14
   8  -4   1    3.25    0.62
   8   4   1    2.70    1.03
   8  -4   1    4.10    1.02
  -8   4  -1    3.03    1.35
  -8  -4  -1    1.61    0.50
   8  -4   1    1.18    0.29
   8  -4   2    1.19    0.47
   8   4   2    1.89    0.79
   8  -4   2    0.38    0.34
  -8   4  -2    1.57    1.01
  -8  -4  -2    1.21    0.48
   8  -4   2    0.22    0.16
  -8   4  -3   34.55    3.93
  -8  -4  -3   39.46    2.45
   8  -4   3   36.55    2.76
   8  -4   3   35.18    1.80
   8   4   3   37.65    3.24
   8  -4   3   39.90    2.74
  -8   4  -4   31.65    3.84
   8  -4   4   19.52    1.99
   8  -4   4   18.66    1.45
   8  -4   4   27.44    2.49
   8   4   4   27.03    2.89
   8   4   5    1.45    0.78
  -8   4  -5    2.67    1.26
   8  -4   5    0.74    0.53
  -8  -4  -5    1.00    0.61
   8  -4   5    2.46    0.61
   8   4   6    1.86    1.16
  -8   4  -6    2.54    1.20
   8  -4   6    4.17    0.90
   8  -4   6    1.26    0.42
  -8  -4  -6    2.57    0.77
   8   4   7    0.72    0.46
  -8   4  -7    0.52    0.63
   8  -4   7    0.74    0.43
   8  -4   7    0.86    0.23
   8   4   8    3.68    1.18
   8  -4   8    3.81    0.87
   8  -4   8    2.33    0.65
   8   4   9    7.35    1.86
   8  -4   9    6.31    1.13
   8   4  10    5.31    1.53
   8  -4  10    4.74    1.06
   8   4  11    7.50    1.99
   8  -4  11    4.06    1.01
   8   4  12    0.45    0.56
   8  -4  12    1.25    0.76
   8   4  13    0.55    0.92
   8  -4  13    1.55    0.73
   8   4  14    3.33    1.41
   8  -4  14    5.28    1.42
   8   4  15   -1.10    0.88
   8  -4  15    0.13    0.82
   8   4  16   10.09    2.54
   8  -4  16    6.86    1.70
   8   4  17    2.48    1.44
   8  -4  17    4.74    1.37
   8   4  18   11.34    2.77
   8  -4  18   11.24    2.19
  -8   5  18   -1.42    1.21
   8   5 -17    2.34    0.92
  -8   5  17    4.93    1.99
  -8   5  16    2.57    1.51
   8   5 -16    1.83    0.77
  -8   5  15    7.90    2.42
   8   5 -15    7.38    1.52
  -8   5  14    1.30    1.43
   8   5 -14    1.62    0.75
  -8   5  13    6.04    2.14
   8   5 -13    7.81    1.57
  -8   5  12    0.60    0.70
  -8   5  11   20.79    3.65
  -8   5  10    1.69    1.41
  -8   5   9    0.05    0.95
  -8   5   8   86.44    7.15
  -8   5   7   45.22    5.13
  -8   5   6   15.17    2.95
  -8   5   5   26.27    3.85
  -8   5   4   34.55    4.29
   8   5  -3   56.69    3.55
  -8   5   3   51.92    5.25
   8  -5  -3   53.34    3.50
  -8   5   2    2.08    1.24
   8   5  -2    0.81    0.59
   8  -5  -2    0.90    0.63
  -8   5   1    8.80    2.19
  -8  -5   1    9.78    1.32
   8  -5  -1   10.87    1.60
   8   5  -1    9.60    1.66
   8   5   0    2.86    1.08
   8  -5   0    2.99    0.88
  -8  -5   0    2.03    0.57
  -8   5   0    3.33    1.49
   8   5   1   11.67    1.95
   8  -5   1   10.25    1.50
  -8   5  -1    8.34    2.05
   8   5   2   20.26    2.57
  -8   5  -2   24.51    3.47
  -8   5  -3    9.93    2.19
  -8  -5  -3   10.87    1.45
   8   5   3   13.78    2.17
  -8   5  -4   13.94    2.59
   8   5   4   16.70    2.48
   8   5   5    8.99    1.89
  -8   5  -5   10.89    2.32
   8   5   6    2.16    1.04
  -8   5  -6    3.02    1.40
  -8   5  -7   28.81    3.56
   8  -5   7   25.61    2.18
   8   5   7   29.58    3.58
   8  -5   8    3.53    0.90
   8   5   8    2.96    1.29
  -8   5  -8    3.09    1.24
   8  -5   9    1.58    0.66
   8   5   9    0.23    0.80
   8   5  10   -0.70    0.98
   8  -5  10    0.24    0.37
   8   5  11    4.03    1.65
   8  -5  11    1.47    0.55
   8   5  12   16.01    3.00
   8  -5  12   17.29    2.19
   8   5  13   -0.70    0.98
   8  -5  13   -0.24    0.50
   8   5  14    1.23    1.32
   8  -5  14    0.50    0.48
   8   5  15    5.16    1.90
   8  -5  15    4.05    1.20
   8   5  16    1.20    0.72
   8  -5  16    2.66    1.18
   8   5  17    3.49    1.61
   8  -5  17   12.68    2.35
   8   6 -17   15.46    2.31
  -8   6  16    3.51    1.87
   8   6 -16    4.05    1.29
  -8   6  15   11.50    3.00
   8   6 -15   13.59    2.15
  -8   6  14   24.91    4.35
  -8   6  13    9.80    2.59
  -8   6  12   13.99    3.27
  -8   6  11    0.36    0.88
  -8   6  10    2.71    1.20
  -8   6   9   -0.13    0.88
  -8   6   8    1.98    1.33
  -8   6   7    5.27    1.92
  -8   6   6    2.94    1.55
  -8   6   5   15.80    3.18
  -8   6   4   18.26    3.35
  -8   6   3    0.99    0.82
  -8   6   2   16.91    3.10
  -8   6   1    1.23    1.16
  -8   6   0   20.01    3.29
  -8   6  -1    2.38    1.08
  -8   6  -2    2.31    0.97
  -8   6  -3    1.58    1.06
  -8   6  -4   52.52    5.23
   8   6   4   51.39    4.62
  -8   6  -5    3.10    1.40
   8   6   5    2.60    1.21
   8   6   6    0.97    0.88
  -8   6  -6    0.58    0.82
   8   6   7    0.76    0.88
  -8   6  -7    0.31    0.86
   8   6   8    0.53    1.03
  -8   6  -8    1.32    0.85
   8   6   9    6.63    1.84
  -8   6  -9    7.93    2.16
   8   6  10   31.22    4.30
   8  -6  10   33.58    3.00
   8  -6  11    9.70    1.69
   8   6  11    9.35    2.48
   8  -6  12    0.58    0.77
   8   6  12    0.34    1.11
   8   6  13    4.66    1.75
   8  -6  13    4.32    1.23
   8   6  14    5.24    1.54
   8  -6  14    3.49    1.11
   8   6  15   -0.23    0.76
   8  -6  15    0.57    0.65
   8   6  16    0.97    0.90
   8  -6  16    2.29    1.12
   8   7 -16    1.70    0.91
  -8   7  14    0.23    1.08
  -8   7  13    1.34    1.15
  -8   7  12   13.39    3.28
  -8   7  11   -0.59    1.24
  -8   7  10    3.77    1.57
  -8   7   9    0.61    0.74
  -8   7   8   18.15    3.62
  -8   7   7    3.95    1.80
  -8   7   6   17.65    3.50
  -8   7   5   11.25    2.71
  -8   7   4    6.41    2.10
  -8   7   3   29.59    4.28
  -8   7   2    4.56    1.78
  -8   7   1    0.84    0.74
  -8   7   0    0.03    0.70
  -8   7  -1   16.54    3.04
  -8   7  -2    1.48    0.91
  -8   7  -3   -0.71    1.26
  -8   7  -4   15.87    3.17
   8   7   4    7.47    1.87
  -8   7  -5   41.84    4.82
   8   7   5   40.76    4.51
  -8   7  -6   -0.04    0.63
   8   7   6    0.83    0.85
   8   7   7   14.90    2.95
  -8   7  -7   18.52    3.20
   8   7   8    1.95    1.25
  -8   7  -8    2.62    1.22
   8   7   9   -0.80    0.91
  -8   7  -9    1.38    1.25
   8   7  10    3.99    1.60
   8   7  11   18.81    3.47
   8   7  12    0.70    0.98
   8  -7  13    1.61    0.91
   8   7  13   -0.82    1.52
   8  -7  14    0.02    0.52
   8   7  14   -2.36    1.69
   8   7  15   -1.19    1.24
   8  -7  15    0.04    0.53
  -8   8  12    2.80    2.16
  -8   8  11    2.71    1.35
  -8   8  10    4.65    1.86
  -8   8   9    1.76    0.74
  -8   8   8    6.02    2.28
  -8   8   7    1.46    1.15
  -8   8   6    2.26    1.55
  -8   8   5   10.84    2.82
  -8   8   4   14.54    3.29
  -8   8   3    6.16    2.27
  -8   8   2    3.32    1.67
  -8   8   1   -0.04    0.84
  -8   8   0    2.80    1.66
  -8   8  -1    2.25    1.23
  -8   8  -2   35.91    4.69
  -8   8  -3   36.74    4.69
  -8   8  -4    6.50    2.10
  -8   8  -5    3.75    1.61
   8   8   5    2.04    1.29
  -8   8  -6    2.73    1.46
   8   8   6    0.75    0.75
  -8   8  -7   18.50    3.28
   8   8   7   19.03    3.50
  -8   8  -8    0.34    0.74
   8   8   8   -1.46    1.49
   8   8   9   11.29    2.76
  -8   8  -9    9.05    2.36
   8   8  10   -0.97    0.93
  -8   8 -10    1.75    1.42
   8   8  11    1.29    1.40
   8   8  12    4.09    1.61
   8   8  13    2.12    1.58
   8   8  14   15.24    3.69
  -8   9   8    4.11    2.05
  -8   9   7    7.03    2.35
  -8   9   6    1.19    0.93
  -8   9   5    5.03    2.14
  -8   9   4    0.44    1.14
  -8   9   3   -0.03    0.92
  -8   9   2    9.46    2.87
  -8   9   1    7.70    2.51
  -8   9   0    3.63    1.76
  -8   9  -1   24.19    4.05
  -8   9  -2    6.26    2.16
  -8   9  -3    6.47    2.14
  -8   9  -4   12.25    2.92
  -8   9  -5    0.28    0.98
  -8   9  -6    1.38    1.48
   8   9   6    1.45    1.13
  -8   9  -7    8.52    2.50
   8   9   7    7.29    2.46
  -8   9  -8    0.12    0.62
   8   9   8    1.02    0.76
   8   9   9   11.80    2.96
   8   9  10    1.78    1.78
   8   9  11    9.47    3.19
   8   9  12   -1.22    0.82
  -8  10   3   -0.72    1.11
  -8  10   2    2.94    1.66
  -8  10   1    2.84    1.50
  -8  10   0    0.51    0.68
  -8  10  -1    8.32    2.42
  -8  10  -2    0.28    0.70
  -8  10  -3    0.96    0.88
   8  10   7   15.38    3.57
   8  10   8    9.07    2.69
   8  10   9   -2.00    1.73
   8  10  10    0.27    1.48
   8  10  11   11.99    3.43
   8  11   8    7.27    2.69
   9   0 -19   -0.11    0.78
   9   0 -18    0.62    0.77
   9   0 -17    1.96    0.89
   9   0 -16    0.14    0.38
   9   0 -15    3.77    1.11
   9   0 -14    0.69    0.60
  -9   0  13   11.73    2.37
   9   0 -13    9.32    1.72
  -9   0  12    1.57    0.91
   9   0 -12   -1.79    0.83
  -9   0  11   19.24    2.83
   9   0 -11   20.17    2.47
  -9   0  10   -0.16    0.58
   9   0 -10    0.09    0.51
  -9   0   9    1.62    0.82
   9   0  -9    1.53    0.92
   9   0  -8    0.46    0.57
  -9   0   8   -0.88    0.83
  -9   0   7   26.98    3.25
   9   0  -7   23.34    2.72
   9   0  -6   -0.87    0.46
  -9   0   6   -1.14    1.06
  -9   0   5   59.45    4.73
   9   0  -5   61.26    4.29
  -9   0   4   -0.67    0.57
   9   0  -4    0.81    0.87
  -9   0   3    3.35    1.19
   9   0  -3    3.74    1.09
  -9   0   2    0.80    0.82
   9   0  -2   -0.51    0.48
  -9   0   1    1.22    0.85
   9   0  -1    2.20    0.72
  -9   0   0    2.98    1.10
   9   0   0    0.00    0.68
  -9   0  -1    8.77    1.76
   9   0   1    9.25    1.65
   9   0   2   -0.41    0.54
   9   0   3   31.84    2.97
   9   0   4    0.70    0.78
   9   0   5   95.30    5.01
   9   0   6    0.32    0.43
   9   0   6    0.32    0.39
   9   0   7   -0.32    0.63
   9   0   7   -0.63    0.84
   9   0   8    0.18    0.42
   9   0   8   -0.16    0.61
   9   0   9    8.25    1.52
   9   0   9    7.86    1.39
   9   0  10   -0.15    0.52
   9   0  10    1.32    0.75
   9   0  11    2.12    0.70
   9   0  11    2.48    0.79
   9   0  12    1.30    0.74
   9   0  12   -0.13    0.40
   9   0  13   -0.23    0.72
   9  -1 -18    2.87    0.97
   9   1 -18    3.22    1.13
   9  -1 -17    0.86    0.61
   9   1 -17    2.26    0.89
   9  -1 -16    1.88    0.78
   9   1 -16    1.40    0.78
   9   1 -15    1.11    0.69
  -9   1  15    1.22    0.58
   9  -1 -14    1.31    0.75
   9   1 -14    0.90    0.76
  -9   1  14    1.19    1.09
  -9   1  13    4.32    1.50
   9  -1 -13    3.31    1.08
   9   1 -13    4.00    1.23
  -9   1  12   12.86    2.48
   9  -1 -12   14.59    2.25
   9   1 -12   13.47    2.10
  -9  -1  11    2.32    1.14
  -9   1  11    1.62    1.16
   9  -1 -11    1.06    0.67
   9   1 -11   -0.26    0.52
  -9   1  10    9.45    2.16
   9  -1 -10    9.39    1.72
   9   1 -10   11.43    1.90
  -9  -1  10    8.46    1.74
  -9   1   9    9.51    2.00
   9  -1  -9    8.71    1.74
   9   1  -9    7.84    1.64
  -9  -1   9   10.23    1.88
  -9   1   8    0.99    0.73
   9  -1  -8   -1.02    0.59
   9   1  -8    0.76    0.62
  -9  -1   8    0.13    0.58
  -9  -1   7   35.07    3.39
  -9   1   7   37.85    4.05
   9  -1  -7   33.03    3.06
   9   1  -7   32.53    3.18
  -9  -1   6    3.40    1.07
   9  -1  -6    3.16    1.05
   9   1  -6    3.09    0.97
  -9   1   6    4.16    1.40
  -9  -1   5    7.14    1.63
   9  -1  -5    6.17    1.46
   9   1  -5    5.74    1.40
  -9   1   5    8.39    1.80
  -9  -1   4   -0.16    0.42
   9  -1  -4   -0.63    0.51
  -9   1   4    0.42    0.52
   9   1  -4    0.77    0.57
  -9  -1   3    4.05    1.09
  -9   1   3    2.81    1.03
   9  -1  -3    6.21    1.38
   9   1  -3    5.68    1.38
  -9  -1   2    4.23    1.26
  -9   1   2    4.51    1.43
   9  -1  -2    5.78    1.34
   9   1  -2    4.33    1.26
  -9  -1   1   22.47    2.64
  -9   1   1   18.48    2.83
   9   1  -1   22.22    2.70
   9  -1  -1   16.66    2.16
  -9   1   0    0.52    0.81
   9  -1   0    2.22    0.73
   9   1   0    1.82    0.89
  -9   1  -1    2.67    1.03
   9  -1   1    2.28    0.87
   9   1   1    2.69    1.07
  -9   1  -2    3.26    1.30
   9  -1   2    5.17    1.21
   9   1   2    2.43    0.93
  -9   1  -3   49.70    4.36
   9  -1   3   48.05    3.52
   9   1   3   55.72    4.03
   9  -1   4   19.63    2.26
   9   1   4   20.97    2.42
   9   1   5    8.44    1.20
   9  -1   5    9.28    1.57
   9   1   5    9.16    1.61
   9   1   6    9.95    1.48
   9  -1   6   11.54    1.70
   9   1   6    8.78    1.62
   9  -1   7   70.82    3.62
   9  -1   7   64.74    3.91
   9   1   7   66.56    4.17
   9   1   7   78.71    4.41
   9   1   8    6.60    1.40
   9  -1   8    4.72    0.96
   9  -1   8    7.66    1.39
   9   1   8    6.82    1.38
   9  -1   9   39.87    3.04
   9  -1   9   37.61    2.88
   9   1   9   36.21    2.97
   9   1   9   43.18    3.57
   9   1  10   14.59    2.20
   9  -1  10   11.19    1.65
   9  -1  10   10.92    1.57
   9   1  10    9.96    1.54
   9   1  11   16.28    2.39
   9  -1  11   14.44    2.01
   9  -1  11   14.90    1.81
   9   1  11   15.35    1.89
   9   1  12    9.60    1.94
   9  -1  12    8.79    1.41
   9   1  12    6.86    1.18
   9   1  13    3.93    1.24
   9   1  13    7.63    1.32
   9   2 -18    2.02    0.92
   9   2 -17    2.15    0.96
  -9   2  16    3.21    1.72
   9  -2 -16    1.89    0.81
   9   2 -16    2.54    0.98
   9  -2 -15    1.73    0.77
   9   2 -15    2.83    1.12
  -9   2  15    0.25    0.85
   9  -2 -14    1.04    0.75
   9   2 -14    0.34    0.61
  -9   2  14    0.10    0.74
   9  -2 -13   14.13    2.09
   9   2 -13   11.52    2.03
  -9   2  13   16.22    3.01
  -9   2  12   -0.12    0.83
   9   2 -12    0.01    0.50
  -9   2  11    2.07    1.32
   9  -2 -11    2.13    0.62
   9   2 -11    3.04    1.11
  -9   2  10   13.75    2.77
   9  -2 -10   12.13    1.93
   9   2 -10   12.96    2.02
  -9   2   9   -0.28    0.94
  -9  -2   9    1.00    0.57
   9  -2  -9    0.04    0.56
   9   2  -9   -0.42    0.59
  -9  -2   8   35.81    3.17
  -9   2   8   32.56    4.04
   9  -2  -8   35.31    3.18
   9   2  -8   32.29    3.27
  -9   2   7    2.17    1.13
  -9  -2   7    1.62    0.83
   9  -2  -7    2.99    1.05
   9   2  -7    0.80    0.80
  -9   2   6    7.80    1.96
  -9  -2   6    6.17    1.29
   9  -2  -6   11.35    1.84
   9   2  -6    7.08    1.62
  -9  -2   5    1.37    0.75
   9  -2  -5   -0.26    0.55
   9   2  -5    1.20    0.91
  -9   2   5   -0.88    1.01
  -9  -2   4    0.92    0.64
   9  -2  -4    1.53    0.76
   9   2  -4   -0.50    0.59
   9   2  -4   -0.09    0.66
  -9   2   4    0.26    0.55
   9   2  -3    6.57    1.64
   9  -2  -3    6.63    1.32
  -9   2   3    5.63    1.68
   9   2  -3    5.93    1.49
   9  -2  -2   -0.77    0.57
  -9   2   2    0.87    0.53
  -9   2   1    5.09    1.46
   9  -2  -1    7.61    1.45
  -9   2   0   17.85    2.78
   9  -2   0   23.80    2.49
  -9   2  -1    0.52    0.76
   9  -2   1    0.20    0.45
  -9   2  -2   -0.52    0.78
   9  -2   2   -0.55    0.55
  -9   2  -3    2.74    1.26
   9  -2   3    2.38    0.78
   9  -2   4    2.83    0.78
   9   2   4    4.66    0.90
   9   2   5    6.18    1.18
   9  -2   5    5.42    1.10
   9  -2   6   54.89    3.54
   9   2   6   52.27    3.64
   9   2   7    9.97    1.77
   9  -2   7    8.12    1.42
   9  -2   8   54.91    3.46
   9   2   8   59.34    4.30
   9   2   9    3.74    1.27
   9  -2   9    1.92    0.72
   9   2  10    1.39    1.00
   9  -2  10    0.17    0.34
   9   2  11    0.09    0.58
   9  -2  11    0.76    0.54
   9   2  11   -0.37    0.48
   9   2  12    1.00    0.99
   9  -2  12    2.26    0.72
   9   2  12    2.91    1.13
   9   2  13    1.03    0.69
   9   2  13    2.35    0.85
   9   3 -18   13.81    2.14
  -9   3  17    3.06    1.55
   9   3 -17    2.14    0.99
  -9   3  16    3.17    1.81
   9   3 -16    1.34    0.79
  -9   3  15    3.56    1.56
   9   3 -15    2.58    1.06
   9   3 -14    0.37    0.92
  -9   3  14   -1.32    1.16
   9  -3 -13    4.90    1.32
   9   3 -13    5.00    1.40
  -9   3  13    5.80    1.85
   9  -3 -12    1.24    0.95
   9   3 -12   -0.06    0.67
  -9   3  12    0.57    0.75
   9  -3 -11   66.59    4.31
  -9   3  11   51.62    5.50
   9   3 -11   62.44    4.53
  -9   3  10    0.51    1.33
   9  -3 -10    1.87    0.94
   9   3 -10    0.55    0.51
   9  -3  -9    0.19    0.44
   9   3  -9    1.35    0.90
  -9   3   8    8.67    2.19
   9  -3  -8    9.63    1.74
   9   3  -8   10.81    1.91
  -9   3   7   16.95    3.08
   9  -3  -7   23.67    2.54
   9   3  -7   23.88    2.85
  -9   3   6    4.09    1.48
   9  -3  -6    4.21    1.13
  -9   3   5    6.25    1.73
   9  -3  -5    4.85    1.28
  -9   3   4    6.21    1.88
   9  -3  -4    5.98    1.31
   9   3  -3    4.33    1.36
   9  -3  -3    3.67    1.15
  -9   3   3    5.27    1.78
   9  -3  -2    7.22    1.42
   9   3  -2    6.50    1.72
  -9   3   2    4.58    1.49
  -9   3   1   33.62    4.00
   9  -3  -1   33.78    3.00
  -9   3   0   10.17    2.27
   9  -3   0   11.68    1.83
  -9   3  -1   51.03    4.94
   9  -3   1   52.36    3.65
  -9   3  -2   -0.12    0.60
   9  -3   2    0.57    0.62
  -9   3  -3    1.99    1.15
   9  -3   3    1.44    0.73
  -9   3  -4    3.40    1.44
   9  -3   4    1.92    0.70
   9   3   4    3.26    0.86
  -9   3  -5    0.70    0.84
   9  -3   5   -0.24    0.43
   9   3   5    0.78    0.69
  -9   3  -6   42.92    4.36
   9  -3   6   34.23    2.80
   9   3   6   35.37    3.25
   9   3   7   -0.59    0.78
   9  -3   7    0.10    0.38
   9   3   8    1.09    0.62
   9  -3   8    2.64    0.78
   9   3   9    5.99    1.67
   9  -3   9    3.70    1.00
   9   3  10    0.63    0.57
   9  -3  10    1.09    0.50
   9   3  11   -0.66    1.00
   9  -3  11    0.67    0.42
   9   3  12    1.91    1.34
   9   3  13    2.00    1.28
  -9   4  17    2.97    1.41
   9   4 -17    4.52    1.25
  -9   4  16    2.57    1.53
   9   4 -16    2.29    1.06
  -9   4  15    7.28    2.27
   9   4 -15    7.45    1.66
  -9   4  14   27.02    4.28
   9   4 -14   26.87    3.01
   9   4 -13    4.29    1.30
  -9   4  13    2.30    1.45
   9   4 -12    9.84    1.89
  -9   4  12    8.64    2.55
   9   4 -11    2.77    0.81
  -9   4  11    1.00    1.29
   9  -4 -10   77.71    4.81
  -9   4  10   68.86    6.51
   9   4 -10   72.64    5.02
  -9   4   9   59.85    6.01
   9  -4  -9   63.47    4.30
  -9   4   8    0.44    0.82
   9  -4  -8    0.23    0.80
  -9   4   7    9.81    2.39
   9  -4  -7   14.44    2.04
  -9   4   6   21.90    3.58
   9  -4  -6   21.05    2.40
  -9   4   5    8.42    2.12
   9  -4  -5    9.00    1.71
  -9   4   4   -0.12    0.63
   9  -4  -4    1.39    0.82
  -9   4   3   -0.48    1.06
   9  -4  -3    0.73    0.76
  -9   4   2   80.41    6.48
   9  -4  -2   86.11    4.64
   9  -4  -1    7.99    1.50
  -9   4   1    8.55    2.12
   9  -4   0   19.81    2.24
  -9   4   0   18.26    2.97
   9  -4   1   16.20    2.01
  -9   4  -1   15.38    2.85
  -9   4  -2    4.42    1.47
   9  -4   2    4.99    1.11
  -9   4  -3    2.42    1.10
   9  -4   3    3.60    1.05
  -9   4  -4    0.04    0.78
   9  -4   4    0.37    0.61
   9   4   4   -0.51    0.64
  -9   4  -5    7.31    1.89
   9  -4   5    9.18    1.49
   9   4   5    5.32    1.34
   9   4   6    5.58    1.44
  -9   4  -6    6.30    1.83
   9  -4   6    6.58    1.19
  -9   4  -7   32.77    3.95
   9  -4   7   34.24    2.72
   9   4   7   34.87    3.64
   9   4   8    1.77    0.82
   9  -4   8    2.73    0.81
   9   4   9   -0.06    0.57
   9  -4   9    0.69    0.44
   9   4  10   12.19    2.41
   9   4  11   -0.96    1.02
   9   4  12   -0.07    0.78
   9   4  13   10.03    2.32
   9   5 -17    1.64    0.99
  -9   5  16    0.31    1.38
   9   5 -16    1.12    0.77
  -9   5  15   -1.02    1.57
   9   5 -15   -0.17    0.61
  -9   5  14    9.65    2.73
   9   5 -14    6.12    1.50
  -9   5  13    0.59    1.19
   9   5 -13    0.25    0.60
   9   5 -12    7.00    1.55
  -9   5  12   10.37    2.67
  -9   5  11    9.81    2.63
  -9   5  10    7.08    2.10
  -9   5   9   10.93    2.69
  -9   5   8   48.76    5.66
  -9   5   7   23.06    3.92
  -9   5   6   13.85    3.12
  -9   5   5   50.15    5.41
  -9   5   4    2.65    1.56
   9  -5  -4    3.37    1.22
  -9   5   3   59.45    5.84
   9  -5  -3   79.07    4.55
   9  -5  -2    2.01    0.85
  -9   5   2    2.83    1.43
   9  -5  -1   27.03    2.66
  -9   5   1   23.23    3.65
   9  -5   0    2.88    1.06
  -9   5   0    1.03    0.83
   9  -5   1   29.17    2.70
  -9   5  -1   28.44    3.94
  -9   5  -2   59.22    5.72
   9  -5   2   60.40    3.82
  -9   5  -3   58.67    5.61
   9  -5   3   63.90    3.86
  -9   5  -4    0.85    0.87
  -9   5  -5   42.21    4.70
   9   5   5   31.78    3.44
  -9   5  -6   15.03    2.90
   9   5   6   15.37    2.51
   9   5   7    2.94    1.44
  -9   5  -7    0.43    0.98
   9   5   8    6.22    2.02
   9   5   9    3.79    1.29
   9   5  10   13.81    2.74
   9   5  11    8.85    2.26
   9   5  12    1.07    1.32
   9   6 -15    6.48    1.58
  -9   6  14   12.65    3.32
   9   6 -14   16.02    2.53
  -9   6  13    1.79    1.50
  -9   6  12   -0.68    1.31
  -9   6  11    1.37    1.23
  -9   6  10   -0.81    1.12
  -9   6   9    1.01    1.28
  -9   6   8   -0.59    0.71
  -9   6   7    2.34    1.19
  -9   6   6    5.08    1.99
  -9   6   5    3.85    1.85
  -9   6   4    4.58    1.75
  -9   6   3    9.37    2.54
  -9   6   2   14.53    3.03
  -9   6   1    2.51    1.64
  -9   6   0   15.98    3.25
  -9   6  -1   -0.03    0.57
  -9   6  -2    3.59    1.64
  -9   6  -3    1.89    1.13
  -9   6  -4   21.11    3.49
  -9   6  -5    1.30    1.21
   9   6   5    2.72    1.16
  -9   6  -6    5.28    1.85
   9   6   6    4.14    1.32
  -9   6  -7   17.33    3.05
   9   6   7   11.50    2.26
   9   6   8   11.80    2.53
  -9   6  -8   13.81    2.85
   9   6   9    4.88    1.90
   9   6  10    7.31    2.03
  -9   7  11    0.47    0.82
  -9   7  10    1.11    1.40
  -9   7   9    1.74    1.32
  -9   7   8    2.68    1.56
  -9   7   7    1.76    1.44
  -9   7   6   -0.86    0.71
  -9   7   5    2.18    1.56
  -9   7   4    0.57    1.06
  -9   7   3    6.48    2.12
  -9   7   2    0.28    0.84
  -9   7   1    5.03    1.98
  -9   7   0    3.05    1.56
  -9   7  -1   -0.65    0.91
  -9   7  -2    4.92    1.84
  -9   7  -3    2.74    1.02
  -9   7  -4    8.86    2.29
  -9   7  -5    8.09    2.25
  -9   7  -6    1.68    1.33
  -9   7  -7   10.03    2.39
  -9   7  -8    6.95    2.02
  -9   8   7    1.33    1.48
  -9   8   6    0.91    1.13
  -9   8   5   23.55    4.33
  -9   8   4   15.96    3.48
  -9   8   3   -0.98    0.87
  -9   8   2    0.41    1.02
  -9   8   1   17.44    3.58
  -9   8   0   10.71    2.82
  -9   8  -1    6.10    2.03
  -9   8  -2   15.55    3.17
  -9   8  -3   -0.22    1.16
  -9   8  -4    0.19    1.20
  -9   8  -5    1.39    0.93
  10   0 -14   -0.54    0.92
  10   0 -13    0.00    0.46
  10   0 -12    7.42    1.65
  10   0 -11    0.38    0.80
  10   0 -10    3.62    1.30
 -10   0  10    5.99    1.70
  10   0  -9    1.02    0.74
 -10   0   9   -0.23    0.80
  10   0  -8    4.72    1.39
 -10   0   8    4.48    1.39
 -10   0   7    1.02    1.02
  10   0  -7   -1.01    0.70
 -10   0   6    1.91    0.96
  10   0  -6    2.15    1.00
 -10   0   5    0.22    0.61
  10   0  -5   -0.20    0.58
 -10   0   4    2.95    1.12
  10   0  -4    6.06    1.49
 -10   0   3    0.32    0.68
  10   0  -3   -0.52    0.45
 -10   0   2   21.92    2.97
  10   0  -2   26.38    3.09
 -10   0   1   -0.13    0.67
  10   0  -1    1.37    0.94
 -10   0   0   30.28    3.45
  10   0   0   33.25    3.33
  10   0   1   -1.41    0.78
  10   0   2    3.12    1.10
  10   0   3   -0.31    0.57
  10   0   4    2.60    1.01
  10   0   5   -0.59    0.71
  10   0   6    0.60    0.62
  10   0   7    0.31    0.62
  10   0   8    4.92    1.17
  10   0   9   -0.01    0.43
  10   0  10    1.77    0.87
  10   0  11   -0.20    0.42
  10  -1 -14    1.21    0.87
  10   1 -14    2.56    1.26
  10  -1 -13    1.40    0.81
  10   1 -13    1.19    0.69
 -10   1  12   10.71    2.41
  10  -1 -12    7.52    1.57
  10   1 -12    9.87    1.90
 -10   1  11   -0.31    0.79
  10  -1 -11    2.25    0.96
  10   1 -11    3.47    1.20
 -10   1  10   -0.04    0.54
  10  -1 -10    0.41    0.64
  10   1 -10    0.28    0.52
  10  -1  -9    4.67    1.26
  10   1  -9    1.90    0.99
 -10   1   9    4.32    1.62
 -10  -1   8   14.05    2.27
  10  -1  -8   13.07    2.09
  10   1  -8   16.17    2.41
 -10   1   8   13.84    2.70
 -10  -1   7   11.28    2.09
  10  -1  -7   14.81    2.33
  10   1  -7   17.97    2.54
 -10   1   7   15.30    2.67
 -10  -1   6    0.03    0.60
  10  -1  -6   -0.55    0.69
  10   1  -6   -0.20    0.45
 -10   1   6    0.41    0.83
 -10  -1   5    1.39    0.86
 -10   1   5    0.44    0.52
  10  -1  -5    1.32    0.81
  10   1  -5    3.11    1.06
 -10  -1   4    1.00    0.67
 -10   1   4   -0.09    0.61
  10  -1  -4    0.75    0.68
  10   1  -4    0.50    0.64
 -10  -1   3   -0.18    0.40
 -10   1   3    1.70    0.96
  10  -1  -3    0.28    0.64
  10   1  -3    0.54    0.55
 -10  -1   2    1.95    0.91
 -10   1   2    3.70    1.36
  10  -1  -2    3.08    1.05
  10   1  -2    4.49    1.31
 -10   1   1   39.35    4.20
  10  -1  -1   29.19    3.07
  10   1  -1   32.73    3.36
 -10   1   0    1.23    0.97
  10  -1   0    3.03    1.04
  10   1   0    0.91    0.73
 -10   1  -1    3.58    1.37
  10  -1   1    4.54    1.22
  10   1   1    3.04    1.00
 -10   1  -2    6.94    1.87
  10  -1   2    7.80    1.58
  10   1   2    6.97    1.67
  10  -1   3    4.63    1.19
  10   1   3    3.30    0.97
  10  -1   4    6.62    1.48
  10   1   4    2.35    0.82
  10  -1   5   19.71    2.44
  10   1   5   19.94    2.55
  10  -1   6    4.00    1.13
  10   1   6    2.02    0.91
  10  -1   7   26.47    2.67
  10   1   7   20.61    2.47
  10  -1   8    3.00    0.94
  10   1   8    2.95    0.94
  10  -1   9    0.32    0.35
  10   1   9   -0.28    0.71
  10  -1  10    8.65    1.54
  10   1  10    6.99    1.36
  10  -1  11   10.96    1.66
  10   1  11   10.50    1.70
  10   1  12    8.59    1.53
  10   2 -14    1.01    0.69
 -10   2  13    7.07    2.07
  10  -2 -13    7.74    1.74
  10   2 -13    9.06    1.82
 -10   2  12    9.27    2.48
  10  -2 -12    8.47    1.74
  10   2 -12    8.79    1.85
 -10   2  11    3.88    1.60
  10  -2 -11    4.91    1.36
  10   2 -11    6.79    1.63
 -10   2  10    2.89    1.65
  10  -2 -10    4.34    1.26
  10   2 -10    2.60    1.05
 -10   2   9    5.95    1.95
  10  -2  -9   11.27    1.95
  10   2  -9    6.42    1.61
 -10   2   8    8.70    2.23
  10  -2  -8    6.78    1.60
  10   2  -8    7.87    1.83
  10  -2  -7    1.11    0.67
  10   2  -7   -0.32    0.92
 -10   2   7    0.84    0.68
 -10  -2   6    6.65    1.46
  10  -2  -6    8.62    1.74
  10   2  -6    4.25    1.33
 -10   2   6    4.60    1.60
  10   2  -5    0.55    0.56
 -10   2   5    1.60    0.96
  10  -2  -4    1.69    0.97
 -10   2   4    2.11    1.17
  10   2  -4    0.89    0.69
 -10   2   3   -0.53    0.73
  10  -2  -3   -0.08    0.48
  10   2  -3    0.88    0.72
 -10   2   2    3.44    1.28
  10  -2  -2    1.35    0.64
  10   2  -2    2.34    0.88
 -10   2   1    2.93    1.55
  10  -2  -1    2.04    0.89
  10   2  -1    0.61    0.63
 -10   2   0    1.23    0.99
  10  -2   0    1.69    0.82
  10   2   0    0.61    0.66
 -10   2  -1    0.65    0.80
  10  -2   1    0.14    0.51
  10   2   1    0.25    0.56
 -10   2  -2    0.11    0.64
  10  -2   2    0.42    0.61
  10   2   2   -0.73    0.77
 -10   2  -3    7.81    1.95
  10  -2   3    7.63    1.51
  10   2   3    8.97    1.87
  10  -2   4    0.48    0.46
  10   2   4   -0.32    0.56
  10  -2   5    1.97    0.83
  10   2   5   -0.04    0.76
  10  -2   6    0.51    0.48
  10   2   6   -0.73    0.80
  10  -2   7    0.68    0.46
  10   2   7    0.00    0.45
  10  -2   8   11.51    1.72
  10   2   8   10.40    1.83
  10  -2   9    3.04    1.00
  10   2   9    2.87    0.92
  10  -2  10   11.58    1.68
  10   2  10    7.97    1.50
  10  -2  11   15.48    1.97
  10   2  11   13.53    1.96
  10   2  12    8.92    1.52
 -10   3  14    4.25    1.83
 -10   3  13   -1.24    1.28
  10   3 -13   -0.38    0.55
 -10   3  12   -0.11    0.66
  10  -3 -12    0.28    0.86
  10   3 -12    1.27    0.79
 -10   3  11    5.63    1.95
  10  -3 -11    3.06    1.04
 -10   3  10    0.94    1.05
  10  -3 -10    1.80    0.88
  10   3 -10    1.46    0.98
 -10   3   9   18.49    3.42
  10  -3  -9   20.87    2.60
  10   3  -9   18.81    2.59
 -10   3   8   13.59    2.84
  10  -3  -8   15.75    2.26
  10   3  -8   13.54    2.36
 -10   3   7    2.03    1.31
  10  -3  -7    3.19    1.07
  10   3  -7    3.01    1.32
  10  -3  -6    6.56    1.43
  10   3  -6    4.58    1.36
 -10   3   6    4.46    1.63
  10  -3  -5   18.09    2.38
  10   3  -5   14.65    2.45
 -10   3   5   17.20    3.13
  10  -3  -4   -0.17    0.54
  10   3  -4   -1.29    0.84
 -10   3   4   -0.41    0.75
  10  -3  -3   -0.20    0.54
 -10   3   3    0.76    0.87
  10  -3  -2    9.63    1.83
 -10   3   2    9.62    2.38
  10  -3  -1   26.57    2.84
 -10   3   1   25.79    3.67
 -10   3   0    9.59    2.26
  10  -3   0    8.95    1.78
 -10   3  -1    6.38    1.85
  10  -3   1    8.69    1.64
 -10   3  -2   25.02    3.58
  10  -3   2   23.48    2.61
 -10   3  -3    1.25    1.22
  10  -3   3    0.67    0.74
 -10   3  -4   32.26    4.01
  10  -3   4   29.36    2.84
 -10   3  -5   15.87    2.78
  10  -3   5   15.45    2.00
  10  -3   6    3.18    0.99
  10  -3   7   15.10    1.96
  10  -3   8    1.79    0.82
  10  -3   9   16.75    1.99
  10  -3  10    5.70    1.24
  10   3  12    2.99    1.08
 -10   4  15    2.66    1.54
 -10   4  14    1.23    1.57
 -10   4  13    2.21    1.51
 -10   4  12   25.24    4.26
  10   4 -12   22.46    3.00
 -10   4  11   -0.38    0.98
  10   4 -11    1.86    0.90
 -10   4  10   -1.35    0.67
  10  -4 -10    1.08    0.94
  10   4 -10    0.27    0.55
 -10   4   9   -0.13    1.24
  10  -4  -9    1.37    0.80
  10   4  -9   -1.19    0.84
 -10   4   8   37.23    4.88
  10  -4  -8   32.36    3.20
  10   4  -8   36.37    3.80
 -10   4   7    2.08    1.35
  10  -4  -7    3.31    1.12
 -10   4   6   51.18    5.57
  10  -4  -6   53.31    4.03
  10  -4  -5    4.20    1.37
 -10   4   5    1.09    1.09
 -10   4   4   37.55    4.72
  10  -4  -4   42.14    3.55
  10  -4  -3    5.06    1.34
 -10   4   3    3.72    1.57
 -10   4   2   42.05    4.90
  10  -4  -2   45.10    3.63
  10  -4  -1    1.71    0.66
 -10   4   1    1.53    1.13
 -10   4   0    4.52    1.62
  10  -4   0    5.23    1.30
 -10   4  -1    7.99    2.17
  10  -4   1    9.15    1.72
 -10   4  -2    2.45    1.37
  10  -4   2    4.86    1.33
 -10   4  -3    0.23    0.64
  10  -4   3    0.50    0.66
 -10   4  -4    1.12    1.04
  10  -4   4    1.40    0.80
 -10   4  -5    9.52    2.27
  10  -4   5    6.12    1.29
 -10   4  -6    9.04    2.27
  10  -4   6    7.17    1.35
  10  -4   7    5.29    1.21
  10  -4   8    2.48    0.90
  10  -4   9   13.89    1.84
 -10   5  13   -1.44    1.47
 -10   5  12    3.74    1.57
 -10   5  11   -0.72    0.96
 -10   5  10    4.90    2.33
  10   5 -10    0.55    0.54
 -10   5   9   10.48    2.62
 -10   5   8    8.95    2.65
 -10   5   7   34.71    4.89
 -10   5   6   15.10    3.30
 -10   5   5    4.12    1.99
  10  -5  -4    2.78    1.08
 -10   5   4    2.35    1.54
 -10   5   3   40.72    5.04
  10  -5  -3   35.27    3.25
  10  -5  -2   10.52    1.76
 -10   5   2    7.82    2.33
  10  -5  -1   10.72    1.90
 -10   5   1    8.60    2.48
 -10   5   0   53.99    5.70
  10  -5   0   54.49    3.92
 -10   5  -1    0.57    0.57
  10  -5   1    2.03    1.02
 -10   5  -2   37.20    4.72
  10  -5   2   32.93    2.99
 -10   5  -3    1.49    1.22
 -10   5  -4   22.73    3.66
 -10   5  -5    6.69    2.08
 -10   5  -6    1.97    1.23
 -10   5  -7    8.07    2.31
 -10   6  10   10.27    2.95
 -10   6   9   18.54    3.74
 -10   6   8    2.26    1.41
 -10   6   7   -0.29    0.77
 -10   6   6    3.92    1.92
 -10   6   5    0.77    0.87
 -10   6   4    3.38    1.63
 -10   6   3    1.18    1.14
 -10   6   2   14.48    3.09
 -10   6   1    0.36    0.90
 -10   6   0   50.16    5.66
 -10   6  -1    0.71    0.86
 -10   6  -2   17.28    3.32
 -10   6  -3    7.24    2.18
 -10   6  -4   16.80    3.27
 -10   6  -5    6.52    2.16
 -10   7   5    4.28    1.97
 -10   7   4    4.36    1.84
 -10   7   3   10.97    3.04
 -10   7   2    1.30    1.41
 -10   7   1    5.14    1.89
 -10   7   0    2.40    1.32
 -11   0   7    2.08    1.03
  11   0  -7   -0.27    0.78
 -11   0   6    0.05    0.61
  11   0  -6    0.90    0.91
 -11   0   5    0.89    0.83
  11   0  -5   -0.73    0.51
 -11   0   4   -1.11    0.96
  11   0  -4    0.49    0.59
 -11   0   3    2.49    1.18
  11   0  -3    3.59    1.26
 -11   0   2    0.03    0.71
  11   0  -2   -0.51    0.60
  11   0  -1    4.80    1.54
  11   0   0    0.65    0.91
  11   0   1   17.29    2.52
  11   0   2    0.93    0.79
  11   0   3   16.22    2.38
  11   0   4    0.41    0.61
  11   0   5   11.08    1.99
  11   0   6    0.39    0.54
  11   0   7    0.12    0.44
  11   0   8    0.27    0.77
  11   0   9   -1.13    0.77
  11   0  10    0.51    0.83
 -11   1   9   -0.08    0.80
 -11   1   8    2.36    1.46
 -11   1   7    4.90    1.52
  11  -1  -7    6.75    1.85
  11   1  -7    3.61    1.13
  11  -1  -6    0.05    0.61
  11   1  -6   -0.05    0.60
 -11  -1   5    9.77    1.97
 -11   1   5   16.21    2.91
  11  -1  -5   15.22    2.35
  11   1  -5   14.51    2.54
 -11  -1   4    9.62    2.03
 -11   1   4    9.60    2.34
  11  -1  -4   13.00    2.18
  11   1  -4    9.20    2.07
 -11   1   3    4.44    1.59
  11  -1  -3    2.89    0.99
  11   1  -3    3.19    1.22
 -11   1   2   10.43    2.25
  11  -1  -2   14.26    2.30
  11   1  -2   12.75    2.26
 -11   1   1   10.73    2.45
  11  -1  -1   11.13    2.01
  11   1  -1    7.48    1.77
 -11   1   0   -0.24    0.81
  11  -1   0    1.92    1.16
  11   1   0   -0.14    0.60
  11  -1   1    4.08    1.35
  11   1   1    2.87    1.30
  11  -1   2    5.91    1.39
  11   1   2    4.44    1.39
  11  -1   3    6.94    1.49
  11   1   3    6.00    1.57
  11  -1   4    0.68    0.56
  11   1   4    0.13    0.65
  11  -1   5   17.98    2.33
  11   1   5   20.49    2.70
  11  -1   6   22.70    2.62
  11   1   6   25.66    2.95
  11  -1   7    1.03    0.71
  11   1   7    0.66    0.54
  11  -1   8    0.01    0.48
  11   1   8   -0.63    0.57
  11  -1   9    0.88    0.71
  11   1   9    1.91    0.95
  11  -1  10    0.65    0.64
  11   1  10    0.57    0.64
 -11   2  10   28.36    4.17
 -11   2   9    3.19    1.63
 -11   2   8   -0.30    1.07
 -11   2   7   -0.37    1.30
  11  -2  -6    3.63    1.26
 -11   2   6    5.41    1.77
  11   2  -6    6.77    1.76
 -11   2   5    0.43    0.97
  11  -2  -5    0.16    0.62
  11   2  -5    0.43    0.54
 -11   2   4    1.64    1.02
  11  -2  -4    2.92    1.17
  11   2  -4    3.40    1.45
 -11   2   3    2.90    1.35
  11  -2  -3    2.90    1.23
  11   2  -3    0.40    0.53
 -11   2   2    2.26    1.26
  11  -2  -2    2.97    1.19
  11   2  -2    1.51    0.90
 -11   2   1    0.33    0.58
  11  -2  -1    1.00    0.82
  11   2  -1    0.48    0.74
 -11   2   0    2.39    1.28
  11  -2   0    0.38    0.50
  11   2   0    2.32    1.12
 -11   2  -1    2.62    1.29
  11  -2   1    3.73    1.16
  11   2   1    4.73    1.49
 -11   2  -2    2.41    1.24
  11  -2   2    0.94    0.77
  11   2   2    1.49    0.77
  11  -2   3    1.78    0.87
  11   2   3    3.94    1.34
  11  -2   4   27.11    2.91
  11   2   4   22.80    3.01
  11  -2   5    5.02    1.34
  11   2   5    3.71    1.14
  11  -2   6    5.59    1.38
  11   2   6    4.34    1.44
  11  -2   7    9.26    1.67
  11   2   7    9.73    1.91
  11  -2   8    4.77    1.28
  11   2   8    7.45    1.61
  11  -2   9    0.82    0.81
  11   2   9    1.67    0.82
  11   2  10    7.11    1.52
  11   2  11   -0.64    0.73
 -11   3  12   -0.42    0.77
 -11   3  11    4.57    1.95
 -11   3  10    4.31    1.83
 -11   3   9   32.26    4.50
 -11   3   8   13.33    2.98
 -11   3   7   -0.08    0.76
 -11   3   6    1.11    1.00
  11  -3  -5    2.88    1.18
 -11   3   5    0.36    1.01
  11   3  -5    2.08    1.10
  11  -3  -4    2.85    1.29
 -11   3   4    5.13    1.82
  11   3  -4    1.99    0.90
 -11   3   3    1.23    1.25
  11  -3  -3    3.48    1.16
  11   3  -3    2.59    1.52
  11  -3  -2    0.00    0.47
  11   3  -2   -0.22    0.68
 -11   3   1   14.65    2.91
  11  -3  -1   14.29    2.21
  11   3  -1   19.50    2.93
 -11   3   0    1.04    0.99
  11  -3   0    0.96    0.61
  11   3   0    1.46    0.95
 -11   3  -1    2.90    1.43
  11  -3   1    2.58    1.05
  11   3   1    1.03    0.92
 -11   3  -2    0.48    0.78
  11  -3   2    1.34    0.87
  11   3   2    1.58    1.02
 -11   3  -3   69.20    6.14
  11  -3   3   77.97    4.88
  11   3   3   76.00    5.60
  11  -3   4    3.40    1.16
  11   3   4    3.18    1.35
  11  -3   5    3.50    1.13
  11   3   5    3.47    1.30
  11  -3   6    2.20    0.71
  11   3   6    3.45    1.34
  11  -3   7    1.76    0.82
  11   3   7    0.14    0.45
  11  -3   8   11.01    1.74
  11   3   8   11.33    2.11
  11  -3   9   -0.10    0.51
  11   3   9    1.10    0.76
  11   3  10    0.07    0.80
 -11   4  11   21.77    3.98
 -11   4  10    2.87    1.85
 -11   4   9    3.42    1.53
 -11   4   8   -0.10    0.66
 -11   4   7   11.51    2.82
 -11   4   6   -0.10    1.24
 -11   4   5    2.38    1.38
 -11   4   4   -0.52    1.22
  11  -4  -3    1.87    0.89
 -11   4   3    3.07    1.55
 -11   4   2   -1.20    1.21
  11  -4  -2    0.70    0.78
 -11   4   1    4.71    1.77
  11  -4  -1    2.07    0.84
 -11   4   0   22.78    3.74
  11  -4   0   23.07    2.76
 -11   4  -1    3.22    1.47
  11  -4   1    2.60    1.13
 -11   4  -2    2.72    1.61
  11  -4   2    0.47    0.99
 -11   4  -3    2.12    1.35
  11  -4   3   -0.41    0.73
  11  -4   4   12.08    1.88
  11  -4   5    8.20    1.60
  11  -4   6    1.37    1.12
  11  -4   7   16.96    2.25
  11  -4   8   11.69    1.88
 -11   5   7    1.30    1.39
 -11   5   6    0.41    0.63
 -11   5   5   15.27    3.29
 -11   5   4   -0.80    0.81
 -11   5   3   23.34    4.01
 -11   5   2    0.30    0.74
  11  -5  -1   -0.95    0.69
 -11   5   1   -0.83    0.77
 -11   5   0    0.46    0.85
  11  -5   0    3.12    1.11
  11  -5   1   40.31    3.54
 -12   1   5    2.50    1.46
 -12   1   4    4.99    1.71
 -12   1   3    8.34    2.25
 -12   1   2    0.86    0.85
 -12   1   1    2.46    1.39
 -12   2   7   16.96    3.30
 -12   2   6   -0.75    1.18
 -12   2   5    6.10    2.12
 -12   2   4    1.65    0.84
 -12   2   3    0.52    0.65
 -12   2   2    0.07    0.63
 -12   2   1    5.64    1.72
 -12   2   0    8.52    2.21
 -12   3   7    0.90    1.25
 -12   3   6   13.54    3.14
 -12   3   5   17.62    3.38
 -12   3   4    4.72    1.77
 -12   3   3    6.72    2.18
 -12   3   2    4.84    1.89
   0   0   0    0.00    0.00


TITL 138-1_2 in P2(1)/n
REM P2(1)/n (#14 in standard setting)
CELL 0.71073   9.175297  11.353117  18.899016  90.0000  92.5005  90.0000
ZERR    8.00   0.000484   0.000811   0.001228   0.0000   0.0050   0.0000
LATT  1
SYMM -x+1/2, y+1/2,-z+1/2
SFAC C H N O
UNIT 88.00 80.00 8.00 8.00
TREF
HKLF 4
END
_computing_structure_solution     'SHELXT 2018/2 (Sheldrick, 2018)'
;
_shelx_hkl_checksum                30176
_olex2_submission_special_instructions  'No special instructions were received'
_oxdiff_exptl_absorpt_empirical_details
;
Empirical correction (ABSPACK) includes:
- Absorption correction using spherical harmonics
- Frame scaling
;
_oxdiff_exptl_absorpt_empirical_full_max  1.435
_oxdiff_exptl_absorpt_empirical_full_min  0.487
