# Supplementary material for: Dirhodium(II)/Phosphine Catalyst with Chiral Environment at Bridging Site and Its Application in Enantioselective Atropisomer Synthesis
Source: ACS Cent Sci. 2023 Mar 20;9(4):748–55. doi: 10.1021/acscentsci.2c01207 (PMC10141619; doi:10.1021/acscentsci.2c01207)
Supplement: Supplementary file 5 — oc2c01207_si_005.cif [file oc2c01207_si_005.cif]

data_sl-80
_audit_creation_date               2022-06-24
_audit_creation_method
;
Olex2 1.5-beta
(compiled 2021.12.09 svn.r5202d8cf for OlexSys, GUI svn.r6439)
;
_shelx_SHELXL_version_number       '2017/1'
_audit_contact_author_address      ?
_audit_contact_author_email        ?
_audit_contact_author_name         ''
_audit_contact_author_phone        ?
_publ_contact_author_id_orcid      ?
_publ_section_references
;
Dolomanov, O.V., Bourhis, L.J., Gildea, R.J, Howard, J.A.K. & Puschmann, H.
 (2009), J. Appl. Cryst. 42, 339-341.

Sheldrick, G.M. (2015). Acta Cryst. A71, 3-8.

Sheldrick, G.M. (2015). Acta Cryst. C71, 3-8.
;
_chemical_name_common              ?
_chemical_name_systematic          ?
_chemical_formula_moiety           'C54 H52 Fe O6 P2 Rh2, 0.333(C H2 Cl2)'
_chemical_formula_sum              'C54.33 H52.67 Cl0.67 Fe O6 P2 Rh2'
_chemical_formula_weight           1148.87
_chemical_absolute_configuration   ad
_chemical_melting_point            ?
loop_
  _atom_type_symbol
  _atom_type_description
  _atom_type_scat_dispersion_real
  _atom_type_scat_dispersion_imag
  _atom_type_scat_source
 'C' 'C' 0.0181 0.0091 'International Tables Vol C Tables 4.2.6.8 and 6.1.1.4'
 'H' 'H' 0.0000 0.0000 'International Tables Vol C Tables 4.2.6.8 and 6.1.1.4'
 'Cl' 'Cl' 0.3639 0.7018 'International Tables Vol C Tables 4.2.6.8 and 6.1.1.4'
 'Fe' 'Fe' -1.1336 3.1974
 'International Tables Vol C Tables 4.2.6.8 and 6.1.1.4'
 'O' 'O' 0.0492 0.0322 'International Tables Vol C Tables 4.2.6.8 and 6.1.1.4'
 'P' 'P' 0.2955 0.4335 'International Tables Vol C Tables 4.2.6.8 and 6.1.1.4'
 'Rh' 'Rh' 0.0927 3.6045 'International Tables Vol C Tables 4.2.6.8 and 6.1.1.4'

_shelx_space_group_comment
;
The symmetry employed for this shelxl refinement is uniquely defined
by the following loop, which should always be used as a source of
symmetry information in preference to the above space-group names.
They are only intended as comments.
;
_space_group_crystal_system        'monoclinic'
_space_group_IT_number             4
_space_group_name_H-M_alt          'P 1 21 1'
_space_group_name_Hall             'P 2yb'
loop_
  _space_group_symop_operation_xyz
 'x, y, z'
 '-x, y+1/2, -z'

_cell_length_a                     16.1289(2)
_cell_length_b                     16.2210(3)
_cell_length_c                     29.2550(5)
_cell_angle_alpha                  90
_cell_angle_beta                   94.3756(15)
_cell_angle_gamma                  90
_cell_volume                       7631.6(2)
_cell_formula_units_Z              6
_cell_measurement_reflns_used      12591
_cell_measurement_temperature      199.98(10)
_cell_measurement_theta_max        71.1170
_cell_measurement_theta_min        2.7060
_shelx_estimated_absorpt_T_max     0.446
_shelx_estimated_absorpt_T_min     0.374
_exptl_absorpt_coefficient_mu      8.748
_exptl_absorpt_correction_T_max    1.00000
_exptl_absorpt_correction_T_min    0.43087
_exptl_absorpt_correction_type     multi-scan
_exptl_absorpt_process_details
;
CrysAlisPro 1.171.39.33c (Rigaku Oxford Diffraction, 2017)
Empirical absorption correction using spherical harmonics,
 implemented in SCALE3 ABSPACK scaling algorithm.
;
_exptl_absorpt_special_details     ?
_exptl_crystal_colour              'clear light blue'
_exptl_crystal_density_diffrn      1.500
_exptl_crystal_density_meas        ?
_exptl_crystal_density_method      ?
_exptl_crystal_description         block
_exptl_crystal_F_000               3504
_exptl_crystal_size_max            0.14
_exptl_crystal_size_mid            0.12
_exptl_crystal_size_min            0.11
_exptl_transmission_factor_max     ?
_exptl_transmission_factor_min     ?
_diffrn_reflns_av_R_equivalents    0.0670
_diffrn_reflns_av_unetI/netI       0.0874
_diffrn_reflns_Laue_measured_fraction_full  0.997
_diffrn_reflns_Laue_measured_fraction_max  0.974
_diffrn_reflns_limit_h_max         19
_diffrn_reflns_limit_h_min         -19
_diffrn_reflns_limit_k_max         19
_diffrn_reflns_limit_k_min         -19
_diffrn_reflns_limit_l_max         35
_diffrn_reflns_limit_l_min         -34
_diffrn_reflns_number              50787
_diffrn_reflns_point_group_measured_fraction_full  0.810
_diffrn_reflns_point_group_measured_fraction_max  0.780
_diffrn_reflns_theta_full          67.684
_diffrn_reflns_theta_max           71.707
_diffrn_reflns_theta_min           2.748
_diffrn_ambient_environment        N~2~
_diffrn_ambient_temperature        199.98(10)
_diffrn_detector                   'CCD plate'
_diffrn_detector_area_resol_mean   ?
_diffrn_measured_fraction_theta_full  0.997
_diffrn_measured_fraction_theta_max  0.974
_diffrn_measurement_details
;
List of Runs (angles in degrees, time in seconds):

  # Type    Start    End  Width  t~exp~   \w     \q     \k     \f   Frames
--------------------------------------------------------------------------
  1  \w    -42.00  76.00   0.50    0.50    --   42.30 -77.00 -90.00  236
  2  \w     -4.00 116.00   0.50    0.50    --   42.30  38.00-120.00  240
  3  \w     96.00 129.00   0.50    0.50    --   42.30  77.00   0.00   66
  4  \w     98.00 129.00   0.50    0.50    --   42.30  77.00-180.00   62
  5  \w     83.00 109.00   0.50    0.50    --   42.30  77.00 -60.00   52
  6  \w     12.00 133.00   0.50    1.00    --  101.60 -50.00 -90.00  242
  7  \w     32.00 133.00   0.50    1.00    --  101.60 -63.00  90.00  202
  8  \w     46.00 133.00   0.50    1.00    --  101.60 -50.00  90.00  174
  9  \w     14.00 188.00   0.50    1.00    --  101.60 -12.00  30.00  348
 10  \w     14.00 106.00   0.50    1.00    --  101.60 -82.00  90.00  184
 11  \w     95.00 154.00   0.50    1.00    --  101.60  12.00 -90.00  118
 12  \w     27.00  52.00   0.50    1.00    --  101.60  12.00 -90.00   50
 13  \w     68.00  96.00   0.50    0.50    --   42.30  69.00  18.26   56
 14  \w     18.00  46.00   0.50    0.50    --   42.30  57.00-150.00   56
 15  \w     17.00  70.00   0.50    0.50    --   42.30 -57.00  90.00  106
 16  \w     12.00  57.00   0.50    0.50    --   42.30  69.00  18.26   90
 17  \w     12.00 116.00   0.50    0.50    --   42.30  57.00 -90.00  208
 18  \w     57.00  83.00   0.50    0.50    --   42.30  69.00 104.79   52
 19  \w     89.00 116.00   0.50    0.50    --   42.30  69.00 104.79   54
 20  \w     65.00  93.00   0.50    1.00    --  101.60  72.00-176.88   56
;
_diffrn_measurement_device         'four-circle diffractometer'
_diffrn_measurement_device_type    'XtaLAB AFC12 (RINC): Kappa single'
_diffrn_measurement_method         '\w scans'
_diffrn_orient_matrix_type        
 'CrysAlisPro convention (1999,Acta A55,543-557)'
_diffrn_orient_matrix_UB_11        0.0128441000
_diffrn_orient_matrix_UB_12        0.0377518000
_diffrn_orient_matrix_UB_13        0.0483716000
_diffrn_orient_matrix_UB_21        -0.0943273000
_diffrn_orient_matrix_UB_22        -0.0047755000
_diffrn_orient_matrix_UB_23        0.0048209000
_diffrn_orient_matrix_UB_31        0.0107608000
_diffrn_orient_matrix_UB_32        -0.0869991000
_diffrn_orient_matrix_UB_33        0.0206618000
_diffrn_radiation_monochromator    mirror
_diffrn_radiation_probe            x-ray
_diffrn_radiation_type             'Cu K\a'
_diffrn_radiation_wavelength       1.54184
_diffrn_source                     'Rotating-anode X-ray tube'
_diffrn_source_type                'Rigaku (Cu) X-ray Source'
_reflns_Friedel_coverage           0.544
_reflns_Friedel_fraction_full      0.607
_reflns_Friedel_fraction_max       0.571
_reflns_number_gt                  19460
_reflns_number_total               23292
_reflns_special_details
;
 Reflections were merged by SHELXL according to the crystal
 class for the calculation of statistics and refinement.
 
 Structure factors included contributions from the .fab file.
 
 _reflns_Friedel_fraction is defined as the number of unique
 Friedel pairs measured divided by the number that would be
 possible theoretically, ignoring centric projections and
 systematic absences.
;
_reflns_threshold_expression       'I > 2\s(I)'
_computing_cell_refinement         'CrysAlisPro 1.171.39.33c (Rigaku OD, 2017)'
_computing_data_collection         'CrysAlisPro 1.171.39.33c (Rigaku OD, 2017)'
_computing_data_reduction          'CrysAlisPro 1.171.39.33c (Rigaku OD, 2017)'
_computing_molecular_graphics      'Olex2 1.5-beta (Dolomanov et al., 2009)'
_computing_publication_material    'Olex2 1.5-beta (Dolomanov et al., 2009)'
_computing_structure_refinement    'SHELXL 2017/1 (Sheldrick, 2015)'
_computing_structure_solution      'SHELXT  (Sheldrick, 2015)'
_refine_diff_density_max           1.650
_refine_diff_density_min           -0.744
_refine_diff_density_rms           0.116
_refine_ls_abs_structure_details
;
 Flack x determined using 5840 quotients [(I+)-(I-)]/[(I+)+(I-)]
 (Parsons, Flack and Wagner, Acta Cryst. B69 (2013) 249-259).
;
_refine_ls_abs_structure_Flack     -0.009(5)
_refine_ls_extinction_coef         .
_refine_ls_extinction_method       none
_refine_ls_goodness_of_fit_ref     1.024
_refine_ls_hydrogen_treatment      constr
_refine_ls_matrix_type             full
_refine_ls_number_parameters       1807
_refine_ls_number_reflns           23292
_refine_ls_number_restraints       66
_refine_ls_R_factor_all            0.0711
_refine_ls_R_factor_gt             0.0586
_refine_ls_restrained_S_all        1.028
_refine_ls_shift/su_max            0.009
_refine_ls_shift/su_mean           0.005
_refine_ls_structure_factor_coef   Fsqd
_refine_ls_weighting_details      
 'w=1/[\s^2^(Fo^2^)+(0.0745P)^2^+3.7270P] where P=(Fo^2^+2Fc^2^)/3'
_refine_ls_weighting_scheme        calc
_refine_ls_wR_factor_gt            0.1387
_refine_ls_wR_factor_ref           0.1466
_refine_special_details            ?
_olex2_refinement_description
;
1. Fixed Uiso
 At 1.2 times of:
  All C(H) groups, All C(H,H) groups
 At 1.5 times of:
  All C(H,H,H) groups
2. Rigid bond restraints
 C055, C05J, C057, C04W
 with sigma for 1-2 distances of 0.01 and sigma for 1-3 distances of 0.01
3. Uiso/Uaniso restraints and constraints
C05J \\sim C057 \\sim C04W \\sim C055: within 2A with sigma of 0.002 and sigma
for terminal atoms of 0.004 within 2A
Uanis(C058) \\sim Ueq: with sigma of 0.002 and sigma for terminal atoms of 0.004
4. Rigid body (RIGU) restrains
 C04Z, C05I, C05G, C05A, C058, C055
 with sigma for 1-2 distances of 0.001 and sigma for 1-3 distances of 0.002
5.a Ternary CH refined with riding coordinates:
 C02N(H02O), C9(H9), C040(H040)
5.b Secondary CH2 refined with riding coordinates:
 C05K(H05O,H05P)
5.c Aromatic/amide H refined with riding coordinates:
 C01A(H01A), C01N(H01N), C01O(H01O), C01R(H01R), C01T(H01T), C01U(H01U),
 C01V(H01V), C02E(H02E), C02J(H02N), C02Q(H02S), C02S(H02T), C02V(H02V),
 C02W(H02W), C02X(H02X), C02Y(H02Y), C03P(H03P), C03S(H03S), C04M(H04M),
 C011(H011), C020(H020), C021(H021), C024(H024), C026(H026), C030(H030),
 C033(H033), C035(H035), C054(H054), C49(H49), C13(H13), C2(H2), C12(H12),
 C7(H7), C16(H16), C19(H19), C27(H27), C47(H47), C22(H22), C24(H24), C34(H34),
 C39(H39), C40(H40), C33(H33), C18(H18), C38(H38), C37(H37), C17(H17), C29(H29),
  C23(H23), C14(H14), C5(H5), C32(H32), C20(H20), C28(H28), C30(H30),
 C02O(H02U), C02R(H02Z), C03A(H03A), C03G(H03G), C03U(H03U), C04B(H04J),
 C04C(H04K), C04D(H04L), C04N(H04N), C04P(H04P), C04T(H04T), C04W(H04W),
 C05A(H05D), C05B(H05E), C05G(H05I), C05I(H05M), C05J(H05N), C028(H028),
 C039(H039), C043(H043), C047(H047), C049(H049), C051(H051), C053(H053),
 C057(H057), C058(H058), C059(H059)
5.d Idealised Me refined as rotating group:
 C02D(H02A,H02B,H02C), C02F(H02D,H02F,H02G), C02G(H02H,H02I,H02J), C02I(H02K,
 H02L,H02M), C02P(H02P,H02Q,H02R), C04F(H04A,H04B,H04C), C041(H04D,H04E,H04F),
 C050(H05A,H05B,H05C), C4(H4A,H4B,H4C), C10(H10A,H10B,H10C), C52(H52A,H52B,
 H52C), C04I(H04G,H04H,H04I), C44(H44A,H44B,H44C), C8(H8A,H8B,H8C), C42(H42A,
 H42B,H42C), C51(H51A,H51B,H51C), C03K(H03B,H03C,H03D), C03N(H03E,H03F,H03H),
 C03W(H03I,H03J,H03K), C03Y(H03L,H03M,H03N), C04R(H04O,H04Q,H04R), C05E(H05F,
 H05G,H05H), C05H(H05J,H05K,H05L), C048(H04S,H04U,H04V)
;
_atom_sites_solution_hydrogens     geom
_atom_sites_solution_primary       dual
_atom_sites_solution_secondary     ?
loop_
  _atom_site_label
  _atom_site_type_symbol
  _atom_site_fract_x
  _atom_site_fract_y
  _atom_site_fract_z
  _atom_site_U_iso_or_equiv
  _atom_site_adp_type
  _atom_site_occupancy
  _atom_site_site_symmetry_order
  _atom_site_calc_flag
  _atom_site_refinement_flags_posn
  _atom_site_refinement_flags_adp
  _atom_site_refinement_flags_occupancy
  _atom_site_disorder_assembly
  _atom_site_disorder_group
 Rh01 Rh 0.87737(3) 0.27167(3) 0.09848(2) 0.02869(10) Uani 1 1 d . . . . .
 Rh03 Rh 0.73326(3) 0.29577(3) 0.06768(2) 0.03263(11) Uani 1 1 d . . . . .
 Fe07 Fe 1.03772(6) 0.05222(6) 0.17661(4) 0.0378(3) Uani 1 1 d . . . . .
 P00B P 0.83714(9) 0.25344(10) 0.16977(5) 0.0308(4) Uani 1 1 d . . . . .
 P00C P 1.01776(9) 0.24781(9) 0.12591(5) 0.0305(4) Uani 1 1 d . . . . .
 O00G O 0.7496(2) 0.4191(3) 0.08248(14) 0.0365(11) Uani 1 1 d . . . . .
 O00J O 0.8839(2) 0.3971(2) 0.10708(14) 0.0333(11) Uani 1 1 d . . . . .
 O00K O 0.8559(2) 0.1475(2) 0.08231(14) 0.0309(10) Uani 1 1 d . . . . .
 O00L O 0.9090(2) 0.2839(3) 0.02970(14) 0.0402(12) Uani 1 1 d . . . . .
 O00M O 0.7814(3) 0.3184(3) 0.00141(15) 0.0435(13) Uani 1 1 d . . . . .
 O00N O 0.7250(3) 0.1731(3) 0.05226(15) 0.0395(12) Uani 1 1 d . . . . .
 C00T C 1.0594(3) 0.3479(4) 0.1483(2) 0.0346(17) Uani 1 1 d . . . . .
 C00W C 0.6832(3) 0.2779(4) 0.12552(19) 0.0315(14) Uani 1 1 d . . . . .
 C01A C 1.0718(4) 0.3577(4) 0.1943(2) 0.0368(17) Uani 1 1 d . . . . .
 H01A H 1.065673 0.313681 0.214181 0.044 Uiso 1 1 calc R U . . .
 C01C C 0.5952(4) 0.2798(4) 0.1253(2) 0.0351(16) Uani 1 1 d . . . . .
 C01F C 0.8967(4) 0.4521(4) 0.2529(2) 0.0454(19) Uani 1 1 d . . . . .
 C01N C 1.0541(3) 0.4092(4) 0.0696(2) 0.0371(17) Uani 1 1 d . . . . .
 H01N H 1.040411 0.358067 0.056712 0.045 Uiso 1 1 calc R U . . .
 C01O C 0.9111(4) 0.2834(4) 0.2580(2) 0.0389(17) Uani 1 1 d . . . . .
 H01O H 0.915624 0.226319 0.259885 0.047 Uiso 1 1 calc R U . . .
 C01Q C 0.8554(4) 0.3049(4) -0.0034(2) 0.0406(17) Uani 1 1 d . . . . .
 C01R C 0.6841(4) 0.2555(5) 0.2090(2) 0.047(2) Uani 1 1 d . . . . .
 H01R H 0.714460 0.246091 0.236815 0.056 Uiso 1 1 calc R U . . .
 C01S C 0.7859(4) 0.1256(4) 0.0618(2) 0.0365(17) Uani 1 1 d . . . . .
 C01T C 1.1032(4) 0.1541(4) 0.1982(2) 0.0401(18) Uani 1 1 d . . . . .
 H01T H 1.156025 0.169236 0.190608 0.048 Uiso 1 1 calc R U . . .
 C01U C 1.1811(4) 0.1112(4) 0.0265(2) 0.0426(18) Uani 1 1 d . . . . .
 H01U H 1.210474 0.078813 0.007105 0.051 Uiso 1 1 calc R U . . .
 C01V C 1.0854(4) 0.1044(5) 0.2348(2) 0.048(2) Uani 1 1 d . . . . .
 H01V H 1.124959 0.079134 0.254951 0.057 Uiso 1 1 calc R U . . .
 C01X C 0.8214(4) 0.4427(4) 0.0972(2) 0.0358(17) Uani 1 1 d . . . . .
 C02B C 1.0880(4) 0.4935(4) 0.1360(2) 0.0412(18) Uani 1 1 d . . . . .
 C02C C 0.7255(4) 0.2623(4) 0.1683(2) 0.0377(17) Uani 1 1 d . . . . .
 C02D C 0.8356(4) 0.5337(4) 0.1033(3) 0.048(2) Uani 1 1 d . . . . .
 H02A H 0.820758 0.561508 0.074876 0.072 Uiso 1 1 calc R U . . .
 H02B H 0.893195 0.543636 0.112386 0.072 Uiso 1 1 calc R U . . .
 H02C H 0.801957 0.554083 0.126505 0.072 Uiso 1 1 calc R U . . .
 C02E C 1.0906(5) -0.0086(4) 0.1243(3) 0.054(2) Uani 1 1 d . . . . .
 H02E H 1.132004 0.011651 0.106878 0.064 Uiso 1 1 calc R U . . .
 C02F C 0.8173(4) 0.1007(5) 0.2191(2) 0.0462(19) Uani 1 1 d . . . . .
 H02D H 0.838384 0.045567 0.222833 0.069 Uiso 1 1 calc R U . . .
 H02F H 0.760044 0.098710 0.207344 0.069 Uiso 1 1 calc R U . . .
 H02G H 0.821496 0.128388 0.248133 0.069 Uiso 1 1 calc R U . . .
 C02G C 0.7765(4) 0.0375(4) 0.0499(2) 0.0460(19) Uani 1 1 d . . . . .
 H02H H 0.804704 0.026147 0.022884 0.069 Uiso 1 1 calc R U . . .
 H02I H 0.718536 0.024547 0.044299 0.069 Uiso 1 1 calc R U . . .
 H02J H 0.800138 0.004512 0.074858 0.069 Uiso 1 1 calc R U . . .
 C02I C 0.8870(5) 0.3166(6) -0.0497(3) 0.061(2) Uani 1 1 d . . . . .
 H02K H 0.919140 0.366389 -0.049885 0.091 Uiso 1 1 calc R U . . .
 H02L H 0.840803 0.320392 -0.072327 0.091 Uiso 1 1 calc R U . . .
 H02M H 0.921242 0.270548 -0.056596 0.091 Uiso 1 1 calc R U . . .
 C02J C 1.0250(5) -0.0725(4) 0.1815(3) 0.053(2) Uani 1 1 d . . . . .
 H02N H 1.014983 -0.099597 0.208498 0.064 Uiso 1 1 calc R U . . .
 C02N C 0.8676(4) 0.1471(4) 0.1856(2) 0.0345(16) Uani 1 1 d . . . . .
 H02O H 0.858499 0.116077 0.156924 0.041 Uiso 1 1 calc R U . . .
 C02P C 0.5473(4) 0.2932(5) 0.0787(2) 0.049(2) Uani 1 1 d . . . . .
 H02P H 0.581573 0.322850 0.058909 0.074 Uiso 1 1 calc R U . . .
 H02Q H 0.497757 0.324257 0.082733 0.074 Uiso 1 1 calc R U . . .
 H02R H 0.532541 0.240702 0.065234 0.074 Uiso 1 1 calc R U . . .
 C02Q C 1.2254(4) 0.2499(4) 0.1273(2) 0.0404(18) Uani 1 1 d . . . . .
 H02S H 1.198001 0.283664 0.146958 0.048 Uiso 1 1 calc R U . . .
 C02S C 1.0801(4) 0.5535(5) 0.0610(3) 0.055(2) Uani 1 1 d . . . . .
 H02T H 1.083920 0.599172 0.042081 0.066 Uiso 1 1 calc R U . . .
 C02T C 1.2242(4) 0.1553(4) 0.0624(2) 0.0415(18) Uani 1 1 d . . . . .
 C02U C 1.1789(4) 0.2040(3) 0.0930(2) 0.0317(15) Uani 1 1 d . . . . .
 C02V C 0.5566(4) 0.2753(4) 0.1646(2) 0.0475(19) Uani 1 1 d . . . . .
 H02V H 0.499065 0.280784 0.162922 0.057 Uiso 1 1 calc R U . . .
 C02W C 0.9641(5) -0.0418(4) 0.1475(3) 0.060(2) Uani 1 1 d . . . . .
 H02W H 0.906875 -0.048460 0.147613 0.072 Uiso 1 1 calc R U . . .
 C02X C 1.0950(4) 0.4393(5) 0.2117(2) 0.052(2) Uani 1 1 d . . . . .
 H02X H 1.105225 0.446901 0.243130 0.063 Uiso 1 1 calc R U . . .
 C02Y C 1.0003(4) 0.0978(4) 0.2370(2) 0.0387(17) Uani 1 1 d . . . . .
 H02Y H 0.973075 0.070727 0.259514 0.046 Uiso 1 1 calc R U . . .
 C02Z C 1.0901(4) 0.2053(4) 0.0864(2) 0.0330(16) Uani 1 1 d . . . . .
 C03E C 0.9394(4) 0.3309(5) 0.2962(2) 0.049(2) Uani 1 1 d . . . . .
 C03P C 1.1029(5) -0.0533(5) 0.1657(3) 0.058(2) Uani 1 1 d . . . . .
 H03P H 1.154139 -0.067726 0.180176 0.070 Uiso 1 1 calc R U . . .
 C03S C 0.9324(4) 0.4152(5) 0.2925(2) 0.048(2) Uani 1 1 d . . . . .
 H03S H 0.951918 0.448103 0.317007 0.058 Uiso 1 1 calc R U . . .
 C04F C 0.9771(6) 0.2891(6) 0.3388(3) 0.081(3) Uani 1 1 d . . . . .
 H04A H 0.958021 0.233069 0.339504 0.121 Uiso 1 1 calc R U . . .
 H04B H 0.960783 0.317784 0.365367 0.121 Uiso 1 1 calc R U . . .
 H04C H 1.036643 0.289724 0.338718 0.121 Uiso 1 1 calc R U . . .
 C04M C 1.3526(4) 0.1931(4) 0.1043(3) 0.049(2) Uani 1 1 d . . . . .
 H04M H 1.409697 0.185988 0.109882 0.059 Uiso 1 1 calc R U . . .
 C011 C 0.8705(4) 0.4033(4) 0.2157(2) 0.0403(18) Uani 1 1 d . . . . .
 H011 H 0.848171 0.427980 0.188868 0.048 Uiso 1 1 calc R U . . .
 C014 C 1.0286(4) 0.1773(4) 0.1748(2) 0.0305(15) Uani 1 1 d . . . . .
 C016 C 1.0678(3) 0.4163(4) 0.1170(2) 0.0321(16) Uani 1 1 d . . . . .
 C018 C 0.8771(4) 0.3175(4) 0.2180(2) 0.0334(16) Uani 1 1 d . . . . .
 C020 C 1.0604(4) 0.4754(4) 0.0417(3) 0.048(2) Uani 1 1 d . . . . .
 H020 H 1.051750 0.469495 0.010118 0.057 Uiso 1 1 calc R U . . .
 C021 C 1.1020(4) 0.5039(4) 0.1835(2) 0.050(2) Uani 1 1 d . . . . .
 H021 H 1.116163 0.555525 0.195576 0.060 Uiso 1 1 calc R U . . .
 C022 C 0.5984(4) 0.2628(5) 0.2074(2) 0.0468(19) Uani 1 1 d . . . . .
 C023 C 0.9615(4) 0.1410(3) 0.1977(2) 0.0314(15) Uani 1 1 d . . . . .
 C024 C 1.0536(4) 0.1608(4) 0.0496(2) 0.0380(17) Uani 1 1 d . . . . .
 H024 H 0.996006 0.161779 0.044650 0.046 Uiso 1 1 calc R U . . .
 C026 C 1.0931(4) 0.5615(5) 0.1061(3) 0.055(2) Uani 1 1 d . . . . .
 H026 H 1.105957 0.613261 0.118335 0.066 Uiso 1 1 calc R U . . .
 C030 C 1.0054(4) -0.0004(4) 0.1144(3) 0.048(2) Uani 1 1 d . . . . .
 H030 H 0.980031 0.028262 0.089552 0.058 Uiso 1 1 calc R U . . .
 C033 C 1.0972(4) 0.1158(4) 0.0202(2) 0.0424(19) Uani 1 1 d . . . . .
 H033 H 1.069301 0.088200 -0.004238 0.051 Uiso 1 1 calc R U . . .
 C035 C 1.3099(4) 0.2450(4) 0.1317(3) 0.051(2) Uani 1 1 d . . . . .
 H035 H 1.339541 0.277305 0.153550 0.061 Uiso 1 1 calc R U . . .
 C041 C 0.5504(5) 0.2541(7) 0.2503(3) 0.082(3) Uani 1 1 d . . . . .
 H04D H 0.578755 0.215874 0.271152 0.123 Uiso 1 1 calc R U . . .
 H04E H 0.495362 0.234033 0.241787 0.123 Uiso 1 1 calc R U . . .
 H04F H 0.546899 0.306793 0.264963 0.123 Uiso 1 1 calc R U . . .
 C050 C 0.8919(5) 0.5451(5) 0.2502(3) 0.066(3) Uani 1 1 d . . . . .
 H05A H 0.943389 0.566485 0.240708 0.099 Uiso 1 1 calc R U . . .
 H05B H 0.882219 0.567019 0.279857 0.099 Uiso 1 1 calc R U . . .
 H05C H 0.847210 0.560980 0.228485 0.099 Uiso 1 1 calc R U . . .
 C054 C 1.3103(4) 0.1523(5) 0.0692(3) 0.050(2) Uani 1 1 d . . . . .
 H054 H 1.339974 0.121587 0.049093 0.060 Uiso 1 1 calc R U . . .
 Rh2 Rh 0.56452(3) 0.72587(3) 0.19476(2) 0.03279(11) Uani 1 1 d . . . . .
 Rh1 Rh 0.71642(3) 0.72136(3) 0.21227(2) 0.04190(13) Uani 1 1 d . . . . .
 Fe1 Fe 0.36381(6) 0.56531(6) 0.09992(4) 0.0370(3) Uani 1 1 d . . . . .
 P1 P 0.58039(9) 0.74960(9) 0.12071(5) 0.0311(4) Uani 1 1 d . . . . .
 P2 P 0.41695(9) 0.72480(11) 0.18005(5) 0.0345(4) Uani 1 1 d . . . . .
 O5 O 0.5724(3) 0.8478(3) 0.21032(15) 0.0422(13) Uani 1 1 d . . . . .
 O2 O 0.5570(3) 0.7056(3) 0.26627(14) 0.0503(14) Uani 1 1 d . . . . .
 O3 O 0.5717(3) 0.5991(2) 0.18620(14) 0.0360(11) Uani 1 1 d . . . . .
 O4 O 0.7115(3) 0.5972(3) 0.20063(17) 0.0480(14) Uani 1 1 d . . . . .
 O6 O 0.7107(3) 0.8438(3) 0.22854(17) 0.0525(14) Uani 1 1 d . . . . .
 O1 O 0.6928(3) 0.6983(4) 0.28292(17) 0.0651(18) Uani 1 1 d . . . . .
 C11 C 0.4348(4) 0.6659(4) 0.0872(2) 0.0336(16) Uani 1 1 d . . . . .
 C45 C 0.7466(4) 0.7433(4) 0.1502(2) 0.0427(18) Uani 1 1 d . . . . .
 C31 C 0.3753(4) 0.8305(4) 0.1762(2) 0.0423(18) Uani 1 1 d . . . . .
 C49 C 0.7169(4) 0.7769(4) 0.0687(2) 0.0402(17) Uani 1 1 d . . . . .
 H49 H 0.677904 0.785125 0.044007 0.048 Uiso 1 1 calc R U . . .
 C13 C 0.2966(4) 0.6506(4) 0.0607(2) 0.0413(18) Uani 1 1 d . . . . .
 H13 H 0.249225 0.642035 0.041087 0.050 Uiso 1 1 calc R U . . .
 C50 C 0.6894(4) 0.7536(4) 0.1109(2) 0.0384(17) Uani 1 1 d . . . . .
 C6 C 0.4561(4) 0.9341(4) 0.0457(2) 0.0388(18) Uani 1 1 d . . . . .
 C9 C 0.5296(4) 0.6639(4) 0.0867(2) 0.0360(17) Uani 1 1 d . . . . .
 H9 H 0.547150 0.613381 0.103108 0.043 Uiso 1 1 calc R U . . .
 C2 C 0.5841(4) 0.9179(4) 0.1142(2) 0.0416(18) Uani 1 1 d . . . . .
 H2 H 0.627959 0.912300 0.136558 0.050 Uiso 1 1 calc R U . . .
 C46 C 0.8313(4) 0.7539(4) 0.1424(3) 0.0454(19) Uani 1 1 d . . . . .
 C01P C 0.6423(4) 0.5632(4) 0.1918(2) 0.0465(19) Uani 1 1 d . . . . .
 C1 C 0.5429(4) 0.8468(4) 0.0962(2) 0.0317(15) Uani 1 1 d . . . . .
 C43 C 0.6196(5) 0.7005(5) 0.2932(2) 0.059(2) Uani 1 1 d . . . . .
 C12 C 0.3788(4) 0.6467(4) 0.0487(2) 0.0440(19) Uani 1 1 d . . . . .
 H12 H 0.394610 0.633434 0.019668 0.053 Uiso 1 1 calc R U . . .
 C3 C 0.5604(4) 0.9944(4) 0.0994(2) 0.0357(16) Uani 1 1 d . . . . .
 C7 C 0.4790(4) 0.8553(4) 0.0616(2) 0.0343(16) Uani 1 1 d . . . . .
 H7 H 0.451785 0.809004 0.049133 0.041 Uiso 1 1 calc R U . . .
 C16 C 0.4055(4) 0.4795(4) 0.1476(3) 0.053(2) Uani 1 1 d . . . . .
 H16 H 0.434685 0.490886 0.175513 0.064 Uiso 1 1 calc R U . . .
 C36 C 0.3867(4) 0.8849(5) 0.2126(3) 0.050(2) Uani 1 1 d . . . . .
 C4 C 0.6015(5) 1.0696(4) 0.1207(3) 0.051(2) Uani 1 1 d . . . . .
 H4A H 0.609756 1.109504 0.097251 0.077 Uiso 1 1 calc R U . . .
 H4B H 0.654243 1.054632 0.135834 0.077 Uiso 1 1 calc R U . . .
 H4C H 0.566723 1.092774 0.142620 0.077 Uiso 1 1 calc R U . . .
 C10 C 0.5583(4) 0.6537(4) 0.0389(2) 0.0427(18) Uani 1 1 d . . . . .
 H10A H 0.543302 0.701838 0.021010 0.064 Uiso 1 1 calc R U . . .
 H10B H 0.532141 0.606115 0.024655 0.064 Uiso 1 1 calc R U . . .
 H10C H 0.617558 0.646863 0.040750 0.064 Uiso 1 1 calc R U . . .
 C19 C 0.3745(6) 0.4501(5) 0.0724(4) 0.077(3) Uani 1 1 d . . . . .
 H19 H 0.379533 0.438443 0.041644 0.092 Uiso 1 1 calc R U . . .
 C26 C 0.2755(4) 0.6778(5) 0.2312(2) 0.047(2) Uani 1 1 d . . . . .
 C27 C 0.2211(4) 0.7360(5) 0.2095(3) 0.057(2) Uani 1 1 d . . . . .
 H27 H 0.241081 0.771523 0.187984 0.068 Uiso 1 1 calc R U . . .
 C47 C 0.8547(4) 0.7753(4) 0.1003(3) 0.0478(19) Uani 1 1 d . . . . .
 H47 H 0.911181 0.781712 0.096714 0.057 Uiso 1 1 calc R U . . .
 C52 C 0.8949(4) 0.7417(6) 0.1830(3) 0.081(3) Uani 1 1 d . . . . .
 H52A H 0.949913 0.747311 0.172963 0.121 Uiso 1 1 calc R U . . .
 H52B H 0.888474 0.687731 0.195667 0.121 Uiso 1 1 calc R U . . .
 H52C H 0.886426 0.782523 0.205962 0.121 Uiso 1 1 calc R U . . .
 C22 C 0.4058(4) 0.6060(6) 0.2454(3) 0.061(3) Uani 1 1 d . . . . .
 H22 H 0.460653 0.598121 0.238622 0.073 Uiso 1 1 calc R U . . .
 C24 C 0.2948(5) 0.5682(6) 0.2882(3) 0.073(3) Uani 1 1 d . . . . .
 H24 H 0.273091 0.534776 0.310140 0.088 Uiso 1 1 calc R U . . .
 C34 C 0.3280(5) 0.9947(5) 0.1636(3) 0.088(3) Uani 1 1 d . . . . .
 H34 H 0.311479 1.049365 0.159995 0.105 Uiso 1 1 calc R U . . .
 C04I C 0.6419(5) 0.4713(5) 0.1877(3) 0.073(3) Uani 1 1 d . . . . .
 H04G H 0.588675 0.450446 0.194849 0.110 Uiso 1 1 calc R U . . .
 H04H H 0.684459 0.448594 0.208778 0.110 Uiso 1 1 calc R U . . .
 H04I H 0.652242 0.455909 0.157011 0.110 Uiso 1 1 calc R U . . .
 C39 C 0.4100(5) 1.0024(6) 0.2823(3) 0.106(3) Uani 1 1 d . . . . .
 H39 H 0.418439 1.041593 0.305380 0.127 Uiso 1 1 calc R U . . .
 C40 C 0.3784(6) 1.0266(6) 0.2415(4) 0.110(3) Uani 1 1 d . . . . .
 H40 H 0.365589 1.081915 0.236285 0.132 Uiso 1 1 calc R U . . .
 C33 C 0.3167(5) 0.9421(4) 0.1276(3) 0.065(2) Uani 1 1 d . . . . .
 H33 H 0.292333 0.960028 0.099512 0.078 Uiso 1 1 calc R U . . .
 C18 C 0.2996(4) 0.4554(5) 0.0937(3) 0.059(2) Uani 1 1 d . . . . .
 H18 H 0.246592 0.448063 0.079412 0.070 Uiso 1 1 calc R U . . .
 C38 C 0.4325(5) 0.9166(7) 0.2927(3) 0.103(3) Uani 1 1 d . . . . .
 H38 H 0.454206 0.900224 0.321613 0.124 Uiso 1 1 calc R U . . .
 C37 C 0.4195(5) 0.8616(6) 0.2568(3) 0.077(3) Uani 1 1 d . . . . .
 H37 H 0.432929 0.806517 0.262108 0.092 Uiso 1 1 calc R U . . .
 C17 C 0.3183(5) 0.4735(5) 0.1398(3) 0.058(2) Uani 1 1 d . . . . .
 H17 H 0.279969 0.480442 0.161682 0.069 Uiso 1 1 calc R U . . .
 C44 C 0.6052(6) 0.6910(6) 0.3447(3) 0.081(3) Uani 1 1 d . . . . .
 H44A H 0.570007 0.734838 0.353805 0.121 Uiso 1 1 calc R U . . .
 H44B H 0.657636 0.693472 0.362489 0.121 Uiso 1 1 calc R U . . .
 H44C H 0.579054 0.638968 0.349582 0.121 Uiso 1 1 calc R U . . .
 C25 C 0.2450(5) 0.6263(5) 0.2663(2) 0.060(2) Uani 1 1 d . . . . .
 C29 C 0.1075(6) 0.6929(6) 0.2546(3) 0.084(3) Uani 1 1 d . . . . .
 H29 H 0.052554 0.697888 0.261835 0.101 Uiso 1 1 calc R U . . .
 C23 C 0.3744(5) 0.5581(6) 0.2788(3) 0.073(3) Uani 1 1 d . . . . .
 H23 H 0.407813 0.519288 0.294668 0.088 Uiso 1 1 calc R U . . .
 C14 C 0.2982(4) 0.6696(4) 0.1075(2) 0.0353(17) Uani 1 1 d . . . . .
 H14 H 0.251791 0.674495 0.124387 0.042 Uiso 1 1 calc R U . . .
 C15 C 0.3836(4) 0.6805(4) 0.1253(2) 0.0365(17) Uani 1 1 d . . . . .
 C21 C 0.3582(4) 0.6666(5) 0.2210(2) 0.047(2) Uani 1 1 d . . . . .
 C5 C 0.4970(4) 1.0020(4) 0.0652(2) 0.0385(17) Uani 1 1 d . . . . .
 H5 H 0.481320 1.054424 0.054865 0.046 Uiso 1 1 calc R U . . .
 C48 C 0.7991(4) 0.7881(4) 0.0625(2) 0.0485(19) Uani 1 1 d . . . . .
 C32 C 0.3428(4) 0.8593(4) 0.1339(3) 0.051(2) Uani 1 1 d . . . . .
 H32 H 0.338107 0.823380 0.109125 0.062 Uiso 1 1 calc R U . . .
 C8 C 0.3866(4) 0.9423(4) 0.0086(2) 0.046(2) Uani 1 1 d . . . . .
 H8A H 0.346360 0.981194 0.017949 0.070 Uiso 1 1 calc R U . . .
 H8B H 0.360411 0.889639 0.003215 0.070 Uiso 1 1 calc R U . . .
 H8C H 0.408651 0.961196 -0.019130 0.070 Uiso 1 1 calc R U . . .
 C20 C 0.4408(4) 0.4654(4) 0.1056(3) 0.056(2) Uani 1 1 d . . . . .
 H20 H 0.497150 0.466012 0.100784 0.068 Uiso 1 1 calc R U . . .
 C41 C 0.6416(4) 0.8789(4) 0.2269(2) 0.0430(18) Uani 1 1 d . . . . .
 C42 C 0.6354(5) 0.9644(4) 0.2463(3) 0.059(2) Uani 1 1 d . . . . .
 H42A H 0.606796 0.999625 0.223894 0.089 Uiso 1 1 calc R U . . .
 H42B H 0.690212 0.985630 0.254022 0.089 Uiso 1 1 calc R U . . .
 H42C H 0.605181 0.962477 0.273288 0.089 Uiso 1 1 calc R U . . .
 C51 C 0.8285(5) 0.8176(5) 0.0172(3) 0.062(2) Uani 1 1 d . . . . .
 H51A H 0.857466 0.869009 0.021785 0.093 Uiso 1 1 calc R U . . .
 H51B H 0.781439 0.825095 -0.004477 0.093 Uiso 1 1 calc R U . . .
 H51C H 0.865284 0.777304 0.005755 0.093 Uiso 1 1 calc R U . . .
 C35 C 0.3639(5) 0.9685(5) 0.2059(3) 0.076(2) Uani 1 1 d . . . . .
 C28 C 0.1380(5) 0.7419(5) 0.2194(3) 0.066(3) Uani 1 1 d . . . . .
 H28 H 0.102535 0.778216 0.202888 0.079 Uiso 1 1 calc R U . . .
 C30 C 0.1591(5) 0.6388(6) 0.2773(3) 0.067(3) Uani 1 1 d . . . . .
 H30 H 0.139142 0.608224 0.300987 0.081 Uiso 1 1 calc R U . . .
 Rh05 Rh 0.81091(4) 0.52138(3) 0.48474(2) 0.04534(14) Uani 1 1 d . . . . .
 Rh06 Rh 0.91267(4) 0.58441(3) 0.43670(2) 0.05000(15) Uani 1 1 d . . . . .
 Fe09 Fe 0.80579(7) 0.40234(7) 0.63609(4) 0.0458(3) Uani 1 1 d . . . . .
 P00E P 0.88201(12) 0.40058(11) 0.48867(6) 0.0436(5) Uani 1 1 d . . . . .
 P00F P 0.70936(12) 0.46474(12) 0.53078(6) 0.0472(5) Uani 1 1 d . . . . .
 O00O O 0.8851(3) 0.5662(3) 0.53878(15) 0.0470(13) Uani 1 1 d . . . . .
 O00P O 0.9750(3) 0.6260(3) 0.49414(16) 0.0548(15) Uani 1 1 d . . . . .
 O00S O 0.7455(3) 0.4927(4) 0.42488(16) 0.0584(16) Uani 1 1 d . . . . .
 O00U O 0.7498(3) 0.6386(3) 0.48090(18) 0.0571(15) Uani 1 1 d . . . . .
 O013 O 0.8427(3) 0.5438(4) 0.38090(17) 0.0650(17) Uani 1 1 d . . . . .
 O015 O 0.8358(4) 0.6971(3) 0.4328(2) 0.0706(18) Uani 1 1 d . . . . .
 C01E C 0.9526(5) 0.6059(4) 0.5334(2) 0.050(2) Uani 1 1 d . . . . .
 C02O C 0.6935(5) 0.6083(4) 0.5768(2) 0.048(2) Uani 1 1 d . . . . .
 H02U H 0.745333 0.617574 0.565887 0.057 Uiso 1 1 calc R U . . .
 C02R C 0.8464(5) 0.5209(5) 0.6490(3) 0.055(2) Uani 1 1 d . . . . .
 H02Z H 0.851658 0.562865 0.627772 0.066 Uiso 1 1 calc R U . . .
 C03A C 0.7542(5) 0.2883(5) 0.6262(3) 0.062(2) Uani 1 1 d . . . . .
 H03A H 0.737880 0.252109 0.648464 0.075 Uiso 1 1 calc R U . . .
 C03C C 0.7505(4) 0.3887(5) 0.5727(2) 0.052(2) Uani 1 1 d . . . . .
 C03F C 0.8345(5) 0.3531(4) 0.5738(2) 0.0445(19) Uani 1 1 d . . . . .
 C03G C 0.8766(5) 0.4113(5) 0.6962(2) 0.052(2) Uani 1 1 d . . . . .
 H03G H 0.905363 0.368285 0.711264 0.063 Uiso 1 1 calc R U . . .
 C03J C 0.6497(5) 0.5360(5) 0.5651(2) 0.049(2) Uani 1 1 d . . . . .
 C03K C 0.7191(6) 0.4869(7) 0.3442(3) 0.083(3) Uani 1 1 d . . . . .
 H03B H 0.665919 0.469086 0.353172 0.125 Uiso 1 1 calc R U . . .
 H03C H 0.744751 0.442783 0.328544 0.125 Uiso 1 1 calc R U . . .
 H03D H 0.711820 0.533588 0.324188 0.125 Uiso 1 1 calc R U . . .
 C03M C 1.1049(5) 0.3572(5) 0.4352(3) 0.050(2) Uani 1 1 d . . . . .
 C03N C 0.9844(5) 0.3231(5) 0.5614(2) 0.053(2) Uani 1 1 d . . . . .
 H03E H 1.000289 0.325874 0.593644 0.079 Uiso 1 1 calc R U . . .
 H03F H 1.030210 0.340333 0.544537 0.079 Uiso 1 1 calc R U . . .
 H03H H 0.969481 0.267469 0.553157 0.079 Uiso 1 1 calc R U . . .
 C03O C 1.0617(5) 0.4975(5) 0.4153(3) 0.054(2) Uani 1 1 d . . . . .
 C03Q C 0.9753(4) 0.4147(4) 0.4595(2) 0.0456(19) Uani 1 1 d . . . . .
 C03R C 0.9871(5) 0.4869(5) 0.4391(2) 0.057(2) Uani 1 1 d . . . . .
 C03U C 0.8360(5) 0.2912(5) 0.6092(2) 0.058(2) Uani 1 1 d . . . . .
 H03U H 0.881371 0.258952 0.619301 0.069 Uiso 1 1 calc R U . . .
 C03W C 1.0050(5) 0.6269(5) 0.5757(3) 0.061(2) Uani 1 1 d . . . . .
 H03I H 0.976083 0.665686 0.593508 0.092 Uiso 1 1 calc R U . . .
 H03J H 1.056279 0.650877 0.567545 0.092 Uiso 1 1 calc R U . . .
 H03K H 1.016613 0.577853 0.593385 0.092 Uiso 1 1 calc R U . . .
 C03X C 0.8336(5) 0.3090(5) 0.4628(2) 0.055(2) Uani 1 1 d . . . . .
 C03Y C 1.0770(5) 0.5796(6) 0.3924(3) 0.081(3) Uani 1 1 d . . . . .
 H03L H 1.033810 0.589524 0.368611 0.121 Uiso 1 1 calc R U . . .
 H03M H 1.129839 0.578223 0.379403 0.121 Uiso 1 1 calc R U . . .
 H03N H 1.076969 0.622926 0.414762 0.121 Uiso 1 1 calc R U . . .
 C04A C 0.7853(6) 0.1688(6) 0.4673(3) 0.077(3) Uani 1 1 d . . . . .
 C04B C 0.7749(5) 0.5033(5) 0.6728(2) 0.053(2) Uani 1 1 d . . . . .
 H04J H 0.724405 0.531168 0.669850 0.063 Uiso 1 1 calc R U . . .
 C04C C 0.9070(5) 0.4641(5) 0.6634(2) 0.049(2) Uani 1 1 d . . . . .
 H04K H 0.959871 0.461376 0.652890 0.059 Uiso 1 1 calc R U . . .
 C04D C 0.7035(5) 0.3480(5) 0.6042(3) 0.057(2) Uani 1 1 d . . . . .
 H04L H 0.648382 0.358974 0.609450 0.069 Uiso 1 1 calc R U . . .
 C04E C 0.7732(5) 0.5103(6) 0.3858(3) 0.064(3) Uani 1 1 d . . . . .
 C04G C 0.5333(5) 0.5873(6) 0.6082(3) 0.070(3) Uani 1 1 d . . . . .
 C04N C 0.6589(5) 0.6661(5) 0.6048(3) 0.063(3) Uani 1 1 d . . . . .
 H04N H 0.689800 0.712660 0.613592 0.076 Uiso 1 1 calc R U . . .
 C04P C 0.4530(5) 0.5748(7) 0.6226(4) 0.084(3) Uani 1 1 d . . . . .
 H04P H 0.429285 0.616403 0.639144 0.101 Uiso 1 1 calc R U . . .
 C04R C 0.7464(7) 0.2385(7) 0.3457(3) 0.098(4) Uani 1 1 d . . . . .
 H04O H 0.687770 0.249025 0.341372 0.147 Uiso 1 1 calc R U . . .
 H04Q H 0.758508 0.185985 0.332614 0.147 Uiso 1 1 calc R U . . .
 H04R H 0.776141 0.280941 0.331001 0.147 Uiso 1 1 calc R U . . .
 C04T C 0.5201(5) 0.4494(6) 0.5721(3) 0.068(3) Uani 1 1 d . . . . .
 H04T H 0.540174 0.406023 0.555357 0.082 Uiso 1 1 calc R U . . .
 C04U C 0.6311(5) 0.4107(7) 0.4927(3) 0.074(3) Uani 1 1 d . . . . .
 C04W C 0.6298(7) 0.3255(8) 0.4925(4) 0.1176(9) Uani 1 1 d . U . . .
 H04W H 0.671252 0.295939 0.509200 0.141 Uiso 1 1 calc R U . . .
 C04Z C 0.5690(7) 0.4594(7) 0.4646(3) 0.0912(17) Uani 1 1 d . . . . .
 C05A C 0.4439(7) 0.5456(10) 0.4139(5) 0.149(2) Uani 1 1 d . . . . .
 H05D H 0.402843 0.574921 0.396879 0.179 Uiso 1 1 calc R U . . .
 C05B C 0.7621(5) 0.1697(5) 0.4212(3) 0.065(3) Uani 1 1 d . . . . .
 H05E H 0.738749 0.122524 0.407449 0.079 Uiso 1 1 calc R U . . .
 C05E C 0.7230(5) 0.7751(5) 0.4548(3) 0.073(3) Uani 1 1 d . . . . .
 H05F H 0.665068 0.762384 0.456068 0.110 Uiso 1 1 calc R U . . .
 H05G H 0.731064 0.803478 0.426654 0.110 Uiso 1 1 calc R U . . .
 H05H H 0.741021 0.809655 0.480269 0.110 Uiso 1 1 calc R U . . .
 C05G C 0.5077(6) 0.5881(9) 0.4386(3) 0.1080(17) Uani 1 1 d . . . . .
 H05I H 0.508323 0.645415 0.438597 0.130 Uiso 1 1 calc R U . . .
 C05H C 0.7729(8) 0.0904(6) 0.4977(4) 0.118(5) Uani 1 1 d . . . . .
 H05J H 0.821959 0.056759 0.498454 0.177 Uiso 1 1 calc R U . . .
 H05K H 0.726087 0.059386 0.484839 0.177 Uiso 1 1 calc R U . . .
 H05L H 0.763138 0.107279 0.528249 0.177 Uiso 1 1 calc R U . . .
 C05I C 0.5694(5) 0.5448(6) 0.4628(3) 0.0718(15) Uani 1 1 d . . . . .
 H05M H 0.612752 0.573467 0.478461 0.086 Uiso 1 1 calc R U . . .
 C05J C 0.5049(8) 0.3289(8) 0.4422(5) 0.1224(6) Uani 1 1 d . U . . .
 H05N H 0.460587 0.300168 0.427540 0.147 Uiso 1 1 calc R U . . .
 C028 C 0.7953(5) 0.4355(5) 0.7017(3) 0.062(2) Uani 1 1 d . . . . .
 H028 H 0.759946 0.410935 0.721401 0.074 Uiso 1 1 calc R U . . .
 C032 C 0.5695(4) 0.5213(6) 0.5806(3) 0.059(2) Uani 1 1 d . . . . .
 C039 C 0.8115(5) 0.3087(5) 0.4176(2) 0.053(2) Uani 1 1 d . . . . .
 H039 H 0.821649 0.355188 0.400253 0.063 Uiso 1 1 calc R U . . .
 C040 C 0.9086(4) 0.3810(4) 0.5497(2) 0.046(2) Uani 1 1 d . . . . .
 H040 H 0.924412 0.434596 0.563110 0.056 Uiso 1 1 calc R U . . .
 C043 C 0.8220(5) 0.2366(4) 0.4885(3) 0.056(2) Uani 1 1 d . . . . .
 H043 H 0.839129 0.234849 0.519595 0.067 Uiso 1 1 calc R U . . .
 C045 C 0.7722(5) 0.2377(6) 0.3952(3) 0.064(3) Uani 1 1 d . . . . .
 C047 C 1.1186(5) 0.4330(5) 0.4153(3) 0.058(2) Uani 1 1 d . . . . .
 H047 H 1.167851 0.441098 0.401287 0.069 Uiso 1 1 calc R U . . .
 C048 C 1.1677(5) 0.2898(5) 0.4318(3) 0.073(3) Uani 1 1 d . . . . .
 H04S H 1.175897 0.279588 0.400169 0.110 Uiso 1 1 calc R U . . .
 H04U H 1.147893 0.240407 0.445494 0.110 Uiso 1 1 calc R U . . .
 H04V H 1.219414 0.306057 0.447649 0.110 Uiso 1 1 calc R U . . .
 C049 C 1.0347(5) 0.3492(5) 0.4580(2) 0.053(2) Uani 1 1 d . . . . .
 H049 H 1.025049 0.299942 0.472924 0.063 Uiso 1 1 calc R U . . .
 C051 C 0.5820(5) 0.6573(6) 0.6196(3) 0.071(3) Uani 1 1 d . . . . .
 H051 H 0.560992 0.698273 0.637763 0.085 Uiso 1 1 calc R U . . .
 C053 C 0.4416(5) 0.4441(7) 0.5888(3) 0.079(3) Uani 1 1 d . . . . .
 H053 H 0.410168 0.396728 0.582876 0.095 Uiso 1 1 calc R U . . .
 C055 C 0.5067(8) 0.4145(9) 0.4379(5) 0.1255(8) Uani 1 1 d . U . . .
 C056 C 0.7729(5) 0.6964(5) 0.4569(3) 0.062(2) Uani 1 1 d . . . . .
 C057 C 0.5666(7) 0.2845(8) 0.4674(4) 0.1196(6) Uani 1 1 d . U . . .
 H057 H 0.565297 0.227168 0.467294 0.144 Uiso 1 1 calc R U . . .
 C058 C 0.4408(11) 0.4598(12) 0.4145(6) 0.1725(10) Uani 1 1 d . U . . .
 H058 H 0.395974 0.432238 0.399581 0.207 Uiso 1 1 calc R U . . .
 C059 C 0.4093(6) 0.5062(7) 0.6137(3) 0.086(3) Uani 1 1 d . . . . .
 H059 H 0.356790 0.500445 0.624360 0.103 Uiso 1 1 calc R U . . .
 Cl00 Cl 0.9289(2) 0.7855(4) 0.31168(14) 0.202(2) Uani 1 1 d . . . . .
 Cl01 Cl 0.8289(3) 0.9104(4) 0.3502(2) 0.210(3) Uani 1 1 d . . . . .
 C05K C 0.8362(7) 0.7901(12) 0.3374(5) 0.156(7) Uani 1 1 d . . . . .
 H05O H 0.838342 0.757893 0.365345 0.187 Uiso 1 1 calc R U . . .
 H05P H 0.789926 0.771529 0.316804 0.187 Uiso 1 1 calc R U . . .

loop_
  _atom_site_aniso_label
  _atom_site_aniso_U_11
  _atom_site_aniso_U_22
  _atom_site_aniso_U_33
  _atom_site_aniso_U_23
  _atom_site_aniso_U_13
  _atom_site_aniso_U_12
 Rh01 0.02615(18) 0.0255(2) 0.0347(2) -0.00159(18) 0.00371(16) -0.00004(18)
 Rh03 0.0275(2) 0.0290(2) 0.0413(2) -0.0007(2) 0.00166(18) 0.0007(2)
 Fe07 0.0396(5) 0.0251(5) 0.0490(5) 0.0031(4) 0.0063(4) 0.0029(4)
 P00B 0.0268(7) 0.0311(8) 0.0348(7) -0.0035(6) 0.0046(6) -0.0020(7)
 P00C 0.0305(7) 0.0261(8) 0.0351(7) 0.0000(6) 0.0037(6) -0.0010(6)
 O00G 0.032(2) 0.027(2) 0.052(2) 0.000(2) 0.0055(19) 0.0036(19)
 O00J 0.0274(19) 0.0189(19) 0.053(2) -0.0057(19) 0.0023(18) -0.0034(18)
 O00K 0.032(2) 0.0176(19) 0.043(2) -0.0039(17) 0.0048(17) -0.0021(17)
 O00L 0.033(2) 0.046(3) 0.042(2) -0.008(2) 0.0123(17) 0.002(2)
 O00M 0.041(2) 0.046(3) 0.043(2) -0.001(2) 0.004(2) 0.003(2)
 O00N 0.036(2) 0.030(2) 0.052(2) -0.006(2) 0.005(2) -0.009(2)
 C00T 0.023(3) 0.046(4) 0.035(3) 0.001(3) 0.003(2) 0.002(3)
 C00W 0.025(2) 0.026(3) 0.045(3) -0.024(2) 0.014(2) -0.001(2)
 C01A 0.029(3) 0.036(3) 0.045(3) -0.007(3) 0.004(3) -0.006(3)
 C01C 0.034(3) 0.018(3) 0.054(3) -0.003(3) 0.009(3) -0.007(3)
 C01F 0.052(4) 0.034(3) 0.050(4) -0.007(3) 0.002(3) 0.007(3)
 C01N 0.022(3) 0.033(3) 0.057(4) -0.003(3) 0.011(3) -0.002(3)
 C01O 0.049(3) 0.032(3) 0.037(3) -0.008(3) 0.010(3) 0.002(3)
 C01Q 0.045(3) 0.042(4) 0.036(3) -0.012(3) 0.013(3) -0.003(3)
 C01R 0.038(3) 0.051(4) 0.053(4) -0.010(3) 0.009(3) -0.008(3)
 C01S 0.033(3) 0.038(3) 0.039(3) -0.005(3) 0.002(3) 0.008(3)
 C01T 0.035(3) 0.041(4) 0.044(3) -0.007(3) 0.003(3) 0.003(3)
 C01U 0.042(3) 0.036(3) 0.051(4) -0.008(3) 0.012(3) 0.006(3)
 C01V 0.038(3) 0.052(4) 0.054(4) 0.008(3) 0.005(3) 0.014(3)
 C01X 0.036(3) 0.036(3) 0.036(3) 0.002(3) 0.009(3) 0.007(3)
 C02B 0.025(3) 0.030(3) 0.067(4) -0.002(3) -0.001(3) -0.007(3)
 C02C 0.031(3) 0.041(4) 0.041(3) -0.005(3) 0.003(3) -0.005(3)
 C02D 0.044(4) 0.030(3) 0.071(4) -0.007(3) 0.009(3) 0.002(3)
 C02E 0.067(4) 0.032(4) 0.064(4) -0.005(3) 0.026(3) -0.003(4)
 C02F 0.039(3) 0.046(4) 0.055(4) 0.008(3) 0.012(3) -0.003(3)
 C02G 0.050(4) 0.027(3) 0.062(4) -0.006(3) 0.006(3) -0.014(3)
 C02I 0.050(4) 0.073(6) 0.060(4) 0.007(4) 0.012(4) 0.006(4)
 C02J 0.063(4) 0.023(3) 0.074(5) 0.010(3) 0.006(4) 0.006(3)
 C02N 0.028(3) 0.037(3) 0.039(3) -0.012(3) 0.006(2) 0.001(3)
 C02P 0.032(3) 0.048(4) 0.068(4) 0.001(4) 0.014(3) 0.010(3)
 C02Q 0.031(3) 0.036(4) 0.053(4) -0.001(3) 0.001(3) -0.007(3)
 C02S 0.045(4) 0.041(4) 0.080(5) 0.018(4) 0.010(4) 0.001(4)
 C02T 0.041(3) 0.036(3) 0.048(4) -0.004(3) 0.005(3) 0.015(3)
 C02U 0.029(3) 0.021(3) 0.045(3) 0.007(2) 0.004(3) -0.005(2)
 C02V 0.023(3) 0.046(4) 0.073(4) -0.023(4) 0.006(3) -0.007(3)
 C02W 0.068(5) 0.022(3) 0.091(6) -0.008(4) 0.006(4) 0.002(4)
 C02X 0.037(3) 0.066(4) 0.054(4) -0.029(3) 0.009(3) -0.025(3)
 C02Y 0.045(3) 0.034(3) 0.037(3) 0.009(3) 0.004(3) 0.012(3)
 C02Z 0.035(3) 0.023(3) 0.041(3) 0.002(3) 0.005(3) -0.002(3)
 C03E 0.048(4) 0.064(5) 0.034(3) -0.004(3) -0.005(3) -0.002(4)
 C03P 0.055(4) 0.034(4) 0.085(5) 0.002(4) 0.000(4) 0.004(4)
 C03S 0.051(4) 0.045(4) 0.046(4) -0.019(3) -0.007(3) 0.002(4)
 C04F 0.125(8) 0.071(6) 0.043(4) -0.009(4) -0.010(5) 0.007(6)
 C04M 0.021(3) 0.047(4) 0.079(5) -0.009(4) 0.007(3) -0.007(3)
 C011 0.048(4) 0.033(3) 0.040(3) -0.009(3) 0.002(3) 0.003(3)
 C014 0.032(3) 0.021(3) 0.039(3) 0.004(2) 0.001(3) 0.001(3)
 C016 0.015(2) 0.024(3) 0.058(4) -0.008(3) 0.005(2) -0.006(2)
 C018 0.042(3) 0.022(3) 0.037(3) -0.003(2) 0.010(3) -0.002(3)
 C020 0.038(3) 0.043(4) 0.061(4) 0.012(3) 0.003(3) -0.004(3)
 C021 0.046(4) 0.040(4) 0.063(4) -0.016(3) 0.003(3) -0.019(3)
 C022 0.031(3) 0.058(4) 0.053(4) -0.014(3) 0.016(3) -0.009(3)
 C023 0.045(3) 0.011(2) 0.038(3) 0.008(2) 0.004(3) -0.002(2)
 C024 0.033(3) 0.034(3) 0.048(3) 0.004(3) 0.011(3) 0.005(3)
 C026 0.046(4) 0.037(4) 0.082(5) -0.001(4) 0.002(4) -0.010(3)
 C030 0.054(4) 0.030(3) 0.059(4) -0.003(3) -0.002(3) 0.004(3)
 C033 0.050(4) 0.050(4) 0.028(3) -0.006(3) 0.001(3) 0.002(3)
 C035 0.037(3) 0.039(4) 0.076(5) 0.007(3) 0.001(3) -0.016(3)
 C041 0.052(4) 0.144(9) 0.054(4) 0.003(5) 0.024(3) -0.010(5)
 C050 0.074(5) 0.047(4) 0.073(5) -0.020(4) -0.009(4) -0.006(4)
 C054 0.040(3) 0.042(4) 0.069(4) 0.003(4) 0.012(3) 0.005(3)
 Rh2 0.0331(2) 0.0300(2) 0.0353(2) 0.0009(2) 0.00258(18) -0.0044(2)
 Rh1 0.0337(2) 0.0427(3) 0.0482(3) 0.0049(3) -0.0036(2) -0.0049(2)
 Fe1 0.0355(5) 0.0242(5) 0.0511(6) -0.0029(4) 0.0018(4) -0.0020(4)
 P1 0.0306(7) 0.0265(8) 0.0368(7) -0.0002(6) 0.0067(6) -0.0007(6)
 P2 0.0351(7) 0.0315(8) 0.0371(7) -0.0001(7) 0.0045(6) -0.0037(8)
 O5 0.045(2) 0.038(2) 0.043(2) -0.008(2) -0.001(2) -0.007(2)
 O2 0.058(3) 0.061(3) 0.033(2) 0.001(2) 0.008(2) -0.008(3)
 O3 0.039(2) 0.021(2) 0.048(2) 0.0037(18) -0.0028(19) 0.0039(19)
 O4 0.037(2) 0.038(3) 0.069(3) 0.003(2) 0.004(2) -0.001(2)
 O6 0.047(3) 0.050(3) 0.060(3) -0.015(2) 0.002(2) -0.009(2)
 O1 0.060(3) 0.084(4) 0.051(3) 0.000(3) 0.001(2) -0.013(3)
 C11 0.026(3) 0.031(3) 0.042(3) 0.005(3) -0.009(3) -0.007(3)
 C45 0.033(3) 0.037(4) 0.058(4) -0.023(3) 0.005(3) -0.006(3)
 C31 0.039(3) 0.029(3) 0.061(4) -0.005(3) 0.015(3) -0.009(3)
 C49 0.051(4) 0.027(3) 0.042(3) 0.001(3) 0.002(3) 0.006(3)
 C13 0.025(3) 0.041(4) 0.056(4) -0.006(3) -0.003(3) 0.001(3)
 C50 0.037(3) 0.034(3) 0.045(3) -0.004(3) 0.002(3) -0.002(3)
 C6 0.034(3) 0.041(4) 0.042(3) 0.002(3) 0.005(3) -0.006(3)
 C9 0.045(3) 0.019(3) 0.044(3) 0.002(3) 0.007(3) -0.003(3)
 C2 0.042(3) 0.037(3) 0.046(4) 0.001(3) 0.003(3) -0.014(3)
 C46 0.031(3) 0.037(4) 0.068(4) 0.004(3) 0.003(3) 0.002(3)
 C01P 0.037(3) 0.037(4) 0.066(4) 0.014(3) 0.008(3) -0.003(3)
 C1 0.032(3) 0.027(3) 0.037(3) 0.002(3) 0.005(3) -0.001(3)
 C43 0.071(4) 0.077(5) 0.028(3) 0.005(3) -0.001(3) -0.037(4)
 C12 0.047(4) 0.032(3) 0.052(4) 0.014(3) -0.007(3) -0.008(3)
 C3 0.044(3) 0.028(3) 0.037(3) 0.006(3) 0.012(3) -0.004(3)
 C7 0.038(3) 0.027(3) 0.040(3) -0.011(3) 0.009(3) -0.005(3)
 C16 0.051(4) 0.018(3) 0.091(5) -0.001(3) 0.000(4) 0.010(3)
 C36 0.043(3) 0.043(4) 0.068(4) -0.016(3) 0.021(3) 0.003(3)
 C4 0.064(4) 0.026(3) 0.064(4) -0.011(3) 0.002(4) -0.004(3)
 C10 0.045(3) 0.033(3) 0.051(4) -0.020(3) 0.013(3) -0.006(3)
 C19 0.088(6) 0.035(4) 0.106(7) -0.022(4) 0.001(6) -0.002(4)
 C26 0.041(3) 0.051(4) 0.049(4) -0.005(3) 0.013(3) -0.012(3)
 C27 0.046(4) 0.039(4) 0.088(5) -0.009(4) 0.020(3) -0.009(3)
 C47 0.035(3) 0.030(3) 0.081(4) 0.003(3) 0.018(3) -0.009(3)
 C52 0.038(4) 0.077(6) 0.127(8) 0.018(6) -0.005(4) -0.030(4)
 C22 0.036(4) 0.085(6) 0.060(4) 0.009(4) -0.003(3) 0.001(4)
 C24 0.075(5) 0.096(7) 0.047(4) 0.016(5) 0.004(4) -0.020(5)
 C34 0.098(5) 0.026(4) 0.151(7) -0.014(4) 0.082(4) -0.001(4)
 C04I 0.043(4) 0.051(5) 0.126(7) 0.009(5) 0.005(5) 0.014(4)
 C39 0.062(5) 0.127(6) 0.134(6) -0.105(4) 0.046(4) -0.028(5)
 C40 0.086(6) 0.081(6) 0.168(8) -0.082(5) 0.045(6) -0.018(5)
 C33 0.075(4) 0.020(3) 0.106(5) 0.018(3) 0.051(4) 0.010(3)
 C18 0.038(4) 0.033(4) 0.105(6) -0.003(4) 0.004(4) -0.002(3)
 C38 0.060(5) 0.150(8) 0.105(6) -0.086(5) 0.031(4) -0.030(6)
 C37 0.041(4) 0.097(7) 0.093(6) -0.039(5) 0.010(4) -0.008(5)
 C17 0.045(4) 0.041(4) 0.088(5) 0.011(4) 0.010(4) 0.001(4)
 C44 0.108(7) 0.092(7) 0.042(4) 0.016(4) 0.012(4) -0.008(6)
 C25 0.061(4) 0.081(5) 0.041(4) -0.016(4) 0.020(3) -0.034(4)
 C29 0.073(5) 0.082(6) 0.102(6) -0.026(5) 0.042(4) -0.026(5)
 C23 0.065(5) 0.094(6) 0.059(4) 0.034(4) -0.009(4) -0.022(5)
 C14 0.029(3) 0.031(3) 0.045(3) 0.001(3) -0.003(3) -0.001(3)
 C15 0.048(3) 0.014(3) 0.049(3) -0.008(3) 0.012(3) -0.002(3)
 C21 0.052(4) 0.046(4) 0.042(3) -0.006(3) 0.007(3) -0.011(4)
 C5 0.036(3) 0.027(3) 0.053(4) 0.006(3) 0.005(3) -0.002(3)
 C48 0.059(4) 0.026(3) 0.064(4) -0.006(3) 0.025(3) -0.010(3)
 C32 0.052(3) 0.017(3) 0.090(5) 0.004(3) 0.038(3) 0.005(3)
 C8 0.041(4) 0.036(4) 0.060(4) -0.003(3) -0.007(3) -0.005(3)
 C20 0.035(3) 0.029(4) 0.103(6) 0.000(4) -0.003(4) 0.005(3)
 C41 0.050(3) 0.047(4) 0.034(3) -0.014(3) 0.017(3) -0.011(3)
 C42 0.058(4) 0.037(4) 0.085(5) -0.015(4) 0.015(4) -0.017(4)
 C51 0.067(4) 0.064(5) 0.059(4) -0.001(4) 0.027(3) -0.012(4)
 C35 0.081(5) 0.062(5) 0.093(5) -0.045(4) 0.051(4) -0.026(4)
 C28 0.059(4) 0.048(5) 0.092(6) -0.008(4) 0.017(4) -0.006(4)
 C30 0.077(5) 0.064(5) 0.061(5) -0.019(4) 0.014(4) -0.014(5)
 Rh05 0.0550(3) 0.0377(3) 0.0433(3) -0.0005(2) 0.0031(2) 0.0027(3)
 Rh06 0.0672(3) 0.0378(3) 0.0457(3) 0.0039(2) 0.0092(2) 0.0043(3)
 Fe09 0.0574(6) 0.0372(6) 0.0435(5) -0.0018(5) 0.0077(5) 0.0001(5)
 P00E 0.0539(10) 0.0327(9) 0.0443(9) -0.0054(8) 0.0036(8) 0.0017(8)
 P00F 0.0505(10) 0.0438(10) 0.0473(10) -0.0006(8) 0.0029(8) -0.0029(9)
 O00O 0.067(3) 0.026(2) 0.049(2) -0.001(2) 0.006(2) -0.001(2)
 O00P 0.085(3) 0.030(2) 0.050(3) 0.003(2) 0.012(3) -0.003(3)
 O00S 0.060(3) 0.070(4) 0.043(3) -0.007(3) -0.006(2) 0.002(3)
 O00U 0.058(3) 0.040(3) 0.075(3) 0.012(3) 0.014(3) 0.013(2)
 O013 0.077(3) 0.071(4) 0.046(3) -0.006(3) 0.001(3) 0.005(3)
 O015 0.086(4) 0.045(3) 0.083(4) 0.020(3) 0.019(3) 0.024(3)
 C01E 0.073(5) 0.026(3) 0.052(4) -0.003(3) 0.008(4) -0.003(4)
 C02O 0.068(4) 0.032(3) 0.046(4) 0.006(3) 0.019(3) 0.003(3)
 C02R 0.069(5) 0.036(4) 0.060(4) -0.004(4) 0.003(4) -0.022(4)
 C03A 0.085(5) 0.037(4) 0.067(5) 0.004(4) 0.019(4) -0.014(4)
 C03C 0.054(4) 0.058(5) 0.047(4) -0.006(4) 0.019(3) -0.001(4)
 C03F 0.067(4) 0.019(3) 0.047(4) -0.001(3) 0.001(3) -0.006(3)
 C03G 0.060(4) 0.052(4) 0.045(4) -0.001(4) 0.007(3) 0.011(4)
 C03J 0.059(4) 0.043(4) 0.046(4) 0.011(3) -0.001(3) -0.005(4)
 C03K 0.093(6) 0.102(7) 0.051(5) 0.010(5) -0.016(5) 0.013(6)
 C03M 0.056(4) 0.040(4) 0.053(4) -0.008(3) 0.006(3) -0.003(4)
 C03N 0.075(5) 0.044(4) 0.039(3) 0.005(3) 0.008(3) 0.013(4)
 C03O 0.058(4) 0.048(4) 0.058(4) 0.003(4) 0.015(3) -0.002(4)
 C03Q 0.055(4) 0.035(3) 0.047(4) 0.004(3) 0.002(3) -0.013(3)
 C03R 0.066(4) 0.061(5) 0.044(4) -0.011(4) 0.012(3) -0.013(4)
 C03U 0.076(5) 0.045(4) 0.053(4) 0.004(4) 0.013(4) -0.009(4)
 C03W 0.065(5) 0.053(5) 0.067(5) 0.007(4) 0.014(4) -0.011(4)
 C03X 0.073(5) 0.046(4) 0.048(4) -0.017(3) 0.017(3) -0.002(4)
 C03Y 0.093(5) 0.062(5) 0.095(5) 0.006(5) 0.053(4) -0.002(5)
 C04A 0.101(7) 0.047(5) 0.082(6) -0.011(5) 0.006(5) -0.001(5)
 C04B 0.059(4) 0.050(4) 0.050(4) 0.001(3) 0.015(3) -0.004(4)
 C04C 0.049(4) 0.046(4) 0.054(4) 0.004(3) 0.005(3) -0.003(4)
 C04D 0.077(5) 0.043(4) 0.053(4) 0.000(4) 0.005(4) -0.013(4)
 C04E 0.073(5) 0.075(6) 0.045(4) 0.014(4) 0.005(4) 0.010(5)
 C04G 0.056(4) 0.073(6) 0.081(5) 0.011(5) 0.011(4) 0.010(5)
 C04N 0.071(5) 0.035(4) 0.084(5) 0.003(4) 0.011(4) -0.003(4)
 C04P 0.045(4) 0.078(7) 0.132(8) 0.004(6) 0.016(5) 0.003(5)
 C04R 0.132(8) 0.102(8) 0.058(5) -0.010(5) -0.004(6) -0.032(7)
 C04T 0.061(5) 0.069(6) 0.072(5) 0.004(5) -0.012(4) -0.012(5)
 C04U 0.050(4) 0.106(7) 0.064(5) -0.022(5) -0.007(4) -0.009(5)
 C04W 0.0966(15) 0.1024(15) 0.1495(16) -0.0398(15) -0.0184(15) -0.0258(15)
 C04Z 0.106(3) 0.0956(15) 0.073(4) -0.005(2) 0.011(2) -0.0355(19)
 C05A 0.101(3) 0.1884(18) 0.146(6) 0.030(3) -0.070(2) 0.006(2)
 C05B 0.079(5) 0.059(5) 0.058(4) -0.019(4) 0.003(4) -0.024(4)
 C05E 0.092(6) 0.045(4) 0.084(5) 0.014(4) 0.017(5) 0.029(4)
 C05G 0.082(2) 0.168(3) 0.070(4) 0.026(2) -0.0217(18) 0.0113(16)
 C05H 0.191(11) 0.033(5) 0.122(8) 0.013(5) -0.033(8) -0.036(6)
 C05I 0.059(2) 0.0973(15) 0.056(4) 0.012(2) -0.015(2) -0.0208(17)
 C05J 0.1034(11) 0.1070(11) 0.1528(11) -0.0395(11) -0.0162(11) -0.0281(11)
 C028 0.074(5) 0.062(5) 0.050(4) 0.008(4) 0.009(4) -0.006(5)
 C032 0.043(4) 0.083(6) 0.051(4) 0.013(4) 0.007(3) 0.005(4)
 C039 0.067(4) 0.039(4) 0.053(4) -0.002(3) 0.010(4) -0.006(4)
 C040 0.071(5) 0.020(3) 0.049(4) -0.009(3) 0.006(3) 0.009(3)
 C043 0.070(5) 0.035(4) 0.061(4) 0.001(3) -0.012(4) -0.018(4)
 C045 0.069(5) 0.064(5) 0.060(4) -0.008(4) 0.010(4) -0.009(5)
 C047 0.062(5) 0.042(4) 0.069(5) 0.002(4) 0.005(4) 0.003(4)
 C048 0.077(5) 0.049(5) 0.096(6) -0.005(5) 0.019(5) 0.006(5)
 C049 0.060(4) 0.048(4) 0.049(4) 0.000(3) 0.005(4) -0.006(4)
 C051 0.061(4) 0.066(5) 0.091(5) 0.010(5) 0.040(4) 0.023(4)
 C053 0.051(4) 0.100(7) 0.087(6) -0.003(6) 0.011(4) -0.018(5)
 C055 0.1094(13) 0.1097(14) 0.1540(15) -0.0395(13) -0.0112(12) -0.0306(12)
 C056 0.068(5) 0.057(5) 0.060(4) -0.006(4) 0.000(4) 0.027(4)
 C057 0.0992(11) 0.1042(11) 0.1511(11) -0.0396(11) -0.0183(11) -0.0264(11)
 C058 0.1647(16) 0.1800(13) 0.1712(18) 0.0035(14) 0.0028(13) 0.0055(13)
 C059 0.065(5) 0.105(8) 0.091(6) 0.019(6) 0.023(5) 0.020(6)
 Cl00 0.116(2) 0.358(7) 0.135(3) -0.078(4) 0.022(2) -0.056(4)
 Cl01 0.198(4) 0.174(4) 0.251(5) -0.002(4) -0.028(4) 0.047(4)
 C05K 0.078(7) 0.28(2) 0.110(9) -0.028(12) -0.011(7) -0.012(11)

_geom_special_details
;
 All esds (except the esd in the dihedral angle between two l.s. planes)
 are estimated using the full covariance matrix.  The cell esds are taken
 into account individually in the estimation of esds in distances, angles
 and torsion angles; correlations between esds in cell parameters are only
 used when they are defined by crystal symmetry.  An approximate (isotropic)
 treatment of cell esds is used for estimating esds involving l.s. planes.
;
loop_
  _geom_bond_atom_site_label_1
  _geom_bond_atom_site_label_2
  _geom_bond_distance
  _geom_bond_site_symmetry_2
  _geom_bond_publ_flag
 Rh01 Rh03 2.4591(6) . ?
 Rh01 P00B 2.2505(16) . ?
 Rh01 P00C 2.3758(15) . ?
 Rh01 O00J 2.052(4) . ?
 Rh01 O00K 2.092(4) . ?
 Rh01 O00L 2.123(4) . ?
 Rh03 O00G 2.059(4) . ?
 Rh03 O00M 2.174(4) . ?
 Rh03 O00N 2.042(4) . ?
 Rh03 C00W 1.951(6) . ?
 Fe07 C01T 2.035(7) . ?
 Fe07 C01V 2.001(7) . ?
 Fe07 C02E 2.060(7) . ?
 Fe07 C02J 2.039(7) . ?
 Fe07 C02W 2.075(8) . ?
 Fe07 C02Y 2.048(6) . ?
 Fe07 C03P 2.046(8) . ?
 Fe07 C014 2.035(6) . ?
 Fe07 C023 2.021(6) . ?
 Fe07 C030 2.042(7) . ?
 P00B C02C 1.804(6) . ?
 P00B C02N 1.843(7) . ?
 P00B C018 1.830(6) . ?
 P00C C00T 1.858(7) . ?
 P00C C02Z 1.838(6) . ?
 P00C C014 1.829(6) . ?
 O00G C01X 1.265(7) . ?
 O00J C01X 1.266(7) . ?
 O00K C01S 1.288(7) . ?
 O00L C01Q 1.294(7) . ?
 O00M C01Q 1.232(8) . ?
 O00N C01S 1.262(7) . ?
 C00T C01A 1.355(9) . ?
 C00T C016 1.451(9) . ?
 C00W C01C 1.419(8) . ?
 C00W C02C 1.401(8) . ?
 C01A H01A 0.9300 . ?
 C01A C02X 1.457(10) . ?
 C01C C02P 1.530(9) . ?
 C01C C02V 1.350(9) . ?
 C01F C03S 1.389(10) . ?
 C01F C011 1.385(9) . ?
 C01F C050 1.513(10) . ?
 C01N H01N 0.9300 . ?
 C01N C016 1.393(9) . ?
 C01N C020 1.356(10) . ?
 C01O H01O 0.9300 . ?
 C01O C03E 1.405(9) . ?
 C01O C018 1.369(8) . ?
 C01Q C02I 1.495(10) . ?
 C01R H01R 0.9300 . ?
 C01R C02C 1.412(9) . ?
 C01R C022 1.385(9) . ?
 C01S C02G 1.476(9) . ?
 C01T H01T 0.9300 . ?
 C01T C01V 1.388(10) . ?
 C01T C014 1.389(8) . ?
 C01U H01U 0.9300 . ?
 C01U C02T 1.408(9) . ?
 C01U C033 1.354(9) . ?
 C01V H01V 0.9300 . ?
 C01V C02Y 1.383(9) . ?
 C01X C02D 1.501(9) . ?
 C02B C016 1.399(9) . ?
 C02B C021 1.403(10) . ?
 C02B C026 1.415(10) . ?
 C02D H02A 0.9600 . ?
 C02D H02B 0.9600 . ?
 C02D H02C 0.9600 . ?
 C02E H02E 0.9300 . ?
 C02E C03P 1.413(11) . ?
 C02E C030 1.389(10) . ?
 C02F H02D 0.9600 . ?
 C02F H02F 0.9600 . ?
 C02F H02G 0.9600 . ?
 C02F C02N 1.518(9) . ?
 C02G H02H 0.9600 . ?
 C02G H02I 0.9600 . ?
 C02G H02J 0.9600 . ?
 C02I H02K 0.9600 . ?
 C02I H02L 0.9600 . ?
 C02I H02M 0.9600 . ?
 C02J H02N 0.9300 . ?
 C02J C02W 1.431(11) . ?
 C02J C03P 1.406(11) . ?
 C02N H02O 0.9800 . ?
 C02N C023 1.531(8) . ?
 C02P H02P 0.9600 . ?
 C02P H02Q 0.9600 . ?
 C02P H02R 0.9600 . ?
 C02Q H02S 0.9300 . ?
 C02Q C02U 1.417(9) . ?
 C02Q C035 1.362(9) . ?
 C02S H02T 0.9300 . ?
 C02S C020 1.412(11) . ?
 C02S C026 1.325(11) . ?
 C02T C02U 1.435(9) . ?
 C02T C054 1.390(9) . ?
 C02U C02Z 1.431(8) . ?
 C02V H02V 0.9300 . ?
 C02V C022 1.392(9) . ?
 C02W H02W 0.9300 . ?
 C02W C030 1.391(11) . ?
 C02X H02X 0.9300 . ?
 C02X C021 1.343(10) . ?
 C02Y H02Y 0.9300 . ?
 C02Y C023 1.448(8) . ?
 C02Z C024 1.389(9) . ?
 C03E C03S 1.376(11) . ?
 C03E C04F 1.507(11) . ?
 C03P H03P 0.9300 . ?
 C03S H03S 0.9300 . ?
 C04F H04A 0.9600 . ?
 C04F H04B 0.9600 . ?
 C04F H04C 0.9600 . ?
 C04M H04M 0.9300 . ?
 C04M C035 1.381(10) . ?
 C04M C054 1.361(10) . ?
 C011 H011 0.9300 . ?
 C011 C018 1.397(9) . ?
 C014 C023 1.442(8) . ?
 C020 H020 0.9300 . ?
 C021 H021 0.9300 . ?
 C022 C041 1.532(10) . ?
 C024 H024 0.9300 . ?
 C024 C033 1.363(9) . ?
 C026 H026 0.9300 . ?
 C030 H030 0.9300 . ?
 C033 H033 0.9300 . ?
 C035 H035 0.9300 . ?
 C041 H04D 0.9600 . ?
 C041 H04E 0.9600 . ?
 C041 H04F 0.9600 . ?
 C050 H05A 0.9600 . ?
 C050 H05B 0.9600 . ?
 C050 H05C 0.9600 . ?
 C054 H054 0.9300 . ?
 Rh2 Rh1 2.4654(6) . ?
 Rh2 P1 2.2340(16) . ?
 Rh2 P2 2.3863(16) . ?
 Rh2 O5 2.031(5) . ?
 Rh2 O2 2.130(4) . ?
 Rh2 O3 2.076(4) . ?
 Rh1 O4 2.042(5) . ?
 Rh1 O6 2.046(5) . ?
 Rh1 O1 2.163(5) . ?
 Rh1 C45 1.947(7) . ?
 Fe1 C11 2.043(6) . ?
 Fe1 C13 2.053(7) . ?
 Fe1 C12 2.025(7) . ?
 Fe1 C16 2.047(7) . ?
 Fe1 C19 2.047(8) . ?
 Fe1 C18 2.063(7) . ?
 Fe1 C17 2.061(8) . ?
 Fe1 C14 2.017(6) . ?
 Fe1 C15 2.027(6) . ?
 Fe1 C20 2.041(7) . ?
 P1 C50 1.804(6) . ?
 P1 C9 1.862(6) . ?
 P1 C1 1.817(6) . ?
 P2 C31 1.842(7) . ?
 P2 C15 1.800(6) . ?
 P2 C21 1.845(7) . ?
 O5 C41 1.285(8) . ?
 O2 C43 1.234(8) . ?
 O3 C01P 1.278(8) . ?
 O4 C01P 1.254(8) . ?
 O6 C41 1.250(8) . ?
 O1 C43 1.241(9) . ?
 C11 C9 1.531(8) . ?
 C11 C12 1.424(9) . ?
 C11 C15 1.457(9) . ?
 C45 C50 1.429(9) . ?
 C45 C46 1.413(9) . ?
 C31 C36 1.383(10) . ?
 C31 C32 1.387(10) . ?
 C49 H49 0.9300 . ?
 C49 C50 1.395(9) . ?
 C49 C48 1.365(9) . ?
 C13 H13 0.9300 . ?
 C13 C12 1.399(9) . ?
 C13 C14 1.403(9) . ?
 C6 C7 1.400(9) . ?
 C6 C5 1.384(9) . ?
 C6 C8 1.506(9) . ?
 C9 H9 0.9800 . ?
 C9 C10 1.515(9) . ?
 C2 H2 0.9300 . ?
 C2 C1 1.413(9) . ?
 C2 C3 1.359(9) . ?
 C46 C47 1.362(10) . ?
 C46 C52 1.521(11) . ?
 C01P C04I 1.495(11) . ?
 C1 C7 1.396(8) . ?
 C43 C44 1.549(10) . ?
 C12 H12 0.9300 . ?
 C3 C4 1.501(9) . ?
 C3 C5 1.383(9) . ?
 C7 H7 0.9300 . ?
 C16 H16 0.9300 . ?
 C16 C17 1.412(10) . ?
 C16 C20 1.410(12) . ?
 C36 C37 1.413(11) . ?
 C36 C35 1.415(11) . ?
 C4 H4A 0.9600 . ?
 C4 H4B 0.9600 . ?
 C4 H4C 0.9600 . ?
 C10 H10A 0.9600 . ?
 C10 H10B 0.9600 . ?
 C10 H10C 0.9600 . ?
 C19 H19 0.9300 . ?
 C19 C18 1.402(12) . ?
 C19 C20 1.412(12) . ?
 C26 C27 1.407(10) . ?
 C26 C25 1.439(10) . ?
 C26 C21 1.400(10) . ?
 C27 H27 0.9300 . ?
 C27 C28 1.396(10) . ?
 C47 H47 0.9300 . ?
 C47 C48 1.385(10) . ?
 C52 H52A 0.9600 . ?
 C52 H52B 0.9600 . ?
 C52 H52C 0.9600 . ?
 C22 H22 0.9300 . ?
 C22 C23 1.375(12) . ?
 C22 C21 1.406(11) . ?
 C24 H24 0.9300 . ?
 C24 C25 1.365(12) . ?
 C24 C23 1.343(12) . ?
 C34 H34 0.9300 . ?
 C34 C33 1.357(12) . ?
 C34 C35 1.390(12) . ?
 C04I H04G 0.9600 . ?
 C04I H04H 0.9600 . ?
 C04I H04I 0.9600 . ?
 C39 H39 0.9300 . ?
 C39 C40 1.321(14) . ?
 C39 C38 1.464(15) . ?
 C40 H40 0.9300 . ?
 C40 C35 1.412(13) . ?
 C33 H33 0.9300 . ?
 C33 C32 1.415(9) . ?
 C18 H18 0.9300 . ?
 C18 C17 1.391(12) . ?
 C38 H38 0.9300 . ?
 C38 C37 1.381(13) . ?
 C37 H37 0.9300 . ?
 C17 H17 0.9300 . ?
 C44 H44A 0.9600 . ?
 C44 H44B 0.9600 . ?
 C44 H44C 0.9600 . ?
 C25 C30 1.460(11) . ?
 C29 H29 0.9300 . ?
 C29 C28 1.418(13) . ?
 C29 C30 1.350(13) . ?
 C23 H23 0.9300 . ?
 C14 H14 0.9300 . ?
 C14 C15 1.446(9) . ?
 C5 H5 0.9300 . ?
 C48 C51 1.518(10) . ?
 C32 H32 0.9300 . ?
 C8 H8A 0.9600 . ?
 C8 H8B 0.9600 . ?
 C8 H8C 0.9600 . ?
 C20 H20 0.9300 . ?
 C41 C42 1.504(10) . ?
 C42 H42A 0.9600 . ?
 C42 H42B 0.9600 . ?
 C42 H42C 0.9600 . ?
 C51 H51A 0.9600 . ?
 C51 H51B 0.9600 . ?
 C51 H51C 0.9600 . ?
 C28 H28 0.9300 . ?
 C30 H30 0.9300 . ?
 Rh05 Rh06 2.4629(8) . ?
 Rh05 P00E 2.2689(19) . ?
 Rh05 P00F 2.383(2) . ?
 Rh05 O00O 2.043(5) . ?
 Rh05 O00S 2.028(5) . ?
 Rh05 O00U 2.141(5) . ?
 Rh06 O00P 2.008(5) . ?
 Rh06 O013 2.023(5) . ?
 Rh06 O015 2.207(5) . ?
 Rh06 C03R 1.984(8) . ?
 Fe09 C02R 2.058(7) . ?
 Fe09 C03A 2.039(8) . ?
 Fe09 C03C 2.008(7) . ?
 Fe09 C03F 2.074(7) . ?
 Fe09 C03G 2.027(7) . ?
 Fe09 C03U 2.040(8) . ?
 Fe09 C04B 2.041(8) . ?
 Fe09 C04C 2.026(7) . ?
 Fe09 C04D 2.034(8) . ?
 Fe09 C028 2.014(8) . ?
 P00E C03Q 1.799(7) . ?
 P00E C03X 1.816(8) . ?
 P00E C040 1.832(7) . ?
 P00F C03C 1.828(8) . ?
 P00F C03J 1.848(8) . ?
 P00F C04U 1.840(9) . ?
 O00O C01E 1.284(9) . ?
 O00P C01E 1.274(9) . ?
 O00S C04E 1.290(9) . ?
 O00U C056 1.245(10) . ?
 O013 C04E 1.264(10) . ?
 O015 C056 1.278(10) . ?
 C01E C03W 1.483(10) . ?
 C02O H02U 0.9300 . ?
 C02O C03J 1.397(10) . ?
 C02O C04N 1.390(11) . ?
 C02R H02Z 0.9300 . ?
 C02R C04B 1.420(11) . ?
 C02R C04C 1.385(10) . ?
 C03A H03A 0.9300 . ?
 C03A C03U 1.446(11) . ?
 C03A C04D 1.393(11) . ?
 C03C C03F 1.472(10) . ?
 C03C C04D 1.402(11) . ?
 C03F C03U 1.441(10) . ?
 C03F C040 1.503(10) . ?
 C03G H03G 0.9300 . ?
 C03G C04C 1.401(10) . ?
 C03G C028 1.391(11) . ?
 C03J C032 1.423(10) . ?
 C03K H03B 0.9600 . ?
 C03K H03C 0.9600 . ?
 C03K H03D 0.9600 . ?
 C03K C04E 1.492(11) . ?
 C03M C047 1.386(11) . ?
 C03M C048 1.498(11) . ?
 C03M C049 1.363(10) . ?
 C03N H03E 0.9600 . ?
 C03N H03F 0.9600 . ?
 C03N H03H 0.9600 . ?
 C03N C040 1.559(10) . ?
 C03O C03R 1.445(11) . ?
 C03O C03Y 1.519(12) . ?
 C03O C047 1.392(11) . ?
 C03Q C03R 1.336(11) . ?
 C03Q C049 1.433(10) . ?
 C03U H03U 0.9300 . ?
 C03W H03I 0.9600 . ?
 C03W H03J 0.9600 . ?
 C03W H03K 0.9600 . ?
 C03X C039 1.345(10) . ?
 C03X C043 1.414(11) . ?
 C03Y H03L 0.9600 . ?
 C03Y H03M 0.9600 . ?
 C03Y H03N 0.9600 . ?
 C04A C05B 1.372(12) . ?
 C04A C05H 1.573(13) . ?
 C04A C043 1.374(11) . ?
 C04B H04J 0.9300 . ?
 C04B C028 1.412(11) . ?
 C04C H04K 0.9300 . ?
 C04D H04L 0.9300 . ?
 C04G C04P 1.406(12) . ?
 C04G C032 1.488(13) . ?
 C04G C051 1.406(13) . ?
 C04N H04N 0.9300 . ?
 C04N C051 1.353(11) . ?
 C04P H04P 0.9300 . ?
 C04P C059 1.333(14) . ?
 C04R H04O 0.9600 . ?
 C04R H04Q 0.9600 . ?
 C04R H04R 0.9600 . ?
 C04R C045 1.475(12) . ?
 C04T H04T 0.9300 . ?
 C04T C032 1.423(12) . ?
 C04T C053 1.394(12) . ?
 C04U C04W 1.382(16) . ?
 C04U C04Z 1.475(14) . ?
 C04W H04W 0.9300 . ?
 C04W C057 1.381(15) . ?
 C04Z C05I 1.387(15) . ?
 C04Z C055 1.425(16) . ?
 C05A H05D 0.9300 . ?
 C05A C05G 1.392(17) . ?
 C05A C058 1.39(2) . ?
 C05B H05E 0.9300 . ?
 C05B C045 1.357(12) . ?
 C05E H05F 0.9600 . ?
 C05E H05G 0.9600 . ?
 C05E H05H 0.9600 . ?
 C05E C056 1.509(11) . ?
 C05G H05I 0.9300 . ?
 C05G C05I 1.372(14) . ?
 C05H H05J 0.9600 . ?
 C05H H05K 0.9600 . ?
 C05H H05L 0.9600 . ?
 C05I H05M 0.9300 . ?
 C05J H05N 0.9300 . ?
 C05J C055 1.395(18) . ?
 C05J C057 1.394(17) . ?
 C028 H028 0.9300 . ?
 C039 H039 0.9300 . ?
 C039 C045 1.447(11) . ?
 C040 H040 0.9800 . ?
 C043 H043 0.9300 . ?
 C047 H047 0.9300 . ?
 C048 H04S 0.9600 . ?
 C048 H04U 0.9600 . ?
 C048 H04V 0.9600 . ?
 C049 H049 0.9300 . ?
 C051 H051 0.9300 . ?
 C053 H053 0.9300 . ?
 C053 C059 1.368(14) . ?
 C055 C058 1.42(2) . ?
 C057 H057 0.9300 . ?
 C058 H058 0.9300 . ?
 C059 H059 0.9300 . ?
 Cl00 C05K 1.725(12) . ?
 Cl01 C05K 1.992(19) . ?
 C05K H05O 0.9700 . ?
 C05K H05P 0.9700 . ?

loop_
  _geom_angle_atom_site_label_1
  _geom_angle_atom_site_label_2
  _geom_angle_atom_site_label_3
  _geom_angle
  _geom_angle_site_symmetry_1
  _geom_angle_site_symmetry_3
  _geom_angle_publ_flag
 P00B Rh01 Rh03 91.67(4) . . ?
 P00B Rh01 P00C 90.02(5) . . ?
 P00C Rh01 Rh03 178.25(4) . . ?
 O00J Rh01 Rh03 85.73(11) . . ?
 O00J Rh01 P00B 91.86(12) . . ?
 O00J Rh01 P00C 94.67(11) . . ?
 O00J Rh01 O00K 171.37(15) . . ?
 O00J Rh01 O00L 90.54(17) . . ?
 O00K Rh01 Rh03 86.28(11) . . ?
 O00K Rh01 P00B 91.64(12) . . ?
 O00K Rh01 P00C 93.22(11) . . ?
 O00K Rh01 O00L 85.61(17) . . ?
 O00L Rh01 Rh03 85.81(11) . . ?
 O00L Rh01 P00B 176.38(12) . . ?
 O00L Rh01 P00C 92.49(11) . . ?
 O00G Rh03 Rh01 88.58(11) . . ?
 O00G Rh03 O00M 88.57(17) . . ?
 O00M Rh03 Rh01 87.80(11) . . ?
 O00N Rh03 Rh01 88.28(12) . . ?
 O00N Rh03 O00G 176.31(16) . . ?
 O00N Rh03 O00M 89.37(18) . . ?
 C00W Rh03 Rh01 95.77(16) . . ?
 C00W Rh03 O00G 90.9(2) . . ?
 C00W Rh03 O00M 176.4(2) . . ?
 C00W Rh03 O00N 91.3(2) . . ?
 C01T Fe07 C02E 112.6(3) . . ?
 C01T Fe07 C02W 172.3(3) . . ?
 C01T Fe07 C02Y 67.6(3) . . ?
 C01T Fe07 C03P 117.8(3) . . ?
 C01T Fe07 C030 135.0(3) . . ?
 C01V Fe07 C01T 40.2(3) . . ?
 C01V Fe07 C02E 132.9(3) . . ?
 C01V Fe07 C02J 113.2(3) . . ?
 C01V Fe07 C02W 146.1(3) . . ?
 C01V Fe07 C02Y 39.9(3) . . ?
 C01V Fe07 C03P 108.5(3) . . ?
 C01V Fe07 C014 67.8(3) . . ?
 C01V Fe07 C023 69.1(3) . . ?
 C01V Fe07 C030 172.1(3) . . ?
 C02E Fe07 C02W 66.4(3) . . ?
 C02J Fe07 C01T 146.8(3) . . ?
 C02J Fe07 C02E 68.1(3) . . ?
 C02J Fe07 C02W 40.7(3) . . ?
 C02J Fe07 C02Y 105.1(3) . . ?
 C02J Fe07 C03P 40.3(3) . . ?
 C02J Fe07 C014 169.6(3) . . ?
 C02J Fe07 C030 68.1(3) . . ?
 C02Y Fe07 C02E 168.5(3) . . ?
 C02Y Fe07 C02W 115.0(3) . . ?
 C03P Fe07 C02E 40.2(3) . . ?
 C03P Fe07 C02W 66.8(3) . . ?
 C03P Fe07 C02Y 128.7(3) . . ?
 C014 Fe07 C01T 39.9(2) . . ?
 C014 Fe07 C02E 119.4(3) . . ?
 C014 Fe07 C02W 133.2(3) . . ?
 C014 Fe07 C02Y 68.7(2) . . ?
 C014 Fe07 C03P 150.1(3) . . ?
 C014 Fe07 C030 112.4(3) . . ?
 C023 Fe07 C01T 68.9(2) . . ?
 C023 Fe07 C02E 149.8(3) . . ?
 C023 Fe07 C02J 128.2(3) . . ?
 C023 Fe07 C02W 107.9(3) . . ?
 C023 Fe07 C02Y 41.7(2) . . ?
 C023 Fe07 C03P 167.3(3) . . ?
 C023 Fe07 C014 41.6(2) . . ?
 C023 Fe07 C030 116.7(3) . . ?
 C030 Fe07 C02E 39.6(3) . . ?
 C030 Fe07 C02W 39.5(3) . . ?
 C030 Fe07 C02Y 148.0(3) . . ?
 C030 Fe07 C03P 67.1(3) . . ?
 C02C P00B Rh01 109.0(2) . . ?
 C02C P00B C02N 109.1(3) . . ?
 C02C P00B C018 105.4(3) . . ?
 C02N P00B Rh01 105.4(2) . . ?
 C018 P00B Rh01 122.1(2) . . ?
 C018 P00B C02N 105.4(3) . . ?
 C00T P00C Rh01 106.66(19) . . ?
 C02Z P00C Rh01 118.9(2) . . ?
 C02Z P00C C00T 108.7(3) . . ?
 C014 P00C Rh01 113.46(19) . . ?
 C014 P00C C00T 105.1(3) . . ?
 C014 P00C C02Z 103.3(3) . . ?
 C01X O00G Rh03 117.8(4) . . ?
 C01X O00J Rh01 121.3(4) . . ?
 C01S O00K Rh01 119.6(4) . . ?
 C01Q O00L Rh01 122.6(4) . . ?
 C01Q O00M Rh03 119.1(4) . . ?
 C01S O00N Rh03 120.6(4) . . ?
 C01A C00T P00C 118.3(5) . . ?
 C01A C00T C016 121.6(6) . . ?
 C016 C00T P00C 119.6(4) . . ?
 C01C C00W Rh03 118.2(4) . . ?
 C02C C00W Rh03 126.6(4) . . ?
 C02C C00W C01C 115.2(5) . . ?
 C00T C01A H01A 121.1 . . ?
 C00T C01A C02X 117.8(6) . . ?
 C02X C01A H01A 121.1 . . ?
 C00W C01C C02P 116.4(5) . . ?
 C02V C01C C00W 121.4(6) . . ?
 C02V C01C C02P 122.1(5) . . ?
 C03S C01F C050 119.3(6) . . ?
 C011 C01F C03S 119.3(6) . . ?
 C011 C01F C050 121.3(6) . . ?
 C016 C01N H01N 119.4 . . ?
 C020 C01N H01N 119.4 . . ?
 C020 C01N C016 121.3(6) . . ?
 C03E C01O H01O 118.6 . . ?
 C018 C01O H01O 118.6 . . ?
 C018 C01O C03E 122.8(6) . . ?
 O00L C01Q C02I 117.2(6) . . ?
 O00M C01Q O00L 124.0(6) . . ?
 O00M C01Q C02I 118.7(6) . . ?
 C02C C01R H01R 120.0 . . ?
 C022 C01R H01R 120.0 . . ?
 C022 C01R C02C 120.0(6) . . ?
 O00K C01S C02G 116.5(5) . . ?
 O00N C01S O00K 125.1(6) . . ?
 O00N C01S C02G 118.3(6) . . ?
 Fe07 C01T H01T 127.1 . . ?
 C01V C01T Fe07 68.6(4) . . ?
 C01V C01T H01T 125.8 . . ?
 C01V C01T C014 108.4(6) . . ?
 C014 C01T Fe07 70.0(4) . . ?
 C014 C01T H01T 125.8 . . ?
 C02T C01U H01U 119.8 . . ?
 C033 C01U H01U 119.8 . . ?
 C033 C01U C02T 120.3(6) . . ?
 Fe07 C01V H01V 123.6 . . ?
 C01T C01V Fe07 71.2(4) . . ?
 C01T C01V H01V 124.9 . . ?
 C02Y C01V Fe07 71.8(4) . . ?
 C02Y C01V C01T 110.2(6) . . ?
 C02Y C01V H01V 124.9 . . ?
 O00G C01X O00J 126.4(6) . . ?
 O00G C01X C02D 117.8(5) . . ?
 O00J C01X C02D 115.9(5) . . ?
 C016 C02B C021 121.1(6) . . ?
 C016 C02B C026 118.4(6) . . ?
 C021 C02B C026 120.5(6) . . ?
 C00W C02C P00B 116.9(4) . . ?
 C00W C02C C01R 122.5(5) . . ?
 C01R C02C P00B 120.6(5) . . ?
 C01X C02D H02A 109.5 . . ?
 C01X C02D H02B 109.5 . . ?
 C01X C02D H02C 109.5 . . ?
 H02A C02D H02B 109.5 . . ?
 H02A C02D H02C 109.5 . . ?
 H02B C02D H02C 109.5 . . ?
 Fe07 C02E H02E 126.4 . . ?
 C03P C02E Fe07 69.4(4) . . ?
 C03P C02E H02E 126.3 . . ?
 C030 C02E Fe07 69.5(4) . . ?
 C030 C02E H02E 126.3 . . ?
 C030 C02E C03P 107.4(7) . . ?
 H02D C02F H02F 109.5 . . ?
 H02D C02F H02G 109.5 . . ?
 H02F C02F H02G 109.5 . . ?
 C02N C02F H02D 109.5 . . ?
 C02N C02F H02F 109.5 . . ?
 C02N C02F H02G 109.5 . . ?
 C01S C02G H02H 109.5 . . ?
 C01S C02G H02I 109.5 . . ?
 C01S C02G H02J 109.5 . . ?
 H02H C02G H02I 109.5 . . ?
 H02H C02G H02J 109.5 . . ?
 H02I C02G H02J 109.5 . . ?
 C01Q C02I H02K 109.5 . . ?
 C01Q C02I H02L 109.5 . . ?
 C01Q C02I H02M 109.5 . . ?
 H02K C02I H02L 109.5 . . ?
 H02K C02I H02M 109.5 . . ?
 H02L C02I H02M 109.5 . . ?
 Fe07 C02J H02N 123.6 . . ?
 C02W C02J Fe07 71.0(4) . . ?
 C02W C02J H02N 126.9 . . ?
 C03P C02J Fe07 70.2(4) . . ?
 C03P C02J H02N 126.9 . . ?
 C03P C02J C02W 106.2(7) . . ?
 P00B C02N H02O 104.2 . . ?
 C02F C02N P00B 118.7(4) . . ?
 C02F C02N H02O 104.2 . . ?
 C02F C02N C023 112.8(5) . . ?
 C023 C02N P00B 111.0(4) . . ?
 C023 C02N H02O 104.2 . . ?
 C01C C02P H02P 109.5 . . ?
 C01C C02P H02Q 109.5 . . ?
 C01C C02P H02R 109.5 . . ?
 H02P C02P H02Q 109.5 . . ?
 H02P C02P H02R 109.5 . . ?
 H02Q C02P H02R 109.5 . . ?
 C02U C02Q H02S 119.7 . . ?
 C035 C02Q H02S 119.7 . . ?
 C035 C02Q C02U 120.6(6) . . ?
 C020 C02S H02T 120.0 . . ?
 C026 C02S H02T 120.0 . . ?
 C026 C02S C020 119.9(7) . . ?
 C01U C02T C02U 120.0(6) . . ?
 C054 C02T C01U 121.3(6) . . ?
 C054 C02T C02U 118.8(6) . . ?
 C02Q C02U C02T 117.6(5) . . ?
 C02Q C02U C02Z 124.0(6) . . ?
 C02Z C02U C02T 118.3(5) . . ?
 C01C C02V H02V 118.3 . . ?
 C01C C02V C022 123.4(6) . . ?
 C022 C02V H02V 118.3 . . ?
 Fe07 C02W H02W 128.4 . . ?
 C02J C02W Fe07 68.3(4) . . ?
 C02J C02W H02W 125.9 . . ?
 C030 C02W Fe07 69.0(4) . . ?
 C030 C02W C02J 108.2(7) . . ?
 C030 C02W H02W 125.9 . . ?
 C01A C02X H02X 119.1 . . ?
 C021 C02X C01A 121.8(6) . . ?
 C021 C02X H02X 119.1 . . ?
 Fe07 C02Y H02Y 128.8 . . ?
 C01V C02Y Fe07 68.2(4) . . ?
 C01V C02Y H02Y 126.4 . . ?
 C01V C02Y C023 107.3(6) . . ?
 C023 C02Y Fe07 68.2(3) . . ?
 C023 C02Y H02Y 126.4 . . ?
 C02U C02Z P00C 126.6(5) . . ?
 C024 C02Z P00C 115.6(5) . . ?
 C024 C02Z C02U 117.3(5) . . ?
 C01O C03E C04F 119.9(7) . . ?
 C03S C03E C01O 117.6(6) . . ?
 C03S C03E C04F 122.5(7) . . ?
 Fe07 C03P H03P 126.1 . . ?
 C02E C03P Fe07 70.4(4) . . ?
 C02E C03P H03P 125.5 . . ?
 C02J C03P Fe07 69.6(4) . . ?
 C02J C03P C02E 109.0(7) . . ?
 C02J C03P H03P 125.5 . . ?
 C01F C03S H03S 119.3 . . ?
 C03E C03S C01F 121.4(6) . . ?
 C03E C03S H03S 119.3 . . ?
 C03E C04F H04A 109.5 . . ?
 C03E C04F H04B 109.5 . . ?
 C03E C04F H04C 109.5 . . ?
 H04A C04F H04B 109.5 . . ?
 H04A C04F H04C 109.5 . . ?
 H04B C04F H04C 109.5 . . ?
 C035 C04M H04M 120.3 . . ?
 C054 C04M H04M 120.3 . . ?
 C054 C04M C035 119.4(6) . . ?
 C01F C011 H011 119.5 . . ?
 C01F C011 C018 121.0(6) . . ?
 C018 C011 H011 119.5 . . ?
 P00C C014 Fe07 130.2(3) . . ?
 C01T C014 Fe07 70.0(4) . . ?
 C01T C014 P00C 125.6(5) . . ?
 C01T C014 C023 108.3(5) . . ?
 C023 C014 Fe07 68.6(3) . . ?
 C023 C014 P00C 126.0(4) . . ?
 C01N C016 C00T 123.4(6) . . ?
 C01N C016 C02B 118.9(6) . . ?
 C02B C016 C00T 117.6(6) . . ?
 C01O C018 P00B 121.6(5) . . ?
 C01O C018 C011 117.9(6) . . ?
 C011 C018 P00B 120.5(5) . . ?
 C01N C020 C02S 119.7(7) . . ?
 C01N C020 H020 120.1 . . ?
 C02S C020 H020 120.1 . . ?
 C02B C021 H021 120.0 . . ?
 C02X C021 C02B 120.0(7) . . ?
 C02X C021 H021 120.0 . . ?
 C01R C022 C02V 117.2(6) . . ?
 C01R C022 C041 122.1(6) . . ?
 C02V C022 C041 120.7(6) . . ?
 C02N C023 Fe07 126.1(4) . . ?
 C02Y C023 Fe07 70.2(3) . . ?
 C02Y C023 C02N 125.1(5) . . ?
 C014 C023 Fe07 69.7(3) . . ?
 C014 C023 C02N 129.2(5) . . ?
 C014 C023 C02Y 105.7(5) . . ?
 C02Z C024 H024 118.0 . . ?
 C033 C024 C02Z 124.0(6) . . ?
 C033 C024 H024 118.0 . . ?
 C02B C026 H026 119.1 . . ?
 C02S C026 C02B 121.7(7) . . ?
 C02S C026 H026 119.1 . . ?
 Fe07 C030 H030 123.7 . . ?
 C02E C030 Fe07 70.9(4) . . ?
 C02E C030 H030 125.5 . . ?
 C02W C030 Fe07 71.5(5) . . ?
 C02W C030 C02E 109.0(7) . . ?
 C02W C030 H030 125.5 . . ?
 C01U C033 C024 120.1(6) . . ?
 C01U C033 H033 120.0 . . ?
 C024 C033 H033 120.0 . . ?
 C02Q C035 C04M 121.3(7) . . ?
 C02Q C035 H035 119.3 . . ?
 C04M C035 H035 119.3 . . ?
 C022 C041 H04D 109.5 . . ?
 C022 C041 H04E 109.5 . . ?
 C022 C041 H04F 109.5 . . ?
 H04D C041 H04E 109.5 . . ?
 H04D C041 H04F 109.5 . . ?
 H04E C041 H04F 109.5 . . ?
 C01F C050 H05A 109.5 . . ?
 C01F C050 H05B 109.5 . . ?
 C01F C050 H05C 109.5 . . ?
 H05A C050 H05B 109.5 . . ?
 H05A C050 H05C 109.5 . . ?
 H05B C050 H05C 109.5 . . ?
 C02T C054 H054 119.0 . . ?
 C04M C054 C02T 121.9(7) . . ?
 C04M C054 H054 119.0 . . ?
 P1 Rh2 Rh1 91.21(4) . . ?
 P1 Rh2 P2 90.74(6) . . ?
 P2 Rh2 Rh1 177.34(5) . . ?
 O5 Rh2 Rh1 86.44(12) . . ?
 O5 Rh2 P1 92.29(13) . . ?
 O5 Rh2 P2 95.29(13) . . ?
 O5 Rh2 O2 86.39(19) . . ?
 O5 Rh2 O3 171.25(17) . . ?
 O2 Rh2 Rh1 85.48(13) . . ?
 O2 Rh2 P1 176.50(13) . . ?
 O2 Rh2 P2 92.61(13) . . ?
 O3 Rh2 Rh1 86.09(11) . . ?
 O3 Rh2 P1 92.42(12) . . ?
 O3 Rh2 P2 92.02(12) . . ?
 O3 Rh2 O2 88.49(18) . . ?
 O4 Rh1 Rh2 88.22(12) . . ?
 O4 Rh1 O6 173.59(19) . . ?
 O4 Rh1 O1 88.9(2) . . ?
 O6 Rh1 Rh2 87.58(13) . . ?
 O6 Rh1 O1 86.1(2) . . ?
 O1 Rh1 Rh2 87.64(14) . . ?
 C45 Rh1 Rh2 96.66(18) . . ?
 C45 Rh1 O4 91.9(2) . . ?
 C45 Rh1 O6 93.4(2) . . ?
 C45 Rh1 O1 175.6(2) . . ?
 C11 Fe1 C13 68.9(2) . . ?
 C11 Fe1 C19 126.3(3) . . ?
 C11 Fe1 C18 163.4(3) . . ?
 C11 Fe1 C17 155.3(3) . . ?
 C13 Fe1 C18 107.0(3) . . ?
 C13 Fe1 C17 127.4(3) . . ?
 C12 Fe1 C11 41.0(2) . . ?
 C12 Fe1 C13 40.1(3) . . ?
 C12 Fe1 C16 153.6(3) . . ?
 C12 Fe1 C19 106.6(4) . . ?
 C12 Fe1 C18 125.8(3) . . ?
 C12 Fe1 C17 163.2(3) . . ?
 C12 Fe1 C15 69.3(3) . . ?
 C12 Fe1 C20 118.2(3) . . ?
 C16 Fe1 C11 120.5(3) . . ?
 C16 Fe1 C13 166.1(3) . . ?
 C16 Fe1 C19 67.3(4) . . ?
 C16 Fe1 C18 67.0(3) . . ?
 C16 Fe1 C17 40.2(3) . . ?
 C19 Fe1 C13 116.9(3) . . ?
 C19 Fe1 C18 39.9(3) . . ?
 C19 Fe1 C17 66.9(4) . . ?
 C18 Fe1 C17 39.4(3) . . ?
 C14 Fe1 C11 69.9(2) . . ?
 C14 Fe1 C13 40.3(3) . . ?
 C14 Fe1 C12 68.2(3) . . ?
 C14 Fe1 C16 130.0(3) . . ?
 C14 Fe1 C19 150.4(3) . . ?
 C14 Fe1 C18 118.1(3) . . ?
 C14 Fe1 C17 109.3(3) . . ?
 C14 Fe1 C15 41.9(2) . . ?
 C14 Fe1 C20 168.0(3) . . ?
 C15 Fe1 C11 41.9(3) . . ?
 C15 Fe1 C13 69.2(3) . . ?
 C15 Fe1 C16 110.0(3) . . ?
 C15 Fe1 C19 165.9(3) . . ?
 C15 Fe1 C18 153.2(3) . . ?
 C15 Fe1 C17 120.8(3) . . ?
 C15 Fe1 C20 128.6(3) . . ?
 C20 Fe1 C11 107.6(3) . . ?
 C20 Fe1 C13 150.8(3) . . ?
 C20 Fe1 C16 40.4(3) . . ?
 C20 Fe1 C19 40.4(3) . . ?
 C20 Fe1 C18 67.6(3) . . ?
 C20 Fe1 C17 67.7(3) . . ?
 C50 P1 Rh2 110.2(2) . . ?
 C50 P1 C9 109.6(3) . . ?
 C50 P1 C1 101.8(3) . . ?
 C9 P1 Rh2 108.1(2) . . ?
 C1 P1 Rh2 118.3(2) . . ?
 C1 P1 C9 108.5(3) . . ?
 C31 P2 Rh2 111.0(2) . . ?
 C31 P2 C21 108.2(3) . . ?
 C15 P2 Rh2 112.9(2) . . ?
 C15 P2 C31 103.6(3) . . ?
 C15 P2 C21 103.9(3) . . ?
 C21 P2 Rh2 116.2(2) . . ?
 C41 O5 Rh2 120.4(4) . . ?
 C43 O2 Rh2 122.1(5) . . ?
 C01P O3 Rh2 119.6(4) . . ?
 C01P O4 Rh1 119.5(4) . . ?
 C41 O6 Rh1 119.3(4) . . ?
 C43 O1 Rh1 117.8(4) . . ?
 C9 C11 Fe1 124.0(4) . . ?
 C12 C11 Fe1 68.8(4) . . ?
 C12 C11 C9 124.2(6) . . ?
 C12 C11 C15 106.2(5) . . ?
 C15 C11 Fe1 68.4(3) . . ?
 C15 C11 C9 129.5(5) . . ?
 C50 C45 Rh1 125.4(5) . . ?
 C46 C45 Rh1 119.1(5) . . ?
 C46 C45 C50 115.4(6) . . ?
 C36 C31 P2 121.4(5) . . ?
 C36 C31 C32 119.3(6) . . ?
 C32 C31 P2 118.6(5) . . ?
 C50 C49 H49 119.0 . . ?
 C48 C49 H49 119.0 . . ?
 C48 C49 C50 122.1(6) . . ?
 Fe1 C13 H13 128.2 . . ?
 C12 C13 Fe1 68.9(4) . . ?
 C12 C13 H13 126.0 . . ?
 C14 C13 Fe1 68.5(4) . . ?
 C14 C13 H13 126.0 . . ?
 C14 C13 C12 108.0(6) . . ?
 C45 C50 P1 116.4(5) . . ?
 C49 C50 P1 122.0(5) . . ?
 C49 C50 C45 121.0(6) . . ?
 C7 C6 C8 118.8(6) . . ?
 C5 C6 C7 119.0(6) . . ?
 C5 C6 C8 122.2(6) . . ?
 P1 C9 H9 105.3 . . ?
 C11 C9 P1 112.2(4) . . ?
 C11 C9 H9 105.3 . . ?
 C10 C9 P1 114.9(4) . . ?
 C10 C9 C11 112.7(5) . . ?
 C10 C9 H9 105.3 . . ?
 C1 C2 H2 119.6 . . ?
 C3 C2 H2 119.6 . . ?
 C3 C2 C1 120.9(6) . . ?
 C45 C46 C52 117.5(7) . . ?
 C47 C46 C45 121.0(6) . . ?
 C47 C46 C52 121.5(6) . . ?
 O3 C01P C04I 116.5(6) . . ?
 O4 C01P O3 126.5(6) . . ?
 O4 C01P C04I 117.0(6) . . ?
 C2 C1 P1 115.3(4) . . ?
 C7 C1 P1 125.3(5) . . ?
 C7 C1 C2 119.4(6) . . ?
 O2 C43 O1 126.5(6) . . ?
 O2 C43 C44 116.8(7) . . ?
 O1 C43 C44 116.6(7) . . ?
 Fe1 C12 H12 125.6 . . ?
 C11 C12 Fe1 70.2(4) . . ?
 C11 C12 H12 124.8 . . ?
 C13 C12 Fe1 71.0(4) . . ?
 C13 C12 C11 110.3(6) . . ?
 C13 C12 H12 124.8 . . ?
 C2 C3 C4 120.4(6) . . ?
 C2 C3 C5 119.2(6) . . ?
 C5 C3 C4 120.4(6) . . ?
 C6 C7 H7 120.2 . . ?
 C1 C7 C6 119.5(6) . . ?
 C1 C7 H7 120.2 . . ?
 Fe1 C16 H16 125.6 . . ?
 C17 C16 Fe1 70.5(4) . . ?
 C17 C16 H16 125.9 . . ?
 C17 C16 C20 108.2(7) . . ?
 C20 C16 Fe1 69.6(4) . . ?
 C20 C16 H16 125.9 . . ?
 C31 C36 C37 123.5(7) . . ?
 C31 C36 C35 119.2(7) . . ?
 C35 C36 C37 117.3(7) . . ?
 C3 C4 H4A 109.5 . . ?
 C3 C4 H4B 109.5 . . ?
 C3 C4 H4C 109.5 . . ?
 H4A C4 H4B 109.5 . . ?
 H4A C4 H4C 109.5 . . ?
 H4B C4 H4C 109.5 . . ?
 C9 C10 H10A 109.5 . . ?
 C9 C10 H10B 109.5 . . ?
 C9 C10 H10C 109.5 . . ?
 H10A C10 H10B 109.5 . . ?
 H10A C10 H10C 109.5 . . ?
 H10B C10 H10C 109.5 . . ?
 Fe1 C19 H19 125.6 . . ?
 C18 C19 Fe1 70.7(5) . . ?
 C18 C19 H19 125.7 . . ?
 C18 C19 C20 108.5(8) . . ?
 C20 C19 Fe1 69.6(5) . . ?
 C20 C19 H19 125.7 . . ?
 C27 C26 C25 118.4(6) . . ?
 C21 C26 C27 124.2(7) . . ?
 C21 C26 C25 117.4(7) . . ?
 C26 C27 H27 119.0 . . ?
 C28 C27 C26 121.9(7) . . ?
 C28 C27 H27 119.0 . . ?
 C46 C47 H47 118.2 . . ?
 C46 C47 C48 123.6(6) . . ?
 C48 C47 H47 118.2 . . ?
 C46 C52 H52A 109.5 . . ?
 C46 C52 H52B 109.5 . . ?
 C46 C52 H52C 109.5 . . ?
 H52A C52 H52B 109.5 . . ?
 H52A C52 H52C 109.5 . . ?
 H52B C52 H52C 109.5 . . ?
 C23 C22 H22 118.7 . . ?
 C23 C22 C21 122.5(7) . . ?
 C21 C22 H22 118.7 . . ?
 C25 C24 H24 119.1 . . ?
 C23 C24 H24 119.1 . . ?
 C23 C24 C25 121.8(8) . . ?
 C33 C34 H34 119.3 . . ?
 C33 C34 C35 121.4(8) . . ?
 C35 C34 H34 119.3 . . ?
 C01P C04I H04G 109.5 . . ?
 C01P C04I H04H 109.5 . . ?
 C01P C04I H04I 109.5 . . ?
 H04G C04I H04H 109.5 . . ?
 H04G C04I H04I 109.5 . . ?
 H04H C04I H04I 109.5 . . ?
 C40 C39 H39 118.6 . . ?
 C40 C39 C38 122.9(9) . . ?
 C38 C39 H39 118.6 . . ?
 C39 C40 H40 120.0 . . ?
 C39 C40 C35 119.9(10) . . ?
 C35 C40 H40 120.0 . . ?
 C34 C33 H33 120.9 . . ?
 C34 C33 C32 118.2(8) . . ?
 C32 C33 H33 120.9 . . ?
 Fe1 C18 H18 126.0 . . ?
 C19 C18 Fe1 69.4(4) . . ?
 C19 C18 H18 125.9 . . ?
 C17 C18 Fe1 70.2(4) . . ?
 C17 C18 C19 108.2(7) . . ?
 C17 C18 H18 125.9 . . ?
 C39 C38 H38 122.1 . . ?
 C37 C38 C39 115.8(9) . . ?
 C37 C38 H38 122.1 . . ?
 C36 C37 H37 118.4 . . ?
 C38 C37 C36 123.2(9) . . ?
 C38 C37 H37 118.4 . . ?
 Fe1 C17 H17 125.9 . . ?
 C16 C17 Fe1 69.3(4) . . ?
 C16 C17 H17 126.0 . . ?
 C18 C17 Fe1 70.4(5) . . ?
 C18 C17 C16 108.1(7) . . ?
 C18 C17 H17 126.0 . . ?
 C43 C44 H44A 109.5 . . ?
 C43 C44 H44B 109.5 . . ?
 C43 C44 H44C 109.5 . . ?
 H44A C44 H44B 109.5 . . ?
 H44A C44 H44C 109.5 . . ?
 H44B C44 H44C 109.5 . . ?
 C26 C25 C30 117.3(7) . . ?
 C24 C25 C26 120.9(7) . . ?
 C24 C25 C30 121.9(7) . . ?
 C28 C29 H29 120.4 . . ?
 C30 C29 H29 120.4 . . ?
 C30 C29 C28 119.1(8) . . ?
 C22 C23 H23 120.5 . . ?
 C24 C23 C22 119.1(8) . . ?
 C24 C23 H23 120.5 . . ?
 Fe1 C14 H14 125.4 . . ?
 C13 C14 Fe1 71.2(4) . . ?
 C13 C14 H14 125.5 . . ?
 C13 C14 C15 108.9(5) . . ?
 C15 C14 Fe1 69.4(3) . . ?
 C15 C14 H14 125.5 . . ?
 P2 C15 Fe1 136.3(3) . . ?
 C11 C15 Fe1 69.6(3) . . ?
 C11 C15 P2 126.7(5) . . ?
 C14 C15 Fe1 68.7(3) . . ?
 C14 C15 P2 125.5(5) . . ?
 C14 C15 C11 106.6(5) . . ?
 C26 C21 P2 128.1(6) . . ?
 C26 C21 C22 118.4(7) . . ?
 C22 C21 P2 113.5(5) . . ?
 C6 C5 H5 119.0 . . ?
 C3 C5 C6 122.0(6) . . ?
 C3 C5 H5 119.0 . . ?
 C49 C48 C47 116.8(6) . . ?
 C49 C48 C51 121.9(6) . . ?
 C47 C48 C51 121.2(6) . . ?
 C31 C32 C33 121.7(7) . . ?
 C31 C32 H32 119.2 . . ?
 C33 C32 H32 119.2 . . ?
 C6 C8 H8A 109.5 . . ?
 C6 C8 H8B 109.5 . . ?
 C6 C8 H8C 109.5 . . ?
 H8A C8 H8B 109.5 . . ?
 H8A C8 H8C 109.5 . . ?
 H8B C8 H8C 109.5 . . ?
 Fe1 C20 H20 125.0 . . ?
 C16 C20 Fe1 70.0(4) . . ?
 C16 C20 H20 126.5 . . ?
 C19 C20 Fe1 70.0(4) . . ?
 C19 C20 C16 107.0(7) . . ?
 C19 C20 H20 126.5 . . ?
 O5 C41 C42 115.1(6) . . ?
 O6 C41 O5 125.5(6) . . ?
 O6 C41 C42 119.3(6) . . ?
 C41 C42 H42A 109.5 . . ?
 C41 C42 H42B 109.5 . . ?
 C41 C42 H42C 109.5 . . ?
 H42A C42 H42B 109.5 . . ?
 H42A C42 H42C 109.5 . . ?
 H42B C42 H42C 109.5 . . ?
 C48 C51 H51A 109.5 . . ?
 C48 C51 H51B 109.5 . . ?
 C48 C51 H51C 109.5 . . ?
 H51A C51 H51B 109.5 . . ?
 H51A C51 H51C 109.5 . . ?
 H51B C51 H51C 109.5 . . ?
 C36 C35 C40 120.8(8) . . ?
 C34 C35 C36 120.1(7) . . ?
 C34 C35 C40 119.1(8) . . ?
 C27 C28 C29 120.2(8) . . ?
 C27 C28 H28 119.9 . . ?
 C29 C28 H28 119.9 . . ?
 C25 C30 H30 118.6 . . ?
 C29 C30 C25 122.9(8) . . ?
 C29 C30 H30 118.6 . . ?
 P00E Rh05 Rh06 91.79(5) . . ?
 P00E Rh05 P00F 90.28(7) . . ?
 P00F Rh05 Rh06 177.92(6) . . ?
 O00O Rh05 Rh06 85.25(13) . . ?
 O00O Rh05 P00E 90.22(13) . . ?
 O00O Rh05 P00F 95.01(14) . . ?
 O00O Rh05 O00U 87.99(19) . . ?
 O00S Rh05 Rh06 85.88(15) . . ?
 O00S Rh05 P00E 94.21(17) . . ?
 O00S Rh05 P00F 93.72(16) . . ?
 O00S Rh05 O00O 170.2(2) . . ?
 O00S Rh05 O00U 87.2(2) . . ?
 O00U Rh05 Rh06 85.73(14) . . ?
 O00U Rh05 P00E 177.05(15) . . ?
 O00U Rh05 P00F 92.21(15) . . ?
 O00P Rh06 Rh05 88.55(15) . . ?
 O00P Rh06 O013 176.1(2) . . ?
 O00P Rh06 O015 90.5(2) . . ?
 O013 Rh06 Rh05 88.30(16) . . ?
 O013 Rh06 O015 87.2(2) . . ?
 O015 Rh06 Rh05 88.68(15) . . ?
 C03R Rh06 Rh05 94.4(2) . . ?
 C03R Rh06 O00P 88.6(3) . . ?
 C03R Rh06 O013 93.9(3) . . ?
 C03R Rh06 O015 176.7(3) . . ?
 C02R Fe09 C03F 115.6(3) . . ?
 C03A Fe09 C02R 173.9(3) . . ?
 C03A Fe09 C03F 69.0(3) . . ?
 C03A Fe09 C03U 41.5(3) . . ?
 C03A Fe09 C04B 133.6(3) . . ?
 C03C Fe09 C02R 112.7(3) . . ?
 C03C Fe09 C03A 67.7(3) . . ?
 C03C Fe09 C03F 42.2(3) . . ?
 C03C Fe09 C03G 171.9(3) . . ?
 C03C Fe09 C03U 69.4(3) . . ?
 C03C Fe09 C04B 117.7(3) . . ?
 C03C Fe09 C04C 135.0(3) . . ?
 C03C Fe09 C04D 40.6(3) . . ?
 C03C Fe09 C028 147.8(3) . . ?
 C03G Fe09 C02R 67.8(3) . . ?
 C03G Fe09 C03A 112.6(3) . . ?
 C03G Fe09 C03F 129.8(3) . . ?
 C03G Fe09 C03U 105.2(3) . . ?
 C03G Fe09 C04B 68.3(3) . . ?
 C03G Fe09 C04D 144.4(3) . . ?
 C03U Fe09 C02R 144.5(3) . . ?
 C03U Fe09 C03F 41.0(3) . . ?
 C03U Fe09 C04B 170.7(3) . . ?
 C04B Fe09 C02R 40.5(3) . . ?
 C04B Fe09 C03F 148.3(3) . . ?
 C04C Fe09 C02R 39.6(3) . . ?
 C04C Fe09 C03A 144.3(3) . . ?
 C04C Fe09 C03F 108.0(3) . . ?
 C04C Fe09 C03G 40.4(3) . . ?
 C04C Fe09 C03U 112.3(3) . . ?
 C04C Fe09 C04B 67.5(3) . . ?
 C04C Fe09 C04D 174.9(3) . . ?
 C04D Fe09 C02R 136.5(3) . . ?
 C04D Fe09 C03A 40.0(3) . . ?
 C04D Fe09 C03F 70.0(3) . . ?
 C04D Fe09 C03U 69.5(3) . . ?
 C04D Fe09 C04B 111.5(3) . . ?
 C028 Fe09 C02R 67.9(3) . . ?
 C028 Fe09 C03A 108.3(3) . . ?
 C028 Fe09 C03F 168.9(3) . . ?
 C028 Fe09 C03G 40.3(3) . . ?
 C028 Fe09 C03U 130.1(3) . . ?
 C028 Fe09 C04B 40.7(3) . . ?
 C028 Fe09 C04C 67.4(3) . . ?
 C028 Fe09 C04D 115.4(3) . . ?
 C03Q P00E Rh05 107.7(2) . . ?
 C03Q P00E C03X 104.8(3) . . ?
 C03Q P00E C040 110.0(3) . . ?
 C03X P00E Rh05 119.1(3) . . ?
 C03X P00E C040 109.0(3) . . ?
 C040 P00E Rh05 106.2(2) . . ?
 C03C P00F Rh05 114.2(2) . . ?
 C03C P00F C03J 103.6(3) . . ?
 C03C P00F C04U 106.3(4) . . ?
 C03J P00F Rh05 118.3(2) . . ?
 C03J P00F C04U 105.4(4) . . ?
 C04U P00F Rh05 108.1(3) . . ?
 C01E O00O Rh05 122.4(4) . . ?
 C01E O00P Rh06 120.7(5) . . ?
 C04E O00S Rh05 121.4(5) . . ?
 C056 O00U Rh05 122.8(5) . . ?
 C04E O013 Rh06 119.5(5) . . ?
 C056 O015 Rh06 115.5(5) . . ?
 O00O C01E C03W 116.7(6) . . ?
 O00P C01E O00O 122.7(6) . . ?
 O00P C01E C03W 120.7(7) . . ?
 C03J C02O H02U 120.2 . . ?
 C04N C02O H02U 120.2 . . ?
 C04N C02O C03J 119.5(7) . . ?
 Fe09 C02R H02Z 127.2 . . ?
 C04B C02R Fe09 69.1(4) . . ?
 C04B C02R H02Z 126.3 . . ?
 C04C C02R Fe09 69.0(4) . . ?
 C04C C02R H02Z 126.3 . . ?
 C04C C02R C04B 107.3(7) . . ?
 Fe09 C03A H03A 127.4 . . ?
 C03U C03A Fe09 69.3(4) . . ?
 C03U C03A H03A 125.1 . . ?
 C04D C03A Fe09 69.8(5) . . ?
 C04D C03A H03A 125.1 . . ?
 C04D C03A C03U 109.7(7) . . ?
 P00F C03C Fe09 131.1(4) . . ?
 C03F C03C Fe09 71.3(4) . . ?
 C03F C03C P00F 124.5(5) . . ?
 C04D C03C Fe09 70.7(4) . . ?
 C04D C03C P00F 124.9(6) . . ?
 C04D C03C C03F 110.2(7) . . ?
 C03C C03F Fe09 66.5(4) . . ?
 C03C C03F C040 129.5(6) . . ?
 C03U C03F Fe09 68.2(4) . . ?
 C03U C03F C03C 104.7(6) . . ?
 C03U C03F C040 125.2(6) . . ?
 C040 C03F Fe09 122.4(5) . . ?
 Fe09 C03G H03G 125.9 . . ?
 C04C C03G Fe09 69.8(4) . . ?
 C04C C03G H03G 126.6 . . ?
 C028 C03G Fe09 69.4(4) . . ?
 C028 C03G H03G 126.6 . . ?
 C028 C03G C04C 106.8(7) . . ?
 C02O C03J P00F 112.5(5) . . ?
 C02O C03J C032 121.1(7) . . ?
 C032 C03J P00F 126.3(6) . . ?
 H03B C03K H03C 109.5 . . ?
 H03B C03K H03D 109.5 . . ?
 H03C C03K H03D 109.5 . . ?
 C04E C03K H03B 109.5 . . ?
 C04E C03K H03C 109.5 . . ?
 C04E C03K H03D 109.5 . . ?
 C047 C03M C048 119.3(7) . . ?
 C049 C03M C047 117.0(7) . . ?
 C049 C03M C048 123.7(7) . . ?
 H03E C03N H03F 109.5 . . ?
 H03E C03N H03H 109.5 . . ?
 H03F C03N H03H 109.5 . . ?
 C040 C03N H03E 109.5 . . ?
 C040 C03N H03F 109.5 . . ?
 C040 C03N H03H 109.5 . . ?
 C03R C03O C03Y 119.0(7) . . ?
 C047 C03O C03R 119.0(7) . . ?
 C047 C03O C03Y 122.0(7) . . ?
 C03R C03Q P00E 118.5(6) . . ?
 C03R C03Q C049 121.1(7) . . ?
 C049 C03Q P00E 120.4(5) . . ?
 C03O C03R Rh06 114.4(6) . . ?
 C03Q C03R Rh06 127.4(6) . . ?
 C03Q C03R C03O 118.2(7) . . ?
 Fe09 C03U H03U 125.5 . . ?
 C03A C03U Fe09 69.2(4) . . ?
 C03A C03U H03U 126.1 . . ?
 C03F C03U Fe09 70.8(4) . . ?
 C03F C03U C03A 107.7(7) . . ?
 C03F C03U H03U 126.1 . . ?
 C01E C03W H03I 109.5 . . ?
 C01E C03W H03J 109.5 . . ?
 C01E C03W H03K 109.5 . . ?
 H03I C03W H03J 109.5 . . ?
 H03I C03W H03K 109.5 . . ?
 H03J C03W H03K 109.5 . . ?
 C039 C03X P00E 119.1(6) . . ?
 C039 C03X C043 119.0(7) . . ?
 C043 C03X P00E 121.9(5) . . ?
 C03O C03Y H03L 109.5 . . ?
 C03O C03Y H03M 109.5 . . ?
 C03O C03Y H03N 109.5 . . ?
 H03L C03Y H03M 109.5 . . ?
 H03L C03Y H03N 109.5 . . ?
 H03M C03Y H03N 109.5 . . ?
 C05B C04A C05H 121.8(8) . . ?
 C043 C04A C05B 120.8(8) . . ?
 C043 C04A C05H 117.4(8) . . ?
 Fe09 C04B H04J 126.0 . . ?
 C02R C04B Fe09 70.4(4) . . ?
 C02R C04B H04J 126.6 . . ?
 C028 C04B Fe09 68.6(5) . . ?
 C028 C04B C02R 106.8(7) . . ?
 C028 C04B H04J 126.6 . . ?
 Fe09 C04C H04K 125.3 . . ?
 C02R C04C Fe09 71.4(4) . . ?
 C02R C04C C03G 109.9(7) . . ?
 C02R C04C H04K 125.1 . . ?
 C03G C04C Fe09 69.8(4) . . ?
 C03G C04C H04K 125.1 . . ?
 Fe09 C04D H04L 126.4 . . ?
 C03A C04D Fe09 70.2(5) . . ?
 C03A C04D C03C 107.6(7) . . ?
 C03A C04D H04L 126.2 . . ?
 C03C C04D Fe09 68.7(4) . . ?
 C03C C04D H04L 126.2 . . ?
 O00S C04E C03K 116.5(8) . . ?
 O013 C04E O00S 124.5(7) . . ?
 O013 C04E C03K 119.0(7) . . ?
 C04P C04G C032 117.8(8) . . ?
 C051 C04G C04P 123.8(9) . . ?
 C051 C04G C032 118.3(7) . . ?
 C02O C04N H04N 118.8 . . ?
 C051 C04N C02O 122.5(8) . . ?
 C051 C04N H04N 118.8 . . ?
 C04G C04P H04P 118.4 . . ?
 C059 C04P C04G 123.2(10) . . ?
 C059 C04P H04P 118.4 . . ?
 H04O C04R H04Q 109.5 . . ?
 H04O C04R H04R 109.5 . . ?
 H04Q C04R H04R 109.5 . . ?
 C045 C04R H04O 109.5 . . ?
 C045 C04R H04Q 109.5 . . ?
 C045 C04R H04R 109.5 . . ?
 C032 C04T H04T 120.0 . . ?
 C053 C04T H04T 120.0 . . ?
 C053 C04T C032 120.1(9) . . ?
 C04W C04U P00F 119.2(8) . . ?
 C04W C04U C04Z 121.6(9) . . ?
 C04Z C04U P00F 119.1(8) . . ?
 C04U C04W H04W 120.2 . . ?
 C057 C04W C04U 119.6(11) . . ?
 C057 C04W H04W 120.2 . . ?
 C05I C04Z C04U 123.4(9) . . ?
 C05I C04Z C055 119.6(10) . . ?
 C055 C04Z C04U 116.9(10) . . ?
 C05G C05A H05D 119.5 . . ?
 C05G C05A C058 121.0(13) . . ?
 C058 C05A H05D 119.5 . . ?
 C04A C05B H05E 119.2 . . ?
 C045 C05B C04A 121.6(8) . . ?
 C045 C05B H05E 119.2 . . ?
 H05F C05E H05G 109.5 . . ?
 H05F C05E H05H 109.5 . . ?
 H05G C05E H05H 109.5 . . ?
 C056 C05E H05F 109.5 . . ?
 C056 C05E H05G 109.5 . . ?
 C056 C05E H05H 109.5 . . ?
 C05A C05G H05I 120.2 . . ?
 C05I C05G C05A 119.5(13) . . ?
 C05I C05G H05I 120.3 . . ?
 C04A C05H H05J 109.5 . . ?
 C04A C05H H05K 109.5 . . ?
 C04A C05H H05L 109.5 . . ?
 H05J C05H H05K 109.5 . . ?
 H05J C05H H05L 109.5 . . ?
 H05K C05H H05L 109.5 . . ?
 C04Z C05I H05M 119.2 . . ?
 C05G C05I C04Z 121.7(10) . . ?
 C05G C05I H05M 119.1 . . ?
 C055 C05J H05N 118.6 . . ?
 C057 C05J H05N 118.6 . . ?
 C057 C05J C055 122.9(11) . . ?
 Fe09 C028 H028 125.1 . . ?
 C03G C028 Fe09 70.4(4) . . ?
 C03G C028 C04B 109.2(7) . . ?
 C03G C028 H028 125.4 . . ?
 C04B C028 Fe09 70.7(4) . . ?
 C04B C028 H028 125.4 . . ?
 C03J C032 C04G 117.2(8) . . ?
 C04T C032 C03J 126.3(8) . . ?
 C04T C032 C04G 116.5(7) . . ?
 C03X C039 H039 119.3 . . ?
 C03X C039 C045 121.5(7) . . ?
 C045 C039 H039 119.3 . . ?
 P00E C040 H040 105.7 . . ?
 C03F C040 P00E 112.0(5) . . ?
 C03F C040 C03N 110.7(6) . . ?
 C03F C040 H040 105.7 . . ?
 C03N C040 P00E 116.1(5) . . ?
 C03N C040 H040 105.7 . . ?
 C03X C043 H043 120.2 . . ?
 C04A C043 C03X 119.6(7) . . ?
 C04A C043 H043 120.2 . . ?
 C05B C045 C04R 121.3(8) . . ?
 C05B C045 C039 117.5(7) . . ?
 C039 C045 C04R 121.2(8) . . ?
 C03M C047 C03O 122.7(8) . . ?
 C03M C047 H047 118.6 . . ?
 C03O C047 H047 118.6 . . ?
 C03M C048 H04S 109.5 . . ?
 C03M C048 H04U 109.5 . . ?
 C03M C048 H04V 109.5 . . ?
 H04S C048 H04U 109.5 . . ?
 H04S C048 H04V 109.5 . . ?
 H04U C048 H04V 109.5 . . ?
 C03M C049 C03Q 121.9(7) . . ?
 C03M C049 H049 119.1 . . ?
 C03Q C049 H049 119.1 . . ?
 C04G C051 H051 119.4 . . ?
 C04N C051 C04G 121.2(8) . . ?
 C04N C051 H051 119.4 . . ?
 C04T C053 H053 118.9 . . ?
 C059 C053 C04T 122.3(9) . . ?
 C059 C053 H053 118.9 . . ?
 C04Z C055 C058 118.0(13) . . ?
 C05J C055 C04Z 118.6(12) . . ?
 C05J C055 C058 122.5(13) . . ?
 O00U C056 O015 127.0(7) . . ?
 O00U C056 C05E 118.6(7) . . ?
 O015 C056 C05E 114.4(7) . . ?
 C04W C057 H057 120.0 . . ?
 C05J C057 C04W 120.1(12) . . ?
 C05J C057 H057 119.9 . . ?
 C05A C058 C055 119.6(15) . . ?
 C05A C058 H058 120.2 . . ?
 C055 C058 H058 120.1 . . ?
 C04P C059 C053 120.1(9) . . ?
 C04P C059 H059 119.9 . . ?
 C053 C059 H059 119.9 . . ?
 Cl00 C05K Cl01 101.0(8) . . ?
 Cl00 C05K H05O 111.6 . . ?
 Cl00 C05K H05P 111.6 . . ?
 Cl01 C05K H05O 111.6 . . ?
 Cl01 C05K H05P 111.6 . . ?
 H05O C05K H05P 109.4 . . ?

loop_
  _geom_torsion_atom_site_label_1
  _geom_torsion_atom_site_label_2
  _geom_torsion_atom_site_label_3
  _geom_torsion_atom_site_label_4
  _geom_torsion
  _geom_torsion_site_symmetry_1
  _geom_torsion_site_symmetry_2
  _geom_torsion_site_symmetry_3
  _geom_torsion_site_symmetry_4
  _geom_torsion_publ_flag
 Rh01 P00B C02C C00W 0.3(6) . . . . ?
 Rh01 P00B C02C C01R -178.4(5) . . . . ?
 Rh01 P00B C02N C02F -151.2(4) . . . . ?
 Rh01 P00B C02N C023 75.6(4) . . . . ?
 Rh01 P00B C018 C01O -127.7(5) . . . . ?
 Rh01 P00B C018 C011 55.0(6) . . . . ?
 Rh01 P00C C00T C01A 106.9(5) . . . . ?
 Rh01 P00C C00T C016 -65.4(5) . . . . ?
 Rh01 P00C C02Z C02U 164.9(4) . . . . ?
 Rh01 P00C C02Z C024 -24.0(5) . . . . ?
 Rh01 P00C C014 Fe07 88.3(4) . . . . ?
 Rh01 P00C C014 C01T -178.5(5) . . . . ?
 Rh01 P00C C014 C023 -3.1(6) . . . . ?
 Rh01 O00J C01X O00G 1.7(8) . . . . ?
 Rh01 O00J C01X C02D -177.6(4) . . . . ?
 Rh01 O00K C01S O00N -4.0(8) . . . . ?
 Rh01 O00K C01S C02G 177.7(4) . . . . ?
 Rh01 O00L C01Q O00M -1.3(9) . . . . ?
 Rh01 O00L C01Q C02I 176.2(5) . . . . ?
 Rh03 O00G C01X O00J -5.6(8) . . . . ?
 Rh03 O00G C01X C02D 173.7(4) . . . . ?
 Rh03 O00M C01Q O00L -5.6(9) . . . . ?
 Rh03 O00M C01Q C02I 177.0(5) . . . . ?
 Rh03 O00N C01S O00K 1.7(8) . . . . ?
 Rh03 O00N C01S C02G 180.0(4) . . . . ?
 Rh03 C00W C01C C02P 1.9(7) . . . . ?
 Rh03 C00W C01C C02V -174.1(5) . . . . ?
 Rh03 C00W C02C P00B -2.8(8) . . . . ?
 Rh03 C00W C02C C01R 175.8(5) . . . . ?
 Fe07 C01T C01V C02Y -61.6(5) . . . . ?
 Fe07 C01T C014 P00C -125.8(5) . . . . ?
 Fe07 C01T C014 C023 58.1(4) . . . . ?
 Fe07 C01V C02Y C023 -57.1(4) . . . . ?
 Fe07 C02E C03P C02J 59.1(5) . . . . ?
 Fe07 C02E C030 C02W -61.7(5) . . . . ?
 Fe07 C02J C02W C030 57.5(5) . . . . ?
 Fe07 C02J C03P C02E -59.6(5) . . . . ?
 Fe07 C02W C030 C02E 61.3(5) . . . . ?
 Fe07 C02Y C023 C02N 120.8(6) . . . . ?
 Fe07 C02Y C023 C014 -61.0(4) . . . . ?
 Fe07 C014 C023 C02N -120.6(6) . . . . ?
 Fe07 C014 C023 C02Y 61.3(4) . . . . ?
 P00B C02N C023 Fe07 -135.3(4) . . . . ?
 P00B C02N C023 C02Y 134.8(5) . . . . ?
 P00B C02N C023 C014 -42.9(8) . . . . ?
 P00C C00T C01A C02X -172.8(4) . . . . ?
 P00C C00T C016 C01N -6.8(8) . . . . ?
 P00C C00T C016 C02B 171.0(4) . . . . ?
 P00C C02Z C024 C033 -171.0(5) . . . . ?
 P00C C014 C023 Fe07 125.0(5) . . . . ?
 P00C C014 C023 C02N 4.3(9) . . . . ?
 P00C C014 C023 C02Y -173.7(5) . . . . ?
 C00T P00C C02Z C02U 42.8(6) . . . . ?
 C00T P00C C02Z C024 -146.2(5) . . . . ?
 C00T P00C C014 Fe07 -155.6(4) . . . . ?
 C00T P00C C014 C01T -62.4(6) . . . . ?
 C00T P00C C014 C023 113.0(5) . . . . ?
 C00T C01A C02X C021 1.7(9) . . . . ?
 C00W C01C C02V C022 -4.6(10) . . . . ?
 C01A C00T C016 C01N -178.7(5) . . . . ?
 C01A C00T C016 C02B -1.0(8) . . . . ?
 C01A C02X C021 C02B -0.9(10) . . . . ?
 C01C C00W C02C P00B 176.6(4) . . . . ?
 C01C C00W C02C C01R -4.8(9) . . . . ?
 C01C C02V C022 C01R 0.5(11) . . . . ?
 C01C C02V C022 C041 -177.0(8) . . . . ?
 C01F C011 C018 P00B 176.7(5) . . . . ?
 C01F C011 C018 C01O -0.7(10) . . . . ?
 C01O C03E C03S C01F 1.6(11) . . . . ?
 C01T C01V C02Y Fe07 61.2(5) . . . . ?
 C01T C01V C02Y C023 4.2(8) . . . . ?
 C01T C014 C023 Fe07 -59.0(4) . . . . ?
 C01T C014 C023 C02N -179.6(6) . . . . ?
 C01T C014 C023 C02Y 2.3(7) . . . . ?
 C01U C02T C02U C02Q -177.4(6) . . . . ?
 C01U C02T C02U C02Z 0.8(9) . . . . ?
 C01U C02T C054 C04M -178.4(7) . . . . ?
 C01V C01T C014 Fe07 -58.0(5) . . . . ?
 C01V C01T C014 P00C 176.2(5) . . . . ?
 C01V C01T C014 C023 0.1(7) . . . . ?
 C01V C02Y C023 Fe07 57.1(5) . . . . ?
 C01V C02Y C023 C02N 177.9(6) . . . . ?
 C01V C02Y C023 C014 -3.9(7) . . . . ?
 C02C P00B C02N C02F -34.3(6) . . . . ?
 C02C P00B C02N C023 -167.4(4) . . . . ?
 C02C P00B C018 C01O 107.6(6) . . . . ?
 C02C P00B C018 C011 -69.7(6) . . . . ?
 C02C C00W C01C C02P -177.5(6) . . . . ?
 C02C C00W C01C C02V 6.5(9) . . . . ?
 C02C C01R C022 C02V 1.2(11) . . . . ?
 C02C C01R C022 C041 178.7(8) . . . . ?
 C02F C02N C023 Fe07 88.6(6) . . . . ?
 C02F C02N C023 C02Y -1.3(9) . . . . ?
 C02F C02N C023 C014 -179.0(6) . . . . ?
 C02J C02W C030 Fe07 -57.1(5) . . . . ?
 C02J C02W C030 C02E 4.2(8) . . . . ?
 C02N P00B C02C C00W -114.4(5) . . . . ?
 C02N P00B C02C C01R 67.0(6) . . . . ?
 C02N P00B C018 C01O -7.8(6) . . . . ?
 C02N P00B C018 C011 174.9(5) . . . . ?
 C02P C01C C02V C022 179.7(7) . . . . ?
 C02Q C02U C02Z P00C -12.9(9) . . . . ?
 C02Q C02U C02Z C024 176.2(6) . . . . ?
 C02T C01U C033 C024 -2.4(11) . . . . ?
 C02T C02U C02Z P00C 169.0(5) . . . . ?
 C02T C02U C02Z C024 -1.8(8) . . . . ?
 C02U C02Q C035 C04M -2.6(11) . . . . ?
 C02U C02T C054 C04M 1.0(11) . . . . ?
 C02U C02Z C024 C033 0.9(10) . . . . ?
 C02W C02J C03P Fe07 62.3(5) . . . . ?
 C02W C02J C03P C02E 2.7(8) . . . . ?
 C02Z P00C C00T C01A -123.9(5) . . . . ?
 C02Z P00C C00T C016 63.9(5) . . . . ?
 C02Z P00C C014 Fe07 -41.7(5) . . . . ?
 C02Z P00C C014 C01T 51.5(6) . . . . ?
 C02Z P00C C014 C023 -133.2(5) . . . . ?
 C02Z C024 C033 C01U 1.3(11) . . . . ?
 C03E C01O C018 P00B -177.6(5) . . . . ?
 C03E C01O C018 C011 -0.2(10) . . . . ?
 C03P C02E C030 Fe07 59.2(5) . . . . ?
 C03P C02E C030 C02W -2.5(8) . . . . ?
 C03P C02J C02W Fe07 -61.7(5) . . . . ?
 C03P C02J C02W C030 -4.2(8) . . . . ?
 C03S C01F C011 C018 2.0(10) . . . . ?
 C04F C03E C03S C01F -179.4(7) . . . . ?
 C011 C01F C03S C03E -2.5(11) . . . . ?
 C014 P00C C00T C01A -13.8(5) . . . . ?
 C014 P00C C00T C016 173.9(4) . . . . ?
 C014 P00C C02Z C02U -68.4(6) . . . . ?
 C014 P00C C02Z C024 102.6(5) . . . . ?
 C014 C01T C01V Fe07 58.9(5) . . . . ?
 C014 C01T C01V C02Y -2.7(8) . . . . ?
 C016 C00T C01A C02X -0.8(9) . . . . ?
 C016 C01N C020 C02S -0.8(9) . . . . ?
 C016 C02B C021 C02X -1.0(10) . . . . ?
 C016 C02B C026 C02S -0.6(10) . . . . ?
 C018 P00B C02C C00W 132.8(5) . . . . ?
 C018 P00B C02C C01R -45.8(6) . . . . ?
 C018 P00B C02N C02F 78.4(5) . . . . ?
 C018 P00B C02N C023 -54.7(5) . . . . ?
 C018 C01O C03E C03S -0.2(10) . . . . ?
 C018 C01O C03E C04F -179.3(7) . . . . ?
 C020 C01N C016 C00T 178.1(6) . . . . ?
 C020 C01N C016 C02B 0.3(9) . . . . ?
 C020 C02S C026 C02B 0.1(11) . . . . ?
 C021 C02B C016 C00T 1.9(9) . . . . ?
 C021 C02B C016 C01N 179.7(6) . . . . ?
 C021 C02B C026 C02S -180.0(7) . . . . ?
 C022 C01R C02C P00B 179.7(6) . . . . ?
 C022 C01R C02C C00W 1.2(11) . . . . ?
 C026 C02B C016 C00T -177.5(6) . . . . ?
 C026 C02B C016 C01N 0.4(8) . . . . ?
 C026 C02B C021 C02X 178.4(6) . . . . ?
 C026 C02S C020 C01N 0.6(10) . . . . ?
 C030 C02E C03P Fe07 -59.3(5) . . . . ?
 C030 C02E C03P C02J -0.2(9) . . . . ?
 C033 C01U C02T C02U 1.3(10) . . . . ?
 C033 C01U C02T C054 -179.2(7) . . . . ?
 C035 C02Q C02U C02T -2.4(9) . . . . ?
 C035 C02Q C02U C02Z 179.5(6) . . . . ?
 C035 C04M C054 C02T -6.1(11) . . . . ?
 C050 C01F C03S C03E -178.8(7) . . . . ?
 C050 C01F C011 C018 178.3(7) . . . . ?
 C054 C02T C02U C02Q 3.1(9) . . . . ?
 C054 C02T C02U C02Z -178.7(6) . . . . ?
 C054 C04M C035 C02Q 6.9(11) . . . . ?
 Rh2 P1 C50 C45 -1.3(6) . . . . ?
 Rh2 P1 C50 C49 -172.5(5) . . . . ?
 Rh2 P1 C9 C11 69.3(4) . . . . ?
 Rh2 P1 C9 C10 -160.2(4) . . . . ?
 Rh2 P1 C1 C2 64.8(5) . . . . ?
 Rh2 P1 C1 C7 -115.9(5) . . . . ?
 Rh2 P2 C31 C36 -59.7(6) . . . . ?
 Rh2 P2 C31 C32 110.7(5) . . . . ?
 Rh2 P2 C15 Fe1 82.6(5) . . . . ?
 Rh2 P2 C15 C11 -16.1(6) . . . . ?
 Rh2 P2 C15 C14 178.4(5) . . . . ?
 Rh2 P2 C21 C26 155.2(6) . . . . ?
 Rh2 P2 C21 C22 -22.3(6) . . . . ?
 Rh2 O5 C41 O6 11.3(9) . . . . ?
 Rh2 O5 C41 C42 -167.4(5) . . . . ?
 Rh2 O2 C43 O1 -7.3(12) . . . . ?
 Rh2 O2 C43 C44 176.4(6) . . . . ?
 Rh2 O3 C01P O4 -2.8(10) . . . . ?
 Rh2 O3 C01P C04I 176.5(5) . . . . ?
 Rh1 O4 C01P O3 4.7(10) . . . . ?
 Rh1 O4 C01P C04I -174.7(6) . . . . ?
 Rh1 O6 C41 O5 -9.0(9) . . . . ?
 Rh1 O6 C41 C42 169.7(5) . . . . ?
 Rh1 O1 C43 O2 8.6(12) . . . . ?
 Rh1 O1 C43 C44 -175.0(6) . . . . ?
 Rh1 C45 C50 P1 2.5(8) . . . . ?
 Rh1 C45 C50 C49 173.8(5) . . . . ?
 Rh1 C45 C46 C47 -175.1(5) . . . . ?
 Rh1 C45 C46 C52 4.0(9) . . . . ?
 Fe1 C11 C9 P1 -132.4(4) . . . . ?
 Fe1 C11 C9 C10 96.0(6) . . . . ?
 Fe1 C11 C12 C13 59.8(5) . . . . ?
 Fe1 C11 C15 P2 133.2(5) . . . . ?
 Fe1 C11 C15 C14 -59.0(4) . . . . ?
 Fe1 C13 C12 C11 -59.3(5) . . . . ?
 Fe1 C13 C14 C15 59.4(4) . . . . ?
 Fe1 C16 C17 C18 59.9(5) . . . . ?
 Fe1 C16 C20 C19 -60.6(5) . . . . ?
 Fe1 C19 C18 C17 -59.7(6) . . . . ?
 Fe1 C19 C20 C16 60.6(5) . . . . ?
 Fe1 C18 C17 C16 -59.3(5) . . . . ?
 Fe1 C14 C15 P2 -132.4(5) . . . . ?
 Fe1 C14 C15 C11 59.6(4) . . . . ?
 P1 C1 C7 C6 180.0(5) . . . . ?
 P2 C31 C36 C37 -9.5(10) . . . . ?
 P2 C31 C36 C35 171.3(6) . . . . ?
 P2 C31 C32 C33 -174.2(5) . . . . ?
 C45 C46 C47 C48 -0.1(11) . . . . ?
 C31 P2 C15 Fe1 -157.2(5) . . . . ?
 C31 P2 C15 C11 104.1(6) . . . . ?
 C31 P2 C15 C14 -61.4(6) . . . . ?
 C31 P2 C21 C26 29.6(7) . . . . ?
 C31 P2 C21 C22 -148.0(6) . . . . ?
 C31 C36 C37 C38 178.4(7) . . . . ?
 C31 C36 C35 C34 2.0(11) . . . . ?
 C31 C36 C35 C40 -176.9(8) . . . . ?
 C13 C14 C15 Fe1 -60.5(5) . . . . ?
 C13 C14 C15 P2 167.1(5) . . . . ?
 C13 C14 C15 C11 -0.9(7) . . . . ?
 C50 P1 C9 C11 -170.6(4) . . . . ?
 C50 P1 C9 C10 -40.0(5) . . . . ?
 C50 P1 C1 C2 -56.1(5) . . . . ?
 C50 P1 C1 C7 123.2(6) . . . . ?
 C50 C45 C46 C47 2.2(10) . . . . ?
 C50 C45 C46 C52 -178.7(6) . . . . ?
 C50 C49 C48 C47 -0.1(10) . . . . ?
 C50 C49 C48 C51 -176.9(7) . . . . ?
 C9 P1 C50 C45 -120.2(5) . . . . ?
 C9 P1 C50 C49 68.6(6) . . . . ?
 C9 P1 C1 C2 -171.7(5) . . . . ?
 C9 P1 C1 C7 7.6(6) . . . . ?
 C9 C11 C12 Fe1 117.5(6) . . . . ?
 C9 C11 C12 C13 177.3(6) . . . . ?
 C9 C11 C15 Fe1 -116.9(6) . . . . ?
 C9 C11 C15 P2 16.3(10) . . . . ?
 C9 C11 C15 C14 -176.0(6) . . . . ?
 C2 C1 C7 C6 -0.7(9) . . . . ?
 C2 C3 C5 C6 0.7(10) . . . . ?
 C46 C45 C50 P1 -174.6(5) . . . . ?
 C46 C45 C50 C49 -3.3(9) . . . . ?
 C46 C47 C48 C49 -1.1(10) . . . . ?
 C46 C47 C48 C51 175.8(7) . . . . ?
 C1 P1 C50 C45 125.1(5) . . . . ?
 C1 P1 C50 C49 -46.2(6) . . . . ?
 C1 P1 C9 C11 -60.1(5) . . . . ?
 C1 P1 C9 C10 70.4(5) . . . . ?
 C1 C2 C3 C4 176.6(6) . . . . ?
 C1 C2 C3 C5 -2.2(10) . . . . ?
 C12 C11 C9 P1 141.6(5) . . . . ?
 C12 C11 C9 C10 9.9(9) . . . . ?
 C12 C11 C15 Fe1 58.7(4) . . . . ?
 C12 C11 C15 P2 -168.1(5) . . . . ?
 C12 C11 C15 C14 -0.3(7) . . . . ?
 C12 C13 C14 Fe1 -57.7(5) . . . . ?
 C12 C13 C14 C15 1.7(7) . . . . ?
 C3 C2 C1 P1 -178.4(5) . . . . ?
 C3 C2 C1 C7 2.2(9) . . . . ?
 C7 C6 C5 C3 0.7(10) . . . . ?
 C36 C31 C32 C33 -3.6(10) . . . . ?
 C4 C3 C5 C6 -178.1(6) . . . . ?
 C19 C18 C17 Fe1 59.2(6) . . . . ?
 C19 C18 C17 C16 -0.1(9) . . . . ?
 C26 C27 C28 C29 4.8(13) . . . . ?
 C26 C25 C30 C29 3.3(12) . . . . ?
 C27 C26 C25 C24 179.3(8) . . . . ?
 C27 C26 C25 C30 -0.5(10) . . . . ?
 C27 C26 C21 P2 2.6(11) . . . . ?
 C27 C26 C21 C22 -180.0(7) . . . . ?
 C52 C46 C47 C48 -179.1(7) . . . . ?
 C24 C25 C30 C29 -176.5(9) . . . . ?
 C34 C33 C32 C31 3.4(11) . . . . ?
 C39 C40 C35 C36 -3.1(14) . . . . ?
 C39 C40 C35 C34 178.0(9) . . . . ?
 C39 C38 C37 C36 0.1(12) . . . . ?
 C40 C39 C38 C37 0.7(13) . . . . ?
 C33 C34 C35 C36 -2.3(13) . . . . ?
 C33 C34 C35 C40 176.7(8) . . . . ?
 C18 C19 C20 Fe1 -60.2(6) . . . . ?
 C18 C19 C20 C16 0.4(9) . . . . ?
 C38 C39 C40 C35 0.8(14) . . . . ?
 C37 C36 C35 C34 -177.3(7) . . . . ?
 C37 C36 C35 C40 3.8(12) . . . . ?
 C17 C16 C20 Fe1 60.1(5) . . . . ?
 C17 C16 C20 C19 -0.4(8) . . . . ?
 C25 C26 C27 C28 -3.4(11) . . . . ?
 C25 C26 C21 P2 -177.2(5) . . . . ?
 C25 C26 C21 C22 0.2(10) . . . . ?
 C25 C24 C23 C22 -1.8(14) . . . . ?
 C23 C22 C21 P2 177.5(7) . . . . ?
 C23 C22 C21 C26 -0.4(12) . . . . ?
 C23 C24 C25 C26 1.7(13) . . . . ?
 C23 C24 C25 C30 -178.4(8) . . . . ?
 C14 C13 C12 Fe1 57.4(5) . . . . ?
 C14 C13 C12 C11 -1.9(8) . . . . ?
 C15 P2 C31 C36 178.8(6) . . . . ?
 C15 P2 C31 C32 -10.7(6) . . . . ?
 C15 P2 C21 C26 -80.1(7) . . . . ?
 C15 P2 C21 C22 102.4(6) . . . . ?
 C15 C11 C9 P1 -43.5(8) . . . . ?
 C15 C11 C9 C10 -175.1(6) . . . . ?
 C15 C11 C12 Fe1 -58.5(4) . . . . ?
 C15 C11 C12 C13 1.4(7) . . . . ?
 C21 P2 C31 C36 69.0(6) . . . . ?
 C21 P2 C31 C32 -120.6(5) . . . . ?
 C21 P2 C15 Fe1 -44.2(6) . . . . ?
 C21 P2 C15 C11 -142.8(5) . . . . ?
 C21 P2 C15 C14 51.6(6) . . . . ?
 C21 C26 C27 C28 176.8(7) . . . . ?
 C21 C26 C25 C24 -0.9(11) . . . . ?
 C21 C26 C25 C30 179.3(7) . . . . ?
 C21 C22 C23 C24 1.2(14) . . . . ?
 C5 C6 C7 C1 -0.7(9) . . . . ?
 C48 C49 C50 P1 173.2(5) . . . . ?
 C48 C49 C50 C45 2.3(10) . . . . ?
 C32 C31 C36 C37 -179.9(7) . . . . ?
 C32 C31 C36 C35 0.9(10) . . . . ?
 C8 C6 C7 C1 -179.6(6) . . . . ?
 C8 C6 C5 C3 179.6(6) . . . . ?
 C20 C16 C17 Fe1 -59.6(5) . . . . ?
 C20 C16 C17 C18 0.3(8) . . . . ?
 C20 C19 C18 Fe1 59.5(5) . . . . ?
 C20 C19 C18 C17 -0.2(9) . . . . ?
 C35 C36 C37 C38 -2.3(12) . . . . ?
 C35 C34 C33 C32 -0.4(12) . . . . ?
 C28 C29 C30 C25 -2.1(13) . . . . ?
 C30 C29 C28 C27 -1.9(13) . . . . ?
 Rh05 P00E C03Q C03R -3.2(6) . . . . ?
 Rh05 P00E C03Q C049 177.5(5) . . . . ?
 Rh05 P00E C03X C039 60.3(7) . . . . ?
 Rh05 P00E C03X C043 -122.7(6) . . . . ?
 Rh05 P00E C040 C03F 74.5(5) . . . . ?
 Rh05 P00E C040 C03N -156.9(5) . . . . ?
 Rh05 P00F C03C Fe09 84.5(5) . . . . ?
 Rh05 P00F C03C C03F -10.3(7) . . . . ?
 Rh05 P00F C03C C04D 178.7(6) . . . . ?
 Rh05 P00F C03J C02O -27.1(6) . . . . ?
 Rh05 P00F C03J C032 155.3(6) . . . . ?
 Rh05 P00F C04U C04W 107.0(8) . . . . ?
 Rh05 P00F C04U C04Z -75.6(7) . . . . ?
 Rh05 O00O C01E O00P 5.7(9) . . . . ?
 Rh05 O00O C01E C03W -173.6(5) . . . . ?
 Rh05 O00S C04E O013 2.2(12) . . . . ?
 Rh05 O00S C04E C03K -179.4(6) . . . . ?
 Rh05 O00U C056 O015 -2.8(11) . . . . ?
 Rh05 O00U C056 C05E 177.1(5) . . . . ?
 Rh06 O00P C01E O00O -7.7(9) . . . . ?
 Rh06 O00P C01E C03W 171.5(5) . . . . ?
 Rh06 O013 C04E O00S -6.7(12) . . . . ?
 Rh06 O013 C04E C03K 175.0(6) . . . . ?
 Rh06 O015 C056 O00U -2.0(11) . . . . ?
 Rh06 O015 C056 C05E 178.1(5) . . . . ?
 Fe09 C02R C04B C028 59.2(5) . . . . ?
 Fe09 C02R C04C C03G -59.4(5) . . . . ?
 Fe09 C03A C03U C03F -60.6(5) . . . . ?
 Fe09 C03A C04D C03C 58.8(5) . . . . ?
 Fe09 C03C C03F C03U 57.9(5) . . . . ?
 Fe09 C03C C03F C040 -113.5(7) . . . . ?
 Fe09 C03C C04D C03A -59.7(6) . . . . ?
 Fe09 C03F C03U C03A 59.6(5) . . . . ?
 Fe09 C03F C040 P00E -133.3(4) . . . . ?
 Fe09 C03F C040 C03N 95.4(6) . . . . ?
 Fe09 C03G C04C C02R 60.4(5) . . . . ?
 Fe09 C03G C028 C04B -60.3(6) . . . . ?
 Fe09 C04B C028 C03G 60.1(6) . . . . ?
 P00E C03Q C03R Rh06 0.2(9) . . . . ?
 P00E C03Q C03R C03O -179.3(5) . . . . ?
 P00E C03Q C049 C03M 178.3(6) . . . . ?
 P00E C03X C039 C045 -179.6(6) . . . . ?
 P00E C03X C043 C04A -179.8(7) . . . . ?
 P00F C03C C03F Fe09 127.6(6) . . . . ?
 P00F C03C C03F C03U -174.6(6) . . . . ?
 P00F C03C C03F C040 14.1(11) . . . . ?
 P00F C03C C04D Fe09 -127.2(6) . . . . ?
 P00F C03C C04D C03A 173.1(6) . . . . ?
 P00F C03J C032 C04G 179.5(6) . . . . ?
 P00F C03J C032 C04T -0.7(12) . . . . ?
 P00F C04U C04W C057 173.9(9) . . . . ?
 P00F C04U C04Z C05I 4.6(13) . . . . ?
 P00F C04U C04Z C055 -176.2(8) . . . . ?
 C02O C03J C032 C04G 2.1(11) . . . . ?
 C02O C03J C032 C04T -178.1(7) . . . . ?
 C02O C04N C051 C04G 1.5(13) . . . . ?
 C02R C04B C028 Fe09 -60.3(5) . . . . ?
 C02R C04B C028 C03G -0.2(9) . . . . ?
 C03C P00F C03J C02O 100.4(6) . . . . ?
 C03C P00F C03J C032 -77.2(7) . . . . ?
 C03C P00F C04U C04W -16.1(9) . . . . ?
 C03C P00F C04U C04Z 161.3(7) . . . . ?
 C03C C03F C03U Fe09 -56.7(5) . . . . ?
 C03C C03F C03U C03A 2.9(8) . . . . ?
 C03C C03F C040 P00E -48.5(9) . . . . ?
 C03C C03F C040 C03N -179.8(7) . . . . ?
 C03F C03C C04D Fe09 60.6(5) . . . . ?
 C03F C03C C04D C03A 0.9(9) . . . . ?
 C03J P00F C03C Fe09 -45.6(6) . . . . ?
 C03J P00F C03C C03F -140.4(6) . . . . ?
 C03J P00F C03C C04D 48.6(7) . . . . ?
 C03J P00F C04U C04W -125.6(8) . . . . ?
 C03J P00F C04U C04Z 51.8(8) . . . . ?
 C03J C02O C04N C051 -3.3(12) . . . . ?
 C03Q P00E C03X C039 -60.1(7) . . . . ?
 C03Q P00E C03X C043 116.9(7) . . . . ?
 C03Q P00E C040 C03F -169.2(4) . . . . ?
 C03Q P00E C040 C03N -40.7(6) . . . . ?
 C03R C03O C047 C03M 3.3(12) . . . . ?
 C03R C03Q C049 C03M -0.9(11) . . . . ?
 C03U C03A C04D Fe09 -57.8(6) . . . . ?
 C03U C03A C04D C03C 1.0(9) . . . . ?
 C03U C03F C040 P00E 141.8(6) . . . . ?
 C03U C03F C040 C03N 10.5(9) . . . . ?
 C03X P00E C03Q C03R 124.5(6) . . . . ?
 C03X P00E C03Q C049 -54.8(6) . . . . ?
 C03X P00E C040 C03F -54.9(5) . . . . ?
 C03X P00E C040 C03N 73.6(6) . . . . ?
 C03X C039 C045 C04R 178.6(8) . . . . ?
 C03X C039 C045 C05B -3.1(12) . . . . ?
 C03Y C03O C03R Rh06 1.4(9) . . . . ?
 C03Y C03O C03R C03Q -179.1(7) . . . . ?
 C03Y C03O C047 C03M -178.8(7) . . . . ?
 C04A C05B C045 C04R -179.4(9) . . . . ?
 C04A C05B C045 C039 2.2(13) . . . . ?
 C04B C02R C04C Fe09 58.6(5) . . . . ?
 C04B C02R C04C C03G -0.8(9) . . . . ?
 C04C C02R C04B Fe09 -58.5(5) . . . . ?
 C04C C02R C04B C028 0.6(8) . . . . ?
 C04C C03G C028 Fe09 60.0(5) . . . . ?
 C04C C03G C028 C04B -0.3(9) . . . . ?
 C04D C03A C03U Fe09 58.1(6) . . . . ?
 C04D C03A C03U C03F -2.5(9) . . . . ?
 C04D C03C C03F Fe09 -60.2(5) . . . . ?
 C04D C03C C03F C03U -2.4(8) . . . . ?
 C04D C03C C03F C040 -173.7(7) . . . . ?
 C04G C04P C059 C053 -1.0(16) . . . . ?
 C04N C02O C03J P00F -176.4(6) . . . . ?
 C04N C02O C03J C032 1.3(11) . . . . ?
 C04P C04G C032 C03J 178.1(8) . . . . ?
 C04P C04G C032 C04T -1.7(12) . . . . ?
 C04P C04G C051 C04N -179.9(9) . . . . ?
 C04T C053 C059 C04P 0.1(15) . . . . ?
 C04U P00F C03C Fe09 -156.4(5) . . . . ?
 C04U P00F C03C C03F 108.9(7) . . . . ?
 C04U P00F C03C C04D -62.2(8) . . . . ?
 C04U P00F C03J C02O -148.1(6) . . . . ?
 C04U P00F C03J C032 34.3(8) . . . . ?
 C04U C04W C057 C05J 0.4(19) . . . . ?
 C04U C04Z C05I C05G -175.8(9) . . . . ?
 C04U C04Z C055 C05J 4.1(17) . . . . ?
 C04U C04Z C055 C058 173.3(12) . . . . ?
 C04W C04U C04Z C05I -178.1(10) . . . . ?
 C04W C04U C04Z C055 1.1(15) . . . . ?
 C04Z C04U C04W C057 -3.4(17) . . . . ?
 C04Z C055 C058 C05A 7(2) . . . . ?
 C05A C05G C05I C04Z -2.0(15) . . . . ?
 C05B C04A C043 C03X 2.0(14) . . . . ?
 C05G C05A C058 C055 -4(2) . . . . ?
 C05H C04A C05B C045 179.4(9) . . . . ?
 C05H C04A C043 C03X -179.2(8) . . . . ?
 C05I C04Z C055 C05J -176.7(11) . . . . ?
 C05I C04Z C055 C058 -7.5(18) . . . . ?
 C05J C055 C058 C05A 175.9(14) . . . . ?
 C028 C03G C04C Fe09 -59.7(5) . . . . ?
 C028 C03G C04C C02R 0.7(9) . . . . ?
 C032 C04G C04P C059 1.8(14) . . . . ?
 C032 C04G C051 C04N 2.1(13) . . . . ?
 C032 C04T C053 C059 -0.1(14) . . . . ?
 C039 C03X C043 C04A -2.8(12) . . . . ?
 C040 P00E C03Q C03R -118.6(6) . . . . ?
 C040 P00E C03Q C049 62.2(6) . . . . ?
 C040 P00E C03X C039 -177.7(6) . . . . ?
 C040 P00E C03X C043 -0.8(8) . . . . ?
 C040 C03F C03U Fe09 115.1(6) . . . . ?
 C040 C03F C03U C03A 174.7(6) . . . . ?
 C043 C03X C039 C045 3.3(12) . . . . ?
 C043 C04A C05B C045 -1.8(15) . . . . ?
 C047 C03M C049 C03Q 2.9(11) . . . . ?
 C047 C03O C03R Rh06 179.3(6) . . . . ?
 C047 C03O C03R C03Q -1.1(11) . . . . ?
 C048 C03M C047 C03O 177.2(7) . . . . ?
 C048 C03M C049 C03Q -178.5(7) . . . . ?
 C049 C03M C047 C03O -4.1(12) . . . . ?
 C049 C03Q C03R Rh06 179.4(5) . . . . ?
 C049 C03Q C03R C03O 0.0(11) . . . . ?
 C051 C04G C04P C059 -176.2(9) . . . . ?
 C051 C04G C032 C03J -3.8(11) . . . . ?
 C051 C04G C032 C04T 176.4(8) . . . . ?
 C053 C04T C032 C03J -178.9(8) . . . . ?
 C053 C04T C032 C04G 0.9(12) . . . . ?
 C055 C04Z C05I C05G 5.0(16) . . . . ?
 C055 C05J C057 C04W 5(2) . . . . ?
 C057 C05J C055 C04Z -7(2) . . . . ?
 C057 C05J C055 C058 -176.0(14) . . . . ?
 C058 C05A C05G C05I 2(2) . . . . ?

_smtbx_masks_special_details       ?
loop_
  _smtbx_masks_void_nr
  _smtbx_masks_void_average_x
  _smtbx_masks_void_average_y
  _smtbx_masks_void_average_z
  _smtbx_masks_void_volume
  _smtbx_masks_void_count_electrons
  _smtbx_masks_void_content
 1 0.213 0.441 0.517 38.0 0.0 ?
 2 0.113 0.589 0.668 15.6 0.0 ?
 3 0.113 0.413 0.760 7.3 0.0 ?
 4 0.337 0.334 0.293 198.3 39.3 ?
 5 0.238 0.458 0.846 9.6 0.0 ?
 6 0.408 0.721 0.375 34.3 0.0 ?
 7 0.412 0.588 0.520 7.3 0.2 ?
 8 0.663 0.834 0.707 198.3 38.9 ?
 9 0.592 0.221 0.625 34.3 0.0 ?
 10 0.587 0.087 0.480 7.3 0.2 ?
 11 0.787 0.941 0.483 38.0 0.0 ?
 12 0.762 -0.042 0.154 9.6 0.0 ?
 13 0.887 0.089 0.332 15.6 1.0 ?
 14 0.887 0.912 0.240 7.3 0.0 ?

_smtbx_masks_void_probe_radius     1.2
_smtbx_masks_void_truncation_radius  1.2
_shelx_res_file
;
TITL sl-80_a.res in P2(1)
    sl-80.res
    created by SHELXL-2017/1 at 13:21:50 on 24-Jun-2022
REM Old TITL SL-80 in P2(1)
REM SHELXT solution in P2(1)
REM R1 0.096, Rweak 0.049, Alpha 0.011, Orientation as input
REM Flack x = 0.021 ( 0.005 ) from Parsons' quotients
REM Formula found by SHELXT: C145 N26 O14 Fe3 P6 Rh6
CELL 1.54184 16.128948 16.220957 29.254953 90 94.3756 90
ZERR 6 0.000248 0.000296 0.000529 0 0.0015 0
LATT -1
SYMM -X,0.5+Y,-Z
SFAC C H Cl Fe O P Rh
UNIT 326 316 4 6 36 12 12
DELU C055 C05J C057 C04W
SIMU 0.002 0.004 2 C05J C057 C04W C055
ISOR 0.002 0.004 C058
RIGU 0.001 0.002 C04Z C05I C05G C05A C058 C055

L.S. 10 0 0
PLAN  9
SIZE 0.11 0.12 0.14
CONF
BOND $H
list 4
MORE -1
fmap 2 53
acta
ABIN
REM <olex2.extras>
REM <HklSrc "%.\\SL-80.hkl">
REM </olex2.extras>

WGHT    0.074500    3.727000
FVAR       0.84235
RH01  7    0.877367    0.271673    0.098475    11.00000    0.02615    0.02546 =
         0.03467   -0.00159    0.00371   -0.00004
RH03  7    0.733262    0.295774    0.067678    11.00000    0.02747    0.02902 =
         0.04126   -0.00074    0.00166    0.00069
FE07  4    1.037716    0.052220    0.176614    11.00000    0.03956    0.02511 =
         0.04904    0.00312    0.00627    0.00288
P00B  6    0.837140    0.253440    0.169765    11.00000    0.02676    0.03108 =
         0.03483   -0.00346    0.00462   -0.00202
P00C  6    1.017764    0.247806    0.125910    11.00000    0.03051    0.02608 =
         0.03505    0.00000    0.00372   -0.00098
O00G  5    0.749597    0.419077    0.082480    11.00000    0.03179    0.02663 =
         0.05155    0.00030    0.00551    0.00365
O00J  5    0.883903    0.397120    0.107076    11.00000    0.02736    0.01894 =
         0.05341   -0.00571    0.00234   -0.00335
O00K  5    0.855940    0.147473    0.082315    11.00000    0.03238    0.01762 =
         0.04298   -0.00392    0.00477   -0.00210
O00L  5    0.909031    0.283932    0.029699    11.00000    0.03348    0.04626 =
         0.04236   -0.00754    0.01227    0.00160
O00M  5    0.781402    0.318366    0.001409    11.00000    0.04127    0.04591 =
         0.04333   -0.00123    0.00395    0.00274
O00N  5    0.725004    0.173101    0.052260    11.00000    0.03642    0.03029 =
         0.05197   -0.00620    0.00462   -0.00894
C00T  1    1.059442    0.347912    0.148318    11.00000    0.02302    0.04602 =
         0.03498    0.00075    0.00317    0.00239
C00W  1    0.683242    0.277944    0.125523    11.00000    0.02483    0.02638 =
         0.04501   -0.02386    0.01444   -0.00064
C01A  1    1.071798    0.357667    0.194328    11.00000    0.02871    0.03649 =
         0.04529   -0.00677    0.00425   -0.00631
AFIX  43
H01A  2    1.065673    0.313681    0.214181    11.00000   -1.20000
AFIX   0
C01C  1    0.595228    0.279849    0.125305    11.00000    0.03374    0.01818 =
         0.05435   -0.00284    0.00939   -0.00723
C01F  1    0.896665    0.452103    0.252905    11.00000    0.05207    0.03429 =
         0.04961   -0.00749    0.00153    0.00664
C01N  1    1.054114    0.409187    0.069553    11.00000    0.02208    0.03303 =
         0.05740   -0.00341    0.01116   -0.00218
AFIX  43
H01N  2    1.040411    0.358067    0.056712    11.00000   -1.20000
AFIX   0
C01O  1    0.911092    0.283391    0.257964    11.00000    0.04946    0.03176 =
         0.03653   -0.00805    0.00960    0.00243
AFIX  43
H01O  2    0.915624    0.226319    0.259885    11.00000   -1.20000
AFIX   0
C01Q  1    0.855425    0.304943   -0.003395    11.00000    0.04527    0.04245 =
         0.03560   -0.01192    0.01313   -0.00284
C01R  1    0.684137    0.255502    0.208979    11.00000    0.03789    0.05093 =
         0.05294   -0.00951    0.00869   -0.00773
AFIX  43
H01R  2    0.714460    0.246091    0.236815    11.00000   -1.20000
AFIX   0
C01S  1    0.785873    0.125640    0.061803    11.00000    0.03322    0.03751 =
         0.03872   -0.00524    0.00165    0.00827
C01T  1    1.103187    0.154079    0.198197    11.00000    0.03539    0.04073 =
         0.04416   -0.00683    0.00342    0.00306
AFIX  43
H01T  2    1.156025    0.169236    0.190608    11.00000   -1.20000
AFIX   0
C01U  1    1.181116    0.111240    0.026530    11.00000    0.04194    0.03606 =
         0.05114   -0.00754    0.01199    0.00606
AFIX  43
H01U  2    1.210474    0.078813    0.007105    11.00000   -1.20000
AFIX   0
C01V  1    1.085393    0.104379    0.234805    11.00000    0.03794    0.05164 =
         0.05440    0.00830    0.00515    0.01395
AFIX  43
H01V  2    1.124959    0.079134    0.254951    11.00000   -1.20000
AFIX   0
C01X  1    0.821441    0.442739    0.097197    11.00000    0.03558    0.03647 =
         0.03623    0.00155    0.00907    0.00742
C02B  1    1.087955    0.493482    0.135976    11.00000    0.02545    0.03021 =
         0.06723   -0.00223   -0.00092   -0.00727
C02C  1    0.725489    0.262338    0.168293    11.00000    0.03134    0.04098 =
         0.04085   -0.00454    0.00267   -0.00505
C02D  1    0.835616    0.533692    0.103290    11.00000    0.04373    0.02964 =
         0.07127   -0.00707    0.00921    0.00178
AFIX 137
H02A  2    0.820758    0.561508    0.074876    11.00000   -1.50000
H02B  2    0.893195    0.543636    0.112386    11.00000   -1.50000
H02C  2    0.801957    0.554083    0.126505    11.00000   -1.50000
AFIX   0
C02E  1    1.090613   -0.008578    0.124296    11.00000    0.06736    0.03237 =
         0.06443   -0.00454    0.02583   -0.00332
AFIX  43
H02E  2    1.132004    0.011651    0.106878    11.00000   -1.20000
AFIX   0
C02F  1    0.817254    0.100672    0.219055    11.00000    0.03885    0.04590 =
         0.05498    0.00828    0.01169   -0.00342
AFIX 137
H02D  2    0.838384    0.045567    0.222833    11.00000   -1.50000
H02F  2    0.760044    0.098710    0.207344    11.00000   -1.50000
H02G  2    0.821496    0.128388    0.248133    11.00000   -1.50000
AFIX   0
C02G  1    0.776493    0.037506    0.049922    11.00000    0.04973    0.02678 =
         0.06166   -0.00645    0.00552   -0.01424
AFIX 137
H02H  2    0.804704    0.026147    0.022884    11.00000   -1.50000
H02I  2    0.718536    0.024547    0.044299    11.00000   -1.50000
H02J  2    0.800138    0.004512    0.074858    11.00000   -1.50000
AFIX   0
C02I  1    0.886974    0.316612   -0.049692    11.00000    0.05041    0.07304 =
         0.05971    0.00706    0.01198    0.00611
AFIX 137
H02K  2    0.919140    0.366389   -0.049885    11.00000   -1.50000
H02L  2    0.840803    0.320392   -0.072327    11.00000   -1.50000
H02M  2    0.921242    0.270548   -0.056596    11.00000   -1.50000
AFIX   0
C02J  1    1.024964   -0.072461    0.181457    11.00000    0.06320    0.02260 =
         0.07372    0.01048    0.00644    0.00572
AFIX  43
H02N  2    1.014983   -0.099597    0.208498    11.00000   -1.20000
AFIX   0
C02N  1    0.867592    0.147078    0.185620    11.00000    0.02811    0.03679 =
         0.03895   -0.01189    0.00554    0.00118
AFIX  13
H02O  2    0.858499    0.116077    0.156924    11.00000   -1.20000
AFIX   0
C02P  1    0.547311    0.293154    0.078704    11.00000    0.03181    0.04832 =
         0.06837    0.00082    0.01353    0.00972
AFIX 137
H02P  2    0.581573    0.322850    0.058909    11.00000   -1.50000
H02Q  2    0.497757    0.324257    0.082733    11.00000   -1.50000
H02R  2    0.532541    0.240702    0.065234    11.00000   -1.50000
AFIX   0
C02Q  1    1.225416    0.249914    0.127296    11.00000    0.03133    0.03621 =
         0.05329   -0.00144    0.00144   -0.00707
AFIX  43
H02S  2    1.198001    0.283664    0.146958    11.00000   -1.20000
AFIX   0
C02S  1    1.080083    0.553467    0.060995    11.00000    0.04468    0.04125 =
         0.08002    0.01816    0.00991    0.00076
AFIX  43
H02T  2    1.083920    0.599172    0.042081    11.00000   -1.20000
AFIX   0
C02T  1    1.224168    0.155340    0.062390    11.00000    0.04077    0.03600 =
         0.04811   -0.00416    0.00517    0.01488
C02U  1    1.178897    0.204030    0.093030    11.00000    0.02945    0.02053 =
         0.04548    0.00738    0.00441   -0.00467
C02V  1    0.556611    0.275296    0.164573    11.00000    0.02338    0.04615 =
         0.07328   -0.02282    0.00608   -0.00683
AFIX  43
H02V  2    0.499065    0.280784    0.162922    11.00000   -1.20000
AFIX   0
C02W  1    0.964133   -0.041812    0.147521    11.00000    0.06801    0.02176 =
         0.09054   -0.00844    0.00584    0.00217
AFIX  43
H02W  2    0.906875   -0.048460    0.147613    11.00000   -1.20000
AFIX   0
C02X  1    1.094996    0.439319    0.211695    11.00000    0.03712    0.06618 =
         0.05416   -0.02891    0.00850   -0.02479
AFIX  43
H02X  2    1.105225    0.446901    0.243130    11.00000   -1.20000
AFIX   0
C02Y  1    1.000297    0.097838    0.236981    11.00000    0.04534    0.03422 =
         0.03670    0.00925    0.00423    0.01234
AFIX  43
H02Y  2    0.973075    0.070727    0.259514    11.00000   -1.20000
AFIX   0
C02Z  1    1.090060    0.205284    0.086365    11.00000    0.03542    0.02265 =
         0.04115    0.00174    0.00478   -0.00194
C03E  1    0.939426    0.330862    0.296165    11.00000    0.04807    0.06393 =
         0.03401   -0.00397   -0.00509   -0.00199
C03P  1    1.102856   -0.053300    0.165695    11.00000    0.05502    0.03416 =
         0.08472    0.00188    0.00042    0.00382
AFIX  43
H03P  2    1.154139   -0.067726    0.180176    11.00000   -1.20000
AFIX   0
C03S  1    0.932375    0.415162    0.292488    11.00000    0.05150    0.04512 =
         0.04586   -0.01936   -0.00683    0.00200
AFIX  43
H03S  2    0.951918    0.448103    0.317007    11.00000   -1.20000
AFIX   0
C04F  1    0.977139    0.289069    0.338806    11.00000    0.12533    0.07124 =
         0.04317   -0.00859   -0.01019    0.00736
AFIX 137
H04A  2    0.958021    0.233069    0.339504    11.00000   -1.50000
H04B  2    0.960783    0.317784    0.365367    11.00000   -1.50000
H04C  2    1.036643    0.289724    0.338718    11.00000   -1.50000
AFIX   0
C04M  1    1.352598    0.193065    0.104325    11.00000    0.02060    0.04736 =
         0.07882   -0.00883    0.00661   -0.00734
AFIX  43
H04M  2    1.409697    0.185988    0.109882    11.00000   -1.20000
AFIX   0
C011  1    0.870483    0.403284    0.215742    11.00000    0.04819    0.03299 =
         0.03952   -0.00910    0.00185    0.00280
AFIX  43
H011  2    0.848171    0.427980    0.188868    11.00000   -1.20000
AFIX   0
C014  1    1.028640    0.177338    0.174814    11.00000    0.03176    0.02081 =
         0.03850    0.00437    0.00071    0.00146
C016  1    1.067808    0.416262    0.116982    11.00000    0.01549    0.02370 =
         0.05756   -0.00843    0.00549   -0.00614
C018  1    0.877084    0.317503    0.218015    11.00000    0.04195    0.02190 =
         0.03734   -0.00262    0.00950   -0.00189
C020  1    1.060388    0.475446    0.041740    11.00000    0.03776    0.04349 =
         0.06141    0.01209    0.00305   -0.00411
AFIX  43
H020  2    1.051750    0.469495    0.010118    11.00000   -1.20000
AFIX   0
C021  1    1.102003    0.503903    0.183547    11.00000    0.04621    0.04011 =
         0.06275   -0.01605    0.00298   -0.01939
AFIX  43
H021  2    1.116163    0.555525    0.195576    11.00000   -1.20000
AFIX   0
C022  1    0.598442    0.262817    0.207402    11.00000    0.03110    0.05815 =
         0.05319   -0.01396    0.01598   -0.00913
C023  1    0.961456    0.141027    0.197674    11.00000    0.04515    0.01081 =
         0.03843    0.00790    0.00374   -0.00198
C024  1    1.053650    0.160801    0.049557    11.00000    0.03330    0.03364 =
         0.04827    0.00376    0.01107    0.00487
AFIX  43
H024  2    0.996006    0.161779    0.044650    11.00000   -1.20000
AFIX   0
C026  1    1.093102    0.561525    0.106058    11.00000    0.04645    0.03651 =
         0.08180   -0.00075    0.00160   -0.01011
AFIX  43
H026  2    1.105957    0.613261    0.118335    11.00000   -1.20000
AFIX   0
C030  1    1.005400   -0.000360    0.114372    11.00000    0.05426    0.03015 =
         0.05881   -0.00291   -0.00176    0.00355
AFIX  43
H030  2    0.980031    0.028262    0.089552    11.00000   -1.20000
AFIX   0
C033  1    1.097228    0.115803    0.020189    11.00000    0.04978    0.04954 =
         0.02762   -0.00626    0.00078    0.00176
AFIX  43
H033  2    1.069301    0.088200   -0.004238    11.00000   -1.20000
AFIX   0
C035  1    1.309935    0.245015    0.131686    11.00000    0.03733    0.03891 =
         0.07551    0.00661    0.00101   -0.01600
AFIX  43
H035  2    1.339541    0.277305    0.153550    11.00000   -1.20000
AFIX   0
C041  1    0.550378    0.254062    0.250333    11.00000    0.05166    0.14383 =
         0.05365    0.00280    0.02418   -0.01040
AFIX 137
H04D  2    0.578755    0.215874    0.271152    11.00000   -1.50000
H04E  2    0.495362    0.234033    0.241787    11.00000   -1.50000
H04F  2    0.546899    0.306793    0.264963    11.00000   -1.50000
AFIX   0
C050  1    0.891939    0.545148    0.250246    11.00000    0.07444    0.04713 =
         0.07347   -0.02030   -0.00900   -0.00594
AFIX 137
H05A  2    0.943389    0.566485    0.240708    11.00000   -1.50000
H05B  2    0.882219    0.567019    0.279857    11.00000   -1.50000
H05C  2    0.847210    0.560980    0.228485    11.00000   -1.50000
AFIX   0
C054  1    1.310331    0.152328    0.069165    11.00000    0.03951    0.04210 =
         0.06888    0.00282    0.01173    0.00489
AFIX  43
H054  2    1.339974    0.121587    0.049093    11.00000   -1.20000
AFIX   0

RH2   7    0.564524    0.725871    0.194756    11.00000    0.03310    0.02996 =
         0.03530    0.00088    0.00258   -0.00442
RH1   7    0.716419    0.721359    0.212270    11.00000    0.03373    0.04274 =
         0.04819    0.00489   -0.00357   -0.00495
FE1   4    0.363808    0.565311    0.099919    11.00000    0.03551    0.02421 =
         0.05112   -0.00290    0.00181   -0.00204
P1    6    0.580386    0.749597    0.120710    11.00000    0.03062    0.02647 =
         0.03678   -0.00021    0.00667   -0.00069
P2    6    0.416954    0.724800    0.180049    11.00000    0.03515    0.03152 =
         0.03706   -0.00012    0.00450   -0.00370
O5    5    0.572429    0.847763    0.210325    11.00000    0.04528    0.03763 =
         0.04294   -0.00795   -0.00083   -0.00734
O2    5    0.557038    0.705636    0.266275    11.00000    0.05831    0.06074 =
         0.03271    0.00075    0.00842   -0.00837
O3    5    0.571729    0.599083    0.186202    11.00000    0.03900    0.02052 =
         0.04756    0.00366   -0.00281    0.00386
O4    5    0.711462    0.597239    0.200634    11.00000    0.03703    0.03752 =
         0.06942    0.00336    0.00407   -0.00150
O6    5    0.710705    0.843808    0.228542    11.00000    0.04653    0.05027 =
         0.06020   -0.01511    0.00158   -0.00912
O1    5    0.692764    0.698274    0.282924    11.00000    0.05977    0.08370 =
         0.05139   -0.00028    0.00112   -0.01251
C11   1    0.434811    0.665869    0.087216    11.00000    0.02592    0.03114 =
         0.04183    0.00469   -0.00910   -0.00717
C45   1    0.746607    0.743268    0.150233    11.00000    0.03331    0.03708 =
         0.05780   -0.02333    0.00462   -0.00581
C31   1    0.375311    0.830500    0.176223    11.00000    0.03944    0.02871 =
         0.06059   -0.00546    0.01550   -0.00938
C49   1    0.716865    0.776938    0.068695    11.00000    0.05130    0.02712 =
         0.04191    0.00121    0.00247    0.00609
AFIX  43
H49   2    0.677904    0.785125    0.044007    11.00000   -1.20000
AFIX   0
C13   1    0.296585    0.650572    0.060696    11.00000    0.02534    0.04143 =
         0.05609   -0.00591   -0.00305    0.00062
AFIX  43
H13   2    0.249225    0.642035    0.041087    11.00000   -1.20000
AFIX   0
C50   1    0.689377    0.753590    0.110884    11.00000    0.03710    0.03351 =
         0.04453   -0.00411    0.00205   -0.00240
C6    1    0.456052    0.934137    0.045696    11.00000    0.03376    0.04143 =
         0.04153    0.00202    0.00497   -0.00593
C9    1    0.529618    0.663885    0.086715    11.00000    0.04545    0.01933 =
         0.04360    0.00225    0.00670   -0.00304
AFIX  13
H9    2    0.547150    0.613381    0.103108    11.00000   -1.20000
AFIX   0
C2    1    0.584076    0.917919    0.114244    11.00000    0.04207    0.03680 =
         0.04599    0.00090    0.00278   -0.01420
AFIX  43
H2    2    0.627959    0.912300    0.136558    11.00000   -1.20000
AFIX   0
C46   1    0.831320    0.753887    0.142444    11.00000    0.03083    0.03736 =
         0.06786    0.00356    0.00346    0.00246
C01P  1    0.642320    0.563176    0.191775    11.00000    0.03712    0.03725 =
         0.06566    0.01403    0.00774   -0.00309
C1    1    0.542890    0.846819    0.096167    11.00000    0.03249    0.02658 =
         0.03650    0.00190    0.00477   -0.00065
C43   1    0.619577    0.700515    0.293186    11.00000    0.07053    0.07707 =
         0.02829    0.00487   -0.00100   -0.03673
C12   1    0.378787    0.646674    0.048685    11.00000    0.04663    0.03226 =
         0.05153    0.01397   -0.00657   -0.00845
AFIX  43
H12   2    0.394610    0.633434    0.019668    11.00000   -1.20000
AFIX   0
C3    1    0.560395    0.994362    0.099449    11.00000    0.04362    0.02798 =
         0.03677    0.00629    0.01231   -0.00444
C7    1    0.478962    0.855338    0.061561    11.00000    0.03773    0.02669 =
         0.03954   -0.01068    0.00950   -0.00461
AFIX  43
H7    2    0.451785    0.809004    0.049133    11.00000   -1.20000
AFIX   0
C16   1    0.405529    0.479538    0.147565    11.00000    0.05079    0.01790 =
         0.09051   -0.00117    0.00006    0.00965
AFIX  43
H16   2    0.434685    0.490886    0.175513    11.00000   -1.20000
AFIX   0
C36   1    0.386729    0.884915    0.212554    11.00000    0.04266    0.04316 =
         0.06773   -0.01561    0.02080    0.00316
C4    1    0.601480    1.069595    0.120703    11.00000    0.06364    0.02551 =
         0.06439   -0.01062    0.00164   -0.00448
AFIX 137
H4A   2    0.609756    1.109504    0.097251    11.00000   -1.50000
H4B   2    0.654243    1.054632    0.135834    11.00000   -1.50000
H4C   2    0.566723    1.092774    0.142620    11.00000   -1.50000
AFIX   0
C10   1    0.558280    0.653747    0.038902    11.00000    0.04525    0.03350 =
         0.05067   -0.02030    0.01274   -0.00604
AFIX 137
H10A  2    0.543302    0.701838    0.021010    11.00000   -1.50000
H10B  2    0.532141    0.606115    0.024655    11.00000   -1.50000
H10C  2    0.617558    0.646863    0.040750    11.00000   -1.50000
AFIX   0
C19   1    0.374465    0.450085    0.072434    11.00000    0.08777    0.03491 =
         0.10643   -0.02176    0.00107   -0.00229
AFIX  43
H19   2    0.379533    0.438443    0.041644    11.00000   -1.20000
AFIX   0
C26   1    0.275527    0.677785    0.231246    11.00000    0.04094    0.05070 =
         0.04949   -0.00528    0.01251   -0.01203
C27   1    0.221100    0.735984    0.209541    11.00000    0.04648    0.03874 =
         0.08777   -0.00877    0.01984   -0.00874
AFIX  43
H27   2    0.241081    0.771523    0.187984    11.00000   -1.20000
AFIX   0
C47   1    0.854748    0.775323    0.100313    11.00000    0.03508    0.02998 =
         0.08061    0.00261    0.01833   -0.00864
AFIX  43
H47   2    0.911181    0.781712    0.096714    11.00000   -1.20000
AFIX   0
C52   1    0.894892    0.741744    0.182996    11.00000    0.03758    0.07695 =
         0.12657    0.01826   -0.00546   -0.02977
AFIX 137
H52A  2    0.949913    0.747311    0.172963    11.00000   -1.50000
H52B  2    0.888474    0.687731    0.195667    11.00000   -1.50000
H52C  2    0.886426    0.782523    0.205962    11.00000   -1.50000
AFIX   0
C22   1    0.405805    0.606050    0.245381    11.00000    0.03558    0.08524 =
         0.06041    0.00906   -0.00339    0.00055
AFIX  43
H22   2    0.460653    0.598121    0.238622    11.00000   -1.20000
AFIX   0
C24   1    0.294834    0.568244    0.288177    11.00000    0.07549    0.09619 =
         0.04728    0.01630    0.00446   -0.01966
AFIX  43
H24   2    0.273091    0.534776    0.310140    11.00000   -1.20000
AFIX   0
C34   1    0.328024    0.994686    0.163637    11.00000    0.09762    0.02608 =
         0.15117   -0.01389    0.08226   -0.00077
AFIX  43
H34   2    0.311479    1.049365    0.159995    11.00000   -1.20000
AFIX   0
C04I  1    0.641885    0.471316    0.187743    11.00000    0.04264    0.05088 =
         0.12626    0.00923    0.00458    0.01422
AFIX 137
H04G  2    0.588675    0.450446    0.194849    11.00000   -1.50000
H04H  2    0.684459    0.448594    0.208778    11.00000   -1.50000
H04I  2    0.652242    0.455909    0.157011    11.00000   -1.50000
AFIX   0
C39   1    0.410037    1.002432    0.282273    11.00000    0.06159    0.12692 =
         0.13440   -0.10457    0.04573   -0.02804
AFIX  43
H39   2    0.418439    1.041593    0.305380    11.00000   -1.20000
AFIX   0
C40   1    0.378352    1.026638    0.241509    11.00000    0.08580    0.08102 =
         0.16753   -0.08243    0.04532   -0.01833
AFIX  43
H40   2    0.365589    1.081915    0.236285    11.00000   -1.20000
AFIX   0
C33   1    0.316662    0.942130    0.127613    11.00000    0.07463    0.02007 =
         0.10637    0.01811    0.05135    0.01009
AFIX  43
H33   2    0.292333    0.960028    0.099512    11.00000   -1.20000
AFIX   0
C18   1    0.299596    0.455393    0.093687    11.00000    0.03786    0.03260 =
         0.10500   -0.00301    0.00383   -0.00234
AFIX  43
H18   2    0.246592    0.448063    0.079412    11.00000   -1.20000
AFIX   0
C38   1    0.432510    0.916636    0.292673    11.00000    0.05967    0.14957 =
         0.10454   -0.08594    0.03087   -0.02959
AFIX  43
H38   2    0.454206    0.900224    0.321613    11.00000   -1.20000
AFIX   0
C37   1    0.419480    0.861628    0.256836    11.00000    0.04079    0.09728 =
         0.09261   -0.03927    0.01024   -0.00766
AFIX  43
H37   2    0.432929    0.806517    0.262108    11.00000   -1.20000
AFIX   0
C17   1    0.318277    0.473509    0.139792    11.00000    0.04482    0.04133 =
         0.08821    0.01082    0.00965    0.00105
AFIX  43
H17   2    0.279969    0.480442    0.161682    11.00000   -1.20000
AFIX   0
C44   1    0.605203    0.691049    0.344656    11.00000    0.10845    0.09195 =
         0.04213    0.01631    0.01178   -0.00775
AFIX 137
H44A  2    0.570007    0.734838    0.353805    11.00000   -1.50000
H44B  2    0.657636    0.693472    0.362489    11.00000   -1.50000
H44C  2    0.579054    0.638968    0.349582    11.00000   -1.50000
AFIX   0
C25   1    0.245007    0.626325    0.266341    11.00000    0.06065    0.08119 =
         0.04079   -0.01627    0.01999   -0.03450
C29   1    0.107457    0.692889    0.254553    11.00000    0.07350    0.08167 =
         0.10164   -0.02612    0.04226   -0.02595
AFIX  43
H29   2    0.052554    0.697888    0.261835    11.00000   -1.20000
AFIX   0
C23   1    0.374406    0.558138    0.278795    11.00000    0.06516    0.09380 =
         0.05913    0.03448   -0.00866   -0.02236
AFIX  43
H23   2    0.407813    0.519288    0.294668    11.00000   -1.20000
AFIX   0
C14   1    0.298152    0.669626    0.107528    11.00000    0.02876    0.03086 =
         0.04545    0.00149   -0.00287   -0.00126
AFIX  43
H14   2    0.251791    0.674495    0.124387    11.00000   -1.20000
AFIX   0
C15   1    0.383587    0.680465    0.125322    11.00000    0.04789    0.01394 =
         0.04915   -0.00804    0.01245   -0.00222
C21   1    0.358163    0.666565    0.221044    11.00000    0.05214    0.04648 =
         0.04178   -0.00603    0.00721   -0.01102
C5    1    0.496968    1.002039    0.065162    11.00000    0.03611    0.02651 =
         0.05292    0.00649    0.00451   -0.00165
AFIX  43
H5    2    0.481320    1.054424    0.054865    11.00000   -1.20000
AFIX   0
C48   1    0.799142    0.788139    0.062517    11.00000    0.05879    0.02613 =
         0.06372   -0.00632    0.02538   -0.01018
C32   1    0.342820    0.859349    0.133943    11.00000    0.05211    0.01688 =
         0.09030    0.00445    0.03828    0.00532
AFIX  43
H32   2    0.338107    0.823380    0.109125    11.00000   -1.20000
AFIX   0
C8    1    0.386573    0.942279    0.008568    11.00000    0.04143    0.03576 =
         0.06040   -0.00304   -0.00671   -0.00478
AFIX 137
H8A   2    0.346360    0.981194    0.017949    11.00000   -1.50000
H8B   2    0.360411    0.889639    0.003215    11.00000   -1.50000
H8C   2    0.408651    0.961196   -0.019130    11.00000   -1.50000
AFIX   0
C20   1    0.440837    0.465385    0.105638    11.00000    0.03535    0.02916 =
         0.10349   -0.00020   -0.00285    0.00469
AFIX  43
H20   2    0.497150    0.466012    0.100784    11.00000   -1.20000
AFIX   0
C41   1    0.641564    0.878946    0.226863    11.00000    0.04978    0.04730 =
         0.03412   -0.01425    0.01725   -0.01108
C42   1    0.635379    0.964398    0.246272    11.00000    0.05800    0.03706 =
         0.08489   -0.01458    0.01543   -0.01710
AFIX 137
H42A  2    0.606796    0.999625    0.223894    11.00000   -1.50000
H42B  2    0.690212    0.985630    0.254022    11.00000   -1.50000
H42C  2    0.605181    0.962477    0.273288    11.00000   -1.50000
AFIX   0
C51   1    0.828533    0.817593    0.017235    11.00000    0.06652    0.06376 =
         0.05909   -0.00098    0.02736   -0.01194
AFIX 137
H51A  2    0.857466    0.869009    0.021785    11.00000   -1.50000
H51B  2    0.781439    0.825095   -0.004477    11.00000   -1.50000
H51C  2    0.865284    0.777304    0.005755    11.00000   -1.50000
AFIX   0
C35   1    0.363880    0.968493    0.205866    11.00000    0.08148    0.06212 =
         0.09259   -0.04520    0.05126   -0.02648
C28   1    0.137992    0.741941    0.219417    11.00000    0.05880    0.04785 =
         0.09167   -0.00772    0.01716   -0.00592
AFIX  43
H28   2    0.102535    0.778216    0.202888    11.00000   -1.20000
AFIX   0
C30   1    0.159130    0.638837    0.277297    11.00000    0.07738    0.06438 =
         0.06098   -0.01873    0.01401   -0.01390
AFIX  43
H30   2    0.139142    0.608224    0.300987    11.00000   -1.20000
AFIX   0

RH05  7    0.810909    0.521380    0.484738    11.00000    0.05496    0.03766 =
         0.04330   -0.00055    0.00307    0.00274
RH06  7    0.912673    0.584412    0.436704    11.00000    0.06723    0.03782 =
         0.04572    0.00392    0.00922    0.00433
FE09  4    0.805788    0.402341    0.636090    11.00000    0.05741    0.03722 =
         0.04346   -0.00177    0.00768    0.00010
P00E  6    0.882007    0.400580    0.488668    11.00000    0.05391    0.03268 =
         0.04428   -0.00536    0.00362    0.00166
P00F  6    0.709363    0.464738    0.530777    11.00000    0.05045    0.04380 =
         0.04734   -0.00065    0.00293   -0.00290
O00O  5    0.885148    0.566171    0.538782    11.00000    0.06664    0.02579 =
         0.04871   -0.00050    0.00591   -0.00068
O00P  5    0.974962    0.626022    0.494144    11.00000    0.08550    0.02964 =
         0.05023    0.00295    0.01165   -0.00280
O00S  5    0.745489    0.492710    0.424885    11.00000    0.06036    0.07031 =
         0.04309   -0.00677   -0.00561    0.00156
O00U  5    0.749795    0.638622    0.480902    11.00000    0.05834    0.03982 =
         0.07459    0.01222    0.01385    0.01265
O013  5    0.842727    0.543782    0.380897    11.00000    0.07747    0.07071 =
         0.04631   -0.00645    0.00115    0.00476
O015  5    0.835766    0.697128    0.432820    11.00000    0.08608    0.04474 =
         0.08289    0.01975    0.01915    0.02371
C01E  1    0.952576    0.605854    0.533444    11.00000    0.07276    0.02589 =
         0.05188   -0.00256    0.00763   -0.00255
C02O  1    0.693460    0.608255    0.576772    11.00000    0.06774    0.03156 =
         0.04610    0.00602    0.01891    0.00269
AFIX  43
H02U  2    0.745333    0.617574    0.565887    11.00000   -1.20000
AFIX   0
C02R  1    0.846447    0.520931    0.649041    11.00000    0.06906    0.03598 =
         0.06034   -0.00357    0.00314   -0.02202
AFIX  43
H02Z  2    0.851658    0.562865    0.627772    11.00000   -1.20000
AFIX   0
C03A  1    0.754178    0.288343    0.626200    11.00000    0.08450    0.03744 =
         0.06707    0.00401    0.01921   -0.01357
AFIX  43
H03A  2    0.737880    0.252109    0.648464    11.00000   -1.20000
AFIX   0
C03C  1    0.750452    0.388662    0.572687    11.00000    0.05428    0.05832 =
         0.04673   -0.00647    0.01935   -0.00099
C03F  1    0.834512    0.353077    0.573804    11.00000    0.06709    0.01883 =
         0.04704   -0.00057    0.00119   -0.00568
C03G  1    0.876640    0.411274    0.696160    11.00000    0.05991    0.05231 =
         0.04494   -0.00057    0.00699    0.01114
AFIX  43
H03G  2    0.905363    0.368285    0.711264    11.00000   -1.20000
AFIX   0
C03J  1    0.649704    0.535973    0.565101    11.00000    0.05889    0.04259 =
         0.04591    0.01134   -0.00089   -0.00549
C03K  1    0.719101    0.486853    0.344225    11.00000    0.09281    0.10209 =
         0.05076    0.00974   -0.01642    0.01329
AFIX 137
H03B  2    0.665919    0.469086    0.353172    11.00000   -1.50000
H03C  2    0.744751    0.442783    0.328544    11.00000   -1.50000
H03D  2    0.711820    0.533588    0.324188    11.00000   -1.50000
AFIX   0
C03M  1    1.104945    0.357177    0.435245    11.00000    0.05622    0.04023 =
         0.05264   -0.00769    0.00610   -0.00323
C03N  1    0.984429    0.323106    0.561379    11.00000    0.07517    0.04412 =
         0.03900    0.00506    0.00823    0.01263
AFIX 137
H03E  2    1.000289    0.325874    0.593644    11.00000   -1.50000
H03F  2    1.030210    0.340333    0.544537    11.00000   -1.50000
H03H  2    0.969481    0.267469    0.553157    11.00000   -1.50000
AFIX   0
C03O  1    1.061680    0.497492    0.415285    11.00000    0.05830    0.04840 =
         0.05818    0.00333    0.01469   -0.00167
C03Q  1    0.975289    0.414653    0.459532    11.00000    0.05456    0.03533 =
         0.04655    0.00368    0.00205   -0.01288
C03R  1    0.987142    0.486908    0.439071    11.00000    0.06633    0.06114 =
         0.04389   -0.01104    0.01158   -0.01342
C03U  1    0.835961    0.291231    0.609200    11.00000    0.07572    0.04536 =
         0.05290    0.00383    0.01266   -0.00852
AFIX  43
H03U  2    0.881371    0.258952    0.619301    11.00000   -1.20000
AFIX   0
C03W  1    1.005013    0.626927    0.575698    11.00000    0.06464    0.05320 =
         0.06733    0.00709    0.01373   -0.01055
AFIX 137
H03I  2    0.976083    0.665686    0.593508    11.00000   -1.50000
H03J  2    1.056279    0.650877    0.567545    11.00000   -1.50000
H03K  2    1.016613    0.577853    0.593385    11.00000   -1.50000
AFIX   0
C03X  1    0.833608    0.308995    0.462844    11.00000    0.07259    0.04567 =
         0.04842   -0.01706    0.01673   -0.00226
C03Y  1    1.076982    0.579596    0.392410    11.00000    0.09304    0.06156 =
         0.09513    0.00555    0.05280   -0.00205
AFIX 137
H03L  2    1.033810    0.589524    0.368611    11.00000   -1.50000
H03M  2    1.129839    0.578223    0.379403    11.00000   -1.50000
H03N  2    1.076969    0.622926    0.414762    11.00000   -1.50000
AFIX   0
C04A  1    0.785320    0.168803    0.467296    11.00000    0.10113    0.04678 =
         0.08233   -0.01092    0.00575   -0.00111
C04B  1    0.774944    0.503340    0.672795    11.00000    0.05894    0.05014 =
         0.05022    0.00096    0.01490   -0.00439
AFIX  43
H04J  2    0.724405    0.531168    0.669850    11.00000   -1.20000
AFIX   0
C04C  1    0.906966    0.464090    0.663411    11.00000    0.04865    0.04595 =
         0.05362    0.00439    0.00516   -0.00328
AFIX  43
H04K  2    0.959871    0.461376    0.652890    11.00000   -1.20000
AFIX   0
C04D  1    0.703453    0.348049    0.604190    11.00000    0.07699    0.04271 =
         0.05264   -0.00015    0.00506   -0.01284
AFIX  43
H04L  2    0.648382    0.358974    0.609450    11.00000   -1.20000
AFIX   0
C04E  1    0.773195    0.510321    0.385824    11.00000    0.07329    0.07490 =
         0.04477    0.01421    0.00489    0.00988
C04G  1    0.533299    0.587309    0.608234    11.00000    0.05560    0.07327 =
         0.08099    0.01123    0.01063    0.00987
C04N  1    0.658910    0.666132    0.604765    11.00000    0.07082    0.03548 =
         0.08356    0.00268    0.01097   -0.00298
AFIX  43
H04N  2    0.689800    0.712660    0.613592    11.00000   -1.20000
AFIX   0
C04P  1    0.453031    0.574781    0.622605    11.00000    0.04454    0.07790 =
         0.13186    0.00392    0.01626    0.00336
AFIX  43
H04P  2    0.429285    0.616403    0.639144    11.00000   -1.20000
AFIX   0
C04R  1    0.746408    0.238475    0.345727    11.00000    0.13188    0.10160 =
         0.05842   -0.00970   -0.00409   -0.03226
AFIX 137
H04O  2    0.687770    0.249025    0.341372    11.00000   -1.50000
H04Q  2    0.758508    0.185985    0.332614    11.00000   -1.50000
H04R  2    0.776141    0.280941    0.331001    11.00000   -1.50000
AFIX   0
C04T  1    0.520099    0.449450    0.572090    11.00000    0.06053    0.06923 =
         0.07232    0.00372   -0.01239   -0.01192
AFIX  43
H04T  2    0.540174    0.406023    0.555357    11.00000   -1.20000
AFIX   0
C04U  1    0.631104    0.410679    0.492728    11.00000    0.05047    0.10578 =
         0.06352   -0.02204   -0.00708   -0.00942
C04W  1    0.629810    0.325481    0.492514    11.00000    0.09658    0.10240 =
         0.14954   -0.03981   -0.01838   -0.02577
AFIX  43
H04W  2    0.671252    0.295939    0.509200    11.00000   -1.20000
AFIX   0
C04Z  1    0.569005    0.459362    0.464649    11.00000    0.10561    0.09561 =
         0.07294   -0.00548    0.01092   -0.03548
C05A  1    0.443949    0.545582    0.413947    11.00000    0.10147    0.18844 =
         0.14571    0.02967   -0.06972    0.00644
AFIX  43
H05D  2    0.402843    0.574921    0.396879    11.00000   -1.20000
AFIX   0
C05B  1    0.762054    0.169669    0.421202    11.00000    0.07890    0.05926 =
         0.05797   -0.01905    0.00285   -0.02412
AFIX  43
H05E  2    0.738749    0.122524    0.407449    11.00000   -1.20000
AFIX   0
C05E  1    0.722965    0.775131    0.454773    11.00000    0.09230    0.04506 =
         0.08390    0.01415    0.01708    0.02948
AFIX 137
H05F  2    0.665068    0.762384    0.456068    11.00000   -1.50000
H05G  2    0.731064    0.803478    0.426654    11.00000   -1.50000
H05H  2    0.741021    0.809655    0.480269    11.00000   -1.50000
AFIX   0
C05G  1    0.507651    0.588086    0.438579    11.00000    0.08154    0.16806 =
         0.07010    0.02646   -0.02167    0.01132
AFIX  43
H05I  2    0.508323    0.645415    0.438597    11.00000   -1.20000
AFIX   0
C05H  1    0.772918    0.090424    0.497667    11.00000    0.19142    0.03313 =
         0.12219    0.01314   -0.03326   -0.03623
AFIX 137
H05J  2    0.821959    0.056759    0.498454    11.00000   -1.50000
H05K  2    0.726087    0.059386    0.484839    11.00000   -1.50000
H05L  2    0.763138    0.107279    0.528249    11.00000   -1.50000
AFIX   0
C05I  1    0.569439    0.544781    0.462831    11.00000    0.05923    0.09730 =
         0.05582    0.01165   -0.01509   -0.02081
AFIX  43
H05M  2    0.612752    0.573467    0.478461    11.00000   -1.20000
AFIX   0
C05J  1    0.504918    0.328884    0.442179    11.00000    0.10343    0.10701 =
         0.15284   -0.03954   -0.01618   -0.02811
AFIX  43
H05N  2    0.460587    0.300168    0.427540    11.00000   -1.20000
AFIX   0
C028  1    0.795294    0.435508    0.701737    11.00000    0.07448    0.06210 =
         0.04960    0.00779    0.00882   -0.00644
AFIX  43
H028  2    0.759946    0.410935    0.721401    11.00000   -1.20000
AFIX   0
C032  1    0.569510    0.521304    0.580597    11.00000    0.04327    0.08282 =
         0.05143    0.01258    0.00687    0.00466
C039  1    0.811483    0.308693    0.417566    11.00000    0.06724    0.03870 =
         0.05269   -0.00171    0.01028   -0.00569
AFIX  43
H039  2    0.821649    0.355188    0.400253    11.00000   -1.20000
AFIX   0
C040  1    0.908611    0.380976    0.549687    11.00000    0.07084    0.01977 =
         0.04851   -0.00870    0.00576    0.00855
AFIX  13
H040  2    0.924412    0.434596    0.563110    11.00000   -1.20000
AFIX   0
C043  1    0.822017    0.236584    0.488524    11.00000    0.06996    0.03454 =
         0.06085    0.00097   -0.01171   -0.01769
AFIX  43
H043  2    0.839129    0.234849    0.519595    11.00000   -1.20000
AFIX   0
C045  1    0.772230    0.237665    0.395199    11.00000    0.06947    0.06446 =
         0.05997   -0.00840    0.01048   -0.00916
C047  1    1.118614    0.432995    0.415271    11.00000    0.06224    0.04176 =
         0.06922    0.00209    0.00548    0.00285
AFIX  43
H047  2    1.167851    0.441098    0.401287    11.00000   -1.20000
AFIX   0
C048  1    1.167672    0.289750    0.431833    11.00000    0.07733    0.04879 =
         0.09593   -0.00455    0.01900    0.00567
AFIX 137
H04S  2    1.175897    0.279588    0.400169    11.00000   -1.50000
H04U  2    1.147893    0.240407    0.445494    11.00000   -1.50000
H04V  2    1.219414    0.306057    0.447649    11.00000   -1.50000
AFIX   0
C049  1    1.034694    0.349236    0.457985    11.00000    0.06032    0.04832 =
         0.04913    0.00010    0.00494   -0.00613
AFIX  43
H049  2    1.025049    0.299942    0.472924    11.00000   -1.20000
AFIX   0
C051  1    0.582017    0.657302    0.619649    11.00000    0.06146    0.06556 =
         0.09088    0.01042    0.04013    0.02304
AFIX  43
H051  2    0.560992    0.698273    0.637763    11.00000   -1.20000
AFIX   0
C053  1    0.441633    0.444104    0.588819    11.00000    0.05052    0.10014 =
         0.08656   -0.00305    0.01072   -0.01756
AFIX  43
H053  2    0.410168    0.396728    0.582876    11.00000   -1.20000
AFIX   0
C055  1    0.506700    0.414510    0.437934    11.00000    0.10935    0.10972 =
         0.15403   -0.03950   -0.01122   -0.03065
C056  1    0.772855    0.696354    0.456862    11.00000    0.06754    0.05688 =
         0.05968   -0.00555   -0.00021    0.02730
C057  1    0.566650    0.284485    0.467392    11.00000    0.09918    0.10425 =
         0.15110   -0.03960   -0.01834   -0.02645
AFIX  43
H057  2    0.565297    0.227168    0.467294    11.00000   -1.20000
AFIX   0
C058  1    0.440826    0.459802    0.414471    11.00000    0.16474    0.18005 =
         0.17123    0.00350    0.00279    0.00554
AFIX  43
H058  2    0.395974    0.432238    0.399581    11.00000   -1.20000
AFIX   0
C059  1    0.409333    0.506156    0.613675    11.00000    0.06507    0.10464 =
         0.09134    0.01910    0.02267    0.02031
AFIX  43
H059  2    0.356790    0.500445    0.624360    11.00000   -1.20000
AFIX   0

CL00  3    0.928855    0.785485    0.311680    11.00000    0.11636    0.35786 =
         0.13452   -0.07753    0.02190   -0.05639
CL01  3    0.828853    0.910397    0.350196    11.00000    0.19818    0.17435 =
         0.25087   -0.00205   -0.02835    0.04652
C05K  1    0.836190    0.790135    0.337355    11.00000    0.07790    0.27691 =
         0.10953   -0.02771   -0.01075   -0.01207
AFIX  23
H05O  2    0.838342    0.757893    0.365345    11.00000   -1.20000
H05P  2    0.789926    0.771529    0.316804    11.00000   -1.20000
AFIX   0
HKLF 4


REM  sl-80_a.res in P2(1)
REM R1 =  0.0586 for   19460 Fo > 4sig(Fo)  and  0.0711 for all   23292 data
REM   1807 parameters refined using     66 restraints

END

WGHT      0.0751      3.1213

REM Highest difference peak  1.650,  deepest hole -0.744,  1-sigma level  0.116
Q1    1   0.8795  0.2760  0.0602  11.00000  0.05    1.65
Q2    1   0.5677  0.7322  0.1600  11.00000  0.05    1.60
Q3    1   0.7347  0.2985  0.1014  11.00000  0.05    1.56
Q4    1   0.7178  0.7215  0.1797  11.00000  0.05    1.47
Q5    1   0.8768  0.2718  0.1368  11.00000  0.05    1.42
Q6    1   0.5611  0.7269  0.2259  11.00000  0.05    1.18
Q7    1   0.7320  0.2984  0.0370  11.00000  0.05    1.14
Q8    1   0.7160  0.7192  0.2452  11.00000  0.05    1.10
Q9    1   0.7830  0.2975  0.0838  11.00000  0.05    0.94
;
_shelx_res_checksum                12667
_shelx_hkl_file
;
   0 -19   0 781.464 246.165  10
   0 -19   1 2190.19 324.266  10
   0 -19  -1 2756.58 313.656  10
   0 -19   2 2557.54 339.049  10
   0 -19  -2 2659.74 306.570  10
   0 -19  -3 883.622 235.321   7
   0 -19   3 864.042 270.561  10
   0 -19   4 1927.06 304.006  10
   0 -19  -4 1599.68 262.162   7
   0 -19   5 269.117 239.078  10
   0 -19  -5 487.667 202.767   7
   0 -19  -6 1522.92 243.079   7
   0 -19  -7 1443.58 227.264   7
   0 -19  -8 998.025 193.795   7
   0 -19  -9 1270.85 193.478   7
   0 -19 -10 1064.28 170.852   7
   0 -18   0 2793.86 359.380  10
   0 -18   1 4211.91 422.765  10
   0 -18  -1 4127.83 404.467  10
   0 -18   2 4763.52 423.914  10
   0 -18  -2 4028.02 384.804  10
   0 -18  -3 235.639 268.510   7
   0 -18   3 667.717 289.069  10
   0 -18  -3 347.064 229.482  10
   0 -18  -4 10.4165 267.006   7
   0 -18   4 458.449 290.017  10
   0 -18  -5 1550.82 317.445   7
   0 -18   5 2231.35 332.694  10
   0 -18   6 273.376 272.644  10
   0 -18  -6 196.246 236.295   7
   0 -18  -7 2899.57 352.210   8
   0 -18  -7 2899.25 352.531   7
   0 -18  -8 737.416 235.395   7
   0 -18  -8 439.486 216.862   8
   0 -18  -9 562.240 214.881   7
   0 -18  -9 906.937 224.181   8
   0 -18 -10 2766.24 299.891   7
   0 -18 -10 2228.75 295.564   8
   0 -18 -11 1373.92 231.916   8
   0 -18 -11 1265.11 219.146   7
   0 -18 -12 13.4739 159.187   8
   0 -18 -13 255.787 162.094   8
   0 -18 -14 1672.22 194.841   7
   0 -18 -14 991.713 186.343   8
   0 -18 -15 606.222 151.017   7
   0 -18 -15 644.180 141.788   8
   0 -17   0-78.0899 309.565   7
   0 -17   0 35.5828 261.493  10
   0 -17   1 877.454 298.877  10
   0 -17  -1 1065.13 287.846  10
   0 -17  -1 522.457 316.916   7
   0 -17   2 759.380 296.772  10
   0 -17  -2 975.982 265.741  10
   0 -17   3 2373.14 360.281  10
   0 -17  -3 2078.40 324.209  10
   0 -17  -3 1951.69 388.175   7
   0 -17   4 1494.27 330.475  10
   0 -17  -4 1273.74 345.646   7
   0 -17  -5 2131.44 369.940   8
   0 -17  -5 1772.69 374.322   7
   0 -17   5 2930.94 377.867  10
   0 -17  -6 4483.31 508.099   7
   0 -17  -6 4335.95 505.774   8
   0 -17   6 5414.93 506.165  10
   0 -17  -7 3938.35 411.451  10
   0 -17  -7 3349.98 444.778   7
   0 -17  -7 3236.43 446.840   8
   0 -17  -8 1169.08 263.669  10
   0 -17  -8 1353.28 302.240   8
   0 -17  -8 1106.98 294.674   7
   0 -17  -9 1132.31 284.386   7
   0 -17  -9 1621.28 295.673   8
   0 -17  -9 1098.86 270.828  10
   0 -17 -10 224.035 229.585   8
   0 -17 -10-100.234 225.827   7
   0 -17 -11 1616.92 289.312   8
   0 -17 -12 982.774 241.288   8
   0 -17 -13 2477.11 312.659   8
   0 -17 -14 393.435 196.549   7
   0 -17 -14 413.071 195.361   8
   0 -17 -15 532.154 181.056   8
   0 -17 -15 270.604 178.310   7
   0 -17 -16 1974.65 253.418   8
   0 -17 -16 2233.01 251.660   7
   0 -17 -17 1071.30 193.492   7
   0 -17 -18 908.801 167.960   7
   0 -16   0 6252.11 518.148  10
   0 -16   0 3640.77 555.271   7
   0 -16   1 4347.30 540.182   7
   0 -16  -1 3702.05 525.850   7
   0 -16  -1 4242.35 473.014  10
   0 -16  -2 1366.42 381.326   7
   0 -16  -2 1971.46 328.415  10
   0 -16   2 2165.13 341.979  10
   0 -16  -3 307.625 337.761   7
   0 -16  -3 751.831 269.154  10
   0 -16   3 1071.06 303.745  10
   0 -16  -4 1475.92 365.748   8
   0 -16  -4 764.215 351.910   7
   0 -16   4 2043.31 342.437  10
   0 -16  -5 3040.56 447.183   8
   0 -16   5 3315.89 412.867  10
   0 -16  -5 2741.97 446.167   7
   0 -16  -6 277.089 260.692  10
   0 -16  -6 75.2797 297.056   8
   0 -16  -6-52.0173 302.333   7
   0 -16   6 317.778 297.719  10
   0 -16   7 8963.30 691.519  10
   0 -16  -7 7338.86 716.195   8
   0 -16  -7 6339.00 685.015   7
   0 -16  -7 7598.06 660.865  10
   0 -16  -8 3244.33 464.009   7
   0 -16  -8 4158.52 449.315  10
   0 -16  -8 4164.42 497.141   8
   0 -16  -9 717.760 297.567   7
   0 -16  -9 1060.13 314.764   8
   0 -16  -9 1489.42 291.078  10
   0 -16 -10 842.472 285.052   8
   0 -16 -10 414.193 263.747   7
   0 -16 -10 982.640 264.786  10
   0 -16 -11 990.763 281.217   8
   0 -16 -12 640.408 256.968   8
   0 -16 -13 43.1999 228.160   8
   0 -16 -13 206.882 236.213   7
   0 -16 -14 380.929 233.618   7
   0 -16 -14 437.290 229.293   8
   0 -16 -15 3979.89 396.629   7
   0 -16 -15 3356.40 386.735   8
   0 -16 -16 1151.18 247.377   7
   0 -16 -17 2734.40 310.599   7
   0 -16 -18 1466.36 219.845   7
   0 -16 -18 944.021 215.165   8
   0 -16 -19 623.732 183.647   7
   0 -16 -19 766.135 189.390   8
   0 -16 -20 930.386 171.579   7
   0 -16 -20 874.317 185.543   8
   0 -16 -21 451.901 141.118   8
   0 -15   0 250.806 257.621  10
   0 -15   0 174.020 325.895   7
   0 -15   1 2242.63 340.012  10
   0 -15   1 2045.13 412.962   7
   0 -15  -1 2426.54 423.167   7
   0 -15  -1 2363.53 336.841  10
   0 -15   2 4651.38 563.085   7
   0 -15  -2 5149.46 484.438  10
   0 -15  -2 4044.12 550.972   7
   0 -15   2 5434.45 511.883  10
   0 -15  -3 1960.72 319.281  10
   0 -15  -3 1565.10 386.658   8
   0 -15   3 2589.17 359.227  10
   0 -15  -3 1993.18 397.909   7
   0 -15  -4 9549.90 930.724   8
   0 -15  -4 10122.5 916.190   7
   0 -15   4 11501.2 885.133  10
   0 -15   5 1410.25 323.507  10
   0 -15  -5 1078.69 358.280   8
   0 -15  -5 834.752 330.004   7
   0 -15  -6 1527.25 297.042  10
   0 -15  -6 1244.08 336.211   7
   0 -15   6 1566.80 335.622  10
   0 -15  -6 1091.46 350.648   8
   0 -15   7 4258.96 466.087  10
   0 -15  -7 3481.36 455.525   7
   0 -15  -7 3896.54 499.574   8
   0 -15  -7 4064.93 432.220  10
   0 -15  -8 337.125 304.164   8
   0 -15  -8 192.341 290.669   7
   0 -15   8 867.095 301.821  10
   0 -15  -8 569.285 262.846  10
   0 -15  -9 1607.75 353.748   8
   0 -15  -9 1721.88 304.978  10
   0 -15  -9 1032.10 315.119   7
   0 -15 -10 70.9406 276.259   8
   0 -15 -10 591.079 274.549  10
   0 -15 -11 5278.96 502.658  10
   0 -15 -11 4620.53 526.366   8
   0 -15 -12 1619.21 301.264  10
   0 -15 -12 1253.56 310.807   8
   0 -15 -12 711.766 291.282   7
   0 -15 -13 967.231 289.251   7
   0 -15 -13 988.310 285.625   8
   0 -15 -14 673.306 272.050   7
   0 -15 -14 741.250 264.510   8
   0 -15 -15 166.628 245.602   7
   0 -15 -16 366.377 243.641   7
   0 -15 -17 731.643 245.170   7
   0 -15 -17 648.975 237.720   8
   0 -15 -18 1497.26 263.372   8
   0 -15 -18 1726.98 269.326   7
   0 -15 -19 1218.96 246.057   8
   0 -15 -19 1637.30 244.779   7
   0 -15 -20 928.210 213.417   7
   0 -15 -20 1323.77 228.609   8
   0 -15 -21 524.936 186.128   8
   0 -15 -21 307.517 162.711   7
   0 -15 -22 1006.89 190.481   8
   0 -14   0 3849.85 398.633  10
   0 -14   0 2678.45 446.948   7
   0 -14   1 3245.60 477.311   7
   0 -14   1 4014.48 413.811  10
   0 -14  -1 3518.54 384.893  10
   0 -14  -1 2466.61 451.940   7
   0 -14  -2 750.517 262.408  10
   0 -14   2 800.654 282.616  10
   0 -14   2 714.027 342.128   7
   0 -14  -2 767.220 317.122   8
   0 -14  -2 616.256 337.338   7
   0 -14   3 350.489 280.202  10
   0 -14  -3 469.502 317.941   7
   0 -14  -3 831.711 326.550   8
   0 -14  -4 4970.18 538.832   8
   0 -14   4 4628.05 490.146  10
   0 -14  -4 4117.21 516.031   7
   0 -14  -5 5849.10 591.603   8
   0 -14   5 5286.04 535.682  10
   0 -14  -5 4944.58 560.377   7
   0 -14  -6 3507.02 474.975   7
   0 -14  -6 4326.45 433.718  10
   0 -14  -6 3690.17 497.636   8
   0 -14   6 4661.87 468.930  10
   0 -14   7 3870.32 427.386  10
   0 -14  -7 3314.58 462.846   8
   0 -14  -7 3307.42 388.656  10
   0 -14  -7 2831.11 423.843   7
   0 -14  -8 12421.4 956.155  10
   0 -14  -8 11045.8 1019.27   8
   0 -14  -8 9519.95 980.393   7
   0 -14  -9 260.188 297.707   8
   0 -14  -9 714.405 264.626  10
   0 -14 -10 1814.20 319.090  10
   0 -14 -10 1679.82 354.828   8
   0 -14 -11 2456.49 400.760   8
   0 -14 -11 2959.58 367.415  10
   0 -14 -12 222.225 263.224  10
   0 -14 -12-84.2726 274.698   7
   0 -14 -12 294.862 280.081   8
   0 -14 -13 195.148 255.934  10
   0 -14 -13-328.278 296.359   7
   0 -14 -13 354.327 270.013   8
   0 -14 -14 4036.91 461.705   7
   0 -14 -15 4619.54 491.552   7
   0 -14 -16 3156.60 400.329   7
   0 -14 -16 3121.99 396.509   8
   0 -14 -17 2561.88 333.800   7
   0 -14 -17 1720.99 317.686   8
   0 -14 -18 109.505 229.520   8
   0 -14 -18 211.479 231.665   7
   0 -14 -19 712.677 236.443   8
   0 -14 -19 627.047 228.947   7
   0 -14 -20 1569.95 253.949   7
   0 -14 -20 1513.62 270.906   8
   0 -14 -21 142.557 205.174   7
   0 -14 -21 403.469 200.016   8
   0 -14 -22 1607.27 250.303   8
   0 -14 -23 343.461 169.967   8
   0 -14 -24 672.449 163.329   8
   0 -13   0-224.230 377.509  15
   0 -13   0 575.120 317.119   7
   0 -13   0 199.029 236.303  10
   0 -13  -1 6874.76 625.542  10
   0 -13  -1 7317.18 696.000   7
   0 -13  -1 7575.26 846.626  15
   0 -13   1 7230.87 635.679  10
   0 -13   1 7806.50 708.688   7
   0 -13  -2 1656.77 346.681   7
   0 -13  -2 1636.26 477.457  15
   0 -13   2 1149.34 353.245   7
   0 -13  -2 1670.56 369.800   8
   0 -13   2 1964.40 312.064  10
   0 -13  -2 1710.00 290.998  10
   0 -13   3 4067.60 420.082  10
   0 -13  -3 3254.94 476.419   8
   0 -13  -3 2917.79 443.540   7
   0 -13  -3 3295.57 582.853  15
   0 -13   4 8795.37 749.898  10
   0 -13  -4 8365.53 782.292   7
   0 -13  -4 9046.33 815.811   8
   0 -13  -4 8929.15 941.950  15
   0 -13   5 66.9347 266.482  10
   0 -13  -5 314.788 286.244   7
   0 -13  -5 162.989 280.046   8
   0 -13  -6 833.986 328.768   8
   0 -13   6 806.375 279.043  10
   0 -13  -6 12.9167 283.562   7
   0 -13  -6 351.398 236.752  10
   0 -13  -7 1640.65 293.801  10
   0 -13  -7 1841.69 360.163   8
   0 -13   7 1356.80 323.775  10
   0 -13  -7 1811.26 340.127   7
   0 -13  -8 1793.12 340.719   7
   0 -13  -8 1417.36 292.582  10
   0 -13   8 2234.06 342.217  10
   0 -13  -8 1605.43 347.602   8
   0 -13  -9 2725.52 411.769   8
   0 -13  -9 2715.40 353.192  10
   0 -13 -10 2066.59 375.465   8
   0 -13 -10 2064.11 317.683  10
   0 -13 -11 1855.91 371.530   8
   0 -13 -11 1971.42 350.850   7
   0 -13 -11 2496.07 329.220  10
   0 -13 -12 6822.35 648.351   8
   0 -13 -12 5825.99 626.083   7
   0 -13 -12 6845.18 592.997  10
   0 -13 -13 571.080 260.827  10
   0 -13 -13-24.0118 290.654   7
   0 -13 -14 1337.34 286.535  10
   0 -13 -14 574.852 300.932   7
   0 -13 -15-202.163 274.205   8
   0 -13 -15-45.5608 275.189   7
   0 -13 -16 313.774 274.146   8
   0 -13 -16 415.042 275.930   7
   0 -13 -17 2645.98 380.912   7
   0 -13 -17 2963.28 390.620   8
   0 -13 -18 2976.97 366.969   7
   0 -13 -18 2886.23 382.780   8
   0 -13 -19 1640.36 295.737   7
   0 -13 -19 1579.26 300.336   8
   0 -13 -20 770.725 253.816   8
   0 -13 -20 1301.86 251.598   7
   0 -13 -21 9.67348 220.443   8
   0 -13 -21 332.077 203.757   7
   0 -13 -22 555.630 211.293   8
   0 -13 -22 298.590 165.316   9
   0 -13 -23 401.576 161.171   9
   0 -13 -23 523.846 201.550   8
   0 -13 -24 1186.30 177.534   9
   0 -13 -24 950.225 204.935   8
   0 -13 -25 362.028 128.471   9
   0 -12   0 1156.80 413.178  15
   0 -12   0 1894.18 276.762  10
   0 -12   0 2085.56 357.279   7
   0 -12  -1 2474.05 376.711   7
   0 -12  -1 2250.68 304.080  10
   0 -12   1 2515.82 479.626  15
   0 -12   1 2464.34 323.185  10
   0 -12  -1 2498.73 398.088   8
   0 -12  -1 2373.33 483.708  15
   0 -12   1 2805.59 386.183   7
   0 -12   2 3316.35 360.070  10
   0 -12  -2 3094.03 404.806   7
   0 -12  -2 3057.02 429.867   8
   0 -12   2 3402.07 536.434  15
   0 -12  -2 2363.83 514.906  15
   0 -12  -2 2903.49 342.796  10
   0 -12   2 3250.57 418.200   7
   0 -12   3 1002.70 255.323  10
   0 -12  -3 1032.52 314.269   8
   0 -12  -3 1117.25 299.230   7
   0 -12  -3 1054.62 381.268  15
   0 -12  -4 3878.54 490.461   8
   0 -12  -4 4286.17 579.483  15
   0 -12  -4 3932.39 458.372   7
   0 -12   4 4331.51 432.536  10
   0 -12   5 8596.79 690.342  10
   0 -12  -5 7405.07 841.097  15
   0 -12  -5 7992.50 665.196  10
   0 -12  -5 7924.92 739.910   8
   0 -12  -5 7444.04 707.837   7
   0 -12  -6 1994.91 360.299   8
   0 -12  -6 1473.11 310.127   7
   0 -12  -6 1681.19 269.420  10
   0 -12  -6 1020.38 407.804  15
   0 -12   6 1598.66 310.676  10
   0 -12  -7 7905.91 750.451   7
   0 -12   7 9070.32 740.890  10
   0 -12  -7 8465.17 877.853  15
   0 -12  -7 8411.48 712.072  10
   0 -12  -7 9668.13 798.541   8
   0 -12   8 5495.33 515.833  10
   0 -12  -8 5007.87 484.511  10
   0 -12  -8 5134.81 552.776   8
   0 -12  -9 2478.93 330.799  10
   0 -12  -9 2852.29 401.161   8
   0 -12 -10 320.973 238.884  10
   0 -12 -10 286.995 269.744   8
   0 -12 -10 189.873 260.452   7
   0 -12 -11 1537.70 329.424   8
   0 -12 -11 1350.76 277.724  10
   0 -12 -11 1117.17 298.583   7
   0 -12 -12 3112.06 397.634   7
   0 -12 -12 2978.49 365.573  10
   0 -12 -13 1600.78 289.334  10
   0 -12 -13 1051.53 304.352   7
   0 -12 -14 1485.56 283.525  10
   0 -12 -14 701.970 292.332   7
   0 -12 -14 638.846 290.071   8
   0 -12 -15 5876.65 574.716   8
   0 -12 -15 5212.48 555.400   7
   0 -12 -16 1520.92 324.774   8
   0 -12 -16 1431.81 321.293   7
   0 -12 -17 91.7769 255.602   8
   0 -12 -17-43.0293 262.777   7
   0 -12 -18 1356.75 314.738   8
   0 -12 -18 1031.22 250.363   9
   0 -12 -18 1308.27 296.433   7
   0 -12 -19 290.985 212.598   9
   0 -12 -19 314.854 255.335   8
   0 -12 -19 411.641 247.513   7
   0 -12 -20 26.2589 200.678   9
   0 -12 -20 434.838 247.518   8
   0 -12 -20 149.822 230.503   7
   0 -12 -21 275.569 195.051   9
   0 -12 -21 372.886 239.381   8
   0 -12 -21 818.242 232.018   7
   0 -12 -22 291.492 216.560   8
   0 -12 -22-63.0946 186.030   9
   0 -12 -23 2083.88 277.178   8
   0 -12 -23 1353.74 245.269   9
   0 -12 -24 114.966 173.951   9
   0 -12 -24 15.1725 198.914   8
   0 -12 -25 1288.29 205.131   9
   0 -12 -26 469.789 152.339   9
   0 -12 -27 227.457 127.772   9
   0 -12 -28 314.784 116.372   9
   0 -11   0 176.616 320.182  15
   0 -11   0 235.875 248.513   7
   0 -11   0 26.8209 190.820  10
   0 -11  -1 7053.73 740.339  15
   0 -11   1 7196.99 743.055  15
   0 -11  -1 6707.09 612.968   7
   0 -11   1 6782.87 564.351  10
   0 -11  -1 6062.25 551.993  10
   0 -11   1 7369.18 624.347   7
   0 -11  -1 6014.30 631.265   8
   0 -11  -2 12695.9 1059.33   8
   0 -11   2 12946.3 1154.31  15
   0 -11  -2 12229.9 987.803  10
   0 -11  -2 13193.9 1167.55  15
   0 -11   2 13516.0 1045.59   7
   0 -11   2 12605.8 998.717  10
   0 -11  -2 13497.5 1040.93   7
   0 -11   3 8810.48 703.799  10
   0 -11  -3 8178.32 732.577   7
   0 -11  -3 7799.30 839.948  15
   0 -11   3 8712.07 850.058  15
   0 -11  -3 8710.54 766.071   8
   0 -11  -4 9055.06 788.209   7
   0 -11  -4 10672.1 945.070  15
   0 -11  -4 8784.16 808.374   8
   0 -11   4 9475.96 759.357  10
   0 -11  -5 4020.73 578.266  15
   0 -11  -5 4444.06 485.577   8
   0 -11  -5 4084.40 401.371  10
   0 -11   5 4506.80 429.162  10
   0 -11  -5 4253.84 445.716   7
   0 -11  -6 5474.59 547.815   7
   0 -11  -6 5793.80 574.486   8
   0 -11   6 6161.91 532.777  10
   0 -11  -6 6286.34 672.422  15
   0 -11  -6 5446.89 497.645  10
   0 -11   7 4192.02 426.370  10
   0 -11  -7 3285.79 522.167  15
   0 -11  -7 3911.15 451.811   8
   0 -11  -8 4678.71 490.544   8
   0 -11  -8 4106.13 413.170  10
   0 -11  -8 4665.98 579.092  15
   0 -11  -9 3846.43 415.612   7
   0 -11  -9 3421.16 367.326  10
   0 -11  -9 3413.81 432.006   8
   0 -11 -10 2889.95 345.622  10
   0 -11 -10 3282.67 390.963   7
   0 -11 -10 2861.28 416.971   8
   0 -11 -11 11114.1 979.237   7
   0 -11 -11 12693.6 949.899  10
   0 -11 -12 3042.42 391.742   7
   0 -11 -12 3213.56 363.828  10
   0 -11 -13 498.133 265.006   7
   0 -11 -13 827.372 279.762   8
   0 -11 -13 1028.30 266.819  10
   0 -11 -14 881.714 310.403   8
   0 -11 -14 1650.90 290.125  10
   0 -11 -14 996.910 299.035   7
   0 -11 -15 236.772 254.516  10
   0 -11 -15 260.967 218.842   9
   0 -11 -15-359.855 279.498   7
   0 -11 -15-135.187 266.108   8
   0 -11 -16 301.832 215.406   9
   0 -11 -16-120.634 260.518   8
   0 -11 -16-33.2801 273.003   7
   0 -11 -17 1864.25 335.524   8
   0 -11 -17 1276.07 265.593   9
   0 -11 -18 1875.69 324.982   7
   0 -11 -18 1658.03 285.739   9
   0 -11 -18 1523.87 315.278   8
   0 -11 -19 3875.74 419.116   7
   0 -11 -19 4478.28 450.757   8
   0 -11 -20 958.441 294.569   8
   0 -11 -20 1754.44 295.069   7
   0 -11 -20 1047.63 254.288   9
   0 -11 -21 359.150 217.284   9
   0 -11 -21 124.164 239.960   8
   0 -11 -22 3042.02 350.523   8
   0 -11 -22 2198.61 320.700   9
   0 -11 -23 60.9291 199.813   9
   0 -11 -23 325.062 226.505   8
   0 -11 -24 105.905 193.049   9
   0 -11 -24 93.8069 204.069   8
   0 -11 -25 2106.48 277.784   9
   0 -11 -26 95.6814 169.147   9
   0 -11 -27 689.971 177.954   9
   0 -11 -28 549.250 153.351   9
   0 -11 -29 440.451 130.050   9
   0 -10   0 638.428 294.494  15
   0 -10  -1 13365.7 1180.74  15
   0 -10   1 13886.3 1182.53  15
   0 -10  -2 10660.8 974.442  15
   0 -10   2 10874.7 975.238  15
   0 -10   3 9096.06 849.690  15
   0 -10  -3 9101.54 858.648  15
   0 -10  -4 25777.5 2173.16  15
   0 -10   4 29850.4 2179.04  15
   0 -10  -5 10427.7 952.638  15
   0 -10  -6 19115.3 1450.00  10
   0 -10  -6 19166.9 1594.10  15
   0 -10  -6 20882.4 1518.37   8
   0 -10  -6 19125.5 1486.90   7
   0 -10  -7 7497.71 630.035  10
   0 -10  -7 7687.09 774.668  15
   0 -10  -7 8335.61 697.216   8
   0 -10  -8 626.661 248.258   8
   0 -10  -8 677.857 204.253  10
   0 -10  -9 3778.93 385.395  10
   0 -10   9 4615.98 462.299   1
   0 -10  -9 3955.07 420.750   7
   0 -10  -9 4154.86 444.871   8
   0 -10  10 7240.62 682.704   1
   0 -10 -10 7758.65 646.924   7
   0 -10 -10 6783.43 742.523  15
   0 -10 -10 7217.56 608.008  10
   0 -10 -11 1985.69 286.631  10
   0 -10 -12 892.979 262.443   7
   0 -10 -12 954.650 276.885   8
   0 -10 -12 1011.59 237.304  10
   0 -10 -13 1565.37 298.281   7
   0 -10 -13 1787.26 315.688   8
   0 -10 -13 1816.63 280.377  10
   0 -10 -14 11186.7 968.688   9
   0 -10 -14 12489.3 966.979  10
   0 -10 -14 12268.1 992.525   7
   0 -10 -14 13384.2 1019.20   8
   0 -10 -15 4474.07 463.464   8
   0 -10 -15 3352.10 426.367   7
   0 -10 -15 3875.09 410.945   9
   0 -10 -16 1266.49 309.675   8
   0 -10 -16 1543.58 314.918   7
   0 -10 -16 1684.33 273.691   9
   0 -10 -17 338.693 255.146   7
   0 -10 -17 527.442 216.787   9
   0 -10 -17 338.074 271.531   8
   0 -10 -18 1232.22 300.205   8
   0 -10 -18 1155.62 253.322   9
   0 -10 -18 949.039 289.180   7
   0 -10 -19 466.754 264.729   7
   0 -10 -19 201.114 267.374   8
   0 -10 -19 277.166 215.731   9
   0 -10 -20 81.9315 215.673   9
   0 -10 -20 73.0715 248.072   8
   0 -10 -21 966.899 269.260   8
   0 -10 -21 709.897 242.039   9
   0 -10 -22 1333.38 274.814   9
   0 -10 -22 1470.58 286.545   8
   0 -10 -23 984.851 249.352   9
   0 -10 -23 1289.02 269.248   8
   0 -10 -24 1011.31 246.703   9
   0 -10 -25 650.634 216.063   9
   0 -10 -26 152.068 190.675   9
   0 -10 -27 1644.93 242.626   9
   0 -10 -28 611.469 178.611   9
   0 -10 -29 199.242 144.980   9
   0 -10 -30 2325.88 236.011   9
   0 -10 -31 86.1311 99.1325   9
   0  -9   0 232.076 266.257  15
   0  -9  -1 21247.3 1767.55  15
   0  -9   1 24124.9 1791.78  15
   0  -9   2 23737.2 1826.23  15
   0  -9  -2 22728.0 1820.99  15
   0  -9  -3 1188.97 299.216  15
   0  -9   3 1383.64 307.066  15
   0  -9  -4 26538.5 2169.11  15
   0  -9   4 29897.3 2178.29  15
   0  -9   5 5695.15 536.189  15
   0  -9   5 4278.08 447.451   1
   0  -9  -5 4229.23 513.686  15
   0  -9  -6 6124.66 638.911  15
   0  -9   6 6530.97 579.660   1
   0  -9   7 16196.9 1284.76   1
   0  -9   8 4462.42 463.947   1
   0  -9  -9 11180.8 1017.16  15
   0  -9   9 11766.4 969.024   1
   0  -9 -10 8264.58 662.438   7
   0  -9 -10 6956.05 745.458  15
   0  -9  10 7319.11 696.200   1
   0  -9 -11 4323.89 444.169   7
   0  -9  11 4605.72 486.449   1
   0  -9 -11 4275.28 419.772  10
   0  -9 -11 4824.65 470.580   8
   0  -9 -11 5010.10 564.502  15
   0  -9  12 22582.6 1756.03   1
   0  -9 -12 21656.7 1686.07   7
   0  -9 -12 23872.3 1662.39  10
   0  -9 -12 21410.5 1679.34   9
   0  -9 -12 21628.1 1705.85   8
   0  -9 -13 2395.04 286.838  10
   0  -9 -13 2176.15 320.921   8
   0  -9 -13 1777.66 305.543   7
   0  -9 -13 1812.64 274.400   9
   0  -9 -14 11546.4 971.234   9
   0  -9 -14 13937.5 1018.15   8
   0  -9 -14 11877.4 985.407   7
   0  -9 -15 3266.64 382.765   8
   0  -9 -15 2775.09 331.330   9
   0  -9 -15 2626.18 359.620   7
   0  -9 -16 274.600 253.674   8
   0  -9 -16 172.723 241.395   7
   0  -9 -16 78.9365 195.479   9
   0  -9 -17 1064.84 294.748   8
   0  -9 -17 1089.15 251.904   9
   0  -9 -17 1008.74 276.286   7
   0  -9 -18 786.708 274.149   8
   0  -9 -18 297.252 248.003   7
   0  -9 -18 452.326 228.574   9
   0  -9 -19 1157.90 292.321   8
   0  -9 -19 918.731 244.728   9
   0  -9 -20 1181.25 254.967   9
   0  -9 -20 1144.09 289.694   8
   0  -9 -21 783.122 259.245   9
   0  -9 -21 1174.95 286.204   8
   0  -9 -22 94.7224 219.711   9
   0  -9 -22 376.439 238.530   8
   0  -9  22 100.575 174.367   6
   0  -9 -23 144.015 220.209   9
   0  -9  23 191.587 168.565   6
   0  -9  24 1237.24 223.549   6
   0  -9 -24 1249.60 271.164   9
   0  -9  25 159.146 173.575   6
   0  -9 -25-38.3043 206.119   9
   0  -9 -26 2142.47 304.588   9
   0  -9  26 2244.49 273.223   6
   0  -9  27 994.837 200.125   6
   0  -9 -27 939.615 226.122   9
   0  -9  28 526.456 168.626   6
   0  -9 -28 529.618 189.903   9
   0  -9  29 594.292 155.548   6
   0  -9 -29 537.697 176.011   9
   0  -9 -30 279.998 149.149   9
   0  -9  30 197.007 128.242   6
   0  -8   0 2706.47 361.057  15
   0  -8   1 6028.78 578.207  15
   0  -8  -1 5425.12 567.120  15
   0  -8  -2 45331.2 3407.95  15
   0  -8   2 45367.2 3344.81   1
   0  -8   2 47446.2 3410.56  15
   0  -8   3 28039.4 2004.66  15
   0  -8   3 25018.0 1939.70   1
   0  -8  -3 26054.2 2001.35  15
   0  -8   4 11369.3 936.388  15
   0  -8   4 10981.6 886.040   1
   0  -8  -4 11172.5 942.324  15
   0  -8   5 61022.2 4622.05   1
   0  -8  -5 62283.7 4669.82  15
   0  -8   5 68324.1 4663.24  15
   0  -8  -6 11357.8 1030.29  15
   0  -8   6 13500.8 1017.06  15
   0  -8   6 12101.5 986.109   1
   0  -8  -7 16526.0 1210.69   3
   0  -8   7 15042.9 1244.66   1
   0  -8   8 16373.2 1295.30   1
   0  -8  -8 16481.9 1246.81   3
   0  -8  -9 18636.7 1353.88   3
   0  -8  -9 18519.8 1451.41  15
   0  -8   9 16224.7 1390.04   1
   0  -8  10 612.030 222.690   1
   0  -8 -10 1098.96 179.169   3
   0  -8 -10 1170.33 307.863  15
   0  -8 -11 5601.06 475.925   3
   0  -8 -11 5120.40 572.813  15
   0  -8  11 4845.42 523.480   1
   0  -8 -12 6539.13 667.051  15
   0  -8 -12 6491.43 564.434   3
   0  -8  12 6186.16 617.214   1
   0  -8  13 4766.31 510.290   1
   0  -8 -13 5091.53 477.786   3
   0  -8 -13 5102.89 487.155   8
   0  -8 -13 4820.74 457.669   9
   0  -8 -13 4607.36 468.495   7
   0  -8 -14 852.671 214.188   3
   0  -8 -14 322.675 226.278   7
   0  -8 -14 829.175 240.985   8
   0  -8 -14 452.086 203.532   9
   0  -8 -15 2466.11 309.182   9
   0  -8 -15 2570.89 339.200   7
   0  -8 -15 2880.18 348.665   8
   0  -8 -16 241.118 201.473   9
   0  -8 -16 35.2106 232.261   8
   0  -8 -16 9.40733 225.347   7
   0  -8 -17 5403.93 508.464   7
   0  -8 -17 5698.00 536.102   8
   0  -8 -17 5013.58 498.412   9
   0  -8 -18 1292.77 274.223   8
   0  -8 -18 1013.12 238.942   9
   0  -8  18 814.172 191.159   6
   0  -8 -19 681.972 236.824   9
   0  -8  19 608.734 182.025   6
   0  -8 -19 389.103 268.204   8
   0  -8 -20 690.849 233.570   9
   0  -8 -20 998.129 276.279   8
   0  -8  20 919.693 202.296   6
   0  -8  21 555.481 193.568   6
   0  -8 -21 937.964 258.376   9
   0  -8 -21 1027.57 272.113   8
   0  -8 -22-10.8497 231.943   9
   0  -8  22 332.580 189.679   6
   0  -8  23 263.737 186.239   6
   0  -8 -23 194.532 225.906   9
   0  -8 -24 190.147 237.608   9
   0  -8  24 227.636 180.452   6
   0  -8  25 648.969 206.067   6
   0  -8 -25 830.224 251.220   9
   0  -8  26 747.800 211.271   6
   0  -8 -26 632.195 240.800   9
   0  -8  27 253.055 180.940   6
   0  -8  28 1031.79 209.786   6
   0  -8  29 2143.78 263.237   6
   0  -8  30 488.070 165.915   6
   0  -8 -31 2587.21 262.057   9
   0  -8  31 2280.34 252.841   6
   0  -8 -32 501.227 140.694   9
   0  -8  32 832.093 139.090   6
   0  -7   0 12.1000 203.309  15
   0  -7   0 52.3057 89.2737   1
   0  -7  -1 78084.7 5512.01  15
   0  -7  -1 73138.5 5434.63   1
   0  -7   1 75613.4 5449.54   1
   0  -7   1 81268.8 5515.86  15
   0  -7   2 45485.8 3328.17  15
   0  -7   2 44988.5 3281.20   1
   0  -7  -2 45140.5 3334.53  15
   0  -7  -3 5270.60 506.274  15
   0  -7   3 4701.65 430.429   1
   0  -7   3 5191.59 487.350  15
   0  -7   4 7177.94 614.957  15
   0  -7  -4 6274.43 618.610  15
   0  -7   4 6981.74 575.194   1
   0  -7  -5 21816.5 1916.65  15
   0  -7  -5 27594.6 1871.28   3
   0  -7   5 26764.5 1916.93  15
   0  -7   5 23918.4 1887.76   1
   0  -7  -6 26472.4 1845.11   3
   0  -7   6 21632.9 1861.50   1
   0  -7   6 26804.7 1887.95  15
   0  -7  -7 11570.2 873.090   3
   0  -7   7 10944.2 912.255   1
   0  -7  -8 19893.3 1440.67   3
   0  -7  -8 20772.3 1529.45  15
   0  -7   8 17260.5 1480.03   1
   0  -7   9 46537.0 3642.66   1
   0  -7  -9 51179.0 3602.26   3
   0  -7  -9 50173.8 3680.68  15
   0  -7 -10 214.557 220.243  15
   0  -7  10 271.445 172.978   1
   0  -7 -10 630.586 142.148   3
   0  -7  11 7406.69 674.884   1
   0  -7 -11 7582.98 616.310   3
   0  -7 -11 7069.63 696.540  15
   0  -7 -12 13405.4 1052.90   3
   0  -7  12 12676.6 1093.57   1
   0  -7 -12 14362.4 1141.38  15
   0  -7  13 22328.9 1762.23   1
   0  -7 -13 22874.4 1727.17   3
   0  -7  14 225.288 205.886   1
   0  -7 -14-80.9984 174.536   3
   0  -7 -15 3329.14 374.869   8
   0  -7 -15 3179.73 388.056   3
   0  -7 -15 3115.99 343.076   9
   0  -7 -16 6689.35 585.615   8
   0  -7 -16 6477.38 556.715   9
   0  -7 -16 5681.98 601.516   3
   0  -7  16 6179.42 530.610   6
   0  -7 -17 1654.74 287.145   8
   0  -7 -17 1182.85 276.016   3
   0  -7  17 1588.57 223.548   6
   0  -7 -17 1715.52 264.445   9
   0  -7 -18 1969.79 282.003   9
   0  -7 -18 2102.82 315.573   8
   0  -7 -18 1086.50 285.954   3
   0  -7  18 1924.80 242.905   6
   0  -7  19 617.589 188.243   6
   0  -7 -19 343.523 213.356   3
   0  -7 -19 483.522 234.054   8
   0  -7 -19 644.048 224.283   9
   0  -7 -20 1538.72 275.387   9
   0  -7  20 1182.52 221.108   6
   0  -7 -21 3878.54 409.051   9
   0  -7  21 3371.44 365.622   6
   0  -7  22 1021.45 227.074   6
   0  -7 -22 1346.99 273.999   9
   0  -7 -23 485.665 248.618   9
   0  -7  23 426.272 205.613   6
   0  -7  24 491.737 206.536   6
   0  -7  25 1775.78 277.900   6
   0  -7  26 29.2628 191.403   6
   0  -7  27 3442.42 377.321   6
   0  -7  28 2821.03 323.480   6
   0  -7 -28 2568.64 337.837   9
   0  -7  29 1760.48 259.081   6
   0  -7 -29 1658.43 261.754   9
   0  -7  30 420.628 178.525   6
   0  -7 -30 130.501 173.340   9
   0  -7 -31 298.828 163.495   9
   0  -7  31 255.848 161.006   6
   0  -7  32 888.906 166.870   6
   0  -7 -32 914.342 165.292   9
   0  -7 -33 1180.65 162.980   9
   0  -7  33 1236.59 164.371   6
   0  -6   0 45688.7 3297.19   1
   0  -6   0 45840.2 3352.41  15
   0  -6   1 25953.6 1973.51  15
   0  -6  -1 25459.3 1972.27  15
   0  -6   1 26785.5 1926.56   1
   0  -6  -1 26604.6 1914.64   1
   0  -6  -2 59217.3 4256.84  15
   0  -6  -2 58053.2 4187.91   1
   0  -6   2 59868.0 4212.62   1
   0  -6   2 56164.8 4246.04  15
   0  -6   3 46087.6 3246.30   1
   0  -6  -3 44971.3 3285.03  15
   0  -6   3 47887.1 3280.12  15
   0  -6  -3 43407.7 3209.19   1
   0  -6   4 15494.0 1243.29   1
   0  -6   4 16602.3 1269.92  15
   0  -6  -4 18420.0 1234.78   3
   0  -6  -4 14730.8 1274.18  15
   0  -6   5 15898.3 1251.60  15
   0  -6   5 15560.2 1242.97   1
   0  -6  -5 17344.9 1224.12   3
   0  -6   6 9711.32 820.999   1
   0  -6  -6 10329.5 793.374   3
   0  -6   6 11066.7 830.492  15
   0  -6  -7 2971.28 338.977  15
   0  -6   7 2630.98 292.587  15
   0  -6  -7 2599.46 250.088   3
   0  -6   7 2334.93 282.695   1
   0  -6  -8 318.342 109.279   3
   0  -6   8 149.868 139.621   1
   0  -6  -8 287.317 205.816  15
   0  -6  -9 18333.4 1306.23   3
   0  -6  -9 18361.7 1379.81  15
   0  -6   9 15327.9 1338.70   1
   0  -6  10 12780.1 1081.17   1
   0  -6 -10 14577.7 1118.59  15
   0  -6 -10 13691.5 1042.44   3
   0  -6 -11 12582.0 923.262  13
   0  -6 -11 11439.8 934.120   3
   0  -6  11 11181.6 973.546   1
   0  -6 -11 12491.2 1007.15  15
   0  -6  12 10245.2 947.495   1
   0  -6 -12 12714.7 913.506  13
   0  -6 -12 11122.0 972.966  15
   0  -6  13 13243.8 1169.90   1
   0  -6 -13 15417.9 1134.59  13
   0  -6  14 475.079 204.152   1
   0  -6 -16 756.825 203.219   9
   0  -6 -17 1740.98 264.227   9
   0  -6  17 1782.07 235.093   6
   0  -6 -17 1730.06 280.305   8
   0  -6 -18 441.718 214.576   9
   0  -6  18 291.118 157.231   6
   0  -6  19 273.204 171.567   6
   0  -6 -19 273.824 204.976   9
   0  -6  20 466.931 187.203   6
   0  -6  21 574.187 201.799   6
   0  -6  22 794.610 216.359   6
   0  -6 -23 1133.54 253.068   3
   0  -6  23 1207.59 243.652   6
   0  -6  24 31.1942 198.078   6
   0  -6 -24-168.912 240.387   9
   0  -6 -25 787.271 267.733   9
   0  -6  25 589.648 221.843   6
   0  -6  26 1461.01 267.262   6
   0  -6 -26 1060.50 269.744   9
   0  -6  27 226.806 209.807   6
   0  -6 -27 298.990 241.866   9
   0  -6 -28 577.694 230.158   9
   0  -6  28 416.749 208.881   6
   0  -6 -29 300.689 207.173   9
   0  -6  29 205.267 197.231   6
   0  -6 -30 3122.83 350.461   9
   0  -6  30 3528.87 358.451   6
   0  -6 -31 321.705 178.250   9
   0  -6  31 160.451 164.593   6
   0  -6  32 1490.71 221.040   6
   0  -6 -32 1863.53 224.431   9
   0  -6 -33 212.693 134.192   9
   0  -6  33 60.0074 128.962   6
   0  -6  34 106.148 104.098   6
   0  -5   0 16.0548 58.2770   1
   0  -5   0 7.71371 143.616  15
   0  -5  -1 61537.1 4368.53   1
   0  -5   1 61799.1 4378.34   1
   0  -5   1 60936.1 4413.81  15
   0  -5  -1 57443.3 4413.35  15
   0  -5  -2 15242.9 1112.84   1
   0  -5   2 15741.0 1135.43   1
   0  -5  -2 14685.6 1172.31  15
   0  -5   2 15408.6 1167.89  15
   0  -5  -3 5892.92 526.133  15
   0  -5  -3 6538.27 478.745   3
   0  -5   3 5534.73 481.948   1
   0  -5   3 6447.52 518.771  15
   0  -5  -3 6035.74 451.812   1
   0  -5  -4 16305.2 1227.36   1
   0  -5   4 19134.7 1287.87  15
   0  -5   4 18041.6 1272.11   1
   0  -5  -5 778.989 80.4114   1
   0  -5   5 946.361 178.964  15
   0  -5   5 587.912 133.052   1
   0  -5  -5 1047.89 136.024   3
   0  -5   6 10722.9 877.889   1
   0  -5   6 11372.9 871.134  15
   0  -5  -6 10734.4 821.667   1
   0  -5  -6 12468.9 913.474  15
   0  -5  -6 13021.0 858.786   3
   0  -5   7 15495.6 1155.92   1
   0  -5   7 13988.6 1124.82  15
   0  -5  -7 14884.3 1118.87   3
   0  -5  -7 16678.5 1179.89  15
   0  -5  -8 5747.61 442.696  13
   0  -5   8 5231.50 451.493  15
   0  -5   8 4919.05 479.654   1
   0  -5  -8 5883.17 513.118  15
   0  -5  -9 5696.75 494.145  15
   0  -5   9 4250.49 446.623   1
   0  -5  -9 4796.82 402.915  13
   0  -5 -10 1424.56 201.697  13
   0  -5 -10 1718.04 264.537  15
   0  -5 -11 11928.3 972.075  15
   0  -5  11 10489.4 949.837   1
   0  -5 -11 12625.3 920.620  13
   0  -5  12 669.579 202.023   1
   0  -5 -12 582.568 184.243  13
   0  -5 -13 7651.20 631.483  13
   0  -5  13 6675.39 646.873   1
   0  -5  14 6407.48 570.699   1
   0  -5 -14 5119.51 523.089  13
   0  -5 -15 6430.58 594.444  13
   0  -5 -16 699.637 246.128  13
   0  -5  17 6231.73 538.580   6
   0  -5 -17 6682.39 603.641  13
   0  -5  18 1177.56 201.418   6
   0  -5 -18 1224.23 274.074  13
   0  -5 -19 476.047 239.094  13
   0  -5  19 282.726 162.778   6
   0  -5  20 2260.56 283.633   6
   0  -5 -21 3974.39 412.439   9
   0  -5  21 3647.43 384.041   6
   0  -5  22 1436.68 258.386   6
   0  -5 -22 1633.59 286.649   9
   0  -5  23 230.197 207.938   6
   0  -5 -23 233.949 222.346   9
   0  -5  24 2115.63 293.078   6
   0  -5 -24 1421.57 306.199   9
   0  -5  25 2002.34 298.019   6
   0  -5 -25 1590.78 310.810   9
   0  -5 -26 1665.07 311.850   9
   0  -5  26 2045.93 302.753   6
   0  -5 -27 392.031 250.491   9
   0  -5  27 556.982 229.266   6
   0  -5  28 3047.38 353.812   6
   0  -5 -28 2508.01 351.189   9
   0  -5  29 180.386 206.202   6
   0  -5 -29 267.778 218.748   9
   0  -5 -30 613.582 215.858   9
   0  -5  30 500.607 212.082   6
   0  -5 -31 695.422 201.334   9
   0  -5  31 584.092 200.438   6
   0  -5 -32 464.240 168.514   9
   0  -5  32 444.776 177.179   6
   0  -5  33 332.351 147.075   6
   0  -5 -33-19.8664 139.087   9
   0  -5  34 1228.58 162.966   6
   0  -5 -34 894.815 146.979   9
   0  -4   0 144045. 10058.3   1
   0  -4   0 133292. 10087.3  15
   0  -4  -1 43664.5 3130.19   1
   0  -4   1 44759.5 3140.02   1
   0  -4   1 42862.7 3163.82  15
   0  -4  -1 42232.8 3168.63  15
   0  -4   2 55764.4 3966.86  15
   0  -4  -2 53046.8 3973.17  15
   0  -4   2 56149.2 3949.89   1
   0  -4  -2 53077.3 3943.49   3
   0  -4  -2 55622.6 3930.61   1
   0  -4   3 64343.0 4595.69  15
   0  -4   3 62653.0 4583.99   1
   0  -4  -3 67054.2 4578.49   3
   0  -4  -3 62691.8 4557.74   1
   0  -4   4 32843.2 2218.31   1
   0  -4  -4 31265.1 2200.63   3
   0  -4   4 27339.6 2210.57  15
   0  -4  -4 30323.0 2179.75   1
   0  -4  -5 10692.8 781.449   1
   0  -4   5 11197.1 826.709   1
   0  -4  -5 11230.0 848.815  15
   0  -4   5 9666.98 813.706  15
   0  -4  -5 11117.0 803.646   3
   0  -4  -5 10765.4 796.541  13
   0  -4  -6 11175.6 806.732  13
   0  -4  -6 12129.3 863.662  15
   0  -4   6 10522.1 838.320   1
   0  -4  -6 11024.5 790.541   1
   0  -4   6 9481.13 816.537  15
   0  -4   7 6126.08 536.088   1
   0  -4   7 5347.40 507.477  15
   0  -4  -7 7533.29 566.003  15
   0  -4  -7 7446.97 508.363  13
   0  -4  -8 885.921 145.617  13
   0  -4  -8 925.300 208.177  15
   0  -4   8 704.018 158.285   1
   0  -4   8 795.829 133.762  15
   0  -4  -9 249.212 142.526  13
   0  -4   9 183.470 142.526   1
   0  -4  -9 199.433 174.318  15
   0  -4 -10 13403.6 1073.41  15
   0  -4  10 12327.6 1062.61   1
   0  -4 -10 14693.5 1041.91  13
   0  -4  11 1770.23 270.673   1
   0  -4 -11 2298.83 264.684  13
   0  -4 -11 2022.08 297.831  15
   0  -4  12 8676.53 754.846   1
   0  -4 -12 9128.47 735.149  13
   0  -4 -13 6676.23 590.369  13
   0  -4 -14 5386.72 510.511  13
   0  -4 -15 9494.42 798.374  13
   0  -4 -16 6821.89 615.101  13
   0  -4 -17 956.445 240.588  13
   0  -4 -18 6551.96 558.407  13
   0  -4  18 5334.21 496.599   6
   0  -4 -18 5751.34 515.238   9
   0  -4 -19 933.558 245.113  13
   0  -4 -19 815.438 212.655   9
   0  -4  19 717.547 187.002   6
   0  -4  20 445.049 176.867   6
   0  -4 -20 598.426 227.404  13
   0  -4 -20 551.750 210.099   9
   0  -4  21 279.149 189.194   6
   0  -4 -21 328.818 204.018   9
   0  -4 -21 450.098 245.880  13
   0  -4 -22 2147.60 326.682  13
   0  -4 -22 2057.10 304.001   9
   0  -4  22 1958.05 289.953   6
   0  -4 -23 675.474 243.792   9
   0  -4  23 541.387 218.792   6
   0  -4 -24 4164.13 475.277   9
   0  -4  24 5243.08 478.671   6
   0  -4  25 867.013 251.684   6
   0  -4 -25 721.531 263.214   9
   0  -4  26 1774.28 294.855   6
   0  -4 -26 1496.20 314.420   9
   0  -4  27 101.616 222.069   6
   0  -4 -27 148.985 234.892   9
   0  -4 -28 211.717 233.310   9
   0  -4  28 450.812 220.166   6
   0  -4  29 5143.15 473.887   6
   0  -4 -29 4330.75 460.430   9
   0  -4 -30 1598.67 271.981   9
   0  -4  30 1626.53 269.943   6
   0  -4 -31 2184.34 282.236   9
   0  -4 -32 494.064 179.925   9
   0  -4 -33 5.08109 146.443   9
   0  -4 -34 269.674 121.397   9
   0  -3   0 23.8453 43.4378   1
   0  -3   0 64.8061 114.380  15
   0  -3  -1 23950.1 1886.43  15
   0  -3   1 25327.7 1882.91  15
   0  -3   1 26673.5 1866.56   1
   0  -3  -1 24315.6 1863.57   3
   0  -3  -1 27333.6 1858.45   1
   0  -3  -2 16040.9 1143.67   1
   0  -3  -2 15287.3 1154.75   3
   0  -3   2 16456.3 1173.34  15
   0  -3   2 15848.7 1159.87   1
   0  -3   3 82162.7 6232.99   1
   0  -3  -3 88377.7 6213.35   1
   0  -3  -3 90411.1 6227.31   3
   0  -3   3 83811.5 6234.55  15
   0  -3  -4 30484.9 2070.22  15
   0  -3   4 27454.1 2051.11   1
   0  -3   4 26733.0 2042.81  15
   0  -3  -4 26977.6 2033.02  13
   0  -3  -4 29301.0 2024.17   1
   0  -3  -5 790.890 122.899  13
   0  -3  -5 821.617 168.832  15
   0  -3   5 962.557 137.294   1
   0  -3  -6 36820.0 2641.61  13
   0  -3   6 33838.7 2666.14   1
   0  -3  -6 39566.9 2679.03  15
   0  -3   7 15706.7 1360.15   1
   0  -3  -7 19503.7 1345.73  13
   0  -3  -7 19451.0 1379.26  15
   0  -3   8 576.475 143.581   1
   0  -3  -8 616.525 180.716  15
   0  -3  -9 5461.86 485.171  15
   0  -3 -10 1849.47 257.125  15
   0  -3  10 1738.36 206.032   4
   0  -3  11 10711.2 830.455   4
   0  -3  12 6521.16 551.964   4
   0  -3  13 2402.76 327.185   4
   0  -3  13 3905.08 357.351   1
   0  -3  14 4224.57 426.153   4
   0  -3  15 229.151 211.966   4
   0  -3  16 9771.89 821.460   4
   0  -3  18 4085.95 397.442   6
   0  -3 -18 4499.47 413.968   9
   0  -3  19 784.066 187.614   6
   0  -3 -19 668.091 195.270   9
   0  -3 -19 1029.67 235.096  13
   0  -3 -20 2217.24 312.255   9
   0  -3  20 2633.79 302.038   6
   0  -3 -20 3048.55 353.918  13
   0  -3 -21 1664.84 271.249   9
   0  -3 -21 1788.21 297.713  13
   0  -3  21 1651.98 257.426   6
   0  -3 -22 367.231 230.008  13
   0  -3  22 70.5735 186.839   6
   0  -3 -22-60.7597 210.916   9
   0  -3 -23 3163.08 397.501  13
   0  -3 -23 2807.54 364.077   9
   0  -3 -24 711.387 271.488  13
   0  -3 -24 905.877 252.371   9
   0  -3 -25 853.077 293.076  13
   0  -3 -25 517.698 246.317   9
   0  -3 -26 234.966 235.570   9
   0  -3 -27 4839.15 487.364   9
   0  -3 -28 278.353 238.312   9
   0  -3 -29 4653.30 459.697   9
   0  -3  30 269.091 216.724   6
   0  -3 -30 58.3983 199.817   9
   0  -3  31 299.735 194.446   6
   0  -3 -31 657.381 199.951   9
   0  -3  32 1370.04 231.864   6
   0  -3 -32 1370.46 216.556   9
   0  -3  33 1291.48 208.800   6
   0  -3 -33 1197.56 188.805   9
   0  -3  34 421.390 145.308   6
   0  -3  35 478.573 123.517   6
   0  -2   0 57396.4 4017.21   1
   0  -2   0 53573.0 4030.44  15
   0  -2  -1 149990. 11215.6   3
   0  -2   1 155811. 11225.4  15
   0  -2  -1 152443. 11230.0  15
   0  -2  -1 162186. 11210.8   1
   0  -2   1 159677. 11218.0   1
   0  -2   2 46387.6 3411.50   1
   0  -2  -2 50955.6 3399.45   1
   0  -2   2 43813.3 3410.50  15
   0  -2  -2 45622.2 3403.69  13
   0  -2  -3 20997.3 1528.40  15
   0  -2   3 20501.1 1518.90   1
   0  -2  -3 21097.7 1507.24  13
   0  -2   4 6527.15 487.858   1
   0  -2  -4 6663.26 501.140  15
   0  -2  -4 5794.03 482.330   5
   0  -2  -5 18576.7 1226.40  15
   0  -2  -5 15904.6 1209.23   5
   0  -2   5 16165.3 1191.05   4
   0  -2   5 15912.4 1215.09   1
   0  -2   6 10609.1 690.649   4
   0  -2  -6 11143.3 731.029  15
   0  -2   6 8859.27 669.590   2
   0  -2  -6 8723.86 707.680   5
   0  -2  -7 22613.2 1446.31  15
   0  -2   7 18076.7 1390.11   2
   0  -2   7 23847.2 1414.97   4
   0  -2  -7 17694.2 1425.23   5
   0  -2  -8 13567.4 957.514  15
   0  -2  -8 10531.3 936.555   5
   0  -2   8 15417.9 932.409   4
   0  -2   8 11930.1 902.760   2
   0  -2   9 4249.56 330.439   2
   0  -2  -9 3891.99 374.997  16
   0  -2  -9 3857.05 375.247   5
   0  -2  10 5818.44 453.732   4
   0  -2  10 5061.65 414.752   2
   0  -2  10 6355.64 491.075   1
   0  -2 -10 5651.65 463.553   5
   0  -2 -10 5860.70 468.158  16
   0  -2 -11 2306.49 243.941   5
   0  -2  11 2603.49 258.622   1
   0  -2 -11 2119.54 242.629  16
   0  -2  12 7070.19 556.578   1
   0  -2  12 5578.18 522.603   4
   0  -2 -12 6462.10 528.222   5
   0  -2  13 10887.3 821.808   4
   0  -2 -13 9747.14 804.019   5
   0  -2  14 4317.81 424.015   4
   0  -2 -14 4616.01 409.481   5
   0  -2 -15 15469.7 1166.71   5
   0  -2  15 15026.2 1181.39   4
   0  -2  16 250.722 192.760   4
   0  -2  17 3514.23 372.747   4
   0  -2  18 559.839 221.571   4
   0  -2 -19 1250.81 218.914   9
   0  -2  19 985.715 251.892   4
   0  -2 -20 548.856 198.009   9
   0  -2 -21 10527.1 848.403   9
   0  -2  21 10466.8 844.933   6
   0  -2  22 542.814 206.884   6
   0  -2 -22 582.668 238.671  13
   0  -2 -22 218.282 206.275   9
   0  -2  23 1378.87 258.723   6
   0  -2 -23 1054.16 262.584   9
   0  -2 -23 1462.76 297.739  13
   0  -2 -24 1197.69 261.786   9
   0  -2 -24 1325.12 304.232  13
   0  -2  24 1197.97 263.766   6
   0  -2 -25 644.187 280.996  13
   0  -2  25 932.502 250.127   6
   0  -2 -25 992.001 257.862   9
   0  -2 -26-20.3423 217.126   9
   0  -2  26 135.320 222.008   6
   0  -2 -27 1350.26 285.441   9
   0  -2  27 2173.71 311.355   6
   0  -2  28 474.848 242.577   6
   0  -2 -28 295.426 223.783   9
   0  -2 -29-70.9150 204.772   9
   0  -2  29 169.550 218.375   6
   0  -2  30 1670.21 279.829   6
   0  -2 -30 1856.67 268.397   9
   0  -2  31 1464.02 247.934   6
   0  -2 -31 1255.91 231.694   9
   0  -2  32 1012.43 210.597   6
   0  -2  33 462.510 165.192   6
   0  -2  34 345.368 139.123   6
   0  -2  35 279.047 116.718   6
   0  -1   0 17.8243 13.6876   1
   0  -1   0 37.8773 33.7985  15
   0  -1   1 16813.4 1198.37   1
   0  -1  -1 16575.4 1194.90  13
   0  -1  -2 16246.0 1196.63  15
   0  -1   2 16471.3 1185.07   4
   0  -1   2 16775.6 1193.33   1
   0  -1  -3 80052.7 5628.22  16
   0  -1  -3 78261.0 5631.43   5
   0  -1   3 76682.0 5622.44   4
   0  -1  -3 82903.7 5638.94  15
   0  -1   4 46857.1 3366.56   4
   0  -1  -4 47519.1 3375.77  16
   0  -1  -4 47321.4 3376.86   5
   0  -1  -4 49385.6 3384.93  15
   0  -1   4 46425.1 3361.16   2
   0  -1  -5 34155.3 2399.09  15
   0  -1  -5 28640.7 2387.93   5
   0  -1  -5 31047.0 2390.41  16
   0  -1   5 34080.1 2375.05   2
   0  -1   5 36059.0 2382.34   4
   0  -1  -6 42439.5 3308.10  16
   0  -1   6 54410.6 3302.83   4
   0  -1   6 44555.0 3289.67   2
   0  -1  -6 40386.9 3303.67   5
   0  -1  -6 50333.9 3315.82  15
   0  -1   6 45242.3 3319.60   1
   0  -1   7 7134.18 513.593   4
   0  -1   7 6313.25 494.169   2
   0  -1  -7 6592.20 525.638  16
   0  -1   7 7479.46 538.055   1
   0  -1  -7 6287.10 517.594   5
   0  -1   8 11205.8 776.870   1
   0  -1  -8 11137.7 761.962  16
   0  -1  -8 10317.2 753.236   5
   0  -1   8 8175.08 742.065   4
   0  -1   8 9925.75 731.578   2
   0  -1  -9 7087.78 553.896   5
   0  -1   9 7688.01 579.421   1
   0  -1   9 6859.59 549.475   4
   0  -1  -9 6986.90 563.006  16
   0  -1   9 6842.72 529.802   2
   0  -1  10 8276.27 678.066   1
   0  -1 -10 9295.89 671.419  16
   0  -1  10 9835.85 665.643   4
   0  -1  10 7413.37 632.157   2
   0  -1 -10 8730.75 656.898   5
   0  -1  11 24931.4 1538.15   4
   0  -1 -11 20236.4 1522.31   5
   0  -1  11 20158.6 1546.31   1
   0  -1  11 18758.0 1503.04   2
   0  -1 -11 21236.6 1534.51  16
   0  -1 -12 10867.8 843.810   5
   0  -1  12 12879.0 854.365   4
   0  -1  12 9938.75 819.552   2
   0  -1 -12 11360.0 858.109  16
   0  -1  13 24717.7 1710.11   4
   0  -1 -13 21542.7 1697.42   5
   0  -1 -13 23208.0 1715.98  16
   0  -1 -14 4203.48 386.151   5
   0  -1  14 4830.11 398.865   4
   0  -1 -14 4015.22 404.532  16
   0  -1 -15 3816.13 386.292  16
   0  -1 -15 4010.07 372.366   5
   0  -1  15 4516.39 385.372   4
   0  -1  16 770.158 179.769   4
   0  -1 -16 354.325 166.874  16
   0  -1 -16 307.157 155.203   5
   0  -1 -17 2155.78 265.074   5
   0  -1  17 2506.62 282.654   4
   0  -1  18 16934.8 1296.40   4
   0  -1  19 1464.03 217.377   6
   0  -1  19 1273.08 244.024   4
   0  -1  20 8351.09 670.513   6
   0  -1 -20 8440.74 672.758   9
   0  -1  20 7455.71 680.365   4
   0  -1 -21 9191.61 763.052   9
   0  -1  21 9592.89 765.833   6
   0  -1  22 1060.04 228.613   6
   0  -1 -22 1109.47 233.129   9
   0  -1 -23 1337.38 258.000   9
   0  -1  23 1696.52 262.442   6
   0  -1 -24 1538.33 270.174   9
   0  -1 -24 1501.96 325.785  13
   0  -1  24 1787.01 277.944   6
   0  -1 -25 443.426 274.841  13
   0  -1  25 129.248 208.095   6
   0  -1 -25-47.4806 211.758   9
   0  -1 -26 1980.05 303.643   9
   0  -1  26 1927.64 300.378   6
   0  -1  27 657.589 237.735   6
   0  -1 -27 493.309 223.884   9
   0  -1 -28 4925.99 492.069   9
   0  -1  28 5703.18 515.454   6
   0  -1 -29 718.741 219.024   9
   0  -1  29 662.335 226.031   6
   0  -1  30 272.118 206.927   6
   0  -1  31 890.223 225.222   6
   0  -1  32 1349.05 227.793   6
   0  -1  33 1256.14 200.678   6
   0  -1  34 217.345 138.392   6
   0  -1  35 307.074 115.340   6
   0   0   2 4570.81 337.555   1
   0   0   2 4505.89 334.971   2
   0   0   3 234729. 17526.3   2
   0   0   3 262301. 17533.8   1
   0   0  -4 7846.94 618.055  16
   0   0   4 8595.76 623.104   1
   0   0   4 8568.59 615.943   2
   0   0  -5 2579.65 233.323  16
   0   0   5 2691.39 223.296   2
   0   0   5 2755.03 233.212   1
   0   0   6 63710.5 4247.62   1
   0   0  -6 58020.9 4238.12  16
   0   0   6 56829.3 4231.89   2
   0   0  -7 51369.6 3753.38  16
   0   0   7 51273.3 3760.02   1
   0   0   7 53353.4 3747.40   2
   0   0   8 45141.8 3155.07   2
   0   0  -8 41750.0 3160.42  16
   0   0   8 44219.9 3170.80   1
   0   0  -9 13355.2 1010.93  16
   0   0   9 13548.1 1000.10   2
   0   0  10 31698.2 2396.80   2
   0   0 -10 33886.1 2398.10   5
   0   0 -10 33943.3 2412.62  16
   0   0  11 14364.2 1135.32   2
   0   0 -11 16360.4 1160.77  16
   0   0 -11 15738.9 1138.92   5
   0   0  12 849.242 133.123   2
   0   0 -12 1276.83 178.722  16
   0   0 -12 1003.82 151.123   5
   0   0 -13 24463.9 1648.20  16
   0   0 -13 22917.4 1624.77   5
   0   0  13 19962.6 1615.90   2
   0   0 -14 3857.81 355.245  16
   0   0  14 3320.68 320.111   2
   0   0 -14 3891.99 329.691   5
   0   0  15 655.306 159.178   4
   0   0 -15 475.982 139.954   5
   0   0 -15 408.756 170.006  16
   0   0 -16 8426.20 659.203  16
   0   0  16 7421.09 630.427   4
   0   0 -16 7799.82 624.959   5
   0   0 -17 128.756 171.510  16
   0   0  17 315.021 156.401   4
   0   0 -18 1439.93 239.985  16
   0   0  18 1208.96 217.539   4
   0   0  19 2969.21 304.683   6
   0   0 -19 2858.90 344.654  16
   0   0  19 2811.72 320.131   4
   0   0  20-47.9115 179.074   4
   0   0  20 122.481 157.922   6
   0   0 -20 59.0724 155.055   9
   0   0 -21 853.750 201.570   9
   0   0  21 1110.67 208.518   6
   0   0  21 1030.38 235.384   4
   0   0 -22 3461.11 352.595   9
   0   0  22 3305.96 356.583   6
   0   0 -23 1577.09 253.512   9
   0   0  23 1699.42 265.459   6
   0   0  24 2755.93 335.501   6
   0   0 -24 2929.29 338.104   9
   0   0  25 913.214 221.128   6
   0   0  26 3907.13 416.204   6
   0   0  27-10.5711 204.398   6
   0   0  28 280.515 209.030   6
   0   0  29 349.607 218.923   6
   0   0  30 1875.88 275.744   6
   0   0  31 1614.90 251.607   6
   0   0  32 595.684 185.573   6
   0   0  33 531.370 165.949   6
   0   0  34 551.296 145.536   6
   0   0  35 192.126 106.749   6
   0   1   1 15364.5 1099.11  18
   0   1   2 17771.7 1261.80  19
   0   1   2 17300.2 1267.63  14
   0   1   3 85084.1 5845.81  14
   0   1   3 84432.5 5854.38   2
   0   1   3 78546.3 5839.77  19
   0   1   4 42205.8 3273.94   2
   0   1   4 48010.1 3266.72  14
   0   1   5 34934.0 2526.42   2
   0   1   6 49443.2 3565.60   2
   0   1   7 7605.60 594.804   2
   0   1   8 11600.5 877.141   2
   0   1   9 8197.92 639.814   2
   0   1  10 13077.3 986.171   2
   0   1  11 18073.1 1345.31   2
   0   1  12 7876.85 637.660   2
   0   1 -12 8346.28 649.896  16
   0   1  13 19355.1 1518.32   2
   0   1 -13 21935.5 1535.49  16
   0   1 -14 3806.05 349.481  16
   0   1  14 3174.32 320.909   2
   0   1 -14 3547.65 312.437   5
   0   1  15 2537.76 290.428   2
   0   1 -15 3370.38 290.573   5
   0   1 -15 3567.52 329.796  16
   0   1  16 283.610 124.139   2
   0   1 -16 448.450 170.304  16
   0   1 -17 1753.69 243.945  16
   0   1 -18 18235.5 1311.28  16
   0   1  18 15785.4 1280.87   4
   0   1  19 1996.99 270.591   4
   0   1 -19 1970.96 297.082  16
   0   1  20 8962.65 752.647   4
   0   1 -20 10046.5 788.679  16
   0   1  20 8627.23 732.827   6
   0   1  21 9531.47 761.407   6
   0   1  21 9186.20 780.739   4
   0   1  22 916.962 249.174   4
   0   1  22 990.061 213.984   6
   0   1  23 1923.34 269.751   6
   0   1  24 1472.17 253.371   6
   0   1  25 339.555 200.856   6
   0   1  26 2550.66 327.219   6
   0   1  27 264.358 208.834   6
   0   1  28 4659.11 457.287   6
   0   1  29 373.863 202.439   6
   0   1  30 269.377 193.386   6
   0   1  31 719.846 201.217   6
   0   1  32 974.241 197.137   6
   0   1  33 1285.34 195.127   6
   0   1  34 191.671 119.456   6
   0   2   0 63368.7 4536.60   2
   0   2   1 181462. 12958.6   2
   0   2   2 48931.9 3495.86  18
   0   2   3 25368.8 1831.92  14
   0   2   4 6748.81 565.197   2
   0   2   4 7643.11 537.073  19
   0   2  -4 7043.15 529.629  17
   0   2   4 8072.25 553.813  14
   0   2  -5 14318.7 1147.43  16
   0   2   5 16184.2 1139.62  19
   0   2   5 15424.8 1169.01   2
   0   2   5 16696.0 1152.77  14
   0   2   6 7432.20 597.682   2
   0   2   6 8066.13 577.646  14
   0   2  -6 7082.32 575.328  16
   0   2   7 17668.0 1203.15  14
   0   2   7 16347.5 1220.35   2
   0   2  -7 14931.2 1198.05  16
   0   2  -8 14365.5 1063.77  16
   0   2   8 14065.7 1079.47   2
   0   2   9 8180.33 621.396   2
   0   2  -9 7196.16 597.283  16
   0   2  10 7413.06 601.437   2
   0   2  11 2558.08 268.720   2
   0   2  12 5626.04 481.166   2
   0   2  13 9377.07 747.769   2
   0   2  14 4828.55 431.065   2
   0   2  15 12436.8 971.181   2
   0   2  16 433.400 155.958   2
   0   2  17 2769.72 303.954   2
   0   2 -20 712.884 237.387  16
   0   2  20 712.753 207.346  12
   0   2  20 1292.35 246.753   4
   0   2  20 654.844 174.748   6
   0   2  21 9067.06 776.785   6
   0   2  21 9273.02 821.666   4
   0   2  21 10333.4 807.061  12
   0   2 -21 11007.7 854.103  16
   0   2 -22-129.462 238.369  16
   0   2  22 230.641 165.804   6
   0   2  22 294.973 215.980  12
   0   2  22 378.748 227.116   4
   0   2  23 2082.40 266.306   6
   0   2  23 1820.83 299.844  12
   0   2  24 1392.12 242.522   6
   0   2  24 1254.53 267.322  12
   0   2  25 1320.36 277.411  12
   0   2  25 1327.14 251.805   6
   0   2  26 114.636 234.190  12
   0   2  26 244.185 196.985   6
   0   2  27 1218.15 249.179   6
   0   2  28 334.002 198.362   6
   0   2  29 109.499 193.591   6
   0   2  30 1877.14 270.860   6
   0   2  31 1387.71 226.892   6
   0   2  32 1151.90 195.841   6
   0   2  33 82.5148 133.664   6
   0   3   0 125.209 75.6602   2
   0   3  -1 24174.1 1814.98   2
   0   3   1 26543.3 1828.43   2
   0   3  -2 16651.0 1270.63   2
   0   3   2 19540.2 1297.04   2
   0   3   3 66697.8 4872.08  18
   0   3   3 75000.8 4911.25   2
   0   3   5 1105.86 144.074  14
   0   3   5 1163.42 108.974  19
   0   3   6 47818.5 3248.42  19
   0   3  -6 43437.6 3232.01  17
   0   3   6 52102.5 3272.26  14
   0   3  -6 42650.9 3258.33  16
   0   3   6 47794.0 3295.15   2
   0   3   7 17307.8 1232.05  14
   0   3   7 15999.4 1213.20  19
   0   3   7 17633.9 1260.53   2
   0   3  -7 16186.2 1226.97  16
   0   3   8 1768.61 234.835   2
   0   3  -8 1952.15 212.063  16
   0   3   8 2045.22 208.452  14
   0   3  -9 8131.95 648.158  16
   0   3   9 8426.81 680.130   2
   0   3  10 2444.21 249.248   2
   0   3 -10 1516.75 217.899  16
   0   3 -11 9699.08 735.029  16
   0   3  11 8742.88 753.013   2
   0   3  12 6420.59 610.413   2
   0   3 -12 8201.71 607.801  16
   0   3  13 3381.22 367.301   2
   0   3 -13 4250.46 373.061  16
   0   3 -14 4996.28 422.155  16
   0   3  14 3997.95 419.822   2
   0   3 -15 713.812 190.642  16
   0   3  15 562.064 178.396   2
   0   3 -16 11462.5 881.859  16
   0   3  16 10305.8 878.856   2
   0   3 -17 1143.76 236.448  16
   0   3  17 774.740 206.488   2
   0   3  18 3522.66 375.126   2
   0   3  19 1200.95 197.978  20
   0   3  19 613.205 200.065   2
   0   3  19 927.001 217.214  12
   0   3  20 2665.89 305.274   6
   0   3  20 3119.73 349.122  12
   0   3  21 1384.72 219.931   6
   0   3  21 1579.02 264.821  12
   0   3  22 45.6453 208.291  12
   0   3  22 207.219 155.704   6
   0   3  23 2392.78 358.300   4
   0   3  23 2167.42 280.552   6
   0   3  23 2146.05 325.081  12
   0   3  24 440.486 192.929   6
   0   3  24 572.402 256.234  12
   0   3  25 863.720 260.745  12
   0   3  25 662.749 207.747   6
   0   3  26 371.968 197.076   6
   0   3  26 785.936 261.875  12
   0   3  27 4640.73 435.479   6
   0   3  27 4175.85 469.139  12
   0   3  28 358.811 200.747   6
   0   3  29 4777.92 449.813   6
   0   4   0 133881. 9587.34   2
   0   4  -1 38304.0 2780.10   2
   0   4   1 38659.3 2790.37   2
   0   4  -2 64974.7 4822.21   2
   0   4   2 71159.8 4846.68   2
   0   4   3 52830.5 3927.45  18
   0   4   3 56176.2 3955.69  14
   0   4   3 65587.9 3985.82   2
   0   4  -3 54214.6 3943.69   2
   0   4  -4 23283.4 1803.56   2
   0   4   4 31219.8 1861.93   2
   0   4  -5 5972.51 489.850   2
   0   4   5 7343.56 493.425  19
   0   4   6 15529.3 1009.71  14
   0   4  -6 13984.3 966.790  17
   0   4   6 15713.1 972.028  19
   0   4   7 4985.52 384.912  14
   0   4  -7 4608.37 374.173  16
   0   4  -7 4147.41 326.131  17
   0   4   7 4678.29 410.728   2
   0   4   7 4299.10 343.127  19
   0   4   8 1987.27 280.518   2
   0   4  -8 2308.60 243.496  16
   0   4   8 2784.25 258.706  14
   0   4  -9 358.316 146.177  16
   0   4   9 225.238 124.330  14
   0   4   9 257.779 168.191   2
   0   4 -10 10564.6 812.045  16
   0   4  10 10097.8 843.974   2
   0   4 -11 1294.77 201.352  16
   0   4  11 1072.25 219.681   2
   0   4  12 8739.33 757.623   2
   0   4 -12 9413.32 738.091  16
   0   4  13 7048.58 644.703   2
   0   4 -13 7772.11 626.995  16
   0   4  14 4592.01 481.003   2
   0   4 -14 5543.49 473.437  16
   0   4  15 10891.6 960.121   2
   0   4 -15 12716.6 951.083  16
   0   4 -16 6232.57 565.463  16
   0   4  16 6250.97 576.063   2
   0   4 -17 397.696 197.352  16
   0   4  17 495.189 202.056   2
   0   4  18 5208.64 593.166   2
   0   4 -18 6256.22 602.069  16
   0   4  19 1404.16 216.136  20
   0   4  19 763.788 241.207   2
   0   4  19 847.496 226.518  12
   0   4 -19 831.206 243.890  16
   0   4 -20 781.677 248.417  16
   0   4  20 14.6939 186.098   2
   0   4  20 595.074 190.533  20
   0   4  20 287.348 213.884  12
   0   4 -21 117.522 232.934  16
   0   4  21 348.536 218.894  12
   0   4  22 2318.02 340.289  12
   0   4 -22 2502.75 381.964  16
   0   4 -23 386.678 271.528  16
   0   4  23 87.9536 236.568  12
   0   4  23 490.612 271.411   4
   0   4  24 6018.75 584.385  12
   0   4  25 1154.15 301.106  12
   0   4  26 1105.35 293.893  12
   0   4  27 299.358 249.945  12
   0   4  28 70.8782 238.816  12
   0   5   0 49.5629 105.953   2
   0   5  -1 61755.2 4555.08   2
   0   5   1 64970.8 4568.42   2
   0   5   2 13279.6 1026.85   2
   0   5  -2 13488.0 1005.32   2
   0   5   3 5808.78 457.249  14
   0   5   3 5684.53 418.352  18
   0   5   3 5966.23 485.477   2
   0   5  -3 5064.42 439.974   2
   0   5   4 15534.7 1103.50  18
   0   5   4 15096.3 1170.36   2
   0   5  -4 14454.1 1120.98   2
   0   5   4 15570.8 1144.15  14
   0   5  -5 180.106 72.8985   2
   0   5   5 436.672 153.813   2
   0   5   6 14525.6 1063.43   2
   0   5   6 17280.3 987.066  19
   0   5   7 19244.1 1349.64  14
   0   5   7 17077.6 1303.51  19
   0   5  -7 18030.6 1329.74  16
   0   5  -7 18063.9 1300.93  17
   0   5   8 5363.35 449.046  14
   0   5   8 4810.21 400.391  19
   0   5  -8 5326.03 436.211  16
   0   5   9 5590.01 521.845   2
   0   5  -9 5333.62 472.970  16
   0   5   9 5876.52 494.836  14
   0   5 -10 2373.55 272.091  16
   0   5  10 2484.09 309.677   2
   0   5  10 2367.43 277.822  14
   0   5 -11 13672.8 1003.17  16
   0   5  11 11662.1 1029.63   2
   0   5 -12 713.827 187.511  16
   0   5  12 829.070 227.745   2
   0   5 -13 6445.45 561.016  16
   0   5  13 6421.35 594.732   2
   0   5 -14 6405.09 564.196  16
   0   5  14 6256.42 596.475   2
   0   5  15 6006.68 588.898   2
   0   5 -15 6432.34 563.297  16
   0   5  16 755.112 229.652   2
   0   5 -16 1083.55 238.038  16
   0   5 -17 9002.88 739.713  16
   0   5  17 8449.87 759.210   2
   0   5  17 8241.69 695.573  20
   0   5  18 1922.49 328.463   2
   0   5 -18 2405.91 338.304  16
   0   5  18 2066.30 298.135  12
   0   5  18 2787.28 302.473  20
   0   5  19 232.516 209.557  12
   0   5  19 648.056 215.972  20
   0   5 -19 406.945 241.036  16
   0   5  19 314.761 226.794   2
   0   5  20 3250.24 384.935  12
   0   5  20 3096.90 412.233   2
   0   5  20 3443.13 355.097  20
   0   5 -20 2785.65 403.075  16
   0   5  21 5149.43 442.011  20
   0   5  21 3844.31 487.955   2
   0   5  21 4256.46 472.093  12
   0   5 -21 5091.78 519.855  16
   0   5  22 1699.27 311.202  12
   0   5 -22 2328.64 377.423  16
   0   5  23-13.0618 232.483  12
   0   5 -23 733.989 282.804  16
   0   5  24 3084.55 397.185  12
   0   5  25 1466.13 310.241  12
   0   5  26 2403.26 357.746  12
   0   5  27 240.791 244.017  12
   0   5  28 2675.39 365.609  12
   0   6   0 65399.0 4736.85   2
   0   6  -1 28438.9 2153.80   2
   0   6   1 30291.5 2169.72   2
   0   6   2 58256.0 4362.91  14
   0   6  -2 59341.2 4365.94   2
   0   6   2 65750.5 4401.74   2
   0   6   3 55820.7 3753.39   2
   0   6   3 50415.4 3713.94  14
   0   6   3 49459.8 3672.51  18
   0   6  -3 54715.2 3711.92   2
   0   6   4 16363.2 1158.95  18
   0   6  -4 16130.8 1187.33   2
   0   6   4 14325.2 1199.20  14
   0   6   4 16304.8 1241.06   2
   0   6  -5 13350.1 1026.81   2
   0   6   5 15717.4 1112.00   2
   0   6   5 13647.4 1057.63  14
   0   6   6 12061.8 1037.58   2
   0   6   6 13257.7 956.535  19
   0   6   7 2173.13 303.046   2
   0   6  -7 2359.22 217.078  17
   0   6  -7 2437.41 256.115  16
   0   6  -8 810.036 172.964  16
   0   6   8 869.685 182.494  14
   0   6  -9 17530.9 1323.45  16
   0   6   9 17379.4 1342.41  14
   0   6 -10 15237.4 1126.92  16
   0   6  10 13971.7 1138.20  14
   0   6  10 14178.2 1168.76   2
   0   6 -11 12691.9 964.627  16
   0   6  11 11523.2 1003.50   2
   0   6  12 10514.8 926.935   2
   0   6 -12 11451.3 891.303  16
   0   6 -13 14325.2 1098.29  16
   0   6  13 13346.7 1138.22   2
   0   6  14 509.100 224.018   2
   0   6 -14 549.164 194.234  16
   0   6  15 6654.27 649.636   2
   0   6 -15 7017.73 613.479  16
   0   6  16 558.648 234.916   2
   0   6 -16 961.551 233.895  16
   0   6  16 134.956 194.881  20
   0   6  17 1350.02 250.558  20
   0   6 -17 1292.17 277.254  16
   0   6  17 1466.83 303.021   2
   0   6  18 88.3832 205.470  12
   0   6  18 165.047 241.551   2
   0   6  18 33.4346 205.595  20
   0   6 -18 182.391 220.902  16
   0   6  19-167.396 250.146   2
   0   6  19 609.821 226.060  20
   0   6 -19-44.4232 237.712  16
   0   6  19 23.2092 203.858  12
   0   6  20 388.579 228.670  12
   0   6 -20 417.269 262.081  16
   0   6  20 616.967 267.749   2
   0   6  21 417.019 250.622  12
   0   6 -21 980.035 302.565  16
   0   6  21 1187.99 241.033  20
   0   6  21 355.106 259.956   2
   0   6  22 261.146 251.995  12
   0   6  22 1030.88 231.970  20
   0   6 -22 647.229 287.082  16
   0   6 -23 1111.38 324.976  16
   0   6  23 961.670 284.410  12
   0   6  24 134.894 255.328  12
   0   6  25 926.349 284.022  12
   0   6  26 1364.76 305.356  12
   0   6  27 490.213 254.532  12
   0   6  28 329.334 231.976  12
   0   7   0 89.3417 155.937   2
   0   7  -1 61901.8 4650.71   2
   0   7   1 66471.3 4672.00   2
   0   7   1 64396.4 4637.20  14
   0   7   2 45249.3 3171.98   2
   0   7   2 40249.7 3124.78  14
   0   7  -2 44544.2 3142.81   2
   0   7   3 5155.82 475.433   2
   0   7   3 4863.72 425.226  14
   0   7  -3 4487.42 415.147   2
   0   7   4 5312.04 504.741   2
   0   7   4 5429.95 462.720  14
   0   7  -4 5137.20 443.386   2
   0   7   5 23221.7 1802.18  14
   0   7   5 25631.7 1852.54   2
   0   7   6 20185.5 1545.08   2
   0   7   6 19492.1 1498.53  14
   0   7  -7 9306.83 736.923  16
   0   7   7 9350.99 808.157   2
   0   7  -8 20968.7 1528.12  16
   0   7   8 19233.8 1583.98   2
   0   7   9 51230.1 3826.56  14
   0   7  -9 52809.0 3797.01  16
   0   7  10 550.125 188.217  14
   0   7 -10 494.402 188.758  16
   0   7  11 4992.73 578.284   2
   0   7  11 5812.43 565.153  14
   0   7  12 12019.3 1120.75   2
   0   7 -12 14835.8 1083.81  16
   0   7  13 20707.1 1796.52   2
   0   7 -13 24931.5 1761.57  16
   0   7 -14-35.0616 187.999  16
   0   7  14 108.413 210.859   2
   0   7  15 3736.68 381.098  20
   0   7 -15 4557.27 424.427  16
   0   7 -16 8348.07 676.334  16
   0   7  16 6369.68 616.472  20
   0   7  16 8042.13 719.954   2
   0   7 -17 2012.48 320.784  16
   0   7  17 1627.53 331.364   2
   0   7  17 1570.59 266.102  12
   0   7  17 1089.88 266.163  20
   0   7 -18 1551.61 304.577  16
   0   7  18 1666.76 281.664  12
   0   7  18 1783.01 337.668   2
   0   7  18 1389.51 275.597  20
   0   7  19 1112.92 318.038   2
   0   7 -19 1320.53 301.061  16
   0   7  19 1079.98 260.063  20
   0   7  20 829.738 311.683   2
   0   7  20 1396.55 265.772  20
   0   7 -20 1177.90 305.726  16
   0   7  21 3773.03 455.641  12
   0   7  21 4573.65 427.794  20
   0   7  21 3413.71 489.088   2
   0   7 -21 4516.83 501.301  16
   0   7  22 1408.19 305.784  12
   0   7  22 1842.06 279.101  20
   0   7  22 1173.87 327.979   2
   0   7 -22 1632.39 345.894  16
   0   7  23 442.528 221.404  20
   0   7  23 282.913 248.631  12
   0   7  24 188.802 237.627  12
   0   7  25 3043.16 398.452  12
   0   7  26 38.6057 245.098  12
   0   7  27 3539.35 419.676  12
   0   7  28 2885.18 361.777  12
   0   8   0 1759.92 223.118  14
   0   8   0 1689.38 261.311   2
   0   8   1 3506.50 343.392  14
   0   8  -1 3497.00 376.183   2
   0   8   1 3486.85 385.640   2
   0   8  -2 42505.0 3158.60   2
   0   8   2 44488.3 3196.09   2
   0   8   2 42557.7 3148.39  14
   0   8   3 27120.8 2094.48   2
   0   8  -3 27093.3 2044.15   2
   0   8   3 28285.5 2053.52  14
   0   8   4 7610.18 679.154   2
   0   8   4 7294.38 621.462  14
   0   8   5 59439.8 4254.80   2
   0   8   5 56494.3 4202.46  14
   0   8   6 9754.89 856.430   2
   0   8  -6 10096.8 773.162  16
   0   8   6 9544.48 805.742  14
   0   8  -7 14732.2 1100.68  16
   0   8   7 13446.9 1171.25   2
   0   8   7 14436.4 1135.71  14
   0   8   8 13450.4 1214.41   2
   0   8  -8 15954.3 1159.31  16
   0   8  -9 19627.7 1377.63  16
   0   8   9 15412.7 1426.73   2
   0   8 -10 1232.12 236.083  16
   0   8  10 982.699 261.943  14
   0   8  10 1332.45 279.032   2
   0   8 -11 7037.42 610.444  16
   0   8 -12 6591.51 590.857  16
   0   8 -13 6273.67 565.616  16
   0   8  13 5844.22 619.914   2
   0   8 -14 428.337 212.025  16
   0   8  14 255.671 245.956   2
   0   8  15 2365.18 321.465  12
   0   8 -15 3302.82 366.054  16
   0   8  15 2191.60 392.192   2
   0   8  15 2759.44 331.792  20
   0   8  16 55.7861 198.234  12
   0   8  16 143.994 238.952   2
   0   8 -16 109.783 235.550  16
   0   8  16-283.010 222.773  20
   0   8  17 5413.53 475.134  12
   0   8 -17 6227.93 520.389  16
   0   8  17 5533.75 561.602   2
   0   8 -18 570.991 269.804  16
   0   8  18 543.046 231.563  12
   0   8  18 336.945 241.955  20
   0   8  18 873.430 312.393   2
   0   8 -19 1149.15 294.073  16
   0   8  19 1031.38 339.506   2
   0   8  19 912.085 258.839  12
   0   8  19 717.739 257.460  20
   0   8 -20 496.006 290.930  16
   0   8  20 598.077 302.866   2
   0   8  20 701.305 247.687  20
   0   8  20 630.869 255.201  12
   0   8  21 720.011 312.606   2
   0   8  21 1237.68 259.517  20
   0   8 -21 916.132 310.569  16
   0   8  22 654.048 235.460  20
   0   8  23 1032.13 238.757  20
   0   8  24-265.849 255.581  12
   0   8  25 738.521 256.800  12
   0   8  26 223.282 248.556  12
   0   8  27 628.109 250.269  12
   0   9   0 40.4120 139.064  14
   0   9   0 26.8535 176.777   2
   0   9   1 19045.7 1597.08   2
   0   9  -1 22995.7 1593.80   2
   0   9   1 19492.0 1556.37  14
   0   9  -1 20867.5 1557.40  14
   0   9   2 19506.6 1585.98  14
   0   9  -2 22505.4 1603.07   2
   0   9   2 20823.3 1633.95   2
   0   9  -2 21039.1 1582.37  14
   0   9   3 783.724 240.613   2
   0   9   3 512.145 175.212  14
   0   9  -3 723.422 176.340  14
   0   9   4 23953.4 1826.92  14
   0   9   4 24385.9 1879.81   2
   0   9   5 4755.17 477.307  14
   0   9   5 5692.49 542.913   2
   0   9   6 5903.59 563.425  14
   0   9   6 6561.63 625.552   2
   0   9   7 12241.4 1022.82  14
   0   9   7 13023.9 1070.31   2
   0   9   8 5510.93 546.532  14
   0   9   8 5823.85 591.678   2
   0   9   9 9767.78 874.365   2
   0   9  10 8142.27 752.698   2
   0   9 -10 7810.91 669.060  16
   0   9  11 4709.71 542.922   2
   0   9 -11 5106.69 483.372  16
   0   9  11 5034.71 463.947  12
   0   9  12 22204.9 1795.54  12
   0   9 -12 25937.5 1817.92  16
   0   9  13 2125.44 308.392  12
   0   9 -13 3087.72 345.065  16
   0   9  14 9849.58 956.247   2
   0   9 -14 11893.3 903.230  16
   0   9  14 10271.6 874.010  12
   0   9  15 3188.50 374.199  12
   0   9 -15 3248.75 398.451  16
   0   9  15 3615.56 386.168  20
   0   9  15 3327.96 461.106   2
   0   9  16-272.381 244.431  20
   0   9  16 87.1491 258.826   2
   0   9 -16 207.540 234.481  16
   0   9  16-35.2370 217.506  12
   0   9  17 130.774 247.894  20
   0   9 -17 760.917 267.118  16
   0   9  17 788.484 237.132  12
   0   9  17 907.180 308.676   2
   0   9  18 172.996 249.819  20
   0   9  18 379.253 289.515   2
   0   9 -18 686.036 265.277  16
   0   9  18 749.495 254.203  12
   0   9  19 1026.87 281.095  20
   0   9  19 1222.12 342.374   2
   0   9  19 909.759 268.010  12
   0   9  20 810.167 264.836  20
   0   9  20 483.534 254.289  12
   0   9  21 277.912 257.172  12
   0   9  21 1164.75 259.872  20
   0   9  22 278.833 260.127  12
   0   9  22 421.508 222.148  20
   0   9  23 843.778 233.586  20
   0   9  23 276.637 251.753  12
   0  10   0 416.729 177.472  14
   0  10   0 459.716 210.090   2
   0  10   1 10802.0 928.287  14
   0  10   1 11224.2 965.423   2
   0  10  -1 12319.3 938.586  14
   0  10   2 10179.0 838.745  14
   0  10   2 9997.26 879.887   2
   0  10  -2 10008.0 827.054  14
   0  10  -3 9117.18 754.351  14
   0  10   3 8893.35 810.893   2
   0  10  -4 22521.5 1755.39  14
   0  10   4 24089.3 1784.13  14
   0  10   4 23274.6 1830.95   2
   0  10   5 9951.26 880.252   2
   0  10   5 9660.50 827.923  14
   0  10   6 20132.9 1606.73   2
   0  10   6 19871.7 1561.12  14
   0  10   7 9343.33 823.606   2
   0  10   7 8367.68 773.642  14
   0  10   8 861.833 279.514   2
   0  10   8 812.862 246.561  14
   0  10   9 4556.22 507.185  14
   0  10   9 4810.05 536.478   2
   0  10  10 5337.44 585.572   2
   0  10  11 2368.31 304.886  12
   0  10  11 2272.65 387.958   2
   0  10  12 1465.47 259.759  12
   0  10  12 1677.85 346.777   2
   0  10  13 1747.67 281.755  12
   0  10  13 1772.70 349.023   2
   0  10  14 11818.6 961.724  12
   0  10  15 5204.37 523.529  12
   0  10  15 5835.59 533.774  20
   0  10  16 1885.48 376.941   2
   0  10  16 1825.52 299.991  12
   0  10  16 1003.11 297.568  20
   0  10  17-104.858 261.500  20
   0  10  17 325.842 228.685  12
   0  10  17 365.702 292.499   2
   0  10  18 777.534 288.673  20
   0  10  18 1394.85 361.527   2
   0  10  18 1442.39 287.939  12
   0  10  19 90.5697 223.559  12
   0  10  19 72.0470 258.934  20
   0  10  20 592.414 258.857  20
   0  10  20 299.783 252.320  12
   0  10  21 938.318 283.132  12
   0  10  21 1360.07 275.237  20
   0  10  22 1071.38 297.664  12
   0  10  22 1750.50 281.630  20
   0  10  23 1705.39 256.590  20
   0  10  23 581.560 267.318  12
   0  10  24 1734.29 308.007  12
   0  10  25 1369.86 280.661  12
   0  11   0 83.8493 169.009  14
   0  11  -1 6212.44 574.908  14
   0  11   1 6101.49 580.167  14
   0  11   2 10952.3 978.168   2
   0  11   2 12303.7 964.339  14
   0  11  -2 11043.4 940.916  14
   0  11   3 8547.33 747.731  14
   0  11  -3 8524.71 727.259  14
   0  11   3 8077.48 774.802   2
   0  11   4 8785.88 822.479   2
   0  11   4 9181.69 793.741  14
   0  11   5 4136.39 499.397   2
   0  11   5 3996.82 452.177  14
   0  11   6 5552.98 586.935  14
   0  11   6 6521.20 644.976   2
   0  11   7 5339.32 558.980   2
   0  11   7 4316.09 509.302  14
   0  11   8 4426.20 529.998   2
   0  11   8 4035.76 486.665  14
   0  11   9 3239.63 443.554  14
   0  11   9 3691.33 484.044   2
   0  11  10 3489.57 472.970   2
   0  11  11 12171.0 1082.22   2
   0  11  12 2481.62 335.498  12
   0  11  12 3210.47 451.261   2
   0  11  13 1640.27 360.078   2
   0  11  13 1164.05 262.240  12
   0  11  14 1196.90 339.145   2
   0  11  14 1306.70 276.469  12
   0  11  15-333.741 233.255  12
   0  11  15 208.665 283.977   2
   0  11  16 188.316 227.039  12
   0  11  16-380.851 261.950  20
   0  11  17 437.393 265.887  20
   0  11  17 1230.64 270.247  12
   0  11  18 1434.39 320.748  20
   0  11  18 1695.36 308.246  12
   0  11  19 3502.61 402.095  20
   0  11  19 3158.21 406.760  12
   0  11  20 1520.57 285.475  20
   0  11  20 695.087 269.388  12
   0  11  21 438.189 238.502  20
   0  11  21 12.4464 237.985  12
   0  11  22 3447.32 353.195  20
   0  11  22 2646.94 377.434  12
   0  11  23 175.686 225.761  12
   0  11  23 622.133 211.193  20
   0  11  24 11.1470 207.903  12
   0  12   0 2783.96 362.470  14
   0  12  -1 2539.08 353.733  14
   0  12   1 2906.10 376.384  14
   0  12   2 3508.43 416.501  14
   0  12   3 1480.37 291.313  14
   0  12   4 4249.14 511.197   2
   0  12   4 4640.58 500.173  14
   0  12   5 7383.27 750.985   2
   0  12   5 7716.84 723.632  14
   0  12   6 2128.26 373.564   2
   0  12   6 1796.47 336.183  14
   0  12   7 7925.95 772.956   2
   0  12   7 7257.47 736.817  14
   0  12   8 6049.34 659.008   2
   0  12   9 2780.08 449.432   2
   0  12  10 691.599 322.099   2
   0  12  11 882.623 311.110   2
   0  12  12 3569.29 495.942   2
   0  12  13 1426.44 367.277   2
   0  12  14 1006.03 259.572  12
   0  12  15 6733.76 621.688  12
   0  12  16 1571.23 304.342  12
   0  12  17 161.352 235.197  12
   0  12  17-74.0613 254.144  20
   0  12  18 956.813 264.895  12
   0  12  18 552.875 268.010  20
   0  12  19 677.895 254.264  20
   0  12  19 204.685 237.414  12
   0  12  20 199.373 229.443  12
   0  12  20 566.093 238.926  20
   0  12  21 984.046 238.490  20
   0  12  21 759.171 256.126  12
   0  12  22 656.660 206.617  20
   0  12  22 86.7624 207.902  12
   0  12  23 1980.26 261.662  20
   0  13   1 4994.29 545.309  14
   0  13   2 1699.62 334.952  14
   0  13   3 3158.73 439.658  14
   0  13   4 7491.55 728.946  14
   0  13   5 285.189 269.897  14
   0  13   6 201.794 258.452   2
   0  13   7 897.391 313.807   2
   0  13   8 2100.66 397.464   2
   0  13   9 3720.54 506.313   2
   0  13  10 3229.69 481.532   2
   0  13  14 552.567 286.474  20
   0  13  16 282.035 222.798  12
   0  13  17 2807.11 361.899  12
   0  13  18 3064.25 374.935  20
   0  13  18 2752.93 354.849  12
   0  13  19 1412.25 274.358  12
   0  13  19 2042.67 295.414  20
   0  13  20 1290.91 252.803  20
   0  13  21 606.093 203.088  20
   0  13  22 1050.16 208.600  20
   0  14   2 481.861 269.469  17
   0  14   3 653.514 276.495  17
   0  14   4 4517.06 552.253  17
   0  14  13-222.676 275.881  20
   0  14  14 2732.62 380.620  20
   0  14  15 2598.42 363.772  20
   0  14  19 610.336 228.354  20
   0  14  20 1229.97 229.563  20
   0  14  21 1021.79 199.582  20
   0  14  22 1938.26 231.264  20
   0  15  12 1275.80 302.245  20
   0  15  13 378.649 263.765  20
   0  15  14-119.990 245.412  20
   0  15  15-258.319 252.576  20
   0  15  16 608.540 246.318  20
   0  15  21 865.796 169.713  20
   0  16  10 618.313 247.517  20
   0  16  11 103.367 240.587  20
   0  16  12 55.7922 238.664  20
   0  16  13-262.129 238.087  20
   0  16  14 258.042 234.164  20
   0  16  15 3508.47 378.541  20
   0  16  16 1235.87 241.670  20
   0  16  17 3612.53 359.407  20
   0  16  18 1411.57 218.506  20
   0  17   8 962.763 242.388  20
   0  17   9 956.339 239.393  20
   0  17  10-556.444 229.168  20
   0  17  11 957.698 235.795  20
   0  17  12 810.910 228.730  20
   0  17  13 2131.61 279.272  20
   0  17  14 642.622 199.949  20
   0  17  15 580.780 183.117  20
   0  17  16 2350.68 257.102  20
   0  17  17 1387.67 184.887  20
   0  17  18 1225.79 161.438  20
   0  18   4 172.483 180.092  20
   0  18   5 1049.12 218.361  20
   0  18   6-81.9302 182.543  20
   0  18   7 1552.37 229.713  20
   0  18   8-66.7407 179.940  20
   0  18   9 181.570 171.793  20
   0  18  10 1967.39 241.772  20
   0  18  11 1176.56 192.848  20
   0  18  12 149.919 143.873  20
   0  18  13 350.817 141.348  20
   0  18  14 1681.22 189.958  20
   0  18  15 1208.94 148.795  20
   0  19   6 1025.68 159.304  20
   0  19   7 624.539 139.452  20
   0  19   8 671.048 133.898  20
   1 -19 -10-104.128 146.873   7
   1 -19  -9 287.773 154.279   7
   1 -19  -8 539.672 173.063   7
   1 -19  -7 1929.16 247.834   7
  -1 -19   6 450.997 214.262  10
   1 -19  -6 645.983 198.065   7
  -1 -19   5 614.754 246.295  10
   1 -19  -5 849.189 206.362   7
   1 -19  -4 1943.74 272.059   7
  -1 -19   4 1957.62 302.671  10
  -1 -19   3-140.776 233.196  10
  -1 -19   2 821.269 240.615  10
  -1 -19   1 1525.05 260.424  10
  -1 -19   0 765.364 224.662  10
  -1 -19  -1 1698.19 250.572  10
  -1 -19  -2 637.265 200.201  10
  -1 -19  -2 107.253 211.086   7
  -1 -19  -3 1204.13 249.777   7
  -1 -19  -4 1124.69 239.668   7
  -1 -19  -5 2653.56 309.882   7
  -1 -19  -6 2238.77 274.803   7
  -1 -19  -7 1651.41 227.698   7
  -1 -19  -8 1254.14 201.957   7
  -1 -19  -9 4475.81 387.717   7
  -1 -19 -10 700.958 150.954   7
   1 -18 -15 356.903 134.636   8
   1 -18 -15 373.516 139.826   7
   1 -18 -14 1932.16 226.515   8
   1 -18 -13 593.613 173.143   8
   1 -18 -12 1629.40 250.834   8
   1 -18 -12 2410.59 254.246   7
   1 -18 -11 1044.65 221.088   8
   1 -18 -11 1324.68 217.082   7
   1 -18 -10 1173.12 223.624   7
   1 -18 -10 503.662 218.425   8
   1 -18  -9 504.585 214.597   7
   1 -18  -9 570.867 219.134   8
   1 -18  -8 2790.28 327.830   7
   1 -18  -8 2154.91 312.817   8
  -1 -18   8 2767.50 320.084  10
   1 -18  -7 1266.97 266.527   7
  -1 -18   7 1414.92 275.529  10
   1 -18  -7 488.827 233.835   8
  -1 -18   6 1107.48 282.482  10
   1 -18  -6 938.347 267.826   7
  -1 -18   5 1972.99 334.614  10
   1 -18  -5 1785.45 312.747   7
   1 -18  -4 272.331 259.639   7
   1 -18  -4 619.518 238.877  10
  -1 -18   4 337.660 277.569  10
  -1 -18   3 2720.79 366.508  10
   1 -18  -3 2932.81 342.206  10
   1 -18  -3 2268.04 358.509   7
   1 -18  -2 538.162 272.286   7
   1 -18  -2 829.618 261.536  10
  -1 -18   2 263.530 255.176  10
  -1 -18   1 849.755 265.314  10
   1 -18  -1 1163.17 282.133  10
  -1 -18   0 1116.26 318.188   7
  -1 -18   0 1816.03 291.595  10
   1 -18   0 1621.14 318.323  10
   1 -18   1 2993.69 371.421  10
  -1 -18  -1 2962.29 330.669  10
   1 -18   2 1448.14 313.512  10
  -1 -18  -2 873.970 230.491  10
   1 -18   3 586.641 289.257  10
  -1 -18  -3 97.7556 268.235   7
  -1 -18  -4 571.223 281.892   7
   1 -18   4 1752.14 324.015  10
  -1 -18  -5 2075.90 338.026   7
   1 -18   5 2634.98 353.348  10
  -1 -18  -6 1095.72 227.547  10
  -1 -18  -6 1059.36 269.110   7
  -1 -18  -6 1139.83 261.539   8
  -1 -18  -7 918.074 251.158   7
  -1 -18  -7 1269.48 230.711  10
  -1 -18  -7 1037.58 251.727   8
  -1 -18  -8 984.808 239.297   7
  -1 -18  -8 1031.45 238.629   8
  -1 -18  -9 568.749 213.870   7
  -1 -18  -9 697.687 215.192   8
  -1 -18 -10 1587.94 241.958   8
  -1 -18 -10 1286.92 234.502   7
  -1 -18 -11 2002.47 260.953   8
  -1 -18 -12 1901.34 237.415   8
  -1 -18 -13 246.515 152.369   7
  -1 -18 -13 330.336 148.926   8
  -1 -18 -14 1178.63 170.383   7
  -1 -18 -14 775.113 163.309   8
  -1 -18 -15 327.712 124.218   7
  -1 -18 -15 97.8068 120.563   8
   1 -17 -17 975.384 186.400   7
   1 -17 -17 811.223 179.355   8
   1 -17 -16 559.553 182.260   7
   1 -17 -16 325.043 174.474   8
   1 -17 -15 1034.78 193.746   7
   1 -17 -15 43.8323 182.641   8
   1 -17 -14 486.444 192.314   8
   1 -17 -14 806.560 208.984   7
   1 -17 -13 190.255 197.187   8
   1 -17 -12 1277.63 263.117   8
   1 -17 -11 140.399 220.928   8
   1 -17 -11-68.3663 213.048   7
   1 -17 -10 1094.63 272.344   7
   1 -17 -10 1452.48 283.866   8
  -1 -17   9 1593.68 293.337  10
   1 -17  -9 1292.42 298.101   7
   1 -17  -9 1594.33 299.514   8
   1 -17  -8 920.190 279.293   8
   1 -17  -8 371.192 268.199   7
  -1 -17   8 1163.29 291.713  10
   1 -17  -7 2174.82 354.901   8
  -1 -17   7 2663.42 363.430  10
   1 -17  -7 1957.81 359.671   7
   1 -17  -6 2628.58 390.954   7
  -1 -17   6 3314.42 393.168  10
   1 -17  -6 2195.61 364.458   8
   1 -17  -5 616.969 312.613   7
  -1 -17   5 994.373 305.034  10
   1 -17  -4 3848.50 473.158   7
   1 -17  -4 3472.48 412.727  10
  -1 -17   4 4189.67 439.582  10
  -1 -17   3 1276.11 287.925  10
   1 -17  -3 387.151 274.347  10
   1 -17  -3 460.792 317.069   7
   1 -17  -2 4662.56 472.265  10
   1 -17  -2 3640.21 500.109   7
  -1 -17   2 5217.62 474.546  10
   1 -17  -1 864.886 285.687  10
   1 -17  -1 75.2177 300.554   7
  -1 -17   1 730.449 276.047  10
  -1 -17   1 39.6885 318.693   7
  -1 -17   0 1762.61 304.416  10
   1 -17   0 1325.51 344.700   7
   1 -17   0 2099.14 338.316  10
   1 -17   1 6351.94 541.997  10
  -1 -17  -1 5575.75 507.344  10
  -1 -17  -2 2622.18 345.131  10
  -1 -17  -2 2004.54 416.369   7
   1 -17   3 647.049 308.305  10
  -1 -17  -3-105.421 321.754   7
  -1 -17  -4 2742.80 422.098   7
  -1 -17  -4 2313.24 397.037   8
  -1 -17  -5 5362.86 526.972  10
  -1 -17  -5 5329.59 579.585   8
  -1 -17  -5 5121.33 571.401   7
  -1 -17  -6-78.8258 286.629   7
  -1 -17  -6 525.039 240.486  10
   1 -17   6 1019.82 319.909  10
  -1 -17  -6 456.092 288.432   8
  -1 -17  -7 3727.82 435.419   8
  -1 -17  -7 3832.64 379.556  10
  -1 -17  -7 2687.24 400.130   7
  -1 -17  -8 3657.36 424.350   8
  -1 -17  -8 4095.82 393.228  10
  -1 -17  -8 2916.38 403.324   7
  -1 -17  -9 1147.91 277.400   7
  -1 -17  -9 1182.34 285.264   8
  -1 -17  -9 1651.60 277.784  10
  -1 -17 -10 358.397 244.592   7
  -1 -17 -10 635.074 242.704  10
  -1 -17 -10 678.893 242.304   8
  -1 -17 -11 448.393 225.859   8
  -1 -17 -12 289.656 206.694   8
  -1 -17 -13 1531.43 257.126   7
  -1 -17 -13 1713.87 254.340   8
  -1 -17 -14 1011.25 218.555   7
  -1 -17 -14 1149.36 220.347   8
  -1 -17 -15 1630.87 247.100   8
  -1 -17 -15 2033.74 251.372   7
  -1 -17 -16 363.055 165.802   7
  -1 -17 -17 424.495 154.810   7
  -1 -17 -18 203.891 132.346   8
   1 -16 -21 362.712 141.470   8
   1 -16 -20 3787.99 341.336   7
   1 -16 -20 3915.30 354.655   8
   1 -16 -19 92.7336 169.047   7
   1 -16 -19 46.8040 164.246   8
   1 -16 -18 2536.91 292.572   7
   1 -16 -17 1253.08 231.973   7
   1 -16 -16 2365.05 299.346   7
   1 -16 -16 2343.54 305.654   8
   1 -16 -15 2653.28 342.052   8
   1 -16 -15 3271.56 347.966   7
   1 -16 -14 680.942 232.205   8
   1 -16 -14 532.830 234.635   7
   1 -16 -13 2854.97 364.966   8
   1 -16 -12 149.049 237.866   8
   1 -16 -11 1398.99 308.321   7
   1 -16 -11 1906.85 320.364   8
   1 -16 -10 696.687 273.497   7
   1 -16 -10 472.957 277.839   8
   1 -16  -9 1572.63 335.074   7
   1 -16  -9 2240.25 372.464   8
  -1 -16   9 2236.13 348.931  10
   1 -16  -9 2468.10 332.087  10
   1 -16  -8 5116.21 550.322   8
   1 -16  -8 4015.86 523.457   7
   1 -16  -8 5144.60 505.920  10
   1 -16  -7 75.1571 296.173   7
   1 -16  -7 402.415 289.060   8
   1 -16  -6 1256.84 337.183   8
  -1 -16   6 1612.31 333.924  10
   1 -16  -6 1399.12 352.999   7
   1 -16  -5 5521.32 611.297   8
  -1 -16   5 6671.60 590.301  10
   1 -16  -5 5659.48 611.320   7
  -1 -16   4 1641.27 326.721  10
   1 -16  -4 1043.94 352.567   7
   1 -16  -4 700.964 317.050   8
   1 -16  -4 1242.47 300.402  10
  -1 -16   3 2536.27 342.772  10
   1 -16  -3 1315.80 382.441   7
   1 -16  -3 1617.93 320.127  10
  -1 -16   2 148.254 337.795   7
   1 -16  -2-29.3100 331.146   7
  -1 -16   2 633.861 281.709  10
   1 -16  -2 739.791 279.936  10
   1 -16  -1 2464.40 358.735  10
  -1 -16   1 2140.38 423.097   7
  -1 -16   1 2654.82 335.305  10
   1 -16   0 2706.22 366.308  10
   1 -16   0 1576.54 396.801   7
  -1 -16   0 2697.67 344.448  10
  -1 -16   0 1699.84 405.447   7
   1 -16   1 634.294 300.963  10
  -1 -16  -1 463.730 333.655   7
  -1 -16  -1 797.733 271.234  10
  -1 -16  -2 6726.75 594.259  10
  -1 -16  -2 5923.79 654.541   7
   1 -16   2 7220.26 630.234  10
   1 -16   3 2228.38 364.385  10
  -1 -16  -3 1729.03 370.765   7
  -1 -16  -4 2560.53 434.608   8
   1 -16   4 3135.55 416.439  10
  -1 -16  -4 2967.14 425.191   7
  -1 -16  -5 1093.56 270.881  10
  -1 -16  -5 879.431 323.023   7
  -1 -16  -5 925.949 335.424   8
   1 -16   5 1507.89 338.832  10
  -1 -16  -6 5325.34 541.478  10
  -1 -16  -6 6003.41 624.626   8
  -1 -16  -6 5120.44 581.680   7
  -1 -16  -7 652.493 258.869  10
  -1 -16  -7 512.081 297.343   7
  -1 -16  -7 73.2257 308.575   8
  -1 -16  -8 796.946 265.932  10
  -1 -16  -8 139.583 271.842   8
  -1 -16  -8 257.210 265.260   7
  -1 -16  -9 1545.65 287.922  10
  -1 -16  -9 1605.64 324.857   8
  -1 -16  -9 899.711 301.004   7
  -1 -16 -10 2281.43 322.087  10
  -1 -16 -10 1608.99 332.332   8
  -1 -16 -11 3975.65 397.501  10
  -1 -16 -11 2704.18 395.399   8
  -1 -16 -12 702.433 264.166   7
  -1 -16 -12 868.574 262.046   8
  -1 -16 -13 404.375 252.587   7
  -1 -16 -13 831.921 251.961   8
  -1 -16 -14 221.503 226.914   7
  -1 -16 -14 382.214 220.085   8
  -1 -16 -15 452.270 231.172   7
  -1 -16 -16 1043.20 238.137   7
  -1 -16 -17 1917.49 266.227   7
  -1 -16 -18 2008.78 273.037   8
  -1 -16 -18 2465.44 270.534   7
  -1 -16 -19 384.592 169.197   7
  -1 -16 -19 592.320 174.702   8
  -1 -16 -20 289.854 153.555   8
   1 -15 -23 253.763 140.191   8
   1 -15 -22 1689.84 223.248   8
   1 -15 -21 1145.11 197.396   7
   1 -15 -21 781.561 199.297   8
   1 -15 -20 1038.90 216.097   8
   1 -15 -20 653.796 205.435   7
   1 -15 -19 8057.12 650.446   7
   1 -15 -19 7667.42 659.511   8
   1 -15 -18 2192.14 292.021   7
   1 -15 -18 2008.76 296.562   8
   1 -15 -17 2051.45 301.424   7
   1 -15 -16 3600.44 400.732   7
   1 -15 -15 847.872 269.121   8
   1 -15 -15 1015.17 273.619   7
   1 -15 -14 706.560 272.823   7
   1 -15 -14 737.672 272.945   8
   1 -15 -13 162.542 246.166   8
   1 -15 -13-279.195 258.514   7
   1 -15 -12 313.675 267.886   8
   1 -15 -11 1921.91 353.418   8
   1 -15 -11 1932.33 336.696  10
   1 -15 -10 2255.42 372.472   8
   1 -15 -10 2000.74 336.287  10
   1 -15 -10 1626.80 350.644   7
  -1 -15  10 2209.17 347.936  10
   1 -15  -9 3508.98 442.164   8
  -1 -15   9 3464.89 413.627  10
   1 -15  -9 3298.36 398.204  10
   1 -15  -9 2520.84 403.130   7
   1 -15  -8 12.9201 298.397   7
   1 -15  -8 359.568 257.764  10
  -1 -15   8 101.888 289.692  10
   1 -15  -8 670.076 311.218   8
  -1 -15   7 4514.07 459.783  10
   1 -15  -7 2791.51 461.655   7
   1 -15  -7 3694.18 488.710   8
   1 -15  -7 3984.64 433.582  10
   1 -15  -6 924.518 335.908   8
   1 -15  -6 885.347 342.293   7
  -1 -15   6 766.095 306.279  10
   1 -15  -5 352.689 308.745   8
   1 -15  -5 185.763 326.042   7
  -1 -15   5 824.238 294.477  10
   1 -15  -4 1488.91 381.100   7
  -1 -15   4 1439.18 326.263  10
   1 -15  -4 1889.18 375.472   8
   1 -15  -4 1762.74 320.220  10
   1 -15  -3 513.577 346.162   7
   1 -15  -3-8.91762 247.562  10
   1 -15  -3 355.155 315.480   8
  -1 -15   3 383.045 331.090   7
  -1 -15   3 281.658 283.316  10
  -1 -15   2 1353.11 381.896   7
   1 -15  -2 951.445 361.035   7
   1 -15  -2 709.901 281.841  10
  -1 -15   2 1113.57 296.813  10
  -1 -15   1 3440.56 398.539  10
   1 -15  -1 3357.19 394.516  10
  -1 -15   1 2847.58 461.205   7
   1 -15  -1 2621.57 453.255   7
   1 -15   0 3711.20 409.679  10
   1 -15   0 2575.88 467.877   7
  -1 -15   0 3290.78 489.370   7
  -1 -15   0 3911.49 402.621  10
   1 -15   1 1951.04 397.575   7
  -1 -15  -1 1326.94 292.788  10
   1 -15   1 2384.23 337.381  10
  -1 -15  -1 1410.22 387.906   7
   1 -15   2 1323.51 313.324  10
  -1 -15  -2 446.829 343.483   7
  -1 -15  -2 1080.79 344.245   8
   1 -15   3 9714.02 765.946  10
  -1 -15  -3 8102.74 810.165   8
  -1 -15  -3 8181.42 796.423   7
  -1 -15  -4 7205.28 718.404   7
  -1 -15  -4 6986.34 729.600   8
   1 -15   4 8473.93 693.027  10
   1 -15   5 2341.88 355.225  10
  -1 -15  -5 1220.44 356.188   8
  -1 -15  -5 1430.40 356.242   7
  -1 -15  -5 2119.96 311.504  10
   1 -15   6 9188.91 717.174  10
  -1 -15  -6 8169.09 679.442  10
  -1 -15  -6 6733.20 714.143   7
  -1 -15  -6 7286.92 746.155   8
  -1 -15  -7 338.980 290.368   7
  -1 -15  -7 524.006 329.819   8
   1 -15   7 916.373 304.166  10
  -1 -15  -7 387.132 260.624  10
  -1 -15  -8 3535.76 399.382  10
  -1 -15  -8 3877.74 457.195   8
  -1 -15  -8 2725.70 417.091   7
  -1 -15  -9 606.231 279.344  10
  -1 -15  -9 381.536 291.953   8
  -1 -15 -10 2200.13 369.712   8
  -1 -15 -10 2577.31 349.678  10
  -1 -15 -11 351.227 267.907  10
  -1 -15 -11-27.0821 275.618   8
  -1 -15 -11 198.926 269.628   7
  -1 -15 -12 336.149 262.514  10
  -1 -15 -12-351.589 281.726   7
  -1 -15 -12 403.365 259.515   8
  -1 -15 -13 3634.06 418.773   8
  -1 -15 -13 3387.15 397.230  10
  -1 -15 -13 3037.94 412.091   7
  -1 -15 -14 1884.44 327.529   7
  -1 -15 -15 1916.74 316.981   7
  -1 -15 -16 511.108 250.780   7
  -1 -15 -17 991.838 248.263   8
  -1 -15 -17 957.384 250.137   7
  -1 -15 -18 244.230 207.419   8
  -1 -15 -18 252.482 216.967   7
  -1 -15 -19 1094.82 236.633   8
  -1 -15 -19 1487.10 239.566   7
  -1 -15 -20 550.339 199.807   8
  -1 -15 -20 520.236 178.680   7
  -1 -15 -21 351.531 169.335   8
  -1 -15 -22 722.559 171.772   8
   1 -14 -24 287.007 148.980   8
   1 -14 -23 274.575 170.450   8
   1 -14 -22 141.718 185.080   8
   1 -14 -22 131.763 169.342   7
   1 -14 -21 653.937 207.162   7
   1 -14 -21 497.931 220.312   8
   1 -14 -20 625.089 223.883   8
   1 -14 -20 863.543 223.787   7
   1 -14 -19 384.932 228.756   8
   1 -14 -19 870.323 244.923   7
   1 -14 -18 1444.23 274.654   7
   1 -14 -18 956.516 262.205   8
   1 -14 -17 4009.08 416.631   7
   1 -14 -17 3447.31 420.867   8
   1 -14 -16 622.171 275.945   7
   1 -14 -15 945.610 289.859   7
   1 -14 -14 3048.86 406.090   7
   1 -14 -14 2974.09 406.035   8
   1 -14 -13 3037.10 405.755   8
   1 -14 -13 2767.98 394.991   7
   1 -14 -12 347.243 299.593   7
   1 -14 -12 993.857 308.341   8
   1 -14 -12 1012.63 289.825  10
   1 -14 -11 1199.46 322.297   8
   1 -14 -11 1374.72 307.540  10
  -1 -14  10 250.628 294.458  10
   1 -14 -10 476.038 281.426   8
   1 -14 -10 657.854 273.930  10
   1 -14  -9 1762.06 370.868   7
   1 -14  -9 1819.50 386.448   8
  -1 -14   9 2496.70 372.234  10
   1 -14  -9 2884.74 349.017  10
   1 -14  -8 1658.50 379.186   7
  -1 -14   8 3039.52 394.901  10
   1 -14  -8 2496.47 414.281   8
   1 -14  -8 2888.22 355.563  10
   1 -14  -7 902.350 313.336   7
   1 -14  -7 930.374 349.324   8
  -1 -14   7 1295.04 320.200  10
   1 -14  -7 1008.26 279.533  10
   1 -14  -6 4600.14 542.029   7
   1 -14  -6 5496.63 581.880   8
  -1 -14   6 5028.54 524.700  10
  -1 -14   5 3566.94 420.176  10
   1 -14  -5 3189.61 460.694   8
   1 -14  -5 3090.34 439.448   7
   1 -14  -4 1818.42 375.490   8
   1 -14  -4 1568.92 364.814   7
   1 -14  -4 2267.60 311.692  10
  -1 -14   4 1119.29 321.497  10
   1 -14  -3 318.813 244.487  10
  -1 -14   3 77.2052 323.290   7
  -1 -14   3-155.259 267.806  10
   1 -14  -3 148.598 313.750   7
   1 -14  -3-16.0908 306.502   8
   1 -14  -2 1012.57 359.821   7
   1 -14  -2 1367.88 290.013  10
  -1 -14   2 1689.44 316.490  10
  -1 -14   2 1431.12 378.630   7
  -1 -14   1 6803.11 600.940  10
   1 -14  -1 7524.84 609.261  10
   1 -14  -1 5564.26 649.363   7
  -1 -14   1 6366.65 672.345   7
  -1 -14   0 3454.02 398.163  10
   1 -14   0 3838.95 407.726  10
  -1 -14   0 3175.76 480.689   7
   1 -14   0 3268.47 471.835   7
  -1 -14  -1 1078.42 339.106   8
  -1 -14  -1 1295.87 279.134  10
   1 -14   1 956.459 344.879   7
  -1 -14  -1 1341.67 486.843  15
  -1 -14  -1 1386.16 364.689   7
   1 -14   1 1715.29 313.775  10
   1 -14   2 1447.24 297.829  10
  -1 -14  -2 661.756 422.357  15
  -1 -14  -2 1292.72 361.512   8
  -1 -14  -2 607.835 335.585   7
  -1 -14  -3 1116.58 353.184   8
  -1 -14  -3 778.121 325.962   7
  -1 -14  -3 1669.59 486.971  15
   1 -14   3 1036.52 299.847  10
   1 -14   4 178.582 277.161  10
  -1 -14  -4 280.212 298.520   7
  -1 -14  -4 437.557 318.855   8
  -1 -14  -5 901.823 320.523   7
  -1 -14  -5 1165.08 352.557   8
  -1 -14  -5 950.726 260.004  10
   1 -14   5 897.835 301.213  10
  -1 -14  -6 367.044 312.096   8
  -1 -14  -6 187.192 287.766   7
   1 -14   6 634.196 294.520  10
  -1 -14  -6 491.281 249.344  10
  -1 -14  -7 5580.92 525.198  10
  -1 -14  -7 4829.83 564.336   7
  -1 -14  -7 5801.64 601.981   8
   1 -14   7 6179.27 556.186  10
  -1 -14  -8 1966.92 368.490   8
  -1 -14  -8 2042.66 325.559  10
  -1 -14  -9 441.266 261.972  10
  -1 -14  -9 733.793 287.036   8
  -1 -14 -10 3619.84 418.246  10
  -1 -14 -10 4044.83 470.297   8
  -1 -14 -11 802.337 306.521   7
  -1 -14 -11 1028.16 303.758   8
  -1 -14 -11 1201.99 284.519  10
  -1 -14 -12 363.003 288.260   7
  -1 -14 -12 1127.86 313.250   8
  -1 -14 -12 1145.82 276.245  10
  -1 -14 -13 1686.24 340.158   7
  -1 -14 -13 1975.13 319.100  10
  -1 -14 -14-443.693 287.998   7
  -1 -14 -14 144.370 253.270  10
  -1 -14 -15 21.7610 261.615   7
  -1 -14 -16 461.237 271.029   7
  -1 -14 -16 539.875 264.666   8
  -1 -14 -17 1388.24 295.174   8
  -1 -14 -17 1389.09 285.707   7
  -1 -14 -18 86.9192 226.050   7
  -1 -14 -18 76.6234 225.962   8
  -1 -14 -19 812.953 237.506   7
  -1 -14 -19 791.617 251.913   8
  -1 -14 -20 351.473 210.652   8
  -1 -14 -20 732.489 214.175   7
  -1 -14 -21 345.431 201.368   8
  -1 -14 -22 1007.82 213.629   8
  -1 -14 -23 321.238 166.785   8
  -1 -14 -24 593.697 149.056   8
   1 -13 -25 263.178 150.333   8
   1 -13 -24 923.481 199.977   8
   1 -13 -23 1330.73 237.377   8
   1 -13 -22 229.911 199.109   7
   1 -13 -22 61.4764 209.165   8
   1 -13 -21 1486.51 269.276   7
   1 -13 -21 1527.74 276.529   8
   1 -13 -20 2075.61 284.306   7
   1 -13 -20 1269.14 286.642   8
   1 -13 -19 2838.09 349.374   7
   1 -13 -19 2688.23 358.762   8
   1 -13 -18 1498.54 294.894   7
   1 -13 -18 1364.83 295.380   8
   1 -13 -17 5295.75 533.448   7
   1 -13 -17 5464.69 547.777   8
   1 -13 -16 2718.29 370.722   8
   1 -13 -16 2433.63 376.037   7
   1 -13 -15 761.536 289.881   7
   1 -13 -14 2973.41 404.144   7
   1 -13 -13 545.459 273.759  10
   1 -13 -13 589.433 291.513   8
   1 -13 -13 263.375 284.820   7
   1 -13 -12 4361.43 444.213  10
   1 -13 -12 3624.55 461.108   7
   1 -13 -12 3823.24 481.122   8
   1 -13 -11 1789.40 314.273  10
   1 -13 -11 1900.02 356.938   8
   1 -13 -10 2010.37 361.347   8
  -1 -13  10 2143.32 354.639  10
   1 -13 -10 1770.79 312.766  10
  -1 -13   9 4222.76 458.043  10
   1 -13  -9 4536.19 486.200   8
   1 -13  -9 3356.36 451.109   7
   1 -13  -9 3702.35 415.224  10
  -1 -13   8 555.848 296.675  10
   1 -13  -8 420.495 244.688  10
   1 -13  -8 525.645 302.862   8
   1 -13  -8 461.684 283.523   7
   1 -13  -7 2988.42 370.487  10
   1 -13  -7 3119.73 418.846   7
   1 -13  -7 3362.31 452.779   8
  -1 -13   7 3386.34 411.950  10
  -1 -13   6 3902.88 441.270  10
   1 -13  -6 2959.76 442.970   7
   1 -13  -6 4284.70 496.123   8
  -1 -13   5 5121.06 495.026  10
   1 -13  -5 4453.16 526.074   7
   1 -13  -5 4491.78 545.393   8
   1 -13  -4 4647.36 520.256   7
  -1 -13   4 4799.85 488.097  10
   1 -13  -4 4858.97 544.048   8
  -1 -13   3 2413.21 349.217  10
   1 -13  -3 1997.01 402.163   7
   1 -13  -3 2434.44 320.224  10
  -1 -13   3 2257.53 398.751   7
   1 -13  -3 2615.50 413.522   8
   1 -13  -2 3415.51 458.073   8
   1 -13  -2 2738.74 448.932   7
   1 -13  -2 3692.58 395.428  10
  -1 -13   2 3732.64 472.472   7
  -1 -13   2 3697.30 403.970  10
  -1 -13   1 3424.59 602.938  15
   1 -13  -1 3428.42 464.721   7
   1 -13  -1 3647.76 396.756  10
  -1 -13   1 4022.91 480.568   7
  -1 -13   1 3483.23 397.213  10
   1 -13   0 402.619 316.735   7
  -1 -13   0 913.815 316.945   7
  -1 -13   0 458.231 407.395  15
  -1 -13   0 428.718 248.197  10
   1 -13   0 564.310 254.115  10
  -1 -13  -1 1033.34 332.180   7
   1 -13   1 354.514 251.081  10
  -1 -13  -1 389.609 420.619  15
  -1 -13  -1 161.021 235.877  10
  -1 -13  -1 459.393 308.810   8
   1 -13   1 185.337 303.875   7
  -1 -13  -2 6486.07 725.917   8
   1 -13   2 8111.87 658.122  10
  -1 -13  -2 7637.69 708.758   7
  -1 -13  -2 7094.30 853.093  15
  -1 -13  -3 7956.04 771.441   8
   1 -13   3 8278.83 702.735  10
  -1 -13  -3 7955.68 738.110   7
  -1 -13  -3 8386.53 901.147  15
  -1 -13  -4 1450.04 333.961   7
  -1 -13  -4 1506.86 446.841  15
   1 -13   4 1725.37 313.894  10
  -1 -13  -4 1352.85 274.161  10
  -1 -13  -4 1424.37 346.893   8
  -1 -13  -5 8713.95 740.242  10
  -1 -13  -5 9141.38 829.792   8
  -1 -13  -5 9033.10 937.457  15
  -1 -13  -5 8894.60 793.396   7
   1 -13   5 9220.25 765.835  10
   1 -13   6 5018.72 488.117  10
  -1 -13  -6 4442.00 454.037  10
  -1 -13  -6 4175.40 497.120   7
  -1 -13  -6 4659.85 629.404  15
  -1 -13  -6 4764.01 535.773   8
  -1 -13  -7 856.483 255.753  10
  -1 -13  -7 931.170 298.031   7
  -1 -13  -7 1544.94 336.987   8
   1 -13   7 1375.14 316.549  10
  -1 -13  -7 1230.52 439.903  15
  -1 -13  -8 664.544 300.180   8
  -1 -13  -8 551.286 375.372  15
  -1 -13  -8 730.769 250.492  10
  -1 -13  -9 516.090 284.637   8
  -1 -13  -9 343.361 236.913  10
  -1 -13 -10 444.219 243.945  10
  -1 -13 -10 223.442 275.521   7
  -1 -13 -10 298.677 276.061   8
  -1 -13 -11 661.736 284.346   8
  -1 -13 -11 727.920 295.268   7
  -1 -13 -11 878.231 267.715  10
  -1 -13 -12 968.131 269.242  10
  -1 -13 -12 794.200 295.280   7
  -1 -13 -13 911.787 268.211  10
  -1 -13 -13 649.939 292.423   7
  -1 -13 -14 1692.45 361.034   7
  -1 -13 -14 3025.86 348.799  10
  -1 -13 -15 352.981 281.282   7
  -1 -13 -15 353.907 274.605   8
  -1 -13 -16 402.830 279.119   7
  -1 -13 -16 79.0977 270.586   8
  -1 -13 -17-126.749 270.263   8
  -1 -13 -17-82.1815 264.223   7
  -1 -13 -18 1337.40 289.653   7
  -1 -13 -18 1408.28 294.424   8
  -1 -13 -19 87.2943 223.679   7
  -1 -13 -19 79.1592 237.139   8
  -1 -13 -20 639.928 232.233   7
  -1 -13 -20 795.622 241.837   8
  -1 -13 -21 101.911 170.970   9
  -1 -13 -21 180.403 216.964   8
  -1 -13 -22 1237.71 216.487   9
  -1 -13 -22 1719.60 257.331   8
  -1 -13 -23 1310.46 228.291   8
  -1 -13 -23 1080.68 194.604   9
  -1 -13 -24 1716.26 210.748   9
  -1 -13 -24 1723.35 234.898   8
  -1 -13 -25 158.014 123.690   9
   1 -12 -28 164.766 106.690   9
   1 -12 -27-83.5110 131.538   9
   1 -12 -26 768.994 165.645   9
   1 -12 -25 807.175 181.394   9
   1 -12 -25 670.717 198.853   8
   1 -12 -24 1948.17 252.309   9
   1 -12 -24 1924.69 273.586   8
   1 -12 -23 2993.60 338.307   8
   1 -12 -23 2495.22 299.803   9
   1 -12 -22 490.465 197.451   9
   1 -12 -22 403.796 225.307   8
   1 -12 -22 71.5716 223.683   7
   1 -12 -21 868.925 266.395   8
   1 -12 -21 1481.00 261.412   7
   1 -12 -21 1096.28 238.945   9
   1 -12 -20 3717.81 383.220   7
   1 -12 -20 3131.68 387.374   8
   1 -12 -20 2639.73 347.094   9
   1 -12 -19 493.648 252.336   7
   1 -12 -19 303.579 252.596   8
   1 -12 -19 165.177 213.543   9
   1 -12 -18 928.495 286.365   7
   1 -12 -18 1293.64 306.801   8
   1 -12 -17 260.241 266.741   7
   1 -12 -17 405.465 272.886   8
   1 -12 -16 3888.78 452.452   8
   1 -12 -16 3468.85 442.523   7
   1 -12 -15 543.042 288.027   7
   1 -12 -15 409.805 289.973   8
   1 -12 -14 2315.71 372.752   7
   1 -12 -13 6512.30 621.046   7
   1 -12 -13 6484.63 588.686  10
   1 -12 -12 4634.32 531.893   7
   1 -12 -12 5583.03 565.947   8
   1 -12 -12 5539.93 509.041  10
   1 -12 -11 328.037 286.955   8
   1 -12 -11 741.793 255.911  10
   1 -12 -11-132.109 279.596   7
   1 -12 -10 13057.1 1071.91   8
   1 -12 -10 12582.1 1006.81  10
  -1 -12   9 449.355 269.867  10
   1 -12  -9 72.7017 274.088   8
   1 -12  -9 419.702 246.131  10
  -1 -12   8 2634.70 366.601  10
   1 -12  -8 2426.59 388.530   8
   1 -12  -8 1982.23 353.528   7
   1 -12  -8 2523.81 323.191  10
   1 -12  -7 764.460 237.024  10
   1 -12  -7 758.227 303.859   8
  -1 -12   7 1037.36 295.124  10
   1 -12  -7 328.035 272.754   7
   1 -12  -6 3753.44 465.227   8
   1 -12  -6 3337.63 389.076  10
   1 -12  -6 3587.29 444.540   7
  -1 -12   6 4804.59 440.102  10
   1 -12  -5 1662.28 341.890   8
  -1 -12   5 1399.50 298.279  10
   1 -12  -5 1422.54 320.687   7
  -1 -12   4 6961.02 591.349  10
   1 -12  -4 6227.49 617.046   7
   1 -12  -4 6337.06 640.132   8
  -1 -12   3 14549.1 1166.13   7
   1 -12  -3 13817.2 1095.14  10
  -1 -12   3 14683.8 1288.11  15
   1 -12  -3 13768.7 1150.50   7
  -1 -12   3 14508.6 1112.16  10
   1 -12  -3 14318.7 1174.74   8
  -1 -12   2 3210.40 368.662  10
  -1 -12   2 2633.45 513.952  15
   1 -12  -2 3131.80 357.559  10
   1 -12  -2 3225.37 435.950   8
  -1 -12   2 3849.68 436.315   7
   1 -12  -2 3451.01 424.280   7
   1 -12  -1 462.957 372.857  15
   1 -12  -1 507.469 293.368   7
  -1 -12   1 497.686 239.733  10
   1 -12  -1 425.251 220.415  10
  -1 -12   1 334.801 282.117   7
  -1 -12   1 836.268 371.605  15
  -1 -12   0 3522.79 384.926  10
   1 -12   0 3646.68 387.353  10
   1 -12   0 3911.82 460.702   7
  -1 -12   0 4339.15 580.986  15
  -1 -12   0 4094.99 454.780   7
   1 -12   0 3444.34 559.917  15
   1 -12   1 4160.75 384.439  10
  -1 -12  -1 2834.19 437.093   8
  -1 -12  -1 2885.47 362.376  10
   1 -12   1 3195.65 436.706   7
   1 -12   1 2680.16 521.273  15
  -1 -12  -1 4178.46 566.689  15
  -1 -12  -1 4135.59 440.694   7
  -1 -12  -2 1031.79 288.472   7
  -1 -12  -2 1115.89 314.475   8
   1 -12   2 1213.58 253.769  10
  -1 -12  -2 980.217 383.445  15
  -1 -12  -3 373.891 279.710   8
   1 -12   3 600.443 245.190  10
  -1 -12  -3 501.366 271.060   7
  -1 -12  -3 555.095 344.410  15
  -1 -12  -4 2826.96 512.549  15
   1 -12   4 3113.15 367.600  10
  -1 -12  -4 2951.94 345.270  10
  -1 -12  -4 3152.49 426.691   8
  -1 -12  -4 3477.46 403.135   7
  -1 -12  -5 333.320 283.095   8
  -1 -12  -5 399.503 219.703  10
   1 -12   5 411.486 248.967  10
  -1 -12  -5 187.001 263.439   7
  -1 -12  -5 298.330 340.905  15
  -1 -12  -6 7093.02 621.580  10
   1 -12   6 7789.73 647.681  10
  -1 -12  -6 6614.60 778.230  15
  -1 -12  -6 8084.75 707.304   8
  -1 -12  -6 6998.68 659.728   7
  -1 -12  -7 2730.85 408.889   8
   1 -12   7 3040.33 366.851  10
  -1 -12  -7 2505.50 489.404  15
  -1 -12  -7 2357.26 327.296  10
  -1 -12  -8 1994.88 455.409  15
  -1 -12  -8 2323.75 375.933   8
  -1 -12  -8 2378.96 312.230  10
  -1 -12  -9 4200.10 419.155  10
  -1 -12  -9 3843.28 482.466   8
  -1 -12  -9 4308.12 467.420   7
  -1 -12 -10 356.163 233.428  10
  -1 -12 -10-118.028 250.132   7
  -1 -12 -10 245.094 255.419   8
  -1 -12 -11 2813.80 338.638  10
  -1 -12 -11 2617.01 371.950   7
  -1 -12 -12 1014.85 259.259  10
  -1 -12 -12 1243.49 294.413   7
  -1 -12 -13 1519.25 282.671  10
  -1 -12 -13 1233.38 321.734   8
  -1 -12 -13 1460.65 311.379   7
  -1 -12 -14 3505.26 400.745  10
  -1 -12 -14 3789.90 451.003   8
  -1 -12 -14 3413.00 425.686   7
  -1 -12 -15 159.789 276.157   7
  -1 -12 -15 179.851 265.550   8
  -1 -12 -16 4273.88 490.237   7
  -1 -12 -16 5165.52 522.464   8
  -1 -12 -17 1575.91 270.589   9
  -1 -12 -17 1564.48 313.320   7
  -1 -12 -17 1592.87 327.154   8
  -1 -12 -18 2800.14 362.818   9
  -1 -12 -18 3546.89 399.596   7
  -1 -12 -18 3561.52 416.806   8
  -1 -12 -19-12.0422 248.871   8
  -1 -12 -19 18.1241 203.168   9
  -1 -12 -19-94.0045 243.056   7
  -1 -12 -20 1358.50 269.601   9
  -1 -12 -20 2126.64 325.940   8
  -1 -12 -20 2312.24 305.690   7
  -1 -12 -21 1820.87 295.150   8
  -1 -12 -21 1184.74 248.287   9
  -1 -12 -22 649.752 207.314   9
  -1 -12 -22 399.215 231.259   8
  -1 -12 -23 835.152 217.293   8
  -1 -12 -23 601.158 200.646   9
  -1 -12 -24 276.437 197.729   8
  -1 -12 -24 458.601 185.170   9
  -1 -12 -25 732.852 183.235   9
  -1 -12 -26 843.627 171.338   9
  -1 -12 -27 468.250 140.504   9
   1 -11 -29 266.114 124.636   9
   1 -11 -28 1080.27 180.400   9
   1 -11 -27 618.922 169.156   9
   1 -11 -26 973.202 200.312   9
   1 -11 -25 465.241 193.214   9
   1 -11 -25 704.673 209.362   8
   1 -11 -24 880.333 238.125   8
   1 -11 -24 920.499 223.726   9
   1 -11 -23 1404.37 271.158   8
   1 -11 -23 1162.33 243.264   9
   1 -11 -22-9.00896 200.052   9
   1 -11 -22 202.632 233.803   8
   1 -11 -21 535.286 225.153   9
   1 -11 -21 674.967 255.548   8
   1 -11 -21 1068.54 258.206   7
   1 -11 -20 2918.00 382.442   8
   1 -11 -20 3122.61 356.510   7
   1 -11 -20 2191.96 327.972   9
   1 -11 -19 168.880 223.151   9
   1 -11 -19 573.600 262.925   7
   1 -11 -19 554.546 270.863   8
   1 -11 -18 1065.85 298.244   8
   1 -11 -18 464.712 233.714   9
   1 -11 -18 761.393 275.824   7
   1 -11 -17 3696.27 427.300   8
   1 -11 -17 3269.12 404.704   7
   1 -11 -17 2716.85 364.749   9
   1 -11 -16 9976.57 834.258   8
   1 -11 -16 9087.24 789.396   9
   1 -11 -16 9396.38 813.558   7
   1 -11 -15 4313.16 487.373   7
   1 -11 -15 4721.37 504.208   8
   1 -11 -14 1938.27 351.102   8
   1 -11 -14 2090.81 329.773  10
   1 -11 -14 2013.04 356.843   7
   1 -11 -13 724.628 295.736   7
   1 -11 -13 1198.70 271.884  10
   1 -11 -12 3183.35 374.324  10
   1 -11 -12 3229.74 410.364   7
   1 -11 -11 1559.33 320.275   8
   1 -11 -11 1445.95 301.008   7
   1 -11 -11 1405.80 274.039  10
   1 -11 -10 6110.61 613.127   7
   1 -11 -10 7043.36 588.030  10
   1 -11 -10 7017.23 650.684   8
  -1 -11   9 8041.67 697.502  10
   1 -11  -9 8138.21 727.611   8
   1 -11  -9 7877.31 668.969  10
   1 -11  -8 191.295 254.663   8
   1 -11  -8 178.935 208.349  10
  -1 -11   8 118.007 254.378  10
   1 -11  -7 11700.4 950.438  10
   1 -11  -7 11257.6 985.778   7
   1 -11  -7 13020.3 1021.78   8
  -1 -11   7 13126.1 979.648  10
   1 -11  -6 654.630 253.596   7
  -1 -11   6 917.253 261.412  10
   1 -11  -6 440.178 208.071  10
   1 -11  -6 1044.84 365.351  15
   1 -11  -6 745.530 283.795   8
  -1 -11   5 2822.84 335.243  10
   1 -11  -5 2279.96 457.822  15
   1 -11  -5 2606.13 383.069   8
   1 -11  -5 2571.83 359.588   7
   1 -11  -4 12602.9 1198.71  15
  -1 -11   4 13840.6 1052.01  10
  -1 -11   4 14161.4 1201.08  15
   1 -11  -4 14116.4 1113.44   8
   1 -11  -4 12647.2 1080.46   7
  -1 -11   3 3191.25 375.633   7
   1 -11  -3 2301.02 441.677  15
   1 -11  -3 2495.48 384.204   8
   1 -11  -3 2372.85 355.442   7
   1 -11  -3 2331.16 299.535  10
  -1 -11   3 2860.90 319.986  10
  -1 -11   3 2413.27 438.033  15
   1 -11  -2 7248.84 641.857   7
  -1 -11   2 6743.88 590.178  10
   1 -11  -2 6465.97 740.730  15
   1 -11  -2 6697.85 648.003   8
   1 -11  -2 6696.58 584.632  10
  -1 -11   2 7753.86 645.024   7
  -1 -11   2 7910.11 763.277  15
  -1 -11   1 245.076 257.149   7
   1 -11  -1 306.513 199.983  10
   1 -11  -1 360.773 301.590  15
  -1 -11   1 320.488 320.705  15
   1 -11  -1 184.279 255.721   7
  -1 -11   1 466.167 207.985  10
   1 -11   0 738.152 345.329  15
   1 -11   0 1193.95 233.410  10
  -1 -11   0 1279.80 243.636  10
  -1 -11   0 1093.33 267.646   7
   1 -11   0 1182.01 293.142   7
  -1 -11   0 1322.35 382.789  15
  -1 -11   0 1282.65 312.926   8
   1 -11   1 15169.8 1205.04   7
  -1 -11  -1 15846.8 1322.92  15
  -1 -11  -1 15067.0 1220.87   8
   1 -11   1 15086.7 1313.41  15
   1 -11   1 14339.0 1152.48  10
  -1 -11  -1 16036.9 1196.56   7
   1 -11   2 6756.00 611.425  10
  -1 -11  -2 7140.92 647.748   7
  -1 -11  -2 7368.50 753.279  15
  -1 -11  -2 7474.54 680.550   8
   1 -11   2 8498.07 783.180  15
  -1 -11  -3 14941.8 1165.75   8
   1 -11   3 13832.7 1095.81  10
  -1 -11  -3 15392.1 1255.21  15
  -1 -11  -3 13855.3 1125.71   7
   1 -11   4 12107.1 917.988  10
  -1 -11  -4 12150.2 980.444   8
  -1 -11  -4 11390.5 938.546   7
  -1 -11  -4 12105.4 1062.41  15
  -1 -11  -4 10858.8 898.446  10
   1 -11   5 146.606 221.836  10
  -1 -11  -5 142.347 288.295  15
  -1 -11  -5 405.536 202.049  10
  -1 -11  -5 114.325 219.553   7
  -1 -11  -5 95.0149 247.635   8
   1 -11   6 5504.00 489.122  10
  -1 -11  -6 4754.70 455.853  10
  -1 -11  -6 5329.58 613.406  15
  -1 -11  -6 5086.30 532.464   8
  -1 -11  -7 2554.69 373.676   8
  -1 -11  -7 2842.28 474.854  15
  -1 -11  -7 2812.58 318.064  10
  -1 -11  -8 2835.81 382.325   8
  -1 -11  -8 2669.61 359.952   7
  -1 -11  -8 2486.35 308.106  10
  -1 -11  -9 686.977 274.361   8
  -1 -11  -9 883.765 261.553   7
  -1 -11  -9 978.505 224.384  10
  -1 -11 -10 7876.48 632.659  10
  -1 -11 -10 6703.82 782.715  15
  -1 -11 -10 7358.73 666.411   7
  -1 -11 -11 506.664 334.850  15
  -1 -11 -11 537.598 223.441  10
  -1 -11 -11 243.069 238.036   7
  -1 -11 -12 573.251 280.217   8
  -1 -11 -12 557.806 262.785   7
  -1 -11 -12 607.921 228.994  10
  -1 -11 -13 2141.66 333.616   7
  -1 -11 -13 2033.54 302.610  10
  -1 -11 -13 1916.01 347.793   8
  -1 -11 -14 3898.83 466.379   8
  -1 -11 -14 4608.36 432.235  10
  -1 -11 -14 3763.83 444.723   7
  -1 -11 -14 3870.23 415.624   9
  -1 -11 -15 2219.18 342.790   8
  -1 -11 -15 1666.41 322.392   7
  -1 -11 -15 1817.42 287.837   9
  -1 -11 -16 1881.79 339.862   7
  -1 -11 -16 2204.87 306.477   9
  -1 -11 -16 2047.48 357.814   8
  -1 -11 -17 211.798 263.838   8
  -1 -11 -17 809.688 284.290   7
  -1 -11 -17 701.934 224.466   9
  -1 -11 -18-19.9874 205.339   9
  -1 -11 -18 64.3893 262.256   8
  -1 -11 -18-112.760 256.818   7
  -1 -11 -19 1303.49 315.119   8
  -1 -11 -19 1975.75 308.681   7
  -1 -11 -19 1446.61 274.458   9
  -1 -11 -20 461.175 261.395   8
  -1 -11 -20 97.6065 212.958   9
  -1 -11 -21 1250.01 264.177   9
  -1 -11 -21 1633.56 298.937   8
  -1 -11 -22 708.861 245.378   8
  -1 -11 -22 247.412 215.762   9
  -1 -11 -23 692.278 223.530   9
  -1 -11 -23 856.278 238.859   8
  -1 -11 -24 73.9436 194.417   9
  -1 -11 -25 1448.30 240.206   9
  -1 -11 -26 613.893 193.470   9
  -1 -11 -27 414.553 167.387   9
  -1 -11 -28 271.776 141.260   9
  -1 -11 -29 150.243 116.701   9
   1 -10 -31 114.558 100.388   9
   1 -10 -30 154.015 126.578   9
   1 -10 -29 424.498 154.375   9
   1 -10 -28 366.607 165.650   9
   1 -10 -27 801.081 197.911   9
   1 -10 -26 662.078 209.547   9
   1 -10 -25 2021.34 289.142   9
   1 -10 -24 1949.36 285.885   9
   1 -10 -24 1628.43 291.102   8
   1 -10 -23 591.380 235.792   8
   1 -10 -23-38.1850 210.464   9
   1 -10 -22 401.658 248.124   8
   1 -10 -22 266.773 220.271   9
   1 -10 -21 3032.70 386.012   9
   1 -10 -21 3944.83 419.515   8
   1 -10 -20 753.788 248.924   9
   1 -10 -20 1074.74 272.705   7
   1 -10 -20 913.824 284.909   8
   1 -10 -19 1054.65 290.963   8
   1 -10 -19 1457.11 292.753   7
   1 -10 -19 578.342 239.566   9
   1 -10 -18 1598.32 309.860   7
   1 -10 -18 1619.86 324.214   8
   1 -10 -18 1302.08 272.168   9
   1 -10 -17 1804.16 328.081   8
   1 -10 -17 1872.74 286.094   9
   1 -10 -17 1206.10 314.358   7
   1 -10 -16 2689.14 380.913   8
   1 -10 -16 2274.50 358.566   7
   1 -10 -16 2408.24 322.510   9
   1 -10 -15 3185.89 357.787   9
   1 -10 -15 3104.00 395.735   7
   1 -10 -15 3023.31 414.392   8
   1 -10 -14 8327.82 711.628   9
   1 -10 -14 7624.79 727.427   7
   1 -10 -14 9006.94 714.592  10
   1 -10 -14 8798.66 756.504   8
   1 -10 -13 4345.75 486.504   7
   1 -10 -13 5169.69 462.277  10
   1 -10 -13 4576.69 510.594   8
   1 -10 -12 5419.01 517.075   7
   1 -10 -12 5107.49 486.177  10
   1 -10 -11 20197.3 1625.25   7
   1 -10 -11 22204.3 1603.58  10
   1 -10 -10 125.849 226.154   8
   1 -10 -10 573.418 245.846   7
   1 -10 -10 334.737 208.673  10
   1 -10  -9 15070.4 1215.03  10
   1 -10  -9 17905.8 1279.98   8
  -1 -10   8 24928.3 1915.08  10
   1 -10  -8 26844.0 1959.90   8
   1 -10  -7 3366.69 395.117   8
   1 -10  -7 3122.68 474.277  15
   1 -10  -7 3013.66 323.219  10
   1 -10  -7 2990.19 372.458   7
   1 -10  -6 2061.56 391.296  15
   1 -10  -6 1896.42 257.027  10
   1 -10  -6 1958.33 317.971   8
   1 -10  -6 1914.59 297.686   7
   1 -10  -5 17523.6 1595.14  15
  -1 -10   5 21954.2 1613.77  15
   1 -10  -4 6152.51 668.148  15
  -1 -10   4 5766.10 630.979  15
  -1 -10   3 6740.38 653.425  15
   1 -10  -3 5142.90 647.640  15
  -1 -10   2 3060.87 448.566  15
   1 -10  -2 2698.01 462.389  15
   1 -10  -1 5350.88 634.499  15
  -1 -10   1 6144.02 621.931  15
  -1 -10   0 2473.32 414.929  15
   1 -10   0 2569.23 420.490  15
   1 -10   1 347.259 294.094  15
  -1 -10  -1 429.964 285.879  15
   1 -10   2 9180.83 881.225  15
  -1 -10  -2 9859.74 882.574  15
   1 -10   3 8057.88 748.485  15
  -1 -10  -3 7028.42 737.309  15
  -1 -10  -4 4381.67 524.721  15
  -1 -10  -5 9866.03 861.044  15
  -1 -10  -5 8546.84 718.329  10
  -1 -10  -5 9678.35 755.278   7
  -1 -10  -6 5488.31 577.007  15
  -1 -10  -6 4695.55 439.267  10
  -1 -10  -6 5328.91 504.842   8
  -1 -10  -7 1123.71 208.410  10
  -1 -10  -7 865.463 255.695   8
   1 -10   7 1121.02 241.163   1
  -1 -10  -8 472.464 192.335  10
   1 -10   8 555.291 210.724   1
  -1 -10  -8 121.314 221.980   8
  -1 -10  -8 409.921 224.309   7
  -1 -10  -9 22.0821 282.341  15
  -1 -10  -9 87.5534 223.742   7
   1 -10   9-32.3029 177.090   1
  -1 -10  -9 235.901 182.060  10
   1 -10  10 658.240 235.085   1
  -1 -10 -10 725.055 245.383   7
  -1 -10 -10 1198.62 328.475  15
  -1 -10 -10 874.058 213.174  10
  -1 -10 -11 3759.10 423.630   8
   1 -10  11 3156.72 412.634   1
  -1 -10 -11 3222.54 490.941  15
  -1 -10 -11 2767.20 380.550   7
  -1 -10 -11 3916.02 358.374  10
  -1 -10 -12 6405.75 600.359   8
  -1 -10 -12 5811.71 570.362   7
  -1 -10 -12 6388.47 537.728  10
  -1 -10 -12 6337.70 689.418  15
   1 -10  12 6149.83 624.617   1
  -1 -10 -13 5042.50 498.501   8
  -1 -10 -13 4769.51 443.113  10
  -1 -10 -13 4574.89 475.101   7
   1 -10  13 4220.27 507.407   1
  -1 -10 -13 4625.10 452.121   9
  -1 -10 -14 1778.35 278.005   9
  -1 -10 -14 1604.01 314.576   8
  -1 -10 -14 1859.01 310.906   7
  -1 -10 -15 3417.79 411.450   8
  -1 -10 -15 3060.93 365.311   9
  -1 -10 -15 3175.65 385.646   7
  -1 -10 -16 548.104 266.087   7
  -1 -10 -16 1098.47 286.950   8
  -1 -10 -16 1211.13 250.810   9
  -1 -10 -17 1205.07 306.757   7
  -1 -10 -17 2013.32 288.385   9
  -1 -10 -17 2062.26 342.302   8
  -1 -10 -18 897.080 245.291   9
  -1 -10 -18 1191.94 286.321   7
  -1 -10 -18 1251.16 307.113   8
  -1 -10 -19 2754.54 353.927   9
  -1 -10 -19 2975.59 393.243   8
  -1 -10 -20 1116.50 261.130   9
  -1 -10 -20 1104.58 282.476   8
  -1 -10 -21 1429.06 293.534   8
  -1 -10 -21 1311.93 269.668   9
  -1 -10 -22 503.876 247.477   8
  -1 -10 -22 159.731 217.372   9
  -1 -10 -23 177.567 226.098   8
  -1 -10 -23 19.3832 206.955   9
  -1 -10 -24-27.6754 213.838   9
  -1 -10 -25 252.577 206.353   9
  -1 -10 -26 578.059 209.736   9
  -1 -10 -27 262.669 177.918   9
  -1 -10 -28 418.362 168.607   9
  -1 -10 -29 821.216 169.401   9
  -1 -10 -30 948.045 153.014   9
   1  -9 -31 1521.36 192.221   9
   1  -9 -30 782.305 164.278   9
  -1  -9  30 430.232 136.492   6
   1  -9 -29 2121.91 251.261   9
  -1  -9  29 1967.28 231.323   6
  -1  -9  28 865.699 181.612   6
   1  -9 -28 1181.78 215.548   9
   1  -9 -27 3629.80 367.890   9
  -1  -9  27 3425.55 339.994   6
   1  -9 -26 4061.69 395.067   9
  -1  -9  26 3264.30 352.534   6
  -1  -9  25 554.091 186.547   6
   1  -9 -25 682.537 230.273   9
   1  -9 -24 858.493 248.176   9
  -1  -9  24 737.178 199.799   6
   1  -9 -23 329.599 236.437   9
  -1  -9  23 640.352 189.090   6
   1  -9 -22 1052.14 271.470   8
   1  -9 -22 954.832 256.397   9
   1  -9 -21 592.592 265.814   8
   1  -9 -21 698.210 243.930   9
   1  -9 -20-84.5824 226.587   9
   1  -9 -20 73.3920 255.706   8
   1  -9 -19 5053.09 498.501   7
   1  -9 -19 5847.73 534.760   8
   1  -9 -19 4376.12 481.478   9
   1  -9 -18 1184.64 316.037   8
   1  -9 -18 1955.25 310.472   7
   1  -9 -18 1657.79 281.936   9
   1  -9 -17 7437.91 711.017   8
   1  -9 -17 8221.61 699.564   7
   1  -9 -17 8068.16 684.456   9
   1  -9 -16 7967.89 675.404   8
   1  -9 -16 6861.57 626.256   9
   1  -9 -16 6940.56 645.030   7
   1  -9 -15 5485.64 553.051   7
   1  -9 -15 5888.89 570.534   8
   1  -9 -15 6106.47 533.491   9
   1  -9 -14 7423.28 640.447   9
   1  -9 -14 6767.53 660.980   7
   1  -9 -14 7710.81 637.300  10
   1  -9 -14 8065.97 683.693   8
   1  -9 -13 6428.62 534.120  10
   1  -9 -13 5195.18 546.988   7
   1  -9 -13 5720.57 535.302   9
   1  -9 -13 6191.79 564.268   3
   1  -9 -13 6234.00 573.311   8
   1  -9 -12 2245.56 308.105  10
   1  -9 -12 2729.60 355.230   8
   1  -9 -12 2789.59 315.506   3
   1  -9 -12 2634.67 343.285   7
   1  -9 -11 1019.24 228.274  10
   1  -9 -11 896.807 202.129   3
   1  -9 -10 2538.48 328.243   7
   1  -9 -10 2451.02 290.548   3
   1  -9  -9 3220.77 334.673   3
   1  -9  -7 20934.9 1774.86  15
  -1  -9   7 23152.8 1711.91   1
   1  -9  -6 14722.0 1339.31  15
  -1  -9   6 17980.4 1337.94  15
   1  -9  -5 8842.93 847.204  15
  -1  -9   5 9387.18 826.803  15
   1  -9  -4 3610.62 484.019  15
  -1  -9   4 3437.26 437.427  15
   1  -9  -3 8822.08 844.931  15
  -1  -9   3 9636.33 839.303  15
   1  -9  -2 2252.63 396.029  15
  -1  -9   2 2698.58 373.806  15
   1  -9  -1 743.116 288.804  15
  -1  -9   1 895.720 291.460  15
  -1  -9   0 46699.7 3437.69  15
   1  -9   0 45182.0 3447.38  15
  -1  -9  -1 14524.9 1169.21  15
   1  -9   1 13504.8 1177.36  15
   1  -9   2 7225.90 709.780  15
  -1  -9  -2 7597.21 703.194  15
   1  -9   3 22292.8 1712.08   1
   1  -9   3 23815.1 1794.02  15
  -1  -9  -3 22540.6 1780.18  15
   1  -9   4 7893.77 667.633  15
   1  -9   4 6385.37 582.785   1
  -1  -9  -4 6342.79 652.147  15
  -1  -9  -5 6828.35 690.679  15
   1  -9   5 7684.89 640.855   1
   1  -9   6 1329.28 223.486   1
  -1  -9  -6 624.720 279.157  15
   1  -9   7 11637.7 957.505   1
   1  -9   8 7883.67 700.906   1
  -1  -9  -9 8291.71 766.259  15
   1  -9   9 7688.05 710.899   1
   1  -9  10 9878.21 854.701   1
  -1  -9 -10 9142.22 816.726   8
  -1  -9 -10 9694.20 894.116  15
  -1  -9 -10 10366.1 803.144   7
  -1  -9 -11 7427.85 610.572  10
  -1  -9 -11 7409.67 643.786   7
  -1  -9 -11 7455.96 637.568   9
   1  -9  11 7380.59 697.601   1
  -1  -9 -11 8045.36 758.597  15
  -1  -9 -11 7453.14 661.426   8
  -1  -9 -12 4873.58 569.765  15
  -1  -9 -12 5020.82 490.893   8
   1  -9  12 4519.06 513.365   1
  -1  -9 -12 4705.53 458.113   9
  -1  -9 -12 5115.55 474.696   7
   1  -9  13 9174.92 834.510   1
  -1  -9 -13 8795.24 864.735  15
  -1  -9 -13 9786.36 793.820   8
  -1  -9 -13 8801.67 763.293   7
  -1  -9 -13 9229.00 756.175   9
  -1  -9 -14 2591.44 351.372   7
   1  -9  14 3313.36 422.345   1
  -1  -9 -14 2964.12 377.343   8
  -1  -9 -14 2885.15 335.255   9
  -1  -9 -15 2727.61 362.581   8
  -1  -9 -15 2737.08 346.580   7
   1  -9  15 2273.16 383.981   1
  -1  -9 -15 2402.92 319.433   9
  -1  -9 -16 2458.42 348.619   8
  -1  -9 -16 2251.38 313.261   9
  -1  -9 -16 2167.49 332.697   7
  -1  -9 -17 1723.35 311.255   8
  -1  -9 -17 1442.22 268.752   9
  -1  -9 -17 1363.06 292.215   7
  -1  -9 -18 706.220 268.907   8
  -1  -9 -18 667.262 237.359   9
  -1  -9 -19 899.122 248.419   9
  -1  -9 -19 1475.05 303.600   8
  -1  -9 -20 847.257 258.611   9
  -1  -9 -20 1246.33 284.106   8
  -1  -9 -21 307.717 223.140   9
  -1  -9 -21 216.861 241.018   8
   1  -9  21-83.3377 159.630   6
  -1  -9 -22 605.635 239.474   8
   1  -9  22 537.714 194.899   6
  -1  -9 -22 463.718 235.575   9
   1  -9  23 2318.09 278.156   6
  -1  -9 -23 1789.76 301.640   9
   1  -9  24 1302.72 232.873   6
  -1  -9 -24 1398.01 271.936   9
   1  -9  25 445.168 182.398   6
  -1  -9 -25 573.385 232.931   9
   1  -9  26 1607.50 243.164   6
  -1  -9 -26 1609.17 265.565   9
  -1  -9 -27 648.621 213.579   9
   1  -9  27 489.716 177.149   6
  -1  -9 -28 524.443 194.849   9
   1  -9  28 576.911 172.479   6
  -1  -9 -29 403.939 171.360   9
   1  -9  29 286.320 145.089   6
   1  -9  30 258.752 129.180   6
   1  -8 -32 976.012 153.328   9
  -1  -8  32 786.316 143.871   6
  -1  -8  31 460.859 146.371   6
  -1  -8  30 38.1494 147.572   6
  -1  -8  29 241.661 158.508   6
  -1  -8  28 904.254 201.060   6
   1  -8 -28 838.661 225.291   9
   1  -8 -27 591.943 231.099   9
  -1  -8  27 288.374 186.978   6
   1  -8 -26 525.799 229.915   9
  -1  -8  26 577.443 195.602   6
  -1  -8  25 737.300 202.743   6
   1  -8 -25 275.876 225.421   9
  -1  -8  24 741.623 204.247   6
   1  -8 -24 275.935 237.599   9
  -1  -8  23 2618.95 306.135   6
   1  -8 -23 2310.51 333.865   9
  -1  -8  22 498.247 193.794   6
   1  -8 -22 1197.15 276.000   8
   1  -8 -22 596.857 245.523   9
   1  -8 -21 183.532 229.756   9
  -1  -8  21 519.398 194.729   6
   1  -8 -21 633.349 265.072   8
   1  -8 -20 3186.80 382.409   9
   1  -8 -20 3725.60 407.044   8
  -1  -8  20 2901.69 334.941   6
  -1  -8  19 68.6416 166.303   6
   1  -8 -19 334.704 248.550   8
   1  -8 -19-40.8967 219.503   3
   1  -8 -19 115.746 207.228   9
   1  -8 -18 3821.50 389.522   9
   1  -8 -18 3699.85 410.997   8
   1  -8 -18 4305.67 404.906   7
   1  -8 -17 1845.07 316.369   8
   1  -8 -17 1417.84 291.267   7
   1  -8 -17 1111.93 303.979   3
   1  -8 -17 2059.43 284.278   9
   1  -8 -16 1618.92 266.132   9
   1  -8 -16 1748.35 300.756   7
   1  -8 -16 1825.32 310.082   8
   1  -8 -16 1141.57 287.151   3
   1  -8 -15 382.288 239.704   7
   1  -8 -15 747.715 211.875   9
   1  -8 -15 1080.26 249.838   3
   1  -8 -15 532.794 255.929   8
   1  -8 -14 1159.38 239.507   9
   1  -8 -14 1700.86 274.478   3
   1  -8 -14 1444.07 282.189   7
   1  -8 -14 988.832 272.438   8
   1  -8 -14 1773.07 267.639  10
   1  -8 -13 45109.3 3503.37   9
   1  -8 -13 50022.5 3547.81   3
   1  -8 -13 51904.6 3537.15   8
   1  -8 -13 46988.6 3511.02   7
   1  -8 -12 5848.08 544.842   8
   1  -8 -12 5596.16 519.681   3
   1  -8 -11 16458.7 1269.81   3
   1  -8 -10 54297.9 3956.19   3
   1  -8  -9 5719.18 486.416   3
   1  -8  -9 4992.92 573.840  15
  -1  -8   9 5639.61 530.808   1
  -1  -8   8 18949.7 1421.56   1
   1  -8  -8 17724.8 1375.56   3
  -1  -8   7 15428.6 1276.77   1
   1  -8  -7 16919.4 1253.44   3
  -1  -8   7 16956.9 1308.36  15
  -1  -8   6 37440.1 2738.59   1
   1  -8  -6 35013.9 2789.71  15
  -1  -8   6 38027.1 2768.42  15
  -1  -8   5 2456.37 362.325  15
  -1  -8   5 2764.45 317.256   1
  -1  -8   4 20449.9 1539.30   1
  -1  -8   4 22013.8 1597.26  15
   1  -8  -4 18498.7 1597.24  15
   1  -8  -3 60569.3 4715.47  15
  -1  -8   3 69415.5 4711.68  15
  -1  -8   3 63191.9 4645.70   1
   1  -8  -2 35655.0 2757.18  15
  -1  -8   2 37440.0 2744.36  15
  -1  -8   1 9567.15 804.376  15
   1  -8  -1 8837.51 823.143  15
  -1  -8   0 25955.0 1827.03  15
   1  -8   0 23169.6 1831.20  15
   1  -8   0 22879.8 1739.13   1
  -1  -8  -1 3831.33 444.108  15
   1  -8   1 4239.40 361.478   1
   1  -8   1 3866.34 459.573  15
   1  -8   2 20862.3 1614.71  15
  -1  -8  -2 20855.0 1603.47  15
   1  -8   2 20345.1 1536.12   1
  -1  -8  -3 6952.94 650.884  15
   1  -8   3 7409.70 662.550  15
   1  -8   3 6972.27 583.097   1
   1  -8   4 18242.5 1462.25   1
   1  -8   4 21068.0 1527.30  15
  -1  -8  -4 19826.5 1523.73  15
  -1  -8  -5 27388.0 2125.85  15
   1  -8   5 25979.2 2073.82   1
   1  -8   5 31451.4 2126.02  15
   1  -8   6 4634.35 438.607   1
   1  -8   7 12842.0 1031.52   1
   1  -8   8 1171.27 228.729   1
  -1  -8  -8 1562.75 297.377  15
   1  -8   9 56.2295 154.050   1
  -1  -8  -9-51.4020 223.953  15
  -1  -8 -10 1385.11 307.351  15
   1  -8  10 1312.33 256.982   1
  -1  -8 -11 9355.12 823.062  15
   1  -8  11 8429.62 784.975   1
  -1  -8 -12 5834.13 535.191   8
   1  -8  12 5231.16 560.874   1
  -1  -8 -12 5785.31 606.758  15
  -1  -8 -13 8947.07 844.818  15
  -1  -8 -13 8569.41 738.175   7
  -1  -8 -13 8548.76 734.332   9
   1  -8  13 9629.14 820.985   1
  -1  -8 -13 9466.55 764.122   8
  -1  -8 -14 5056.34 489.203   9
  -1  -8 -14 5235.99 512.951   8
  -1  -8 -14 5320.00 499.736   7
   1  -8  14 5945.67 581.350   1
   1  -8  15 1586.28 306.601   1
  -1  -8 -15 1023.15 249.857   7
  -1  -8 -15 1058.21 234.948   9
  -1  -8 -15 1263.37 270.520   8
  -1  -8 -16 8805.33 739.463   9
  -1  -8 -16 8861.76 761.316   8
   1  -8  16 8968.80 838.070   1
  -1  -8 -17 3982.86 411.183   9
   1  -8  17 3790.05 369.751   6
  -1  -8 -17 4049.51 435.870   8
   1  -8  18 2061.93 248.652   6
  -1  -8 -18 1722.02 309.342   8
  -1  -8 -18 1519.79 283.594   9
   1  -8  19 1608.65 233.595   6
  -1  -8 -19 1386.05 273.710   9
  -1  -8 -19 1412.94 292.253   8
  -1  -8 -20 183.098 238.928   8
  -1  -8 -20 355.397 223.622   9
   1  -8  20 103.469 167.269   6
   1  -8  21 1278.25 232.628   6
  -1  -8 -21 1513.79 279.736   9
   1  -8  22 652.764 208.929   6
  -1  -8 -22 824.197 251.127   9
  -1  -8 -23 312.473 233.433   9
   1  -8  23 101.144 180.290   6
  -1  -8 -24 52.5367 221.957   9
   1  -8  24 424.518 194.602   6
   1  -8  25 1591.49 254.414   6
  -1  -8 -25 1272.39 277.222   9
   1  -8  26 1661.09 257.771   6
   1  -8  27-17.1286 175.708   6
   1  -8  28 2444.25 296.336   6
   1  -8  29 323.515 176.017   6
   1  -8  30 228.083 150.505   6
  -1  -8 -30 269.133 163.839   9
  -1  -8 -31 1952.76 230.735   9
   1  -8  31 2082.85 233.089   6
   1  -8  32 167.819 113.090   6
  -1  -8 -32 216.088 114.605   9
   1  -7 -33 636.433 135.952   9
  -1  -7  33 855.493 142.031   6
   1  -7 -32 744.135 167.253   9
  -1  -7  32 852.791 165.451   6
   1  -7 -31 273.559 157.559   9
  -1  -7  31 193.725 157.671   6
   1  -7 -30 2709.66 302.349   9
  -1  -7  30 2712.97 300.857   6
  -1  -7  29 473.224 192.758   6
   1  -7 -29 279.475 193.063   9
  -1  -7  28 1102.87 233.991   6
  -1  -7  27 999.648 228.681   6
  -1  -7  26 2638.23 327.777   6
  -1  -7  25 302.846 201.875   6
   1  -7 -24 1251.71 271.067   9
  -1  -7  24 1300.77 245.311   6
  -1  -7  23 445.309 197.007   6
   1  -7 -23 501.071 245.044   9
   1  -7 -22 1592.51 293.778   9
  -1  -7  22 1357.59 247.583   6
   1  -7 -22 1463.69 291.389   3
   1  -7 -21 519.126 243.451   3
   1  -7 -21 446.023 239.166   9
  -1  -7  21 766.700 205.619   6
   1  -7 -20 154.780 238.549   8
  -1  -7  20 26.8191 164.381   6
   1  -7 -20-38.1468 215.403   3
   1  -7 -20 106.964 218.179   9
   1  -7 -19 1333.57 308.470   3
   1  -7 -19 1900.93 304.724   8
   1  -7 -19 1589.03 279.647   9
  -1  -7  19 1636.41 251.701   6
  -1  -7  18 694.582 185.886   6
   1  -7 -18 683.050 218.178   9
   1  -7 -18 325.692 230.273   3
   1  -7 -18 908.458 255.921   8
   1  -7 -17 6349.64 525.893   8
  -1  -7  17 5524.95 462.294   6
   1  -7 -17 5310.93 489.599   9
   1  -7 -16 1102.16 253.656   7
   1  -7 -16 1129.80 229.134   9
  -1  -7  16 1100.54 190.025   6
   1  -7 -16 604.055 236.887   3
   1  -7 -16 1091.70 265.169   8
   1  -7 -15 9239.58 790.058   8
   1  -7 -15 9794.62 825.990   3
   1  -7 -15 9421.25 771.386   9
   1  -7 -14 14114.2 1138.37   3
   1  -7 -13 1223.23 230.985   3
   1  -7 -12 1972.97 255.865   3
   1  -7 -11 7448.79 623.529   3
  -1  -7  10 17607.0 1307.15   1
   1  -7 -10 15871.3 1255.93   3
  -1  -7   9 11117.4 878.651   1
   1  -7  -9 10253.9 917.066  15
   1  -7  -9 10500.4 834.306   3
  -1  -7   8 11410.9 912.811   1
   1  -7  -8 11074.6 872.210   3
  -1  -7   7 33567.3 2433.72  15
   1  -7  -7 32109.5 2390.67   3
  -1  -7   7 32385.1 2422.61   1
  -1  -7   6 24574.4 1800.04  15
  -1  -7   6 24354.6 1777.85   1
   1  -7  -6 19695.7 1803.67  15
   1  -7  -6 24595.9 1751.59   3
   1  -7  -5 18278.6 1271.59   3
   1  -7  -5 15526.0 1342.01  15
  -1  -7   5 15940.1 1282.28   1
  -1  -7   5 16628.4 1311.60  15
  -1  -7   4 9049.92 709.950   1
   1  -7  -4 8513.13 767.090  15
  -1  -7   4 8539.71 744.137  15
   1  -7  -3 6355.56 599.845  15
  -1  -7   3 6172.54 522.250   1
  -1  -7   3 7051.43 584.224  15
   1  -7  -3 6045.03 483.234   1
   1  -7  -2 24291.3 1790.55  15
   1  -7  -2 22189.0 1691.78   1
  -1  -7   2 22858.7 1712.93   1
  -1  -7   2 26310.4 1775.98  15
  -1  -7   1 5341.72 484.262  15
  -1  -7   1 5045.83 406.767   1
   1  -7  -1 4984.81 504.481  15
   1  -7  -1 4648.63 395.088   1
  -1  -7   0 42250.2 2856.29  15
   1  -7   0 38132.9 2860.74  15
   1  -7   0 37092.0 2785.11   1
   1  -7   1 64931.3 4714.79  15
   1  -7   1 62368.0 4646.72   1
  -1  -7  -1 68919.1 4709.81  15
   1  -7   2 10637.8 827.042   1
  -1  -7  -2 10811.9 886.857  15
   1  -7   2 11056.8 898.448  15
   1  -7   3 20822.9 1596.84   1
   1  -7   3 23001.3 1651.60  15
  -1  -7  -3 21309.4 1646.42  15
   1  -7   4 4749.08 414.195   1
   1  -7   4 4509.13 463.762  15
  -1  -7  -4 4939.33 479.960  15
  -1  -7  -5 1683.50 180.970   3
   1  -7   5 1089.13 237.800  15
   1  -7   5 1166.49 186.305   1
   1  -7   6 4755.06 473.057   1
   1  -7   6 5837.21 498.969  15
  -1  -7  -6 5633.37 449.435   3
  -1  -7  -7 562.719 123.454   3
   1  -7   7 426.368 163.661   1
  -1  -7  -7 493.338 202.109  15
  -1  -7  -8 26849.2 2024.75  15
   1  -7   8 23056.0 1991.41   1
  -1  -7  -8 28344.9 1950.61   3
  -1  -7  -9 4936.47 523.326  15
   1  -7   9 4826.83 492.547   1
  -1  -7  -9 5440.54 439.474   3
   1  -7  10 6201.45 638.400   1
  -1  -7 -10 7803.32 588.095   3
  -1  -7 -10 6904.56 663.007  15
   1  -7  11 8975.15 835.339   1
  -1  -7 -11 9917.16 860.681  15
  -1  -7 -11 10155.3 782.797   3
   1  -7  12 7509.04 720.949   1
  -1  -7 -12 8279.11 755.611  15
  -1  -7 -12 8232.49 670.618   3
   1  -7  13 3771.41 432.409   1
  -1  -7 -13 2828.11 431.117  15
  -1  -7 -13 3642.61 372.607   3
  -1  -7 -14 1628.29 259.110   3
   1  -7  14 1752.40 305.534   1
  -1  -7 -14 1272.82 325.879  15
  -1  -7 -14 1328.14 237.399   9
   1  -7  15 5337.62 469.413   6
  -1  -7 -15 4998.89 532.886   3
  -1  -7 -15 5505.82 501.532   9
  -1  -7 -15 5734.68 527.527   8
   1  -7  15 6264.13 598.396   1
  -1  -7 -16 1809.55 274.741   9
  -1  -7 -16 1945.22 298.981   8
   1  -7  16 1884.79 347.108   1
   1  -7  16 1841.76 240.215   6
  -1  -7 -17 2488.61 337.455   8
   1  -7  17 2303.02 281.530   6
  -1  -7 -17 2788.23 320.779   9
   1  -7  18 1307.77 215.060   6
  -1  -7 -18 1354.20 258.940   9
  -1  -7 -18 1406.00 280.455   8
   1  -7  19 34.2656 157.821   6
  -1  -7 -19 94.4856 205.701   9
   1  -7  20 340.034 178.977   6
  -1  -7 -20 495.425 226.298   9
  -1  -7 -21 1899.68 296.562   9
   1  -7  21 1767.01 265.189   6
  -1  -7 -22 330.866 233.433   9
   1  -7  22 57.5896 183.783   6
   1  -7  23 255.542 191.846   6
   1  -7  24 577.826 212.871   6
   1  -7  25 378.922 213.678   6
   1  -7  26 1731.99 277.241   6
   1  -7  27 638.963 219.001   6
  -1  -7 -27 732.345 235.762   9
   1  -7  28-9.06383 183.201   6
  -1  -7 -28 53.7822 196.707   9
   1  -7  29 1370.46 235.770   6
  -1  -7 -29 1159.78 239.118   9
  -1  -7 -30 515.735 190.102   9
   1  -7  30 553.949 180.977   6
   1  -7  31 145.879 151.822   6
  -1  -7 -31 356.466 164.738   9
   1  -7  32 2123.10 236.452   6
  -1  -7 -32 2235.42 235.945   9
   1  -7  33 253.785 108.390   6
  -1  -7 -33 94.4665 111.590   9
  -1  -6  34 773.610 133.774   6
   1  -6 -34 702.213 127.367   9
   1  -6 -33 1042.36 170.628   9
  -1  -6  33 1210.23 171.746   6
  -1  -6  32 13.2845 151.832   6
   1  -6 -32 46.1289 153.183   9
  -1  -6  31-22.9870 161.984   6
   1  -6 -31-6.85499 165.529   9
   1  -6 -30 1526.32 252.777   9
  -1  -6  30 1480.78 249.356   6
  -1  -6  29 678.688 215.183   6
   1  -6 -29 835.209 232.743   9
   1  -6 -28 145.444 219.460   9
  -1  -6  28 256.609 209.146   6
  -1  -6  27 594.352 224.213   6
   1  -6 -27 904.525 255.573   9
   1  -6 -26 4094.19 437.117   9
  -1  -6  26 3707.08 410.683   6
   1  -6 -25 190.453 252.881   9
  -1  -6  25 429.284 211.979   6
  -1  -6  24 838.430 227.125   6
   1  -6 -23 2609.52 365.628   3
  -1  -6  23 3074.96 341.287   6
   1  -6 -22 797.603 246.116   3
  -1  -6  22 803.082 218.051   6
  -1  -6  21 3578.33 376.321   6
   1  -6 -21 3631.83 411.986   9
   1  -6 -21 3751.17 439.619   3
   1  -6 -20 786.767 239.670   9
   1  -6 -20 574.337 233.137   3
  -1  -6  20 324.230 177.030   6
  -1  -6  19 317.569 173.589   6
   1  -6 -19 555.590 213.194   9
   1  -6 -18 9538.13 739.261   8
  -1  -6  18 7920.02 697.334   6
   1  -6 -18 8929.34 729.307   9
   1  -6 -17 4263.08 406.657   9
  -1  -6  17 4283.03 382.277   6
   1  -6 -17 4417.82 423.710   8
   1  -6 -16 3828.58 442.636  13
   1  -6 -16 3928.98 392.862   9
   1  -6 -15 5552.04 542.218  13
   1  -6 -14 3010.11 387.584   3
   1  -6 -14 4163.07 403.258  13
   1  -6 -13 10868.0 826.233  13
   1  -6 -13 9217.68 829.352   3
   1  -6 -12 3832.13 373.181  13
   1  -6 -12 3577.61 371.316   3
   1  -6 -11 19185.2 1486.66   3
  -1  -6  11 20431.3 1528.06   1
   1  -6 -10 23581.1 1816.27   3
  -1  -6  10 25798.4 1858.60   1
  -1  -6   9 28248.3 2052.62   1
   1  -6  -9 28353.4 2084.38  15
   1  -6  -9 26200.7 2009.60   3
   1  -6  -8 1392.64 267.999  15
   1  -6  -8 1258.11 175.740   3
  -1  -6   8 1144.79 220.630  15
  -1  -6   8 1286.09 214.958   1
   1  -6  -7 1263.77 177.542   3
  -1  -6   7 1589.50 242.150  15
  -1  -6   7 1565.12 213.589   1
  -1  -6   6 7467.89 585.511   1
   1  -6  -6 6294.23 516.967   1
  -1  -6   6 6646.48 593.222  15
   1  -6  -6 7904.97 559.862   3
  -1  -6   5 2017.21 252.127   1
  -1  -6   5 2296.45 296.488  15
   1  -6  -5 2333.83 319.930  15
   1  -6  -5 2172.36 198.922   1
   1  -6  -5 3002.87 253.300   3
   1  -6  -4 12340.7 999.338  15
  -1  -6   4 12778.9 951.556   1
   1  -6  -4 13480.4 940.495   3
   1  -6  -4 11537.4 906.171   1
  -1  -6   4 12437.7 977.628  15
  -1  -6   3 18222.1 1270.93   1
  -1  -6   3 18281.3 1301.78  15
   1  -6  -3 16890.4 1313.65  15
   1  -6  -3 15886.1 1232.51   1
  -1  -6   2 40157.7 3038.79   1
  -1  -6   2 45376.3 3085.20  15
   1  -6  -2 41769.7 3021.41   1
   1  -6  -2 42515.5 3096.03  15
  -1  -6   1 22711.4 1563.41  15
   1  -6  -1 20754.7 1501.35   1
  -1  -6   1 19309.4 1507.21   1
   1  -6  -1 20764.9 1571.47  15
  -1  -6   0 13749.5 982.157  15
   1  -6   0 12240.9 921.001   1
  -1  -6   0 12055.6 916.804   1
   1  -6   0 12111.0 987.740  15
  -1  -6  -1 15360.0 1130.94   1
  -1  -6  -1 16211.6 1200.55  15
   1  -6   1 15076.3 1204.45  15
   1  -6   1 15510.9 1147.48   1
   1  -6   2 31382.8 2346.29  15
   1  -6   2 31116.7 2301.83   1
  -1  -6  -2 32838.3 2347.28  15
   1  -6   3 27842.7 2134.31   1
  -1  -6  -3 29650.1 2173.73  15
   1  -6   3 31070.6 2173.73  15
   1  -6   4 31044.9 2590.42   1
  -1  -6  -4 39032.1 2583.10   3
   1  -6   4 36357.6 2621.70  15
   1  -6   5 14211.4 1214.34   1
  -1  -6  -5 17547.3 1202.53   3
   1  -6   5 16421.4 1232.49  15
  -1  -6  -6 9546.82 826.218  15
   1  -6   6 10645.9 795.696  15
  -1  -6  -6 10609.2 769.933   3
   1  -6   6 9028.89 793.572   1
   1  -6   7 5872.40 523.550   1
  -1  -6  -7 6126.98 487.846   3
  -1  -6  -7 6281.28 557.433  15
   1  -6   8 1335.60 210.563   1
  -1  -6  -8 1402.43 168.456   3
  -1  -6  -8 1463.31 270.994  15
   1  -6   9 1316.02 232.296   1
  -1  -6  -9 1746.34 194.885   3
  -1  -6  -9 2001.47 295.358  15
   1  -6  10 1173.85 218.785   1
  -1  -6 -10 1243.62 177.359   3
  -1  -6 -10 1025.02 244.905  15
   1  -6  11 12732.3 1086.94   1
  -1  -6 -11 14238.0 1107.94  15
  -1  -6 -12 6097.50 577.116  15
   1  -6  12 5446.75 552.380   1
   1  -6  13 1922.73 303.131   1
  -1  -6 -13 1543.46 309.270  15
   1  -6  14 2442.77 356.971   1
   1  -6  15 13694.2 1151.08   1
   1  -6  16 1371.46 216.870   6
  -1  -6 -16 1607.94 251.572   9
   1  -6  16 1907.14 333.847   1
  -1  -6 -17 4346.81 451.527   9
   1  -6  17 4896.12 428.841   6
   1  -6  18 1684.09 239.902   6
  -1  -6 -18 1760.83 275.206   9
   1  -6  19 69.9999 162.107   6
   1  -6  20 6379.22 557.714   6
   1  -6  21 442.372 190.411   6
   1  -6  22 539.938 209.601   6
   1  -6  23 515.174 218.212   6
  -1  -6 -23 1003.36 249.118   9
   1  -6  24 725.540 225.910   6
  -1  -6 -24 1071.19 268.788   9
  -1  -6 -25 2628.67 356.027   9
   1  -6  25 2681.54 338.704   6
   1  -6  26 452.623 219.521   6
  -1  -6 -26 682.841 248.167   9
   1  -6  27 3855.80 409.129   6
  -1  -6 -27 3420.80 397.585   9
  -1  -6 -28 805.856 253.849   9
   1  -6  28 1614.17 262.922   6
   1  -6  29 847.846 221.379   6
  -1  -6 -29 572.067 216.566   9
  -1  -6 -30 1207.23 233.081   9
   1  -6  30 1631.53 243.823   6
  -1  -6 -31 1061.85 208.374   9
   1  -6  31 1396.12 221.191   6
  -1  -6 -32 2164.44 246.254   9
   1  -6  32 2130.69 246.756   6
   1  -6  33 168.182 124.862   6
  -1  -6 -33 233.363 128.969   9
  -1  -5  34 318.848 127.150   6
   1  -5 -34 189.710 116.454   9
  -1  -5  33 269.145 150.321   6
   1  -5 -33 170.649 141.235   9
  -1  -5  32 695.305 182.502   6
   1  -5 -32 567.354 178.766   9
  -1  -5  31 2152.20 283.277   6
   1  -5 -31 2205.92 272.080   9
  -1  -5  30 495.624 219.311   6
   1  -5 -30 750.625 217.626   9
   1  -5 -29 1832.09 294.322   9
  -1  -5  29 1965.81 295.183   6
  -1  -5  28 488.556 222.122   6
   1  -5 -28 342.251 226.792   9
   1  -5 -27 920.191 263.760   9
  -1  -5  27 1072.16 251.034   6
  -1  -5  26 1480.72 280.427   6
   1  -5 -26 1771.83 306.421   9
  -1  -5  25 461.257 220.787   6
   1  -5 -25 147.193 243.719   9
   1  -5 -24 192.374 243.226   9
  -1  -5  24 311.938 209.155   6
   1  -5 -23 157.292 236.232   9
  -1  -5  23 208.229 205.699   6
  -1  -5  22 918.838 236.544   6
   1  -5 -22 1074.08 262.483   9
  -1  -5  21 1408.33 241.605   6
   1  -5 -21 1259.30 299.472  13
   1  -5 -20 749.924 264.510  13
  -1  -5  20 748.899 193.705   6
  -1  -5  19 204.585 158.608   6
   1  -5 -19-89.5287 236.084  13
  -1  -5  18 1461.83 221.280   6
   1  -5 -18 1969.75 320.075  13
   1  -5 -17 657.678 252.492  13
  -1  -5  17 408.030 153.011   6
   1  -5 -17 723.228 204.854   9
   1  -5 -16 11436.1 951.661  13
   1  -5 -15 19365.4 1505.57  13
   1  -5 -14 17001.6 1326.97  13
   1  -5 -13 17340.4 1337.38  13
   1  -5 -12 21340.9 1609.11  13
   1  -5 -11 16988.5 1274.47  13
  -1  -5  11 16503.3 1310.87   1
  -1  -5  10 6285.55 530.927   1
   1  -5 -10 6880.92 495.204  13
   1  -5 -10 5141.59 455.243   1
   1  -5  -9 3887.58 334.836   1
  -1  -5   9 3508.63 379.745  15
   1  -5  -9 4715.10 374.604  13
   1  -5  -9 4790.61 452.758  15
   1  -5  -9 4394.63 368.676   3
  -1  -5   9 4401.42 409.693   1
   1  -5  -8 1190.79 224.068  15
   1  -5  -8 870.956 109.409   1
  -1  -5   8 1047.91 186.320   1
   1  -5  -8 913.374 146.596  13
   1  -5  -8 1038.34 145.618   3
   1  -5  -7 30270.7 2092.54   3
  -1  -5   7 28807.2 2118.14   1
   1  -5  -7 31842.5 2152.76  15
   1  -5  -7 26799.0 2065.02   1
  -1  -5   6 363.671 171.277  15
   1  -5  -6 409.860 110.236   3
   1  -5  -6 393.937 75.8546   1
  -1  -5   6 633.782 151.333   1
   1  -5  -5 12344.1 946.630   1
  -1  -5   5 13777.2 995.793   1
   1  -5  -5 13953.1 974.645   3
  -1  -5   5 12155.9 996.280  15
  -1  -5   4 4549.37 383.693   1
   1  -5  -4 4855.63 368.415   3
   1  -5  -4 3762.04 414.359  15
   1  -5  -4 4091.25 335.378   1
   1  -5  -3 9771.41 751.032   1
  -1  -5   3 10717.5 782.177   1
  -1  -5   3 10714.0 806.003  15
   1  -5  -3 10195.6 771.962   3
   1  -5  -3 9794.96 820.323  15
   1  -5  -2 6026.17 468.958   1
  -1  -5   2 6175.65 522.843  15
   1  -5  -2 6360.25 541.377  15
  -1  -5   2 6252.61 490.862   1
   1  -5  -1 3302.31 264.332   1
  -1  -5   1 3240.98 318.142  15
   1  -5  -1 3177.70 340.978  15
  -1  -5   1 3065.19 272.074   1
   1  -5   0 38644.7 2770.25  15
  -1  -5   0 37174.1 2718.31   1
   1  -5   0 37655.9 2722.35   1
  -1  -5   0 38314.5 2759.95  15
  -1  -5  -1 26533.5 1802.62  15
   1  -5   1 24777.7 1802.97  15
   1  -5   1 23427.0 1759.97   1
  -1  -5  -1 23815.3 1745.31   1
  -1  -5  -2 7507.72 556.081   1
  -1  -5  -2 7348.48 625.542  15
   1  -5   2 7712.29 629.410  15
   1  -5   2 7989.73 588.297   1
   1  -5   3 5282.79 432.445   1
  -1  -5  -3 5663.78 420.488   3
   1  -5   3 4820.83 462.940  15
  -1  -5  -4 623.890 104.285   3
   1  -5   4 644.875 121.990   1
   1  -5   4 576.671 165.440  15
  -1  -5  -5 6915.19 514.514   3
   1  -5   5 5984.77 530.856   1
   1  -5   5 6867.86 542.527  15
  -1  -5  -5 6682.46 569.079  15
   1  -5   6 5375.85 420.004  15
   1  -5   6 5119.05 433.047   1
  -1  -5  -6 4725.65 399.456   3
  -1  -5  -6 4902.15 459.953  15
   1  -5   7 9648.48 685.304  15
   1  -5   7 8324.54 711.556   1
  -1  -5  -7 8766.30 733.227  15
  -1  -5  -7 8678.52 666.495  13
  -1  -5  -8 274.251 101.712  13
   1  -5   8 451.565 153.208   1
  -1  -5  -8 74.5607 167.925  15
   1  -5   9 9638.25 789.987   1
  -1  -5  -9 10225.2 806.625  15
  -1  -5  -9 9360.57 731.310  13
   1  -5  10 11417.6 1002.77   1
  -1  -5 -10 12949.7 954.816  13
  -1  -5 -10 12860.9 1017.96  15
  -1  -5 -11 931.195 233.757  15
  -1  -5 -11 1010.61 183.835  13
   1  -5  11 800.995 195.506   1
  -1  -5 -12 4697.08 420.124  13
  -1  -5 -12 4445.69 464.693  15
   1  -5  12 3988.22 451.836   1
   1  -5  13 4356.03 457.599   1
  -1  -5 -13 4198.51 460.565  15
  -1  -5 -13 4050.05 414.857  13
  -1  -5 -14 1004.94 230.254  13
  -1  -5 -15 3226.14 369.607  13
   1  -5  17 2122.67 259.408   6
   1  -5  18 2126.53 263.601   6
   1  -5  19 4078.32 389.518   6
  -1  -5 -19 3611.14 407.715   9
  -1  -5 -20 292.524 216.334   9
   1  -5  20 224.559 175.119   6
  -1  -5 -21 970.714 252.452   9
   1  -5  21 1109.97 236.805   6
   1  -5  22 5641.11 534.452   6
  -1  -5 -22 5951.29 551.926   9
   1  -5  23 563.034 218.884   6
  -1  -5 -23 737.631 242.878   9
  -1  -5 -24 212.510 233.568   9
   1  -5  24 185.073 205.683   6
   1  -5  25 2811.95 360.937   6
  -1  -5 -25 3030.94 380.423   9
  -1  -5 -26 173.828 239.713   9
   1  -5  26 517.131 230.058   6
  -1  -5 -27 708.482 262.402   9
   1  -5  27 918.624 248.647   6
   1  -5  28 2071.59 305.084   6
  -1  -5 -28 1971.05 307.529   9
  -1  -5 -29 2636.78 333.270   9
   1  -5  29 2669.14 330.448   6
   1  -5  30 2033.95 286.390   6
   1  -5  31 1085.92 224.024   6
  -1  -5 -31 1290.68 223.914   9
  -1  -5 -32 53.8763 153.231   9
   1  -5  32 162.243 159.485   6
  -1  -5 -33 754.788 164.761   9
   1  -5  33 953.236 167.290   6
   1  -5  34 838.712 146.636   6
   1  -4 -34 561.011 134.026   9
   1  -4 -33 729.175 168.108   9
   1  -4 -32-126.914 165.528   9
  -1  -4  32-23.8232 178.338   6
  -1  -4  31 341.692 196.135   6
   1  -4 -31 246.544 189.787   9
   1  -4 -30 119.336 205.141   9
  -1  -4  30 128.591 208.715   6
  -1  -4  29 1432.71 278.445   6
   1  -4 -29 1474.96 273.938   9
   1  -4 -28 1617.14 305.901   9
  -1  -4  28 1777.12 294.578   6
  -1  -4  27 785.235 250.369   6
   1  -4 -27 579.832 263.331   9
   1  -4 -26 794.622 271.709   9
  -1  -4  26 1245.34 262.443   6
   1  -4 -25 3405.47 395.987   9
  -1  -4  25 3000.20 371.401   6
   1  -4 -24 856.181 270.167   9
   1  -4 -24 705.015 275.073  13
  -1  -4  24 1196.76 252.321   6
  -1  -4  23 1995.85 313.740   6
   1  -4 -23 2654.41 343.602   9
   1  -4 -23 2368.18 371.533  13
  -1  -4  22 1188.01 240.702   6
   1  -4 -22 1332.66 292.372  13
   1  -4 -22 1510.40 286.573   9
   1  -4 -21 2521.05 364.983  13
  -1  -4  21 2479.17 303.732   6
   1  -4 -21 2701.41 327.917   9
  -1  -4  20 1878.02 266.677   6
   1  -4 -20 1996.20 287.366   9
   1  -4 -19 4751.97 445.072   9
  -1  -4  19 3990.78 414.289   6
   1  -4 -19 4967.66 486.878  13
   1  -4 -18 7426.61 635.497  13
  -1  -4  18 6038.98 552.505   6
   1  -4 -18 6855.45 574.265   9
   1  -4 -17 7134.45 655.420  13
   1  -4 -16 2837.80 369.445  13
   1  -4 -15 4316.17 447.739  13
   1  -4 -14 1429.45 266.919  13
   1  -4 -13 526.149 199.369  13
   1  -4 -12 6605.14 580.245  13
   1  -4 -11 12633.9 934.892  13
  -1  -4  11 11039.8 947.760   1
  -1  -4  10 5037.27 475.608   1
   1  -4 -10 5544.11 462.766  13
   1  -4  -9 1402.58 182.964  13
  -1  -4   9 1137.49 189.633   1
   1  -4  -8 18693.3 1384.77  15
  -1  -4   8 17084.9 1360.70   1
   1  -4  -8 18239.2 1333.56  13
   1  -4  -7 1011.43 148.337  13
  -1  -4   7 1020.78 166.358   1
   1  -4  -7 1155.75 207.134  15
   1  -4  -7 917.777 108.076   1
  -1  -4   6 3668.19 352.657   1
   1  -4  -6 3655.45 304.807   1
   1  -4  -6 3707.80 382.062  15
   1  -4  -6 4219.32 331.578  13
   1  -4  -6 4205.67 331.866   3
   1  -4  -5 21355.6 1573.91   1
  -1  -4   5 20974.8 1610.84   1
   1  -4  -5 22933.6 1593.97   3
   1  -4  -4 16328.5 1191.42   1
  -1  -4   4 16339.1 1222.70   1
   1  -4  -4 16384.3 1207.06   3
   1  -4  -3 30554.7 2369.83  15
   1  -4  -3 32202.2 2332.42   3
   1  -4  -3 32528.3 2319.31   1
  -1  -4   3 32486.0 2341.30   1
   1  -4  -2 5402.66 439.053   3
   1  -4  -2 5350.03 486.562  15
  -1  -4   2 5830.00 443.310   1
   1  -4  -2 5665.89 426.492   1
   1  -4  -1 12088.2 890.412   1
  -1  -4   1 11952.7 896.782   1
  -1  -4   1 12555.4 926.530  15
   1  -4  -1 12018.2 937.159  15
  -1  -4   0 47418.2 3450.86   1
   1  -4   0 47977.8 3456.14   1
   1  -4   0 48610.2 3489.67  15
  -1  -4   0 49451.8 3483.47  15
   1  -4   1 69059.3 4879.00   1
  -1  -4  -1 68740.8 4902.62  15
  -1  -4  -1 67825.2 4862.77   1
   1  -4   1 66012.5 4902.42  15
  -1  -4  -2 26376.4 1955.97   1
  -1  -4  -2 30983.0 1975.35   3
   1  -4   2 27352.7 2006.03  15
   1  -4   2 27230.6 1984.93   1
  -1  -4  -3 58481.0 3935.43   3
   1  -4   3 51312.0 3955.13  15
   1  -4   3 52421.9 3948.17   1
   1  -4   4 17613.4 1285.21  15
   1  -4   4 16297.2 1283.69   1
  -1  -4  -4 16808.9 1302.30  15
  -1  -4  -4 18127.8 1267.70   3
  -1  -4  -5 19930.6 1465.94  15
   1  -4   5 19913.2 1448.62   1
   1  -4   5 20347.4 1435.63  15
  -1  -4  -5 18896.0 1415.47  13
  -1  -4  -6 1663.67 145.234   1
  -1  -4  -6 2499.27 251.081  15
   1  -4   6 3262.91 208.272  15
  -1  -4  -6 2347.50 184.228  13
   1  -4   6 2694.68 225.535   1
   1  -4   7 976.082 124.165  15
  -1  -4  -7 1151.16 204.177  15
   1  -4   7 1123.96 164.751   1
  -1  -4  -7 1184.82 141.116  13
  -1  -4  -8 12336.8 882.452  13
   1  -4   8 10342.5 910.343   1
  -1  -4  -8 12261.7 933.739  15
  -1  -4  -9 5577.04 471.743  15
   1  -4   9 4383.51 442.520   1
  -1  -4  -9 4918.84 413.399  13
   1  -4  10 2729.71 315.082   1
  -1  -4 -10 3106.68 337.700  15
  -1  -4 -10 2672.48 288.555  13
  -1  -4 -11 302.764 191.066  15
  -1  -4 -12 8771.49 746.425  15
  -1  -4 -13 3105.35 365.351  15
   1  -4  15 1632.79 279.692   1
  -1  -4 -15 1867.40 269.494  13
  -1  -4 -16 5875.02 543.911  13
   1  -4  16 6114.46 597.507   1
  -1  -4 -17 2465.33 303.938  13
  -1  -4 -17 2130.21 284.661   9
  -1  -4 -18 2459.54 294.817  13
  -1  -4 -18 1654.91 269.076   9
   1  -4  18 1759.63 244.664   6
   1  -4  19 3030.90 332.260   6
  -1  -4 -19 3802.89 377.920  13
  -1  -4 -19 2625.72 346.162   9
  -1  -4 -20 898.051 240.882   9
   1  -4  20 1005.43 210.176   6
  -1  -4 -20 1288.40 256.865  13
  -1  -4 -21 4645.23 471.270   9
   1  -4  21 4886.58 454.520   6
   1  -4  22 496.967 210.490   6
  -1  -4 -22 278.290 219.107   9
   1  -4  23 4224.09 430.556   6
  -1  -4 -23 3856.09 427.921   9
  -1  -4 -24 2227.89 324.288   9
   1  -4  24 2333.13 327.463   6
   1  -4  25 775.079 237.393   6
  -1  -4 -25 417.217 245.335   9
   1  -4  26 4368.83 451.013   6
  -1  -4 -26 4025.32 450.383   9
  -1  -4 -27 607.181 254.637   9
   1  -4  27 877.222 244.486   6
  -1  -4 -28 1852.53 300.552   9
   1  -4  28 1548.65 283.772   6
  -1  -4 -29 2198.91 321.192   9
   1  -4  29 2763.47 342.249   6
  -1  -4 -30 256.004 205.445   9
  -1  -4 -31 1213.73 226.621   9
  -1  -4 -32 779.950 181.315   9
  -1  -4 -33 468.353 150.216   9
  -1  -3  35-4.66701 108.798   6
  -1  -3  34 70.7893 130.874   6
   1  -3 -33 71.2230 140.503   9
  -1  -3  33-21.2894 159.500   6
   1  -3 -32 395.303 179.296   9
  -1  -3  32 263.567 188.415   6
   1  -3 -31 591.267 205.625   9
   1  -3 -30 1531.58 264.321   9
   1  -3 -29 390.628 233.291   9
   1  -3 -28 1000.57 263.691   9
   1  -3 -27 1149.98 283.888   9
   1  -3 -26 1719.58 313.893   9
   1  -3 -25 1092.52 303.192  13
   1  -3 -25 970.799 264.848   9
   1  -3 -24 4287.85 469.240  13
   1  -3 -24 3688.08 414.425   9
  -1  -3  24 3444.53 407.481   6
  -1  -3  23 1623.97 264.017   6
   1  -3 -23 1353.02 313.919  13
   1  -3 -23 1453.84 282.839   9
   1  -3 -22 1282.96 267.316   9
  -1  -3  22 1662.85 260.496   6
   1  -3 -22 1773.80 320.469  13
   1  -3 -21 3765.10 405.410   9
  -1  -3  21 3753.12 389.103   6
   1  -3 -21 4270.32 449.827  13
   1  -3 -20 10957.5 867.458   9
   1  -3 -20 11627.1 914.269  13
  -1  -3  20 9996.09 854.784   6
   1  -3 -19 627.664 188.935   9
  -1  -3  19 448.908 168.293   6
   1  -3 -19 632.840 227.637  13
   1  -3 -18 746.193 196.120   9
  -1  -3  18 489.005 164.693   6
   1  -3 -18 518.260 230.517  13
  -1  -3  18 252.159 244.151   4
   1  -3 -17 11870.4 956.920  13
  -1  -3  17 11413.0 967.766   4
   1  -3 -16 2427.11 317.143  13
  -1  -3  16 1791.70 317.424   4
   1  -3 -15 2983.69 351.873  13
  -1  -3  15 2832.38 357.119   4
   1  -3 -14 14138.7 1008.42  13
  -1  -3  14 11001.0 996.850   4
  -1  -3  13 1314.66 253.679   4
   1  -3 -13 1706.75 260.547  13
  -1  -3  12 51151.1 3820.51   4
   1  -3 -12 54096.3 3831.88  13
  -1  -3  11 2124.47 242.648   4
   1  -3 -11 2087.19 264.301  13
   1  -3 -10 6701.08 532.028  13
  -1  -3  10 7445.93 521.142   4
  -1  -3  10 5708.18 477.753   2
  -1  -3  10 6532.99 545.409   1
   1  -3  -9 5082.04 462.968  13
  -1  -3   9 5243.98 476.447   1
  -1  -3   9 6024.67 449.340   4
  -1  -3   8 5322.86 481.709   1
   1  -3  -8 5805.33 461.293  13
  -1  -3   7 8159.87 668.122   1
   1  -3  -7 8502.88 649.477  13
   1  -3  -7 8556.85 686.245  15
   1  -3  -6 33120.6 2408.30  13
  -1  -3   6 32183.9 2430.61   1
   1  -3  -6 34937.9 2447.02  15
   1  -3  -5 3398.59 327.563  15
   1  -3  -5 3305.94 281.001  13
  -1  -3   5 3147.83 294.854   1
   1  -3  -4 12406.8 832.740   3
   1  -3  -4 10844.8 815.911   1
   1  -3  -4 10430.7 824.934  13
  -1  -3   4 11228.8 843.464   1
  -1  -3   3 12624.0 989.811   1
   1  -3  -3 14110.3 984.666   3
   1  -3  -3 13186.0 971.700   1
   1  -3  -2 10516.3 816.578   3
  -1  -3   2 11303.9 822.725   1
   1  -3  -2 10793.1 850.811  15
   1  -3  -2 11342.3 809.218   1
   1  -3  -1 8168.10 593.860   1
   1  -3  -1 7365.19 599.008   3
   1  -3  -1 7931.38 633.034  15
  -1  -3   1 8484.72 598.879   1
   1  -3   0 3214.37 328.351  15
   1  -3   0 3579.51 293.043   1
  -1  -3   0 4105.83 290.414   1
  -1  -3  -1 70419.4 4746.54   1
   1  -3   1 62283.9 4761.14   1
   1  -3   1 61721.6 4776.46  15
  -1  -3  -1 62945.1 4777.08  15
  -1  -3  -1 65935.0 4750.34   3
  -1  -3  -2 27391.8 1820.65   3
   1  -3   2 24227.9 1840.42  15
   1  -3   2 22851.4 1829.85   1
   1  -3   3 16039.9 1198.80  15
  -1  -3  -3 16944.3 1215.56  15
   1  -3   3 16124.8 1198.14   1
  -1  -3  -3 16967.2 1205.58   5
  -1  -3  -3 16136.4 1176.53  13
  -1  -3  -4 12773.0 919.594  15
  -1  -3  -4 11790.9 877.948  13
   1  -3   4 12073.9 892.390  15
   1  -3   4 12229.0 903.092   1
  -1  -3  -5 82367.6 5295.76  15
   1  -3   5 72584.2 5256.73  15
   1  -3   5 68912.8 5277.33   1
  -1  -3  -6 499.030 171.892   5
   1  -3   6 1770.63 125.842  15
  -1  -3  -6 521.951 169.521  15
   1  -3   6 1349.70 171.801   1
  -1  -3  -7 551.157 154.948   5
   1  -3   7 608.336 135.207   1
  -1  -3  -7 650.806 157.844  15
  -1  -3  -8 2562.75 261.762  15
  -1  -3  -8 1809.09 243.158   5
  -1  -3  -9 1705.46 236.866   5
  -1  -3  -9 2307.71 260.042  15
  -1  -3 -10 5649.54 494.810  15
  -1  -3 -10 5476.02 483.182   5
   1  -3  11 1677.77 248.138   1
  -1  -3 -11 2092.64 253.992   5
  -1  -3 -11 2129.03 258.857  15
   1  -3  12 885.384 201.541   1
  -1  -3 -12 1274.62 209.003   5
  -1  -3 -12 1072.21 214.409  15
  -1  -3 -13 4807.61 426.134   5
   1  -3  13 4070.07 438.395   1
  -1  -3 -14 1418.13 239.428   5
   1  -3  14 1514.92 251.773   1
  -1  -3 -15 689.856 193.443   5
   1  -3  15 807.236 205.052   1
  -1  -3 -16 1942.57 296.092   5
   1  -3  16 3304.41 371.302   1
   1  -3  18 4345.20 399.636   6
  -1  -3 -18 3980.94 403.871   9
   1  -3  19 1511.06 238.957   6
  -1  -3 -19 1858.08 259.854   9
  -1  -3 -20 547.379 209.477   9
   1  -3  20 548.682 192.538   6
  -1  -3 -21 873.031 236.823   9
   1  -3  21 1214.76 236.189   6
  -1  -3 -21 1152.64 255.297  13
  -1  -3 -22 195.132 215.457   9
  -1  -3 -22 201.592 224.242  13
  -1  -3 -23 744.410 246.596   9
  -1  -3 -23 1249.92 279.709  13
  -1  -3 -24 1507.28 279.340   9
  -1  -3 -25 160.481 230.490   9
  -1  -3 -26 1076.69 272.845   9
  -1  -3 -27 634.709 243.702   9
  -1  -3 -28 2601.90 343.193   9
   1  -3  29 7264.22 610.281   6
  -1  -3 -29 6289.76 588.680   9
   1  -3  30 2306.06 318.937   6
  -1  -3 -30 2890.45 320.496   9
  -1  -3 -31 673.282 196.415   9
   1  -3  31 395.001 196.856   6
   1  -3  32 497.834 186.361   6
  -1  -3 -32 694.379 176.243   9
   1  -3  33 716.023 174.927   6
   1  -3  34 99.7864 129.283   6
   1  -3  35 773.002 132.063   6
  -1  -2  35 839.333 143.276   6
  -1  -2  34 1059.62 177.431   6
  -1  -2  33 523.214 171.567   6
  -1  -2  32 629.697 190.452   6
   1  -2 -32 531.174 175.712   9
   1  -2 -31 212.589 188.298   9
  -1  -2  31 446.268 202.142   6
  -1  -2  30 294.551 209.794   6
   1  -2 -30 226.085 194.593   9
   1  -2 -29 1078.11 251.705   9
  -1  -2  29 1070.11 255.839   6
   1  -2 -28 2599.81 338.598   9
  -1  -2  28 2800.33 354.865   6
   1  -2 -27 258.796 228.406   9
  -1  -2  27 789.399 248.408   6
  -1  -2  26 2682.77 349.162   6
   1  -2 -25 866.644 253.256   9
  -1  -2  25 706.160 240.643   6
   1  -2 -25 1104.01 303.062  13
   1  -2 -24 399.774 265.291  13
  -1  -2  24 65.0855 202.217   6
   1  -2 -24 60.6364 215.065   9
   1  -2 -23 2224.67 361.820  13
   1  -2 -23 2074.87 308.358   9
  -1  -2  23 2023.70 290.600   6
   1  -2 -22 28.6367 198.313   9
   1  -2 -22 532.998 252.673  13
  -1  -2  22-77.4810 228.246   4
  -1  -2  21 437.767 237.783   4
   1  -2 -21 579.759 243.672  13
   1  -2 -21 329.093 207.018   9
  -1  -2  20 5173.86 563.007   4
   1  -2 -20 6717.24 548.153   9
   1  -2 -20 6682.77 589.313  13
   1  -2 -19 6513.15 557.648   9
  -1  -2  19 6275.24 591.686   4
  -1  -2  18 9693.75 814.327   4
  -1  -2  17 5602.80 528.403   4
  -1  -2  16 20009.7 1529.58   4
  -1  -2  15 8121.79 687.563   4
  -1  -2  14 4125.55 414.521   4
  -1  -2  13 24394.5 1824.64   4
  -1  -2  12 906.828 128.502   2
  -1  -2  12 543.036 172.730   4
  -1  -2  11 2407.51 208.961   2
  -1  -2  11 1845.23 247.367   4
  -1  -2  10 4469.46 370.174   2
  -1  -2  10 5361.47 409.633   4
  -1  -2   9 29991.4 2342.69   2
  -1  -2   9 38357.7 2372.75   4
  -1  -2   8 18818.1 1189.40   4
  -1  -2   8 14838.6 1163.85   2
  -1  -2   7 5334.68 423.992   2
  -1  -2   7 5266.48 469.810   1
  -1  -2   7 6683.62 445.811   4
  -1  -2   6 16790.1 1318.93   2
   1  -2  -6 19745.5 1346.43  13
  -1  -2   6 18554.0 1362.68   1
  -1  -2   6 20215.1 1333.89   4
  -1  -2   5 23816.3 1566.13   4
  -1  -2   5 20231.5 1554.26   2
   1  -2  -5 22153.4 1574.17  13
  -1  -2   5 21573.5 1591.63   1
  -1  -2   4 81095.8 5520.56   1
   1  -2  -4 75954.0 5529.09  15
   1  -2  -4 74742.0 5503.65  13
   1  -2  -3 7083.32 535.312  13
  -1  -2   3 7192.88 548.233   1
   1  -2  -2 64567.6 4705.42   1
   1  -2  -2 61885.4 4709.59   3
  -1  -2   2 73236.6 4717.32   1
   1  -2  -1 58325.2 4555.90  15
   1  -2  -1 57902.7 4538.12   3
   1  -2  -1 60814.5 4535.78   1
   1  -2   0 9345.59 727.330  15
   1  -2   0 9861.11 709.130   1
  -1  -2  -1 80192.6 5591.08   5
   1  -2   1 75098.8 5588.53   1
  -1  -2  -1 80174.6 5576.89   3
   1  -2   1 72942.5 5595.26  15
   1  -2   2 119482. 8868.72  15
   1  -2   2 122206. 8869.45   1
  -1  -2  -2 131859. 8873.03   5
   1  -2   3 61549.2 4540.23   1
   1  -2   3 65855.8 4531.95  15
  -1  -2  -3 61080.5 4525.69  16
  -1  -2  -3 67317.3 4549.85  15
  -1  -2  -4 9758.17 730.690  16
  -1  -2  -4 10342.6 756.102  15
  -1  -2  -5 7480.02 581.027   5
  -1  -2  -5 7314.00 564.468  16
  -1  -2  -5 7543.70 582.751  15
  -1  -2  -6 5430.94 531.912  16
  -1  -2  -6 6098.41 552.215  15
  -1  -2  -6 5115.32 547.572   5
  -1  -2  -7 27006.5 2190.02  16
   1  -2   7 33796.5 2181.68   4
  -1  -2  -7 26605.3 2199.92   5
  -1  -2  -7 32268.5 2208.66  15
  -1  -2  -8 442.569 131.412  16
  -1  -2  -8 483.961 147.030   5
   1  -2   8 580.246 129.222   1
  -1  -2  -8 557.047 138.869  15
   1  -2   8 589.082 101.542   4
   1  -2   8 343.731 39.5168   2
  -1  -2  -9 5272.67 382.074   5
  -1  -2  -9 5207.61 375.208  16
  -1  -2  -9 4975.10 384.414  15
   1  -2   9 5862.57 356.179   4
   1  -2   9 4734.30 388.186   1
  -1  -2 -10 2894.79 286.997   5
  -1  -2 -10 2690.77 288.513  15
   1  -2  10 2875.96 266.726   4
   1  -2  10 2679.89 295.974   1
  -1  -2 -10 2942.13 281.443  16
   1  -2  11 654.748 163.981   1
   1  -2  11 267.418 134.769   4
  -1  -2 -11 679.105 162.222   5
  -1  -2 -11 505.005 155.697  15
  -1  -2 -11 655.594 157.565  16
  -1  -2 -12 10996.2 794.885  16
  -1  -2 -12 10212.5 791.227   5
   1  -2  12 9005.99 778.528   4
   1  -2  12 10233.6 821.638   1
  -1  -2 -13 5393.04 456.354  16
  -1  -2 -13 5594.13 457.636   5
   1  -2  13 4268.80 444.867   4
   1  -2  13 5538.19 483.816   1
  -1  -2 -14 110.478 153.277  16
   1  -2  14 83.9108 153.426   1
  -1  -2 -14 235.374 152.895   5
   1  -2  14-7.89311 164.710   4
   1  -2  15 1241.96 220.585   1
  -1  -2 -15 873.548 201.219  16
   1  -2  15 1067.65 210.144   4
  -1  -2 -15 933.765 190.397   5
  -1  -2 -16 3448.76 371.179  16
   1  -2  16 3886.14 381.794   4
  -1  -2 -16 3965.33 380.021   5
   1  -2  17 9049.23 752.266   4
  -1  -2 -17 9273.75 750.585   5
  -1  -2 -18 2618.93 309.497   5
  -1  -2 -19 1160.28 224.427   9
   1  -2  20 19288.2 1471.44   6
  -1  -2 -20 19463.5 1473.00   9
  -1  -2 -21 522.797 200.404   9
   1  -2  21 334.107 179.581   6
   1  -2  22 6260.14 556.487   6
  -1  -2 -22 6020.52 554.078   9
   1  -2  23 2536.54 321.275   6
  -1  -2 -23 2589.16 330.742   9
   1  -2  24 441.811 218.999   6
  -1  -2 -24 228.627 249.710  13
  -1  -2 -24 273.416 220.248   9
  -1  -2 -25 2484.70 361.482   9
  -1  -2 -25 3792.10 437.639  13
   1  -2  25 3270.58 376.564   6
   1  -2  26 1420.20 286.337   6
  -1  -2 -26 1332.14 279.171   9
  -1  -2 -27 8516.58 761.748   9
   1  -2  27 9884.62 781.892   6
   1  -2  28 2247.04 323.956   6
  -1  -2 -28 2199.76 318.014   9
   1  -2  29 154.210 209.980   6
  -1  -2 -29 165.467 214.134   9
   1  -2  30 1125.16 233.154   6
  -1  -2 -30 1058.54 230.043   9
   1  -2  31 1678.44 255.628   6
  -1  -2 -31 1312.62 228.429   9
   1  -2  32 1039.97 208.908   6
   1  -2  33 890.764 185.061   6
   1  -2  34 314.772 137.854   6
   1  -2  35 101.823 110.381   6
  -1  -1  35 358.790 122.941   6
  -1  -1  34 369.185 147.286   6
  -1  -1  33 1160.19 198.341   6
  -1  -1  32 65.0006 176.518   6
  -1  -1  31 518.598 212.661   6
  -1  -1  30-49.6283 200.655   6
   1  -1 -30-60.0424 182.613   9
  -1  -1  29 52.7876 211.193   6
   1  -1 -29 107.762 199.823   9
  -1  -1  28 164.400 223.125   6
   1  -1 -28 142.183 210.022   9
   1  -1 -27 455.014 227.060   9
  -1  -1  27 713.401 233.706   6
   1  -1 -26 1162.38 257.503   9
  -1  -1  26 1155.99 261.658   6
  -1  -1  25 1657.38 287.027   6
   1  -1 -25 2067.86 359.613  13
   1  -1 -25 1537.83 275.744   9
   1  -1 -24 386.471 271.949  13
   1  -1 -24 186.918 200.871   9
  -1  -1  24 10.5546 194.000   6
   1  -1 -23 1249.22 299.014  13
  -1  -1  23 1201.73 241.112   6
   1  -1 -23 1345.41 249.337   9
  -1  -1  22 7572.98 753.160   4
   1  -1 -22 9146.32 733.927   9
  -1  -1  22 9812.04 745.294   6
   1  -1 -21 5374.41 465.216   9
  -1  -1  21 4073.65 482.964   4
  -1  -1  21 5411.94 463.811   6
  -1  -1  20 3763.92 364.918   6
  -1  -1  20 3268.41 394.958   4
   1  -1 -20 3790.41 369.835   9
  -1  -1  19 6555.77 547.701   6
  -1  -1  19 6305.08 570.901   4
  -1  -1  18 9388.36 773.201   4
  -1  -1  17 4634.32 438.574   4
  -1  -1  16 1242.96 214.933   4
  -1  -1  15 2560.95 289.452   4
  -1  -1  14 10607.1 836.346   4
  -1  -1  13 15760.2 1171.39   2
   1  -1 -13 13916.8 1174.16   5
  -1  -1  12 45242.2 3413.09   2
   1  -1 -12 43217.4 3416.08   5
   1  -1 -11 35744.1 2573.76  16
   1  -1 -11 31544.6 2548.87   5
  -1  -1  11 33270.1 2544.54   2
  -1  -1  10 9400.66 670.792   4
   1  -1 -10 8639.88 673.915  16
   1  -1 -10 7851.17 652.112   5
  -1  -1  10 8408.06 644.063   2
  -1  -1   9 36188.0 2799.32   4
  -1  -1   9 39861.0 2789.73   2
   1  -1  -9 37824.3 2795.16   5
   1  -1  -9 41262.9 2815.87  16
  -1  -1   8 3452.13 256.405   2
  -1  -1   8 2966.67 271.990   4
   1  -1  -8 2667.92 264.867   5
   1  -1  -7 27760.5 2198.44   5
  -1  -1   7 33532.2 2204.67   4
  -1  -1   7 30547.5 2195.09   2
  -1  -1   6 5871.79 448.513   2
  -1  -1   6 6152.96 459.111   4
  -1  -1   5 40655.7 2690.74   2
  -1  -1   5 43207.5 2697.12   4
  -1  -1   5 35119.3 2679.64  17
  -1  -1   4 20097.1 1341.16   4
  -1  -1   4 19262.0 1337.29   2
  -1  -1   4 17598.6 1330.98  17
  -1  -1   3 2047.83 157.668   2
   1  -1  -3 1958.20 172.662  13
  -1  -1   3 2036.45 156.730  17
  -1  -1   2 230190. 15389.0   2
   1  -1  -2 211802. 15393.2  13
  -1  -1   2 204742. 15388.4  17
   1  -1  -1 197222. 14442.2   1
  -1  -1   1 215761. 14444.6  17
  -1  -1   1 199107. 14436.9   5
  -1  -1   0 102583. 7112.87  17
   1  -1   0 86402.9 7106.02   1
   1  -1   0 102446. 7100.62  19
  -1  -1   0 104998. 7106.27   5
   1  -1   1 75835.0 5416.34  19
  -1  -1  -2 72089.4 4985.16  16
  -1  -1  -2 64779.7 4996.49  17
   1  -1   3 32631.5 2368.86   4
  -1  -1  -3 35489.5 2387.37  15
  -1  -1  -3 32900.0 2377.61  16
   1  -1   4 8470.10 597.785   1
  -1  -1  -4 8547.17 599.848  15
  -1  -1  -4 8411.20 591.557  16
   1  -1   4 7278.74 575.043   2
   1  -1   4 8316.61 577.917   4
   1  -1   5 13643.1 1157.59   2
   1  -1   5 18044.9 1162.57   4
  -1  -1  -5 17454.4 1177.43  16
  -1  -1  -5 16771.6 1179.27  15
   1  -1   5 17229.7 1183.14   1
   1  -1   6 38037.1 2524.91   1
   1  -1   6 39407.4 2502.81   4
   1  -1   6 29683.5 2495.31   2
  -1  -1  -6 35637.9 2514.12  16
  -1  -1  -6 36276.6 2514.55  15
  -1  -1  -7 17112.7 1116.18  16
   1  -1   7 13988.8 1098.53   4
   1  -1   7 13873.1 1091.81   2
  -1  -1  -7 15524.7 1112.04  15
   1  -1   7 17489.4 1129.67   1
   1  -1   8 17277.6 1249.19   2
  -1  -1  -8 19488.5 1273.49  15
  -1  -1  -8 21258.9 1278.81  16
   1  -1   8 19092.7 1289.96   1
  -1  -1  -9 2186.89 224.243  15
   1  -1   9 2174.51 197.921   2
  -1  -1  -9 2662.43 238.156  16
   1  -1   9 2349.09 245.881   1
   1  -1   9 2480.46 225.318   4
   1  -1  10 1836.56 184.448   4
  -1  -1 -10 1729.43 187.177   5
  -1  -1 -10 1617.43 187.817  16
   1  -1  10 1394.87 191.716   1
   1  -1  10 1246.87 141.540   2
   1  -1  11 6329.29 564.761   1
   1  -1  11 8537.07 549.626   4
   1  -1  11 5668.02 511.104   2
  -1  -1 -11 7411.45 551.971  16
  -1  -1 -11 7514.26 550.842   5
   1  -1  12 3713.17 397.892   1
  -1  -1 -12 4086.34 382.377   5
   1  -1  12 4976.47 381.936   4
  -1  -1 -12 4666.61 393.114  16
  -1  -1 -13 1866.12 222.565   5
  -1  -1 -13 1755.11 226.421  16
   1  -1  13 1357.63 230.538   1
   1  -1  13 2097.69 221.139   4
   1  -1  14 5786.25 465.699   4
   1  -1  14 5320.72 497.841   1
  -1  -1 -14 5208.05 476.672  16
  -1  -1 -14 5364.61 465.339   5
  -1  -1 -15 1638.61 223.885   5
   1  -1  15 1482.23 205.757   4
  -1  -1 -15 1513.59 220.708  16
  -1  -1 -16 3186.52 319.115   5
  -1  -1 -16 3541.17 331.124  16
   1  -1  16 2669.18 302.979   4
   1  -1  17 9934.20 830.806   4
  -1  -1 -17 10685.4 840.936   5
  -1  -1 -17 11349.9 860.448  16
  -1  -1 -18 2696.45 299.331  16
  -1  -1 -18 2438.65 281.413   5
   1  -1  18 1767.98 263.158   4
   1  -1  19 7097.14 597.206   6
   1  -1  20 400.243 184.659   6
  -1  -1 -20 312.322 181.900   9
   1  -1  21 2002.02 270.078   6
  -1  -1 -21 2205.80 278.582   9
   1  -1  22 771.861 206.130   6
  -1  -1 -22 785.646 219.253   9
  -1  -1 -23 1683.74 265.749   9
   1  -1  23 1740.85 275.075   6
  -1  -1 -24 751.988 230.457   9
   1  -1  24 760.255 227.843   6
  -1  -1 -25 1958.77 311.149   9
   1  -1  25 2749.42 327.523   6
  -1  -1 -26 626.871 229.444   9
   1  -1  26 538.503 222.889   6
   1  -1  27 1029.16 254.990   6
  -1  -1 -27 1138.23 253.539   9
  -1  -1 -28 1258.34 256.074   9
   1  -1  28 1122.01 253.708   6
   1  -1  29 2019.81 296.404   6
   1  -1  30 5790.82 526.784   6
   1  -1  31 912.409 205.654   6
   1  -1  32 628.112 185.275   6
   1  -1  33 198.225 146.240   6
   1  -1  34 372.226 139.413   6
   1  -1  35 102.609 104.583   6
  -1   0  35 104.401 106.409   6
  -1   0  34 38.9344 128.655   6
  -1   0  33 679.477 175.362   6
  -1   0  32 452.830 183.412   6
  -1   0  31 43.8347 182.252   6
  -1   0  30 305.929 197.345   6
  -1   0  29 244.090 210.294   6
  -1   0  28 3199.20 373.308   6
  -1   0  27-53.7111 216.825   6
   1   0 -26 129.786 194.669   9
  -1   0  26 257.200 214.706   6
   1   0 -25 653.080 289.385  13
   1   0 -25 788.814 218.180   9
  -1   0  25 767.965 228.135   6
  -1   0  24-112.127 187.408   6
   1   0 -24 51.6260 190.285   9
  -1   0  23 4649.19 421.413   6
  -1   0  23 3217.36 438.638   4
   1   0 -23 4251.08 405.527   9
  -1   0  22 3385.52 351.306   6
   1   0 -22 3254.42 342.747   9
  -1   0  22 2889.14 384.176   4
  -1   0  21 10237.9 967.060   4
  -1   0  21 13082.5 960.534   6
   1   0 -21 12755.6 949.994   9
   1   0 -20 143.514 163.584   9
  -1   0  20 181.056 165.264   6
  -1   0  20-20.8155 184.359   4
  -1   0  19 6998.82 574.589   6
  -1   0  19 6677.73 592.621   4
  -1   0  18 10176.3 817.872   4
  -1   0  17 1876.75 249.427   4
   1   0 -16 222.933 171.727  16
  -1   0  16 465.593 155.435   4
  -1   0  15 51093.7 4109.41   2
   1   0 -15 62275.5 4148.10  16
  -1   0  15 60901.0 4130.95   4
   1   0 -14 5002.79 430.829  16
  -1   0  14 5250.98 419.382   4
   1   0 -14 4381.58 396.300   5
  -1   0  14 4404.03 397.649   2
  -1   0  13 396.229 112.898   2
   1   0 -13 450.988 123.345   5
   1   0 -13 462.874 167.284  16
   1   0 -12 17557.5 1282.80   5
   1   0 -12 19242.8 1317.46  16
  -1   0  12 16071.8 1286.24   2
   1   0 -11 1779.22 214.558  16
  -1   0  11 1415.38 166.361   2
  -1   0  11 1511.97 142.990  17
   1   0 -11 1468.85 170.714   5
   1   0 -10 474.576 102.568   5
   1   0 -10 568.641 138.779  16
  -1   0  10 448.920 79.8337  17
  -1   0  10 432.634 101.610   2
   1   0  -9 15179.2 1173.79   5
  -1   0   9 17256.4 1186.45   2
  -1   0   8 59441.6 3540.85   2
   1   0  -8 43301.8 3521.85   5
  -1   0   7 2021.07 173.523   2
   1   0  -7 1515.88 166.795   5
  -1   0   6 115.054 79.0637   2
   1   0  -6 49.1366 80.2358   5
  -1   0   5 42669.9 3062.95  17
   1   0  -5 38507.6 3062.67   5
  -1   0   4 8739.72 610.541  17
  -1   0   4 9069.87 618.272   2
   1   0  -4 7734.96 608.405   5
  -1   0   3 7563.62 515.930   2
  -1   0   3 6679.41 509.834  17
  -1   0   2 43.5437 25.5350   2
  -1   0   2 33.0642 23.5306  17
  -1   0   1 67056.1 4786.57  17
  -1   0   0 16522.0 1181.43   4
   1   0   1 400.040 39.7585   1
   1   0   1 350.924 37.7360  18
  -1   0  -2 72574.9 5409.17  17
   1   0   2 79543.4 5411.31   1
   1   0   3 5539.89 374.364   1
  -1   0  -3 4940.27 370.883  17
   1   0   3 4780.66 363.742  14
  -1   0  -4 8591.84 658.265  17
   1   0   4 9700.31 664.634   1
  -1   0  -4 8137.07 653.917  15
   1   0   4 9663.16 652.748  14
  -1   0  -5 5030.90 406.221  17
   1   0   5 5321.46 406.792   2
   1   0   5 5605.35 415.464   1
  -1   0  -5 5349.06 403.705  15
  -1   0  -5 5637.47 414.775  16
  -1   0  -6 35354.7 2496.76  15
  -1   0  -6 34755.7 2507.52  16
   1   0   6 34526.0 2512.23   1
   1   0   6 34067.0 2503.20   2
  -1   0  -7 35058.5 2410.60  16
   1   0   7 31935.3 2404.45   2
   1   0   7 33117.6 2417.07   1
   1   0   8 64574.4 4333.73   1
   1   0   8 53120.6 4311.09   2
  -1   0  -8 65970.0 4323.12  16
   1   0   9 1095.05 145.189   1
  -1   0  -9 763.197 143.900  16
   1   0   9 661.724 120.335   2
  -1   0 -10 14122.6 973.560  16
   1   0  10 11864.5 956.016   2
   1   0  10 12970.7 983.014   1
   1   0  11 1626.60 179.093   2
   1   0  11 1957.14 213.230   1
  -1   0 -11 1746.47 204.108  16
  -1   0 -12 273.709 139.197  16
   1   0  12 274.919 99.8148   2
   1   0  12 224.328 126.757   1
   1   0  13 271.856 100.264   2
  -1   0 -13 491.211 149.077  16
  -1   0 -14 7347.37 543.958   5
  -1   0 -14 7411.57 563.228  16
   1   0  14 5705.65 519.483   2
   1   0  15 1361.41 187.784   4
  -1   0 -15 1312.34 209.348  16
  -1   0 -15 1215.20 188.257   5
   1   0  16 4484.50 364.069   4
  -1   0 -16 3703.37 364.598   5
  -1   0 -16 3364.63 379.881  16
   1   0  17 428.867 155.626   4
  -1   0 -17 378.315 156.676   5
  -1   0 -17 655.759 195.769  16
   1   0  18 603.754 170.694   4
  -1   0 -18 547.778 195.576  16
   1   0  19 4600.01 454.118   4
   1   0  19 5324.72 454.913   6
  -1   0 -19 5709.84 504.580  16
   1   0  20 955.274 200.186   6
  -1   0 -20 968.225 202.530   9
  -1   0 -20 1074.83 244.950  16
  -1   0 -21 11733.8 927.340   9
   1   0  21 11943.7 934.072   6
   1   0  22 1708.29 256.535   6
   1   0  23 2633.89 315.510   6
   1   0  24 2120.77 286.475   6
   1   0  25 41.0538 198.140   6
   1   0  26 9025.42 759.466   6
   1   0  27 31.0702 204.852   6
   1   0  28 1450.23 264.849   6
   1   0  29 524.990 213.883   6
   1   0  30 364.076 192.564   6
   1   0  31 116.252 174.272   6
   1   0  32 404.546 174.837   6
   1   0  33 1397.11 203.214   6
   1   0  34 241.234 128.340   6
   1   0  35 368.937 108.458   6
  -1   1  35 375.962 108.691   6
  -1   1  34 250.431 126.113   6
  -1   1  33 1106.60 192.110   6
  -1   1  32 176.931 167.571   6
  -1   1  31 1207.92 228.411   6
  -1   1  30 63.8592 186.112   6
  -1   1  29-77.7919 204.783   6
  -1   1  28 10.1118 213.468   6
  -1   1  27 607.785 225.269   6
  -1   1  26 1173.50 253.356   6
  -1   1  25 1741.34 268.322   6
  -1   1  24 835.531 212.162   6
  -1   1  24 474.998 287.352   4
  -1   1  23 698.371 197.604   6
  -1   1  23 414.758 254.390   4
  -1   1  22 8295.52 666.969   6
  -1   1  22 7418.55 696.565   4
  -1   1  21 6035.07 511.917   6
  -1   1  21 5873.80 520.805  12
  -1   1  21 5315.36 537.320   4
  -1   1  20 2798.38 316.383  12
  -1   1  20 2768.11 343.272   4
  -1   1  20 3386.38 319.059   6
  -1   1  19 5829.80 528.242   4
   1   1 -18 12223.4 969.371  16
  -1   1  18 11913.1 952.252   4
  -1   1  17 4153.76 383.026   2
  -1   1  16 1182.09 182.289   2
  -1   1  15 1814.46 215.844   2
  -1   1  14 10992.9 851.103   2
  -1   1  13 14574.8 1130.40   2
   1   1 -13 15248.1 1108.75   5
   1   1 -12 50053.4 3569.67   5
  -1   1  12 48809.9 3592.82   2
  -1   1  11 43001.7 3121.95   2
   1   1 -11 43014.9 3096.59   5
  -1   1  10 7271.30 586.248   2
   1   1 -10 7528.23 561.581   5
  -1   1   9 46118.5 3337.40   2
  -1   1   8 3591.51 312.573   2
   1   1  -7 29953.6 2429.15  16
  -1   1   7 38345.1 2441.67   2
   1   1  -6 3802.13 348.750  16
  -1   1   6 4655.37 353.259   2
   1   1  -5 25764.5 2132.17  16
  -1   1   5 34998.4 2145.12   2
  -1   1   4 18845.6 1132.55   2
   1   1  -4 13147.6 1119.71  16
   1   1  -3 1497.85 148.262  16
  -1   1   3 1773.79 151.566   2
   1   1  -2 204956. 14622.1  16
  -1   1   1 204239. 14540.3   2
   1   1  -1 203578. 14533.6  16
  -1   1   0 105996. 7565.16   2
  -1   1  -1 68904.0 4707.93  17
  -1   1  -1 64093.6 4703.52   2
  -1   1  -2 80912.6 5836.93  17
  -1   1  -2 77266.7 5832.81   2
   1   1   2 80817.1 5834.22   1
   1   1   2 98610.1 5842.16  18
   1   1   3 31382.2 2195.62   1
  -1   1  -3 30071.1 2192.46  17
   1   1   4 6007.86 489.196   1
  -1   1  -4 6204.51 480.644  17
   1   1   4 6966.98 491.335  14
   1   1   4 7712.52 493.282  19
   1   1   5 20542.6 1362.86  14
   1   1   5 18818.1 1372.12   2
  -1   1  -5 18170.4 1351.82  17
   1   1   5 20283.9 1364.88  19
   1   1   5 16706.6 1363.67   1
   1   1   6 36047.5 2508.29  19
  -1   1  -6 32784.3 2491.07  17
   1   1   6 33720.9 2513.20   2
   1   1   6 38620.8 2504.20  14
   1   1   6 34234.7 2510.49   1
   1   1   7 11998.8 915.703   1
   1   1   7 12241.2 920.972   2
   1   1   7 12636.8 905.832  14
  -1   1  -7 12092.3 914.012  16
  -1   1  -8 17216.5 1288.58  16
   1   1   8 17058.6 1294.46   2
   1   1   8 18122.2 1292.73   1
  -1   1  -9 882.351 151.038  16
   1   1   9 1136.66 149.275   1
   1   1   9 948.156 157.983   2
  -1   1 -10 1321.55 174.215  16
   1   1  10 1059.28 160.372   2
  -1   1 -11 6972.61 544.030  16
   1   1  11 6406.70 542.685   2
   1   1  12 3061.70 316.863   2
  -1   1 -12 3989.39 328.257  16
   1   1  13 1332.11 185.995   2
  -1   1 -13 1674.89 205.472  16
  -1   1 -14 4266.48 367.248  16
   1   1  14 3527.42 344.819   2
   1   1  15 1086.24 176.413   2
  -1   1 -15 1418.81 209.996  16
  -1   1 -16 3347.61 318.073   5
  -1   1 -16 3393.81 344.267  16
  -1   1 -17 11389.9 913.933  16
  -1   1 -18 2752.55 316.950  16
   1   1  18 2312.68 278.679   4
   1   1  19 6149.47 515.157   6
   1   1  19 5676.02 526.059   4
  -1   1 -19 6356.36 561.290  16
   1   1  20 261.649 159.749   6
  -1   1 -20 460.939 216.607  16
   1   1  20 385.328 183.432   4
  -1   1 -21 2921.00 346.422  16
   1   1  21 1922.22 265.559   6
   1   1  22 1221.05 217.954   6
  -1   1 -22 1198.99 278.704  16
   1   1  23 991.077 219.823   6
   1   1  24 683.114 202.176   6
   1   1  25 3200.55 363.669   6
   1   1  26 450.946 209.575   6
   1   1  27 1189.11 252.581   6
   1   1  28 1516.23 263.831   6
   1   1  29 1787.58 271.486   6
   1   1  30 5867.29 524.798   6
   1   1  31 799.404 202.902   6
   1   1  32 277.504 162.752   6
   1   1  33 151.413 138.481   6
   1   1  34 230.229 122.127   6
  -1   2  33 427.236 148.922   6
  -1   2  32 197.900 157.345   6
  -1   2  31 397.923 186.327   6
  -1   2  30 94.6158 192.951   6
  -1   2  29 1299.36 246.844   6
  -1   2  28 2464.55 311.917   6
  -1   2  27 1032.49 237.755   6
  -1   2  26 2562.79 332.671   6
  -1   2  26 3165.39 367.469  12
  -1   2  25 1382.44 242.321   6
  -1   2  25 1158.80 271.232  12
  -1   2  24 78.9834 208.197  12
  -1   2  24 29.0799 259.353   4
  -1   2  24-9.48312 188.461   6
  -1   2  23 2261.71 369.117   4
  -1   2  23 2757.15 338.066  12
  -1   2  23 2476.33 302.796   6
  -1   2  22 210.041 198.854  12
  -1   2  22 596.925 256.134   4
  -1   2  22 165.894 165.657   6
  -1   2  21 588.713 188.855   6
  -1   2  21 1019.67 258.053   4
  -1   2  21 489.827 206.060  12
  -1   2  20 7544.99 658.204   4
  -1   2  20 6777.04 605.584   6
  -1   2  20 8058.67 633.686  12
  -1   2  18 7283.75 618.623   2
  -1   2  17 5394.03 482.325   2
  -1   2  16 16269.1 1245.74   2
  -1   2  15 8251.98 696.825   2
   1   2 -15 9038.24 710.034  16
  -1   2  14 4622.05 437.096   2
   1   2 -14 5498.09 457.606  16
  -1   2  13 23390.3 1831.30   2
   1   2 -13 26099.0 1837.91  16
  -1   2  12 1324.31 196.718   2
   1   2 -12 1849.96 217.299  16
  -1   2  11 2716.41 284.046   2
   1   2 -11 3042.78 294.609  16
  -1   2  10 5779.29 482.399   2
   1   2 -10 5736.17 478.481  16
  -1   2   9 29379.0 2111.54   2
   1   2  -9 28181.8 2100.23  16
   1   2  -8 18128.4 1395.25  16
  -1   2   8 19974.2 1412.49   2
   1   2  -7 8793.67 710.661  16
  -1   2   7 10052.1 728.431   2
  -1   2   6 20516.7 1357.28   2
   1   2  -6 16747.1 1336.78  16
   1   2  -5 22940.4 1854.17  16
  -1   2   5 30532.1 1881.60   2
   1   2  -4 81209.5 5815.68  16
   1   2  -3 8290.49 616.907  16
  -1   2   2 70529.2 4818.62  14
   1   2  -2 61319.1 4808.20  16
  -1   2   2 77240.5 4829.04   2
   1   2  -1 64776.2 4901.47  16
  -1   2   1 78144.3 4920.74   2
  -1   2   1 70330.9 4911.95  14
  -1   2   0 9410.79 651.386   2
  -1   2   0 8411.17 645.900  14
  -1   2  -1 86431.4 6174.00   2
  -1   2  -2 123355. 8846.47  17
   1   2   2 123703. 8843.80  18
  -1   2  -2 124249. 8838.39   2
  -1   2  -3 69776.0 5037.26  17
   1   2   3 71219.2 5038.39  18
   1   2   4 9584.54 691.644   2
  -1   2  -4 8958.58 662.594  17
   1   2   5 7607.22 520.355  14
   1   2   5 6341.10 527.879   2
   1   2   5 7499.82 510.723  19
  -1   2  -5 6321.56 494.397  17
   1   2   6 5162.28 485.108   2
  -1   2  -6 6536.37 451.639  17
   1   2   6 5704.65 466.704  19
   1   2   6 6352.23 475.830  14
   1   2   7 44253.6 2807.60  14
   1   2   7 38495.4 2799.67  19
  -1   2  -7 37843.1 2777.45  17
   1   2   7 36775.4 2817.81   2
  -1   2  -8 1199.25 107.596  17
   1   2   8 1058.73 137.975  19
   1   2   8 1401.80 150.351  14
   1   2   8 1434.43 176.923   2
   1   2   9 3794.57 354.435   2
   1   2   9 3839.87 328.767  14
   1   2  10 1909.07 238.899   2
   1   2  11 343.163 149.885   2
   1   2  12 8887.98 724.289   2
   1   2  13 4727.21 431.662   2
   1   2  14 93.1677 136.112   2
   1   2  15 392.778 159.912   2
  -1   2 -15 514.226 166.223  16
   1   2  16 4199.64 398.229   2
  -1   2 -16 4018.93 400.733  16
  -1   2 -17 9420.50 729.572  16
   1   2  17 7832.74 704.204   2
  -1   2 -18 2982.44 343.432  16
  -1   2 -19 1255.64 256.806  16
   1   2  19 943.255 184.067   6
   1   2  20 19389.4 1522.23   6
  -1   2 -20 22269.7 1584.58  16
   1   2  21 296.897 203.350  12
  -1   2 -21 585.295 245.442  16
   1   2  21 274.405 164.736   6
  -1   2 -22 5967.33 585.262  16
   1   2  22 6060.68 546.257  12
   1   2  22 5909.22 520.255   6
  -1   2 -23 1514.27 313.742  16
   1   2  23 1214.27 264.734  12
   1   2  23 1804.06 248.237   6
   1   2  24 306.107 191.001   6
   1   2  24 384.433 221.749  12
   1   2  25 4067.25 429.581  12
   1   2  25 3730.51 395.902   6
   1   2  26 1526.88 262.798   6
   1   2  26 1975.53 307.879  12
   1   2  27 8194.05 693.742   6
   1   2  28 2497.65 316.776   6
   1   2  29 250.272 193.918   6
   1   2  30 1108.75 226.009   6
   1   2  31 1503.95 227.564   6
   1   2  32 891.079 178.515   6
  -1   3  30 1035.86 210.127   6
  -1   3  29 342.535 189.498   6
  -1   3  28 676.410 213.121   6
  -1   3  27 908.974 226.666   6
  -1   3  26 1138.29 280.530  12
  -1   3  26 982.831 233.140   6
  -1   3  25 781.432 217.112   6
  -1   3  25 1079.39 270.983  12
  -1   3  24 3003.44 425.201   4
  -1   3  24 3593.92 405.375  12
  -1   3  24 3236.98 348.912   6
  -1   3  23 1328.92 329.174   4
  -1   3  23 1935.10 303.010  12
  -1   3  23 1573.84 244.448   6
  -1   3  22 1368.01 285.741  12
  -1   3  22 1683.39 240.931   6
  -1   3  22 1953.97 331.619   4
   1   3 -21 4356.17 441.236  16
  -1   3  21 3420.48 391.013  12
  -1   3  21 3312.80 351.205   6
  -1   3  20 9175.59 779.948  12
   1   3 -20 9600.67 821.431  16
  -1   3  20 9662.59 757.136   6
  -1   3  19 648.489 199.068  12
   1   3 -19 337.747 212.452  16
  -1   3  19 535.494 189.285   2
  -1   3  18 602.844 186.479   2
   1   3 -18 597.250 204.689  16
   1   3 -17 10228.4 809.654  16
  -1   3  17 9247.19 795.181   2
   1   3 -16 1702.02 256.818  16
  -1   3  16 1958.31 257.321   2
   1   3 -15 2515.69 292.990  16
  -1   3  15 2512.33 289.339   2
  -1   3  14 15971.0 1258.43   2
   1   3 -14 16674.0 1251.52  16
  -1   3  13 1452.54 213.674   2
   1   3 -13 1773.77 227.971  16
  -1   3  12 51585.6 3877.27   2
   1   3 -12 54667.6 3866.83  16
  -1   3  11 2353.89 259.232   2
   1   3 -11 2032.81 241.450  16
  -1   3  10 6173.17 541.283   2
   1   3 -10 6713.84 531.299  16
  -1   3   9 5362.90 470.431   2
   1   3  -9 5531.96 454.886  16
   1   3  -8 7398.89 575.225  16
  -1   3   8 7108.34 594.595   2
  -1   3   7 4635.54 401.464   2
   1   3  -7 4427.98 377.662  16
   1   3  -6 31007.0 2357.79  16
  -1   3   6 35378.0 2389.51   2
   1   3  -5 4472.72 364.256  16
   1   3  -4 11413.6 845.314  16
  -1   3   3 11385.3 815.309   2
  -1   3   3 10603.2 795.026  14
   1   3  -3 9222.27 781.946  16
  -1   3   3 10890.6 763.624  19
  -1   3   2 13497.2 885.883   2
  -1   3   2 11300.7 834.924  18
   1   3  -2 12256.4 850.124  16
  -1   3   2 12533.6 866.713  14
  -1   3   1 12548.1 871.615   2
  -1   3   1 11010.1 853.967  14
  -1   3   0 5537.35 417.786   2
  -1   3   0 5138.70 405.369  14
  -1   3  -1 63618.4 4559.96   2
  -1   3  -2 35978.2 2582.58   2
  -1   3  -3 15771.0 1105.44  17
   1   3   3 15617.7 1100.23  18
  -1   3  -3 14628.0 1092.38   2
  -1   3  -4 9654.15 730.144  17
   1   3   4 10206.4 729.269  18
   1   3   5 68814.5 4426.79  14
   1   3   5 57129.0 4431.80   2
  -1   3  -5 60162.2 4399.90  17
   1   3   6 1719.79 183.281  19
   1   3   6 1399.82 215.675   2
   1   3   6 1752.89 205.154  14
  -1   3  -7 1451.29 125.849  17
   1   3   7 1656.80 176.041  14
   1   3   7 1564.73 151.487  19
   1   3   7 1395.62 190.493   2
  -1   3  -8 1912.04 195.684  16
   1   3   8 1797.70 185.930  14
   1   3   8 1189.86 207.988   2
  -1   3  -8 1643.48 131.590  17
   1   3   8 1377.92 163.678  19
   1   3   9 2721.36 258.499  19
   1   3   9 3129.77 276.571  14
  -1   3  -9 2950.69 280.860  16
   1   3   9 2542.44 294.243   2
   1   3  10 4564.32 436.331   2
   1   3  10 5050.04 413.944  14
  -1   3 -10 4583.73 409.724  16
   1   3  11 1895.81 256.398   2
  -1   3 -11 1675.55 218.736  16
   1   3  12 876.291 198.495   2
   1   3  13 4629.42 448.047   2
   1   3  14 1395.09 236.919   2
   1   3  15 449.139 176.888   2
   1   3  16 2735.13 331.651   2
   1   3  17 2095.79 290.525   2
   1   3  18 4178.40 429.628   2
   1   3  20 389.117 154.241   6
   1   3  21 1315.40 250.413  12
   1   3  21 933.850 196.076   6
   1   3  22 435.182 173.601   6
   1   3  22 609.141 227.571  12
   1   3  23 1058.19 212.074   6
   1   3  23 1019.59 264.925  12
  -1   3 -23 807.784 283.750  16
   1   3  24 823.104 256.501  12
  -1   3 -24 644.398 292.033  16
   1   3  24 803.345 206.126   6
   1   3  25 512.292 201.634   6
   1   3  25 390.054 236.804  12
   1   3  26 775.356 217.684   6
   1   3  26 1074.14 268.024  12
   1   3  27 411.143 199.105   6
   1   3  27 491.925 248.237  12
   1   3  28 2073.25 314.528  12
   1   3  28 1929.47 276.493   6
  -1   4  27 379.858 257.734  12
  -1   4  26 898.800 279.361  12
  -1   4  25 2938.88 391.950  12
  -1   4  24 656.291 292.273   4
  -1   4  24 350.304 263.757  12
  -1   4  23 2279.67 383.258   4
  -1   4  23 2302.11 353.173  12
  -1   4  22 1230.62 281.073  12
  -1   4  21 2175.01 317.930  12
   1   4 -21 2276.57 344.851  16
  -1   4  20 2830.29 282.767  20
  -1   4  20 1742.97 287.913  12
   1   4 -20 1996.06 335.111  16
  -1   4  20 1910.83 306.802   2
  -1   4  19 4022.40 453.502   2
  -1   4  19 4175.76 434.535  12
  -1   4  19 5127.33 417.054  20
   1   4 -19 3943.40 456.073  16
  -1   4  18 6157.80 580.980  12
  -1   4  18 5508.38 600.206   2
  -1   4  18 7955.25 572.960  20
   1   4 -18 7165.23 619.292  16
  -1   4  17 5985.17 584.696   2
   1   4 -17 7014.42 592.729  16
   1   4 -16 3988.40 394.535  16
  -1   4  16 3467.74 394.533   2
  -1   4  15 4903.22 476.371   2
   1   4 -15 5130.30 472.549  16
   1   4 -14 2155.88 276.588  16
  -1   4  14 2109.96 270.066   2
  -1   4  13 685.087 168.793   2
   1   4 -13 331.843 170.243  16
   1   4 -12 5992.77 506.523  16
  -1   4  12 5612.66 519.742   2
   1   4 -11 13445.5 1011.59  16
  -1   4  11 12678.3 1032.90   2
  -1   4  10 4609.16 465.045   2
   1   4 -10 5748.94 453.731  16
  -1   4   9 1773.81 225.713   2
   1   4  -9 1574.88 201.512  16
  -1   4   8 23254.9 1768.70   2
   1   4  -8 23827.8 1739.01  16
   1   4  -7 1530.82 183.522  16
  -1   4   7 1385.86 182.580  14
   1   4  -6 6117.34 488.371  16
  -1   4   5 27139.7 1782.72   2
   1   4  -5 22470.2 1732.27  16
  -1   4   4 16061.4 1128.38  19
  -1   4   4 14978.6 1165.16  14
  -1   4   4 16386.2 1194.23   2
   1   4  -4 14691.5 1149.23  16
  -1   4   3 36423.6 2488.66   2
  -1   4   3 33057.2 2459.81  14
   1   4  -3 33571.2 2443.22  16
  -1   4   2 6728.86 534.318   2
  -1   4   2 6472.05 512.236  14
  -1   4   1 14215.7 1066.42  14
  -1   4   1 14807.6 1084.92   2
  -1   4   0 51654.8 3724.80  14
  -1   4   0 52003.9 3737.71   2
  -1   4  -1 81585.6 5853.42   2
   1   4   2 45955.5 3171.97   2
  -1   4  -2 42576.9 3149.59   2
   1   4   3 56157.0 4143.13  18
   1   4   3 66261.6 4184.22   2
  -1   4  -3 56713.6 4143.77   2
  -1   4  -4 18758.7 1336.35  17
  -1   4  -4 17437.6 1319.52   2
   1   4   4 19549.9 1329.71  18
   1   4   5 19514.3 1121.50  14
  -1   4  -5 18606.7 1088.96  17
   1   4   6 2135.87 195.968  19
   1   4   6 1468.28 238.138   2
   1   4   6 2099.03 223.428  14
   1   4   7 1942.05 217.587   2
   1   4   7 1667.86 180.606  14
  -1   4  -7 1216.80 123.646  17
   1   4   7 1550.71 147.807  19
   1   4   8 15940.6 1192.51  19
  -1   4  -8 15439.8 1166.03  17
   1   4   8 17702.5 1248.94   2
   1   4   8 19573.1 1228.55  14
  -1   4  -9 4381.86 396.577  16
   1   4   9 4914.91 404.488  14
   1   4   9 4766.83 381.371  19
   1   4   9 3895.80 424.736   2
  -1   4 -10 2283.44 250.845  16
   1   4  10 2063.21 243.206  14
   1   4  10 1875.48 265.578   2
   1   4  11-43.4901 137.545  14
  -1   4 -11-86.9270 149.989  16
   1   4  11 195.013 170.460   2
   1   4  12 7026.46 659.892   2
  -1   4 -12 7725.01 622.649  16
  -1   4 -13 4234.29 399.728  16
   1   4  13 3931.36 424.151   2
  -1   4 -14 6240.76 521.341  16
   1   4  14 5280.65 540.759   2
   1   4  15 1078.44 242.787   2
  -1   4 -15 1488.72 237.066  16
   1   4  16 6363.89 579.688   2
  -1   4 -16 5804.79 551.050  16
   1   4  17 2735.68 369.638   2
  -1   4 -17 3277.43 365.496  16
  -1   4 -18 2078.54 306.969  16
   1   4  18 1694.69 304.105   2
   1   4  18 2146.39 264.732  20
   1   4  19 3283.72 405.934   2
   1   4  19 4016.88 365.005  20
  -1   4 -19 3241.60 405.671  16
   1   4  20 2245.90 270.874  20
  -1   4 -20 1842.96 317.099  16
   1   4  21 4954.10 485.193  12
   1   4  22 510.010 247.006  12
   1   4  23 3957.38 445.653  12
   1   4  24 2679.07 364.775  12
   1   4  25 343.916 250.728  12
   1   4  26 4685.89 500.668  12
   1   4  27 1214.58 288.904  12
   1   4  28 1663.69 301.636  12
   1   4  29 1866.45 296.948  12
  -1   5  27 955.370 283.120  12
  -1   5  26 1536.69 317.579  12
  -1   5  25 406.272 263.012  12
  -1   5  24 511.987 263.908  12
  -1   5  23-26.4229 253.332  12
  -1   5  22 1087.56 297.998  12
   1   5 -22 1287.48 307.673  16
  -1   5  21 638.290 250.983  12
  -1   5  21 1673.90 246.140  20
  -1   5  21 830.489 261.053   2
   1   5 -21 1151.16 299.849  16
   1   5 -20 524.849 254.441  16
  -1   5  20 775.165 259.781   2
  -1   5  20 1128.45 220.328  20
  -1   5  20 631.578 237.366  12
  -1   5  19 266.117 202.633  12
  -1   5  19 679.544 209.121  20
  -1   5  19 160.476 198.665   2
   1   5 -19 248.325 224.250  16
   1   5 -18 2054.80 317.280  16
  -1   5  18 2219.77 328.517   2
  -1   5  18 1991.58 285.952  12
  -1   5  18 2375.13 281.954  20
  -1   5  17 847.149 233.185   2
  -1   5  17 712.286 203.732  12
   1   5 -17 624.197 226.762  16
  -1   5  17 1353.93 221.885  20
  -1   5  16 12232.0 1076.86   2
   1   5 -16 14233.0 1066.13  16
  -1   5  15 22227.2 1787.58   2
   1   5 -15 24148.3 1764.61  16
   1   5 -14 17011.9 1247.44  16
  -1   5  14 14967.9 1263.40   2
   1   5 -13 19451.1 1383.08  16
  -1   5  13 16363.6 1399.10   2
   1   5 -12 19679.4 1458.76  16
  -1   5  12 18716.4 1490.58   2
   1   5 -11 16987.2 1266.93  16
  -1   5  11 16188.4 1299.49   2
  -1   5  10 4492.68 437.648   2
   1   5 -10 4481.12 405.673  16
   1   5  -9 4266.61 378.542  16
  -1   5   9 4009.50 413.177   2
  -1   5   8 484.396 154.545  14
   1   5  -8 336.932 137.269  16
   1   5  -7 25511.0 1873.95  16
   1   5  -6 793.529 149.499  16
  -1   5   6 438.048 164.060   2
   1   5  -5 10397.5 765.244  16
  -1   5   5 9857.22 811.481   2
  -1   5   5 10085.5 733.827  19
  -1   5   5 9920.38 783.046  14
  -1   5   4 4129.94 434.075   2
   1   5  -4 5058.18 390.120  16
  -1   5   4 4336.22 405.433  14
  -1   5   4 4973.31 357.516  19
  -1   5   3 10046.3 698.246  14
  -1   5   3 8674.30 644.527  18
  -1   5   3 9662.92 722.252   2
  -1   5   2 1676.36 184.128  14
  -1   5   2 1706.95 213.077   2
  -1   5   1 1629.07 175.423  14
  -1   5   1 1642.25 208.581   2
   1   5   0 45842.3 3068.10   2
  -1   5   0 39912.1 3051.25  14
  -1   5   0 41961.2 3069.03   2
  -1   5  -1 18604.1 1488.33  14
  -1   5  -1 20791.8 1502.14   2
   1   5   1 22817.2 1515.61   2
  -1   5  -2 5200.03 428.020   2
   1   5   2 5564.09 450.846   2
   1   5   3 9793.64 756.939   2
  -1   5  -3 9577.62 719.665   2
   1   5   3 9576.04 711.565  18
   1   5   4 1284.20 124.226  18
  -1   5  -4 1136.22 118.615   2
  -1   5  -5 7869.25 548.799  17
   1   5   5 7332.25 533.394  18
   1   5   5 7208.55 569.800  14
   1   5   5 8460.30 608.786   2
  -1   5  -5 6483.08 520.644   2
  -1   5  -6 8380.19 630.542  17
   1   5   6 8289.87 661.094  14
   1   5   7 8335.23 618.216  19
   1   5   7 8874.60 658.541  14
  -1   5  -7 7733.39 609.367  17
   1   5   8 147.209 80.5751  19
   1   5   8 133.824 165.342   2
   1   5   8 88.3947 127.731  14
   1   5   9 5789.82 570.020   2
  -1   5  -9 6692.47 536.721  16
   1   5   9 7049.17 549.184  14
   1   5   9 6057.62 507.056  19
   1   5  10 10270.3 865.204  19
   1   5  10 10276.1 931.911   2
  -1   5 -10 12521.2 898.508  16
   1   5  10 12959.6 911.238  14
   1   5  11 195.087 188.687   2
  -1   5 -11 619.668 179.563  16
   1   5  11 333.266 157.679  14
  -1   5 -12 4607.11 415.808  16
   1   5  12 3715.28 449.080   2
  -1   5 -13 4917.77 460.399  16
   1   5  13 4764.74 497.484   2
   1   5  14 1163.04 272.867   2
  -1   5 -14 1703.37 249.567  16
   1   5  15 4288.43 470.302   2
  -1   5 -15 3994.55 422.257  16
   1   5  16 975.668 252.446   2
  -1   5 -16 1103.28 247.797  16
   1   5  17 1659.58 266.666  20
   1   5  17 1937.33 329.746   2
  -1   5 -17 2424.37 323.111  16
   1   5  18 2595.01 313.802  20
  -1   5 -18 3175.53 374.764  16
   1   5  18 2212.80 355.298   2
   1   5  19 5252.70 580.664   2
  -1   5 -19 6054.81 579.646  16
   1   5  19 6058.86 518.068  20
   1   5  20 571.923 212.472  20
   1   5  20 172.604 231.014   2
  -1   5 -20 255.926 246.878  16
  -1   5 -21 1500.47 311.556  16
   1   5  21 1068.98 230.293  20
   1   5  21 1075.12 265.188  12
   1   5  22 5539.17 552.955  12
  -1   5 -22 5856.53 595.674  16
  -1   5 -23 750.183 300.566  16
   1   5  23 994.362 267.769  12
   1   5  24 575.042 263.327  12
   1   5  25 2634.36 368.076  12
   1   5  26 307.040 253.578  12
   1   5  27 1156.83 284.355  12
   1   5  28 2581.76 351.142  12
   1   5  29 2419.64 336.956  12
  -1   6  27 794.345 287.151  12
  -1   6  26 4451.62 490.413  12
  -1   6  25 464.488 263.598  12
  -1   6  24 534.489 260.226  12
  -1   6  23 3019.89 400.377  12
   1   6 -22 1271.34 326.366  16
  -1   6  22 1597.39 255.731  20
  -1   6  22 1248.84 316.519   2
  -1   6  22 1176.17 296.683  12
  -1   6  21 4216.29 461.193  12
   1   6 -21 4217.22 497.131  16
  -1   6  21 3717.69 486.672   2
  -1   6  21 4591.32 425.121  20
  -1   6  20 1043.30 236.847  20
   1   6 -20 621.255 276.465  16
  -1   6  20 1028.91 289.929   2
  -1   6  20 919.301 253.601  12
  -1   6  19 409.322 227.842  12
  -1   6  19 397.311 246.381   2
  -1   6  19 600.612 223.141  20
   1   6 -19 288.376 245.241  16
  -1   6  18 9439.66 889.576   2
  -1   6  18 10134.8 818.702  20
   1   6 -18 10696.5 869.866  16
  -1   6  17 3995.11 410.933  20
  -1   6  17 3589.52 452.240   2
   1   6 -17 4843.09 454.975  16
   1   6 -16 5005.93 450.558  16
  -1   6  16 4333.00 458.570   2
   1   6 -15 5032.02 478.388  16
  -1   6  15 4463.22 494.650   2
   1   6 -14 4010.85 399.124  16
  -1   6  14 3270.39 420.358   2
  -1   6  13 9083.85 850.205   2
   1   6 -13 10736.3 821.321  16
  -1   6  12 3449.94 415.832   2
   1   6 -12 4108.10 387.989  16
   1   6 -11 21581.9 1586.09  16
  -1   6  11 20286.5 1629.30   2
   1   6 -10 22774.8 1700.03  16
   1   6  -9 28808.2 2122.78  16
  -1   6   8 1629.54 257.603   2
   1   6  -8 1469.11 215.768  16
   1   6  -7 2233.99 245.453  16
  -1   6   7 2141.94 290.516   2
   1   6  -6 4103.71 385.090   2
   1   6  -6 5699.27 417.848  16
  -1   6   6 5129.62 436.051  14
  -1   6   6 5428.50 473.337   2
   1   6  -5 1378.91 168.501   2
  -1   6   5 1802.20 251.636   2
  -1   6   5 1838.63 213.928  14
   1   6  -5 1588.52 177.556  16
  -1   6   4 13008.9 1047.73  14
   1   6  -4 13103.2 1031.48   2
  -1   6   4 14102.9 1081.32   2
   1   6  -4 14586.0 1023.58  16
  -1   6   3 15598.8 1159.01  14
   1   6  -3 15235.2 1151.17   2
  -1   6   3 15090.1 1185.62   2
  -1   6   2 37815.8 2918.76   2
   1   6  -2 42439.0 2899.58   2
  -1   6   2 38702.1 2894.03  14
  -1   6   1 21861.4 1673.53  14
  -1   6   1 21212.5 1692.97   2
   1   6  -1 25408.8 1694.96   2
  -1   6   0 12921.7 1021.46   2
   1   6   0 14531.9 1026.91   2
  -1   6   0 12784.4 1002.45  14
  -1   6  -1 12497.5 954.985  14
  -1   6  -1 11385.1 959.946   2
   1   6   1 14744.8 988.040   2
   1   6   2 35111.6 2287.21   2
  -1   6  -2 28736.4 2243.50  14
  -1   6  -2 30750.8 2251.24   2
   1   6   3 29492.6 2038.31   2
   1   6   3 27577.3 1976.52  18
  -1   6  -3 26013.6 1988.09   2
   1   6   4 32236.9 2236.07  18
   1   6   4 35405.4 2310.44   2
  -1   6  -4 28420.6 2236.67   2
   1   6   5 13355.2 965.957  18
  -1   6  -5 12382.9 980.959  17
   1   6   5 14113.4 1046.52   2
  -1   6  -6 7476.93 560.033  17
   1   6   6 6706.44 586.525  14
   1   6   6 7033.23 623.845   2
   1   6   7 3640.61 369.304  14
   1   6   7 3956.06 322.977  19
  -1   6  -7 4089.27 330.351  17
   1   6   8 1729.81 229.038  14
   1   6   8 1536.14 168.820  19
   1   6   9 2529.10 290.283  14
  -1   6  -9 2285.16 278.513  16
   1   6   9 2621.52 246.965  19
   1   6   9 3116.97 355.794   2
   1   6  10 1258.98 168.480  19
   1   6  10 1193.08 214.974  14
   1   6  10 901.848 236.714   2
  -1   6 -10 1450.44 219.668  16
   1   6  11 13509.3 1119.61   2
  -1   6 -11 13915.1 1067.95  16
   1   6  11 13292.7 1078.33  14
  -1   6 -12 6367.84 518.268  16
   1   6  12 5668.35 557.491   2
   1   6  12 4676.65 506.494  14
  -1   6 -13 2149.54 285.475  16
   1   6  13 1666.06 322.409   2
   1   6  14 2279.35 372.819   2
  -1   6 -14 3635.89 361.864  16
  -1   6 -15 13662.4 1017.52  16
   1   6  15 10898.4 1038.72   2
  -1   6 -16 1216.40 270.039  16
   1   6  16 1105.36 296.468   2
   1   6  16 984.009 226.817  20
  -1   6 -17 4919.07 450.473  16
   1   6  17 4294.56 474.529   2
   1   6  18 1532.61 334.468   2
  -1   6 -18 2331.22 338.872  16
   1   6  18 1604.07 278.993  20
   1   6  19-134.014 246.578   2
   1   6  19 156.936 216.503  20
  -1   6 -19-45.4692 239.080  16
   1   6  20 4459.18 573.973   2
  -1   6 -20 6394.88 598.972  16
   1   6  20 5152.05 532.938  12
   1   6  20 6239.55 513.213  20
   1   6  21 758.457 223.872  20
  -1   6 -21 65.4003 262.326  16
   1   6  21 321.780 258.958   2
   1   6  21 479.062 231.740  12
   1   6  22 1578.18 256.642  20
  -1   6 -22 1258.85 311.662  16
   1   6  22 1217.22 277.591  12
   1   6  23 895.690 278.444  12
   1   6  24 132.438 243.652  12
   1   6  25 2387.56 359.591  12
   1   6  26 434.483 257.008  12
   1   6  27 3307.24 403.580  12
   1   6  28 1550.74 285.357  12
   1   6  29 1309.13 272.622  12
  -1   7  26 2327.95 356.148  12
  -1   7  25 270.003 257.830  12
  -1   7  24 1601.08 324.126  12
  -1   7  23 532.837 266.452  12
  -1   7  22 2186.38 287.497  20
  -1   7  22 1629.17 313.252  12
  -1   7  22 1333.80 346.287   2
   1   7 -22 1711.03 350.271  16
   1   7 -21 900.334 303.028  16
  -1   7  21 726.042 297.737   2
  -1   7  21 1539.47 266.597  20
   1   7 -20-371.446 263.727  16
  -1   7  20 180.116 255.177   2
   1   7 -19 1363.80 305.882  16
  -1   7  19 1362.57 322.638   2
  -1   7  19 1709.28 280.420  20
  -1   7  18 1884.28 335.360   2
  -1   7  18 1266.41 271.141  20
   1   7 -18 1596.47 307.105  16
  -1   7  18 1559.06 285.963  12
  -1   7  17 4053.56 445.283  20
  -1   7  17 4207.49 510.641   2
  -1   7  17 4649.75 453.280  12
   1   7 -17 5210.17 492.805  16
  -1   7  16 1562.85 301.576   2
  -1   7  16 680.662 237.408  20
  -1   7  16 1218.88 239.173  12
   1   7 -16 1592.29 278.123  16
  -1   7  15 11108.0 914.551  12
   1   7 -15 13579.9 952.094  16
  -1   7  15 10899.9 975.685   2
  -1   7  15 10553.8 900.803  20
   1   7 -14 16586.3 1231.18  16
  -1   7  14 14496.3 1267.90   2
  -1   7  14 14995.3 1206.84  12
  -1   7  14 16096.9 1198.43  20
  -1   7  13 1496.52 287.207   2
   1   7 -13 1682.97 263.506  16
   1   7 -12 3304.87 344.015  16
  -1   7  12 2892.42 375.731   2
   1   7 -11 9804.70 794.328  16
   1   7 -10 17129.8 1305.74  16
   1   7  -9 9802.59 765.159  16
  -1   7   9 9174.57 821.589   2
  -1   7   8 9284.73 815.330   2
   1   7  -8 9806.19 763.091  16
  -1   7   7 27761.0 2106.47   2
   1   7  -7 28726.5 2045.55  16
  -1   7   7 26338.7 2075.11  14
  -1   7   6 16953.2 1391.62  14
  -1   7   6 17436.9 1424.57   2
   1   7  -6 19714.1 1369.55  16
  -1   7   5 16613.9 1319.61  14
  -1   7   5 18723.9 1365.09   2
   1   7  -5 16157.1 1295.11   2
   1   7  -5 18318.0 1291.56  16
   1   7  -4 10160.8 701.242  16
  -1   7   4 9132.99 768.873   2
   1   7  -4 8878.66 715.481   2
  -1   7   4 7612.31 720.500  14
  -1   7   3 5455.65 480.188  14
   1   7  -3 5684.47 484.723   2
   1   7  -3 5903.28 449.272  16
  -1   7   3 5130.70 513.153   2
  -1   7   2 20840.9 1740.58   2
   1   7  -2 24901.0 1734.94   2
  -1   7   2 23410.7 1722.57  14
  -1   7   1 3316.13 330.477  14
  -1   7   1 3844.13 368.197   2
   1   7  -1 3623.98 356.891   2
  -1   7   0 38862.9 3009.25  14
  -1   7   0 41061.9 3029.08   2
   1   7   0 45619.2 3044.59   2
  -1   7  -1 68082.2 5004.76  14
   1   7   1 76606.1 5044.62   2
  -1   7  -1 65829.6 5013.38   2
  -1   7  -2 11977.2 926.751   2
  -1   7  -2 11277.2 921.419  14
   1   7   2 13883.1 977.424   2
   1   7   3 20892.8 1459.88  18
  -1   7  -3 18634.5 1482.17  14
  -1   7  -3 18644.6 1474.63   2
   1   7   3 23122.4 1545.38   2
   1   7   4 6305.03 483.356  18
   1   7   4 5957.66 530.988  14
   1   7   4 6716.72 571.751   2
  -1   7  -5 1431.83 200.523  17
   1   7   5 2076.76 175.820  18
   1   7   5 2092.77 286.832   2
  -1   7  -6 3804.60 337.215  17
   1   7   6 3788.23 407.816   2
   1   7   7 126.596 167.345   2
   1   7   8 24456.7 1971.94   2
   1   7   8 26778.4 1940.08  14
   1   7   9 5256.23 501.276  14
  -1   7  -9 5724.38 495.661  16
  -1   7 -10 8092.96 676.037  16
   1   7  10 7973.21 692.957  14
   1   7  11 8455.58 846.331   2
  -1   7 -11 10449.0 809.125  16
   1   7  11 9971.02 825.298  14
  -1   7 -12 7938.47 641.427  16
   1   7  12 6456.10 682.077   2
   1   7  12 6949.15 650.580  14
  -1   7 -13 4017.20 406.310  16
   1   7  13 2985.99 430.313   2
  -1   7 -14 1213.08 256.798  16
   1   7  14 1173.36 306.349   2
   1   7  15 5196.07 599.821   2
  -1   7 -15 6475.18 574.128  16
  -1   7 -16 1705.24 303.688  16
   1   7  16 1509.42 262.681  20
   1   7  16 2338.35 368.903   2
  -1   7 -17 3765.54 394.664  16
   1   7  17 2834.79 418.072   2
   1   7  18 1354.35 320.379   2
  -1   7 -18 1512.00 303.785  16
   1   7  18 586.682 250.229  20
   1   7  19 248.360 256.873   2
  -1   7 -19 31.6414 243.744  16
   1   7  19 347.231 231.121  20
   1   7  20 679.274 235.133  20
  -1   7 -20 345.320 275.856  16
   1   7  20 288.518 288.331   2
   1   7  21 1562.06 346.262   2
   1   7  21 1937.40 286.731  20
   1   7  21 1510.24 310.010  12
  -1   7 -21 1949.79 365.614  16
   1   7  22 65.8370 230.820  12
   1   7  22 749.534 222.430  20
   1   7  23 833.933 222.075  20
   1   7  23 172.831 247.439  12
   1   7  24 636.121 271.268  12
   1   7  25 546.374 257.393  12
   1   7  26 1682.39 308.494  12
   1   7  27 795.799 256.739  12
   1   7  28 197.830 208.360  12
   1   7  29 793.591 226.265  12
  -1   8  26 727.299 266.845  12
  -1   8  25 1663.34 318.661  12
  -1   8  23 2842.60 339.999  20
  -1   8  22 840.622 239.822  20
   1   8 -21 574.455 284.546  16
  -1   8  21 573.884 265.731  12
  -1   8  21 1039.73 252.586  20
  -1   8  21 529.814 293.046   2
  -1   8  20 5272.26 466.359  20
  -1   8  20 3835.59 532.353   2
   1   8 -20 4566.62 512.431  16
  -1   8  20 4099.65 479.258  12
   1   8 -19 223.373 248.564  16
  -1   8  19 291.859 233.797  12
  -1   8  19 63.1676 263.524   2
  -1   8  18 3376.64 467.693   2
  -1   8  18 3572.13 401.380  12
  -1   8  18 3030.16 385.317  20
   1   8 -18 3534.76 419.573  16
  -1   8  17 1697.58 333.069   2
  -1   8  17 801.596 265.783  20
  -1   8  17 1561.64 266.696  12
   1   8 -17 961.203 261.764  16
   1   8 -16 1187.60 265.083  16
  -1   8  16 1080.49 241.876  12
  -1   8  16 1137.02 291.531   2
  -1   8  16 527.336 244.773  20
  -1   8  15 632.973 207.879  12
  -1   8  15 558.127 234.519  20
  -1   8  15 756.734 258.292   2
   1   8 -15 544.241 228.301  16
  -1   8  14 1003.31 225.307  12
   1   8 -14 1265.06 251.139  16
  -1   8  14 1486.06 292.863   2
  -1   8  13 47380.1 3661.02  12
   1   8 -13 53432.2 3679.01  16
   1   8 -12 5839.17 530.119  16
  -1   8  11 15094.7 1320.84   2
   1   8 -11 17265.6 1269.45  16
   1   8 -10 57898.0 4062.92  16
  -1   8  10 52176.9 4120.96   2
  -1   8   9 4866.83 531.682   2
   1   8  -9 5528.28 474.598  16
  -1   8   8 15904.2 1382.00   2
  -1   8   8 15785.8 1356.50  14
   1   8  -8 19485.6 1326.93  16
  -1   8   7 16524.5 1303.12   2
  -1   8   7 15852.4 1264.18  14
  -1   8   6 31307.5 2256.84   2
  -1   8   6 28447.9 2212.47  14
  -1   8   5 3755.07 420.733  14
  -1   8   5 5786.35 513.035   2
  -1   8   4 16994.6 1402.06  14
  -1   8   4 18821.8 1442.67   2
   1   8  -4 19597.5 1403.56   2
   1   8  -3 57042.6 4131.82   2
  -1   8   3 57397.1 4130.99  14
  -1   8   3 55266.9 4161.74   2
  -1   8   2 32737.0 2454.95  14
  -1   8   2 33476.5 2483.08   2
   1   8  -2 33550.8 2467.76   2
  -1   8   1 10409.9 822.952  14
   1   8  -1 11136.3 851.533   2
  -1   8   1 9532.37 836.207   2
  -1   8   0 20263.3 1610.37  14
  -1   8   0 21241.3 1628.21   2
   1   8   0 23719.4 1651.48   2
   1   8   1 5997.56 526.760   2
  -1   8  -1 5797.84 485.283   2
  -1   8  -1 4973.59 472.425  14
  -1   8  -2 18827.5 1512.93  14
  -1   8  -2 19111.4 1511.64   2
   1   8   2 22258.7 1578.59   2
   1   8   2 21070.8 1480.91  18
   1   8   3 8733.74 717.638   2
  -1   8  -3 8020.72 656.354  14
   1   8   3 7865.07 671.732  14
   1   8   4 19062.5 1371.23  14
   1   8   4 19546.9 1417.62   2
  -1   8  -4 16333.0 1339.22  14
  -1   8  -5 24244.1 2011.18  14
   1   8   5 31490.9 2110.26   2
   1   8   5 28056.8 2050.93  14
  -1   8  -5 28994.4 2025.46  17
  -1   8  -6 6111.72 482.931  17
   1   8   6 5065.06 508.149  14
   1   8   6 5748.60 564.222   2
   1   8   7 14597.7 1198.98   2
   1   8   8 1344.58 295.138   2
  -1   8  -8 1101.78 222.584  16
   1   8   9 35.5618 219.231   2
  -1   8  -9 305.710 187.984  16
   1   8   9 337.358 177.108  14
   1   8  10 1426.52 266.366  14
  -1   8 -10 1846.56 275.199  16
   1   8  11 8602.69 810.531  14
  -1   8 -11 10409.2 803.703  16
   1   8  12 3624.64 455.661  14
  -1   8 -12 4830.53 445.860  16
   1   8  12 4232.76 507.567   2
   1   8  13 9084.29 920.332   2
  -1   8 -13 11526.8 882.853  16
   1   8  14 5486.94 648.196   2
  -1   8 -14 7523.20 627.772  16
  -1   8 -15 1455.42 286.460  16
   1   8  15 924.527 300.757   2
  -1   8 -16 9937.86 836.665  16
   1   8  16 9031.21 885.183   2
   1   8  16 9533.46 784.049  20
   1   8  17 3487.98 465.566   2
  -1   8 -17 4112.66 437.579  16
   1   8  17 2737.67 371.782  20
   1   8  18 2140.34 324.180  12
  -1   8 -18 3090.63 394.420  16
   1   8  18 3032.72 424.722   2
   1   8  19 1425.42 299.848  20
   1   8  19 1437.41 291.534  12
   1   8  19 1790.84 363.713   2
  -1   8 -19 2466.36 358.520  16
   1   8  20 232.307 235.561  20
   1   8  20 385.493 246.433  12
  -1   8 -20 216.099 268.441  16
   1   8  20-21.6832 267.984   2
   1   8  21 1964.88 308.636  20
   1   8  22 1007.41 246.541  20
   1   8  23 674.853 227.567  20
   1   8  24 209.776 238.832  12
   1   8  25 1732.15 309.468  12
   1   8  26 1981.62 323.517  12
   1   8  27-68.2171 223.496  12
   1   8  28 2702.01 339.767  12
  -1   9  24 660.446 277.778  12
  -1   9  23 715.559 283.692  12
  -1   9  23 1285.49 250.297  20
  -1   9  22 1431.55 263.714  20
  -1   9  22 789.580 281.113  12
  -1   9  21 468.068 270.932  12
  -1   9  21 1374.66 270.183  20
  -1   9  20 408.624 243.315  20
  -1   9  20-211.815 246.525  12
  -1   9  19 4188.28 440.239  20
  -1   9  19 4113.67 454.587  12
  -1   9  19 3991.04 523.576   2
  -1   9  18 1371.84 350.745   2
  -1   9  18 1324.09 287.038  12
  -1   9  18 1339.80 300.348  20
  -1   9  17 6048.95 628.095  20
  -1   9  17 8282.66 748.144   2
  -1   9  17 7709.98 656.684  12
  -1   9  16 5400.01 567.305  20
  -1   9  16 6469.14 587.276  12
  -1   9  16 7514.47 677.665   2
  -1   9  15 4536.09 539.742   2
  -1   9  15 4764.94 469.663  12
  -1   9  14 8260.47 709.245  12
  -1   9  13 7053.22 620.499  12
  -1   9  12 1973.23 344.740   2
  -1   9  12 1966.90 278.880  12
  -1   9  11 1174.95 229.480  12
  -1   9  11 921.686 269.940   2
  -1   9  10 1986.99 331.258   2
  -1   9   9 3270.71 409.261   2
  -1   9   8 4985.68 536.674   2
  -1   9   8 5180.43 518.619  14
  -1   9   7 17889.7 1542.78  14
  -1   9   7 23182.4 1604.93   2
  -1   9   6 13688.8 1134.21  14
  -1   9   6 14799.8 1170.61   2
  -1   9   5 9241.64 781.382  14
  -1   9   5 9119.01 809.534   2
  -1   9   4 4745.63 434.335   2
  -1   9   4 2843.87 372.312  14
  -1   9   3 6525.55 594.717  14
  -1   9   3 7260.87 631.132   2
   1   9  -2 2435.28 318.464   2
  -1   9   2 3058.38 349.754   2
  -1   9   2 2880.21 318.474  14
   1   9  -1 739.082 215.965   2
  -1   9   1 616.987 188.697  14
  -1   9   1 895.752 199.330   2
   1   9   0 39656.6 3059.83   2
  -1   9   0 41866.7 3032.37   2
  -1   9   0 41346.6 3021.75  14
  -1   9  -1 11308.3 899.296   2
   1   9   1 11367.7 947.121   2
   1   9   1 12073.8 908.667  14
  -1   9  -1 10411.5 892.840  14
   1   9   2 5286.50 527.245   2
   1   9   2 5258.93 474.814  14
  -1   9  -2 4882.00 462.155  14
  -1   9  -3 18553.2 1517.84  14
   1   9   3 20852.7 1544.45  14
   1   9   3 22581.6 1607.84   2
  -1   9  -4 6430.59 517.850  17
   1   9   4 5644.84 530.348  14
   1   9   4 6043.16 593.630   2
  -1   9  -4 5574.14 507.168  14
  -1   9  -5 7416.34 627.568  17
   1   9   5 8456.79 728.399   2
   1   9   5 7314.62 661.406  14
   1   9   6 504.435 254.576   2
   1   9   6 1200.59 222.297  14
   1   9   7 9660.66 915.434   2
   1   9   7 10973.5 876.757  14
   1   9   8 7898.71 817.560   2
  -1   9  -8 9788.88 756.389  16
  -1   9  -9 10786.4 824.317  16
   1   9   9 8596.94 882.070   2
   1   9  10 10005.7 918.693  14
  -1   9 -10 12181.2 900.175  16
   1   9  10 10135.0 966.035   2
   1   9  11 6740.29 679.149   2
   1   9  11 6374.13 632.737  14
  -1   9 -11 6809.65 600.756  16
   1   9  12 3968.58 484.691  14
  -1   9 -12 4833.99 467.019  16
  -1   9 -13 9776.88 830.719  16
  -1   9 -14 3394.07 387.944  16
   1   9  14 2414.09 414.581   2
   1   9  15 3033.73 456.417   2
  -1   9 -15 3010.00 384.675  16
   1   9  16 3008.72 370.467  20
   1   9  16 3396.44 479.377   2
   1   9  16 3349.34 378.352  12
  -1   9 -16 2501.91 381.774  16
   1   9  17 1632.99 303.802  12
  -1   9 -17 2120.74 344.400  16
   1   9  17 1333.18 297.955  20
   1   9  17 2245.58 404.843   2
   1   9  18 697.668 237.631  12
   1   9  18-110.890 257.973  20
   1   9  18 592.432 314.368   2
  -1   9 -18 832.518 288.082  16
   1   9  19 773.146 275.347  20
   1   9  19 858.808 323.979   2
   1   9  19 1149.80 265.893  12
  -1   9 -19 914.098 291.503  16
   1   9  20 768.517 268.619  12
   1   9  20 1258.81 275.893  20
   1   9  21 184.544 242.879  12
   1   9  21 436.904 248.122  20
   1   9  22 1002.03 249.612  20
   1   9  22 409.518 270.454  12
   1   9  23 2891.82 382.282  12
   1   9  23 2626.17 326.119  20
   1   9  27 1250.06 267.717  12
  -1  10  24 1303.63 291.048  12
  -1  10  23 582.476 222.084  20
  -1  10  23-151.747 234.214  12
  -1  10  22 194.348 241.206  12
  -1  10  22 776.360 234.399  20
  -1  10  21 4317.03 432.638  20
  -1  10  21 3729.20 450.598  12
  -1  10  20 882.065 267.818  20
  -1  10  20 303.269 254.039  12
  -1  10  19 1086.98 281.412  20
  -1  10  19 1209.14 286.276  12
  -1  10  18 1266.51 338.974  17
  -1  10  18 1615.22 311.395  20
  -1  10  18 1539.99 357.231   2
  -1  10  18 1079.96 278.088  12
  -1  10  17 1644.24 362.428   2
  -1  10  17 1191.84 278.982  12
  -1  10  16 2775.60 366.117  12
  -1  10  15 2802.95 369.518  12
  -1  10  14 9694.55 851.898   2
  -1  10  14 8258.66 747.235  12
  -1  10  13 3799.28 473.126   2
  -1  10  13 3107.65 379.048  12
  -1  10  12 4104.39 425.086  12
  -1  10  12 3957.38 495.407   2
  -1  10  11 18132.1 1436.82  12
  -1  10  11 20237.2 1545.30   2
  -1  10  10 760.035 276.093   2
  -1  10   9 14927.8 1249.70   2
  -1  10   8 24286.5 1909.01   2
  -1  10   7 2438.69 355.525  14
  -1  10   7 2739.36 383.377   2
  -1  10   6 1344.44 297.199   2
  -1  10   6 1928.63 299.716  14
  -1  10   5 14678.6 1211.85  14
  -1  10   5 15545.0 1246.73   2
  -1  10   4 5479.47 568.347  14
  -1  10   4 6868.78 611.004   2
  -1  10   3 5978.16 573.068   2
  -1  10   3 5895.26 558.815  14
  -1  10   2 1830.14 281.102   2
  -1  10   2 1732.85 268.274  14
  -1  10   1 4701.14 477.280  14
   1  10  -1 4591.14 506.404   2
  -1  10   1 5046.94 492.789   2
   1  10  -1 5241.04 472.981  14
  -1  10   0 3707.68 371.091  14
   1  10   0 2719.44 392.149   2
   1  10   0 3147.09 353.254  14
  -1  10  -1 308.576 180.271  14
   1  10   1 159.375 173.230  14
   1  10   1 173.505 216.385   2
  -1  10  -2 7135.56 634.341  14
   1  10   2 7454.84 650.294  14
   1  10   2 7538.65 702.687   2
   1  10   3 6655.37 651.326   2
   1  10   3 6713.30 591.972  14
  -1  10  -3 6714.22 579.269  17
  -1  10  -3 6155.12 567.890  14
   1  10   4 5133.50 556.825   2
  -1  10  -4 4802.44 459.647  17
   1  10   4 5018.96 489.426  14
   1  10   5 9525.71 829.271  14
   1  10   5 10150.8 894.916   2
   1  10   6 4979.28 567.109   2
   1  10   6 5242.25 513.010  14
   1  10   7 965.920 237.192  14
   1  10   7 873.099 282.499   2
   1  10   8 666.065 232.224  14
   1  10   8 190.463 247.854   2
   1  10   9 213.918 250.092   2
   1  10  10 325.431 261.016   2
   1  10  11 3255.30 463.448   2
   1  10  11 3569.96 434.572  14
   1  10  12 7544.98 757.367   2
   1  10  13 6312.11 581.691  12
   1  10  14 1056.05 254.389  12
   1  10  15 3628.73 485.949   2
   1  10  15 2940.67 375.103  12
   1  10  16 1295.57 361.069   2
   1  10  16 998.625 281.323  20
   1  10  16 1357.72 275.353  12
   1  10  17 1352.59 268.440  12
   1  10  17 650.313 282.508  20
   1  10  17 1669.12 365.290   2
   1  10  18 1329.06 279.229  12
   1  10  18 156.541 254.608  20
   1  10  19 2387.85 368.644  20
   1  10  19 3264.37 386.217  12
   1  10  20 1219.26 273.550  12
   1  10  20 920.493 285.812  20
   1  10  21 1090.66 293.275  12
   1  10  21 1491.11 282.228  20
   1  10  22 1003.42 275.685  12
   1  10  22 8.62155 246.267  20
   1  10  23-176.380 244.185  12
   1  10  23 424.524 216.243  20
   1  10  24 474.313 241.395  12
   1  10  25 369.365 225.462  12
   1  10  26 655.299 243.863  12
  -1  11  23 1943.20 268.889  20
  -1  11  22 407.228 207.628  20
  -1  11  22 145.664 219.542  12
  -1  11  21 350.124 245.478  12
  -1  11  21 1151.81 252.392  20
  -1  11  20 2859.14 348.851  20
  -1  11  20 2105.90 349.051  12
  -1  11  19 544.196 257.653  20
  -1  11  19 284.292 263.654  12
  -1  11  18 480.447 252.101  12
  -1  11  18 368.199 273.710  20
  -1  11  17 3175.37 398.942  12
  -1  11  16 8969.06 783.805  12
  -1  11  15 5801.80 562.006  12
  -1  11  15 5705.66 643.242   2
  -1  11  14 1622.48 316.575  20
  -1  11  14 1676.93 293.563  12
  -1  11  14 1900.21 382.107   2
  -1  11  13 977.232 243.327  12
  -1  11  13 1086.27 327.782   2
  -1  11  12 2812.74 350.644  12
  -1  11  12 2965.09 438.419   2
  -1  11  11 1280.59 328.721   2
  -1  11  10 6175.08 647.493   2
  -1  11   9 8622.83 819.977   2
  -1  11   8 556.098 269.192   2
  -1  11   7 11730.7 1027.11   2
  -1  11   6 606.854 238.940  14
  -1  11   6 527.547 245.444   2
  -1  11   5 1654.78 307.586  14
  -1  11   5 2116.95 345.177   2
   1  11  -4 10029.1 885.872  14
  -1  11   4 12040.3 950.888   2
  -1  11   4 10515.7 917.668  14
   1  11  -3 3271.05 364.354  14
  -1  11   3 3133.34 384.069  14
  -1  11   3 2624.96 373.834   2
  -1  11   2 6604.68 631.894   2
   1  11  -2 6689.17 609.512  14
  -1  11   2 6618.05 622.151  14
  -1  11   1 308.753 196.473  14
   1  11  -1 206.309 193.830  14
   1  11   0 334.536 183.772  14
  -1  11   0 485.790 205.587  14
  -1  11  -1 13738.8 1106.79  14
   1  11   1 14034.7 1116.11  14
   1  11   1 13144.5 1151.60   2
  -1  11  -2 7186.56 631.693  17
   1  11   2 6866.77 693.231   2
   1  11   2 6904.52 643.267  14
   1  11   3 11616.2 1054.26   2
   1  11   3 11948.1 1007.22  14
  -1  11  -3 12543.0 984.647  17
   1  11   4 12417.5 1006.37   2
   1  11   4 10057.5 913.900  14
   1  11   5 302.481 229.302  14
   1  11   5 43.9958 261.676   2
   1  11   6 5182.22 572.058   2
   1  11   6 4528.99 505.877  14
   1  11   7 2209.68 408.572   2
   1  11   7 2663.39 363.139  14
   1  11   8 4376.89 543.643   2
   1  11   8 4211.41 486.865  14
   1  11   9 820.584 295.575   2
   1  11   9 602.345 257.880  14
   1  11  10 6701.45 707.160   2
   1  11  11 93.3107 272.299   2
   1  11  12 384.178 217.351  12
   1  11  12 401.750 296.456   2
   1  11  13 2710.32 347.619  12
   1  11  13 2648.13 450.592   2
   1  11  14 4776.29 485.792  12
   1  11  14 4881.32 594.836   2
   1  11  15 1881.91 306.147  12
   1  11  16 1944.46 320.139  20
   1  11  16 1837.03 313.519  12
   1  11  17 357.755 265.554  20
   1  11  17 960.440 259.541  12
   1  11  18-324.748 262.228  20
   1  11  18-50.2595 228.780  12
   1  11  19 2366.53 340.424  12
   1  11  19 1739.54 328.635  20
   1  11  20-162.899 245.665  12
   1  11  20 481.524 251.479  20
   1  11  21 1882.86 299.743  20
   1  11  21 1768.65 314.636  12
   1  11  22 713.527 263.599  12
   1  11  22 1063.57 246.977  20
   1  11  23 970.001 262.879  12
   1  11  23 1373.44 240.461  20
   1  11  24 66.7790 210.570  12
   1  11  25 1812.15 287.658  12
  -1  12  22 898.629 222.197  20
  -1  12  21 1595.78 273.516  20
  -1  12  20 3390.13 378.125  20
  -1  12  19 500.027 243.833  12
  -1  12  18 336.745 234.262  12
  -1  12  17 682.688 255.125  12
  -1  12  16 2260.02 339.347  12
  -1  12  15 37.8423 230.999  12
  -1  12  15-454.607 287.327  20
  -1  12  14 1721.30 296.422  12
  -1  12  14 1351.77 304.571  20
  -1  12  13 5829.64 650.872   2
  -1  12  12 4470.41 557.341   2
  -1  12  11 429.686 302.450   2
  -1  12  10 12518.8 1106.93   2
  -1  12   9 399.333 271.891   2
  -1  12   8 2961.26 443.356   2
  -1  12   7 574.335 279.026   2
  -1  12   6 3675.76 469.078   2
  -1  12   5 921.113 295.031   2
  -1  12   4 5439.18 600.315  14
  -1  12   4 6608.71 619.982   2
  -1  12   3 9351.04 850.403  14
   1  12  -3 9636.26 828.793  14
   1  12  -2 1822.26 293.267  14
  -1  12   2 1540.99 308.829  14
   1  12  -1 539.301 227.254  14
  -1  12   1 289.962 228.862  14
   1  12   0 2978.39 374.240  14
  -1  12   0 2287.50 356.565  14
  -1  12   0 3014.64 376.829  17
  -1  12  -1 3384.65 408.358  17
   1  12   1 3645.06 422.990  14
   1  12   2 998.237 252.305  14
   1  12   3 578.345 253.554  14
   1  12   3 543.586 274.499   2
   1  12   4 3027.00 407.118  14
   1  12   4 3310.13 454.316   2
   1  12   5 269.565 231.747  14
   1  12   5 23.0053 265.022   2
   1  12   6 6359.34 709.317   2
   1  12   6 7001.66 669.662  14
   1  12   7 4022.22 490.795  14
   1  12   7 3819.16 517.303   2
   1  12   8 1527.62 336.943  14
   1  12   8 1620.44 375.694   2
   1  12   9 3524.41 501.605   2
   1  12   9 3260.80 466.488  14
   1  12  10 144.283 274.355   2
   1  12  11 2725.97 452.650   2
   1  12  12 1165.79 352.803   2
   1  12  13 1238.50 347.869   2
   1  12  13 1246.22 268.058  12
   1  12  14 3160.31 383.780  12
   1  12  15-185.765 248.971  20
   1  12  15 498.521 231.101  12
   1  12  16 3528.34 425.349  20
   1  12  16 3981.97 426.194  12
   1  12  17 2037.71 306.228  12
   1  12  17 1158.05 309.126  20
   1  12  18 1888.68 335.963  20
   1  12  18 2870.02 348.723  12
   1  12  19-9.63986 239.374  20
   1  12  19 94.5543 218.101  12
   1  12  20 2287.76 333.765  12
   1  12  20 2412.79 326.643  20
   1  12  21 1950.08 310.931  12
   1  12  21 2249.08 302.306  20
   1  12  22 495.172 227.248  12
   1  12  22 1166.65 221.264  20
   1  12  23 541.431 226.538  12
   1  12  23 751.276 196.360  20
  -1  13  22 358.226 179.051  20
  -1  13  21 1560.21 247.896  20
  -1  13  17 3899.60 435.903  20
  -1  13  16 620.456 280.152  20
  -1  13  15-268.762 261.392  20
  -1  13  14 1606.28 322.320  20
  -1  13  13 255.238 264.683  20
  -1  13  10 1599.25 399.301  17
  -1  13  10 1298.70 364.058   2
  -1  13   9 3379.97 477.627   2
  -1  13   8 289.752 253.742   2
  -1  13   7 2190.08 390.416   2
  -1  13   5 4483.44 550.462  17
  -1  13   4 5100.23 587.053  17
  -1  13   3 2923.44 417.182  17
  -1  13   2 4215.50 502.192  17
   1  13  -1 2554.59 379.254  14
  -1  13   1 3162.31 399.585  17
  -1  13   0 772.652 250.217  17
   1  13   0 1094.19 282.811  14
   1  13   1 624.979 258.493  14
   1  13   2 6804.33 671.636  14
   1  13   3 5104.38 557.369  14
   1  13   4 1540.01 325.783  14
   1  13   5 7869.61 749.196  14
   1  13   5 7343.41 774.857   2
   1  13   6 4383.54 568.443   2
   1  13   6 4930.67 556.053  14
   1  13   7 1147.33 359.989   2
   1  13   7 1659.00 351.010  14
   1  13   8 391.547 293.326   2
   1  13   8 394.247 296.787  14
   1  13   9 760.453 326.319   2
   1  13  15 511.740 269.735  20
   1  13  16-144.841 249.655  20
   1  13  16 504.220 227.058  12
   1  13  17 22.3878 210.705  12
   1  13  17-220.877 256.015  20
   1  13  18 1226.06 257.013  12
   1  13  18 1122.55 265.200  20
   1  13  19 198.272 201.166  12
   1  13  19 298.987 232.377  20
   1  13  20 755.891 224.099  20
   1  13  20 378.454 208.966  12
   1  13  21 254.423 200.689  12
   1  13  21 649.934 200.663  20
   1  13  22 2047.71 255.703  20
   1  13  23 1590.69 214.775  20
  -1  14  18 1899.35 293.210  20
  -1  14  17 2708.08 342.333  20
  -1  14  16 904.679 272.150  20
  -1  14  15 348.989 250.142  20
  -1  14  14 1822.03 334.087  20
  -1  14  13 2471.21 370.135  20
  -1  14  12 252.334 270.163  20
  -1  14   4 2406.84 411.172  17
  -1  14   3-97.7716 253.819  17
  -1  14   2 1362.91 312.445  17
   1  14   1 1002.03 298.271  14
   1  14   2 330.629 263.202  14
   1  14   3 901.765 307.422  14
   1  14  16 187.746 261.903  20
   1  14  17 1041.94 268.618  20
   1  14  18 403.113 227.445  20
   1  14  19 963.695 237.891  20
   1  14  20 727.187 201.198  20
   1  14  21 523.753 177.695  20
   1  14  22 1478.09 204.236  20
  -1  15  19 7946.85 643.684  20
  -1  15  18 2925.91 324.425  20
  -1  15  17 2630.71 320.721  20
  -1  15  16 2583.50 333.570  20
  -1  15  15 472.142 248.850  20
  -1  15  14 514.081 254.594  20
  -1  15  13-369.753 260.906  20
  -1  15  12 353.850 262.368  20
  -1  15  11 1642.06 304.709  20
  -1  15  10 2076.90 336.139  20
   1  15  13 3892.62 433.647  20
   1  15  18 387.368 204.682  20
   1  15  19 1840.68 251.658  20
   1  15  20 773.272 180.247  20
   1  15  21 656.212 155.849  20
  -1  16  19 720.977 164.688  20
  -1  16  18 3533.19 335.255  20
  -1  16  17 1351.46 221.225  20
  -1  16  16 2647.85 311.264  20
  -1  16  15 3306.36 359.012  20
  -1  16  14 423.575 224.775  20
  -1  16  13 1966.38 302.760  20
  -1  16  12-62.3753 236.743  20
  -1  16  11 735.796 249.199  20
  -1  16  10 410.821 242.148  20
  -1  16   9 2405.52 334.091  20
   1  16  11 3256.67 386.972  20
   1  16  12 272.424 244.997  20
   1  16  13 274.869 248.390  20
   1  16  14 69.9857 223.925  20
   1  16  15-219.974 225.709  20
   1  16  19 840.047 165.673  20
   1  16  20 573.601 139.064  20
  -1  17  17 1552.56 190.494  20
  -1  17  16 1120.42 180.234  20
  -1  17  15 793.936 179.140  20
  -1  17  14 1100.44 207.867  20
  -1  17  13 575.292 193.984  20
  -1  17  12 1157.47 227.766  20
  -1  17  11-289.264 206.169  20
  -1  17  10 547.059 215.802  20
  -1  17   9 719.439 229.331  20
  -1  17   8 139.242 205.906  20
  -1  17   7 1333.59 252.750  20
  -1  17   6 1938.99 288.618  20
   1  17   9 754.923 238.400  20
   1  17  10-206.343 223.347  20
   1  17  11-195.493 219.513  20
   1  17  12-113.473 203.736  20
   1  17  13 1104.27 232.921  20
   1  17  14 1364.20 235.570  20
   1  17  15 2068.64 257.080  20
   1  17  16 681.059 172.162  20
  -1  18  14 2852.14 256.586  20
  -1  18  13 1369.30 177.857  20
  -1  18  12 2587.73 256.166  20
  -1  18  11 1393.97 196.059  20
  -1  18  10 863.068 180.453  20
  -1  18   9 799.605 185.117  20
  -1  18   8 2116.35 255.634  20
  -1  18   7 714.999 197.422  20
  -1  18   6 376.450 185.172  20
  -1  18   5 471.211 188.882  20
   1  18   6 1426.83 231.213  20
   1  18   7 795.521 197.829  20
   1  18   8 164.546 173.138  20
   1  18   9 95.2792 170.093  20
   1  18  10 860.970 193.846  20
   1  18  11 1682.79 228.028  20
   1  18  12 2101.46 237.866  20
   1  18  13 300.831 142.350  20
   1  18  14 1106.44 157.470  20
   1  18  15 597.427 117.415  20
   1  19   3 569.278 154.470  20
   1  19   4 424.685 149.813  20
   1  19   5 1079.34 172.155  20
   1  19   6 1220.68 178.115  20
   1  19   7 1009.45 159.586  20
   1  19   8 1084.07 155.477  20
   1  19   9 4240.14 348.590  20
   2 -19 -10-104.477 141.739   7
   2 -19  -9 174.212 159.842   7
   2 -19  -8 1202.64 211.921   7
   2 -19  -7 403.706 186.672   7
  -2 -19   7 708.825 201.680  10
   2 -19  -6 167.103 191.321   7
  -2 -19   6 932.098 230.502  10
  -2 -19   5 1240.62 254.792  10
   2 -19  -5 754.111 220.272   7
  -2 -19   4-66.6698 221.843  10
  -2 -19   3 134.558 209.014  10
  -2 -19   2 1340.48 248.877  10
  -2 -19   1 383.055 200.714  10
  -2 -19   0 431.610 194.909  10
  -2 -19  -1 99.9431 208.605   7
  -2 -19  -1 338.785 184.160  10
  -2 -19  -2 157.295 214.636   7
  -2 -19  -3 378.048 216.630   7
  -2 -19  -4 491.522 216.330   7
  -2 -19  -5 824.410 215.368   7
  -2 -19  -5 900.314 172.506  10
  -2 -19  -6 919.677 201.469   7
  -2 -19  -7 62.5253 159.930   7
  -2 -19  -8 518.460 161.125   7
  -2 -19  -9 1294.62 184.045   7
  -2 -19 -10 192.685 116.389   7
   2 -18 -14 1164.64 182.537   8
   2 -18 -13 1004.77 191.390   8
   2 -18 -13 1323.89 203.346   7
   2 -18 -12 232.336 173.529   7
   2 -18 -12 343.234 178.347   8
   2 -18 -11 402.192 192.940   8
   2 -18 -11 840.587 189.502   7
   2 -18 -10 277.529 204.978   8
   2 -18 -10 829.147 203.905   7
   2 -18  -9 1103.88 246.172   8
   2 -18  -9 2005.18 259.848   7
  -2 -18   8 25.2642 219.231  10
   2 -18  -8-108.207 200.836   8
   2 -18  -8 571.734 216.668   7
   2 -18  -7 2015.75 304.969   7
  -2 -18   7 1987.74 312.598  10
   2 -18  -6 1891.26 304.295   7
  -2 -18   6 2142.81 322.899  10
   2 -18  -5 675.070 248.430   7
  -2 -18   5 170.493 257.508  10
   2 -18  -4 2708.29 339.796   7
  -2 -18   4 1836.91 320.856  10
  -2 -18   3 826.602 272.139  10
   2 -18  -3 1497.74 291.212   7
  -2 -18   2 325.307 239.944  10
  -2 -18   1 433.018 283.456   7
  -2 -18   1 791.681 246.733  10
  -2 -18   0 602.549 293.597   7
  -2 -18   0 876.371 245.286  10
  -2 -18  -1 220.358 215.157  10
   2 -18   1 566.740 293.525  10
  -2 -18  -1-169.957 290.572   7
   2 -18   2 2021.94 344.265  10
  -2 -18  -2 834.800 306.281   7
   2 -18   3 978.085 316.186  10
  -2 -18  -3 170.364 276.012   7
  -2 -18  -4 4294.88 392.840  10
  -2 -18  -4 3845.72 443.367   7
  -2 -18  -5 337.723 245.868   7
  -2 -18  -5 731.597 207.363  10
  -2 -18  -5 496.732 231.669   8
  -2 -18  -6 79.1905 227.145   8
  -2 -18  -6 391.069 195.374  10
  -2 -18  -6 8.70643 228.773   7
  -2 -18  -7 5171.70 506.293   8
  -2 -18  -7 5853.48 472.707  10
  -2 -18  -7 5131.55 493.434   7
  -2 -18  -8 950.142 212.384  10
  -2 -18  -8 547.159 212.896   7
  -2 -18  -8 679.431 225.789   8
  -2 -18  -9 2166.79 293.694   7
  -2 -18  -9 2834.74 306.497   8
  -2 -18 -10 291.625 179.645   8
  -2 -18 -11 818.929 188.163   8
  -2 -18 -12 1529.75 213.527   8
  -2 -18 -12 1627.40 217.336   7
  -2 -18 -13 965.614 170.165   7
  -2 -18 -13 870.671 170.411   8
  -2 -18 -14 562.142 146.817   8
  -2 -18 -14 906.502 152.697   7
   2 -17 -18 337.391 138.741   8
   2 -17 -18 431.307 143.401   7
   2 -17 -17 3898.95 351.375   7
   2 -17 -17 3843.78 355.708   8
   2 -17 -16 141.105 166.763   7
   2 -17 -16 6.51507 162.170   8
   2 -17 -15 136.762 182.024   8
   2 -17 -15 229.820 192.885   7
   2 -17 -14 4119.82 405.411   8
   2 -17 -13 1616.68 268.280   8
   2 -17 -12 741.156 223.317   7
   2 -17 -12 332.027 216.107   8
   2 -17 -11 986.744 255.885   8
   2 -17 -11 871.986 245.610   7
   2 -17 -10 1195.81 267.846   8
   2 -17 -10 1058.17 268.925   7
  -2 -17  10 1334.77 262.536  10
   2 -17  -9 1062.27 272.606   7
   2 -17  -9 1065.77 275.273   8
  -2 -17   9 1087.80 281.876  10
   2 -17  -8 329.690 243.441   8
  -2 -17   8 263.282 266.023  10
   2 -17  -8 386.750 260.264   7
   2 -17  -7 1754.79 315.001   8
   2 -17  -7 1967.65 343.076   7
  -2 -17   7 2377.26 345.952  10
   2 -17  -6 424.229 250.280   8
  -2 -17   6 296.361 277.438  10
   2 -17  -6-11.2973 273.651   7
  -2 -17   5 675.691 284.047  10
   2 -17  -5 140.730 280.482   7
   2 -17  -5 636.477 268.641  10
   2 -17  -4 341.364 264.359  10
   2 -17  -4 528.150 294.003   7
  -2 -17   4 361.933 262.179  10
  -2 -17   3 396.895 253.883  10
   2 -17  -3 301.600 296.039   7
   2 -17  -3 477.256 273.619  10
  -2 -17   2 1111.01 264.059  10
   2 -17  -2 260.942 298.061   7
  -2 -17   2 422.016 320.739   7
   2 -17  -2 631.794 295.325  10
  -2 -17   1 3220.58 343.374  10
   2 -17  -1 2835.60 382.107  10
   2 -17  -1 2184.14 374.164   7
  -2 -17   1 1746.61 397.134   7
   2 -17   0 3349.61 396.909  10
  -2 -17   0 2739.67 340.115  10
  -2 -17   0 2113.66 395.476   7
  -2 -17  -1 2533.80 437.485   7
  -2 -17  -1 3234.84 374.504  10
  -2 -17  -2 888.585 328.798   7
   2 -17   2 1542.71 340.959  10
  -2 -17  -3-13.5538 294.585   8
   2 -17   3 353.562 317.275  10
  -2 -17  -3 500.251 296.211   7
  -2 -17  -4 2463.72 318.953  10
  -2 -17  -4 2840.18 376.312   7
  -2 -17  -5 1628.06 356.019   8
  -2 -17  -5 2024.59 351.392   7
  -2 -17  -5 2020.20 301.198  10
  -2 -17  -6 1910.57 356.842   7
  -2 -17  -6 3025.97 396.002   8
  -2 -17  -6 2788.66 321.245  10
  -2 -17  -7 1065.60 290.547   8
  -2 -17  -7 1094.54 247.044  10
  -2 -17  -7 876.358 288.003   7
  -2 -17  -8 172.710 241.025   8
  -2 -17  -8 202.847 220.348  10
  -2 -17  -8 154.229 233.842   7
  -2 -17  -9 955.663 238.762  10
  -2 -17  -9 401.832 247.212   7
  -2 -17  -9 623.657 240.708   8
  -2 -17 -10 1514.96 286.161   8
  -2 -17 -10 2029.25 285.920  10
  -2 -17 -11 1215.39 245.358   8
  -2 -17 -12 1044.23 232.315   8
  -2 -17 -12 1216.28 242.229   7
  -2 -17 -13 272.345 200.150   7
  -2 -17 -13 428.237 191.313   8
  -2 -17 -14 186.736 174.582   8
  -2 -17 -14-65.9788 178.821   7
  -2 -17 -15 603.128 179.718   8
  -2 -17 -15 790.443 195.389   7
  -2 -17 -16 1378.62 205.155   7
  -2 -17 -17 666.742 155.009   7
  -2 -17 -18 225.367 128.382   8
   2 -16 -21 2232.01 234.057   8
   2 -16 -20 1533.18 209.826   8
   2 -16 -19 1413.27 213.534   7
   2 -16 -18 2340.82 280.332   7
   2 -16 -17 672.951 207.468   8
   2 -16 -17 593.295 214.846   7
   2 -16 -16 1097.87 228.792   7
   2 -16 -16 451.510 214.022   8
   2 -16 -15 346.459 211.056   8
   2 -16 -15 703.594 223.455   7
   2 -16 -14 2037.42 301.948   8
   2 -16 -13 472.288 237.940   8
   2 -16 -12 1424.03 297.013   8
   2 -16 -12 1444.97 295.091   7
   2 -16 -11 2230.91 335.409   7
   2 -16 -11 1804.31 326.064   8
   2 -16 -10 290.095 260.411   7
  -2 -16  10 703.395 280.177  10
   2 -16 -10 759.638 282.191   8
  -2 -16   9 1921.57 339.845  10
   2 -16  -9 2083.15 348.830   8
   2 -16  -9 1651.49 336.388   7
  -2 -16   8 691.281 301.017  10
   2 -16  -8 368.534 290.035   7
   2 -16  -8 599.559 285.537   8
   2 -16  -7 1355.24 345.016   7
   2 -16  -7 1695.57 337.737   8
  -2 -16   7 1454.28 328.472  10
  -2 -16   6 3277.67 413.955  10
   2 -16  -6 3348.75 445.773   7
   2 -16  -6 2914.90 416.680   8
   2 -16  -5 1007.70 349.509   7
  -2 -16   5 1171.14 306.074  10
   2 -16  -5 1277.23 327.356   8
   2 -16  -5 1693.07 310.273  10
   2 -16  -4-206.722 314.920   7
  -2 -16   4 220.734 273.766  10
   2 -16  -4 833.765 296.247  10
  -2 -16   3 934.336 356.128   7
  -2 -16   3 896.799 286.264  10
   2 -16  -3 657.703 336.552   7
   2 -16  -3 697.048 292.849  10
   2 -16  -2 390.570 316.125   7
  -2 -16   2 667.846 269.986  10
   2 -16  -2 1038.22 302.773  10
  -2 -16   2 606.696 351.302   7
   2 -16  -1 754.583 305.033  10
   2 -16  -1 190.537 323.974   7
  -2 -16   1 998.918 357.498   7
  -2 -16   1 945.898 280.876  10
   2 -16   0 802.702 318.071  10
  -2 -16   0 736.810 255.133  10
  -2 -16   0 362.556 338.360   7
   2 -16   1 2515.81 385.133  10
  -2 -16  -1 2136.23 416.917   7
   2 -16   2 4047.52 441.759  10
  -2 -16  -2 3165.76 449.996   7
  -2 -16  -3 6540.03 728.025   8
  -2 -16  -3 7396.03 722.272   7
   2 -16   3 8885.92 709.014  10
  -2 -16  -4 903.625 317.809   7
  -2 -16  -4 942.896 258.736  10
  -2 -16  -4 423.301 329.769   8
   2 -16   4 1509.70 348.370  10
  -2 -16  -5 1647.89 363.343   7
  -2 -16  -5 2383.90 323.599  10
  -2 -16  -5 1958.54 402.411   8
   2 -16   5 2631.58 389.513  10
  -2 -16  -6 5247.26 583.012   7
  -2 -16  -6 5856.23 623.360   8
   2 -16   6 7342.98 599.011  10
  -2 -16  -6 5852.82 547.009  10
  -2 -16  -7 933.276 267.859  10
  -2 -16  -7 898.391 280.242   7
  -2 -16  -7 460.951 300.322   8
  -2 -16  -8 2825.43 406.062   8
  -2 -16  -8 2434.70 374.599   7
  -2 -16  -8 3345.46 361.905  10
  -2 -16  -9 530.194 280.208   8
  -2 -16  -9 913.865 261.965  10
  -2 -16 -10 674.024 268.675   8
  -2 -16 -10 613.560 255.283  10
  -2 -16 -11 545.325 254.370   8
  -2 -16 -11 936.362 266.535  10
  -2 -16 -11 285.090 255.411   7
  -2 -16 -12 571.917 249.929   8
  -2 -16 -12 938.228 263.356  10
  -2 -16 -12 760.886 262.810   7
  -2 -16 -13 1509.48 283.998   8
  -2 -16 -13 1035.92 271.543   7
  -2 -16 -14 1443.86 269.235   8
  -2 -16 -14 1312.39 274.090   7
  -2 -16 -15 425.270 230.314   7
  -2 -16 -16 443.551 206.464   7
  -2 -16 -17-110.761 188.003   8
  -2 -16 -17 223.925 189.441   7
  -2 -16 -18 442.382 184.895   8
  -2 -16 -18 628.652 179.543   7
  -2 -16 -19 427.617 168.281   8
  -2 -16 -19 568.823 155.314   7
  -2 -16 -20 239.925 145.345   8
   2 -15 -23 535.868 145.445   8
   2 -15 -22 708.585 179.279   8
   2 -15 -22 998.888 161.537   7
   2 -15 -21 439.864 171.799   7
   2 -15 -21 391.211 175.942   8
   2 -15 -20 1500.79 228.144   7
   2 -15 -20 890.183 225.547   8
   2 -15 -19-72.7223 199.472   7
   2 -15 -19-168.517 197.508   8
   2 -15 -18 4275.01 418.427   7
   2 -15 -17 2713.91 331.081   7
   2 -15 -16 1550.37 292.844   8
   2 -15 -16 1818.87 292.004   7
   2 -15 -15 4221.73 414.875   7
   2 -15 -15 3166.50 413.182   8
   2 -15 -14 979.912 277.634   8
   2 -15 -14 960.614 275.105   7
   2 -15 -13 719.602 277.739   8
   2 -15 -12 3001.03 395.330   8
   2 -15 -11 1865.62 362.711   7
   2 -15 -11 2269.69 369.819   8
  -2 -15  11 2677.96 360.547  10
   2 -15 -10 3815.87 485.503   7
   2 -15 -10 4588.83 478.465  10
   2 -15 -10 3813.52 497.417   8
  -2 -15  10 5493.35 496.989  10
   2 -15  -9 2400.34 383.470   7
   2 -15  -9 2225.50 358.997  10
   2 -15  -9 2312.64 393.064   8
  -2 -15   9 2553.22 378.562  10
   2 -15  -8 390.678 305.309   8
  -2 -15   8 96.0564 289.901  10
   2 -15  -8 25.8474 301.851   7
  -2 -15   7 645.689 309.365  10
   2 -15  -7 1041.55 324.009   8
   2 -15  -7 643.949 325.195   7
   2 -15  -6 246.827 290.835   8
  -2 -15   6 314.587 291.230  10
   2 -15  -6-332.794 321.090   7
   2 -15  -5 1386.99 296.432  10
   2 -15  -5 1546.45 351.096   8
   2 -15  -5 959.216 358.375   7
  -2 -15   5 1955.74 339.127  10
   2 -15  -4-322.599 342.231   7
  -2 -15   4 292.240 345.676   7
  -2 -15   4 82.3692 270.370  10
   2 -15  -4-89.6675 281.205   8
   2 -15  -4-36.5369 259.708  10
  -2 -15   3 2707.28 449.372   7
  -2 -15   3 3213.01 381.309  10
   2 -15  -3 1757.20 411.328   7
   2 -15  -3 2585.75 371.930  10
   2 -15  -2 6445.10 557.386  10
  -2 -15   2 5910.54 541.540  10
  -2 -15   2 5959.85 626.700   7
  -2 -15   1 2957.59 377.222  10
  -2 -15   1 2976.86 464.415   7
   2 -15  -1 3471.57 402.415  10
   2 -15  -1 2262.53 428.470   7
   2 -15   0 906.186 358.112   7
  -2 -15   0 1081.59 372.809   7
   2 -15   0 1491.17 318.203  10
  -2 -15   0 909.778 279.504  10
  -2 -15  -1 2036.51 418.330   7
  -2 -15  -1 2174.73 418.762   8
   2 -15   1 3069.66 385.720  10
   2 -15   2 719.424 305.718  10
  -2 -15  -2 543.498 329.630   7
  -2 -15  -2 1014.45 349.108   8
  -2 -15  -3 1568.23 376.871   7
  -2 -15  -3 1675.23 386.884   8
   2 -15   3 2285.58 365.562  10
  -2 -15  -4 1391.22 278.824  10
   2 -15   4 1520.18 340.130  10
  -2 -15  -4 1440.96 341.730   7
  -2 -15  -4 1303.87 367.532   8
   2 -15   5 5278.63 506.232  10
  -2 -15  -5 4378.71 445.939  10
  -2 -15  -5 4653.70 537.702   8
  -2 -15  -5 3785.99 494.989   7
  -2 -15  -6 1324.48 325.165   7
  -2 -15  -6 1582.66 291.875  10
  -2 -15  -6 1409.65 353.627   8
   2 -15   6 1728.62 349.840  10
  -2 -15  -7 1320.56 330.995   8
  -2 -15  -7 1328.35 273.489  10
  -2 -15  -7 855.694 311.317   7
  -2 -15  -8 1929.47 353.138   8
  -2 -15  -8 1591.17 309.502  10
  -2 -15  -9 821.585 280.906  10
  -2 -15  -9 767.070 293.147   8
  -2 -15 -10 2313.72 333.115  10
  -2 -15 -10 1712.32 353.282   8
  -2 -15 -10 1873.38 346.018   7
  -2 -15 -11 807.132 271.137  10
  -2 -15 -11 581.998 265.701   7
  -2 -15 -11 415.086 267.434   8
  -2 -15 -12 506.274 260.938  10
  -2 -15 -12 417.406 274.982   7
  -2 -15 -12 567.087 279.202   8
  -2 -15 -13 35.6473 245.265  10
  -2 -15 -13-49.5392 257.425   8
  -2 -15 -13-10.8615 270.764   7
  -2 -15 -14 82.7775 262.592   7
  -2 -15 -15 300.606 253.932   7
  -2 -15 -16 576.742 246.910   8
  -2 -15 -16 464.629 244.102   7
  -2 -15 -17 159.895 216.210   8
  -2 -15 -17 298.372 224.353   7
  -2 -15 -18 27.5829 205.497   8
  -2 -15 -18 340.429 210.643   7
  -2 -15 -19 434.021 189.092   7
  -2 -15 -19-74.8760 194.174   8
  -2 -15 -20 132.175 178.685   8
  -2 -15 -21 150.227 157.643   8
  -2 -15 -22 477.258 152.342   8
   2 -14 -24 427.103 155.654   8
   2 -14 -23 344.287 173.611   8
   2 -14 -22 3505.36 333.724   7
   2 -14 -22 3262.32 350.659   8
   2 -14 -21 2536.12 326.028   8
   2 -14 -21 3102.09 318.726   7
   2 -14 -20 1734.20 272.096   7
   2 -14 -20 1601.11 280.241   8
   2 -14 -19 3888.21 391.085   7
   2 -14 -19 3443.11 399.025   8
   2 -14 -18 2129.66 304.291   7
   2 -14 -18 1585.45 292.621   8
   2 -14 -17 4221.42 446.567   7
   2 -14 -16 441.732 257.867   7
   2 -14 -15 391.824 249.513   7
   2 -14 -15 300.695 262.345   8
   2 -14 -14 2357.67 348.828   7
   2 -14 -14 1617.13 342.625   8
   2 -14 -13 769.923 304.762   7
   2 -14 -13 1447.28 317.762   8
   2 -14 -12 1287.00 317.738   8
   2 -14 -11 6492.25 590.018  10
  -2 -14  11 6395.69 595.208  10
   2 -14 -11 5874.13 619.855   8
  -2 -14  10-155.190 293.941  10
   2 -14 -10 133.954 282.019   8
   2 -14 -10-264.148 288.528   7
   2 -14 -10 397.205 268.788  10
   2 -14  -9 534.396 304.525   8
   2 -14  -9-38.7886 294.909   7
   2 -14  -9 483.974 270.090  10
  -2 -14   9 489.187 305.413  10
  -2 -14   8 1476.98 351.341  10
   2 -14  -8 1196.10 339.600   7
   2 -14  -8 1562.00 364.838   8
   2 -14  -8 1797.26 320.543  10
  -2 -14   7 866.018 321.919  10
   2 -14  -7 573.643 316.924   7
   2 -14  -7 968.433 335.763   8
   2 -14  -6 1229.48 330.558   8
   2 -14  -6 910.409 335.418   7
  -2 -14   6 1210.33 324.478  10
   2 -14  -5 1403.65 281.729  10
  -2 -14   5 904.495 301.501  10
   2 -14  -5 874.793 328.813   8
   2 -14  -5 546.042 327.524   7
  -2 -14   4 1488.38 374.744   7
   2 -14  -4 984.617 338.666   8
   2 -14  -4 1768.39 311.204  10
  -2 -14   4 1184.83 304.673  10
   2 -14  -4 1261.72 373.801   7
   2 -14  -3 831.748 325.233   8
   2 -14  -3 536.320 339.323   7
  -2 -14   3 1060.74 294.008  10
  -2 -14   3 945.800 359.833   7
   2 -14  -3 1029.35 275.226  10
   2 -14  -2 436.717 260.837  10
   2 -14  -2 255.437 334.558   7
  -2 -14   2 708.125 269.983  10
  -2 -14   2 787.690 338.313   7
   2 -14  -1 46.2037 257.917  10
  -2 -14   1 380.665 329.726   7
   2 -14  -1-344.184 348.897   7
  -2 -14   1 215.119 252.551  10
  -2 -14   0 1501.10 375.924   7
  -2 -14   0 1410.06 494.577  15
   2 -14   0 1398.28 304.091  10
   2 -14   0 617.394 340.387   7
  -2 -14   0 1038.77 269.378  10
  -2 -14  -1 3414.57 610.391  15
  -2 -14  -1 3529.72 499.774   8
  -2 -14  -1 3393.07 472.156   7
   2 -14   1 3608.46 419.752  10
  -2 -14  -2 7323.74 704.716   7
  -2 -14  -2 6379.68 844.150  15
  -2 -14  -2 6645.46 725.860   8
   2 -14   2 8144.84 665.735  10
  -2 -14  -3 479.109 316.426   7
  -2 -14  -3 817.909 253.673  10
  -2 -14  -3 745.360 351.627   8
   2 -14   3 1381.42 310.951  10
  -2 -14  -4 3946.85 495.214   7
  -2 -14  -4 4238.16 539.586   8
   2 -14   4 4747.49 477.678  10
  -2 -14  -4 4423.86 442.407  10
  -2 -14  -5 4230.50 428.501  10
  -2 -14  -5 3924.63 487.178   7
  -2 -14  -5 3973.38 521.087   8
   2 -14   5 4594.21 474.151  10
   2 -14   6 1329.04 322.788  10
  -2 -14  -6 1307.44 283.700  10
  -2 -14  -6 1233.10 351.682   8
  -2 -14  -6 960.099 322.266   7
  -2 -14  -7 4439.82 516.872   8
  -2 -14  -7 3851.13 493.947   7
  -2 -14  -7 4765.76 454.535  10
  -2 -14  -8 971.826 273.766  10
  -2 -14  -8 1066.06 314.023   8
  -2 -14  -9 4067.54 444.344  10
  -2 -14  -9 4606.00 512.202   8
  -2 -14 -10-7.95109 248.342  10
  -2 -14 -10 87.8566 278.177   7
  -2 -14 -10 490.586 267.519   8
  -2 -14 -11 246.554 267.908   8
  -2 -14 -11 222.731 267.985   7
  -2 -14 -11 93.7040 245.617  10
  -2 -14 -12 2475.34 388.495   8
  -2 -14 -12 2702.97 350.214  10
  -2 -14 -12 2341.99 374.681   7
  -2 -14 -13 1451.00 325.647   7
  -2 -14 -13 1663.69 298.986  10
  -2 -14 -14-113.651 291.558   7
  -2 -14 -14 723.785 254.038  10
  -2 -14 -15 1401.45 310.610   8
  -2 -14 -15 1090.42 308.486   7
  -2 -14 -16-141.757 259.849   7
  -2 -14 -16 122.974 247.421   8
  -2 -14 -17 522.781 254.984   8
  -2 -14 -17 633.378 257.795   7
  -2 -14 -18 134.412 222.834   7
  -2 -14 -18 21.6971 227.173   8
  -2 -14 -19 870.815 234.950   7
  -2 -14 -19 995.135 254.568   8
  -2 -14 -20 287.078 207.448   8
  -2 -14 -20 270.246 192.523   7
  -2 -14 -21 607.794 209.187   8
  -2 -14 -22 626.894 193.188   8
  -2 -14 -23-54.6287 152.488   8
   2 -13 -25 2471.44 262.761   8
   2 -13 -24 1774.28 245.731   8
   2 -13 -23 867.175 221.060   8
   2 -13 -22 1016.03 242.106   8
   2 -13 -22 1372.28 235.378   7
   2 -13 -21 822.767 249.026   8
   2 -13 -21 928.127 245.365   7
   2 -13 -20 366.257 240.474   7
   2 -13 -20 966.157 252.427   8
   2 -13 -19 1297.91 275.495   7
   2 -13 -19 1249.38 283.266   8
   2 -13 -18 3016.72 402.246   8
   2 -13 -18 3640.35 401.967   7
   2 -13 -17 6131.79 573.505   7
   2 -13 -17 5834.83 578.448   8
   2 -13 -16 575.369 272.916   7
   2 -13 -15 6020.55 586.360   7
   2 -13 -14 2066.88 359.284   7
   2 -13 -14 2084.61 354.272   8
   2 -13 -13 449.572 284.610   8
   2 -13 -13-95.7618 278.959   7
   2 -13 -12 2010.90 362.984   8
   2 -13 -12 1760.12 336.668  10
   2 -13 -11 146.637 272.103   8
   2 -13 -11 69.6224 253.691  10
  -2 -13  11 51.1252 286.978  10
   2 -13 -10 2111.91 377.899   7
  -2 -13  10 2735.27 379.704  10
   2 -13 -10 1901.70 376.657   8
   2 -13 -10 1945.85 336.714  10
   2 -13  -9 391.287 262.022  10
   2 -13  -9 883.945 309.207   8
  -2 -13   9 601.495 308.491  10
   2 -13  -9 218.501 293.891   7
  -2 -13   8 21.9286 294.563  10
   2 -13  -8 193.954 251.945  10
   2 -13  -8 340.854 317.400   8
   2 -13  -8-379.098 311.277   7
   2 -13  -7 3539.43 449.483   8
   2 -13  -7 2382.11 413.583   7
  -2 -13   7 2946.37 404.700  10
   2 -13  -6 3576.63 449.926   8
   2 -13  -6 2424.06 418.267   7
  -2 -13   6 3509.10 416.543  10
   2 -13  -5 2530.19 401.718   8
   2 -13  -5 2111.55 387.087   7
  -2 -13   5 2345.81 364.981  10
  -2 -13   4 2873.37 379.812  10
  -2 -13   4 3150.71 449.379   7
   2 -13  -4 2650.86 430.790   8
   2 -13  -4 2624.26 424.662   7
   2 -13  -4 3159.66 361.979  10
   2 -13  -3 1569.40 371.448   8
   2 -13  -3 2738.54 334.541  10
  -2 -13   3 2138.97 340.520  10
  -2 -13   3 2465.78 409.036   7
   2 -13  -3 2078.86 381.645   7
   2 -13  -2 2593.80 325.500  10
  -2 -13   2 1676.20 485.745  15
  -2 -13   2 2235.03 399.004   7
   2 -13  -2 1880.41 390.701   7
  -2 -13   2 1996.70 320.102  10
   2 -13  -1 1812.32 299.741  10
  -2 -13   1 1464.90 350.410   7
  -2 -13   1 1481.29 469.942  15
   2 -13  -1 1463.71 360.733   7
  -2 -13   1 1294.59 292.549  10
   2 -13   0 392.527 256.652  10
  -2 -13   0 98.1232 373.447  15
  -2 -13   0 459.389 325.443   8
  -2 -13   0 41.3545 241.344  10
  -2 -13   0 296.646 298.063   7
   2 -13   0 496.541 313.172   7
  -2 -13  -1 531.712 340.472   8
  -2 -13  -1 1565.56 340.913   7
   2 -13   1 1508.81 300.515  10
   2 -13   1 1328.49 340.216   7
  -2 -13  -1 1699.51 463.467  15
  -2 -13  -2 719.502 348.612   8
  -2 -13  -2 845.346 431.874  15
   2 -13   2 1007.57 282.251  10
  -2 -13  -2 1096.16 325.960   7
  -2 -13  -3 1182.52 272.756  10
  -2 -13  -3 1345.52 338.825   7
   2 -13   3 1519.81 304.928  10
  -2 -13  -3 953.634 426.027  15
  -2 -13  -3 1171.04 364.111   8
   2 -13   4 9324.54 765.827  10
  -2 -13  -4 8890.92 793.971   7
  -2 -13  -4 8798.16 740.318  10
  -2 -13  -4 9209.74 839.894   8
  -2 -13  -4 8693.04 936.041  15
  -2 -13  -5 4696.72 511.741   7
  -2 -13  -5 4243.55 455.930  10
   2 -13   5 5481.59 493.731  10
  -2 -13  -5 4442.74 637.795  15
  -2 -13  -5 4667.92 546.592   8
  -2 -13  -6 1640.91 455.840  15
  -2 -13  -6 2143.36 312.304  10
  -2 -13  -6 1848.48 369.168   8
   2 -13   6 2404.59 342.485  10
  -2 -13  -6 2047.10 352.826   7
  -2 -13  -7 189.025 272.096   8
  -2 -13  -7 261.672 340.199  15
  -2 -13  -7 513.068 235.021  10
  -2 -13  -8 2894.87 416.446   8
  -2 -13  -8 2514.64 336.190  10
  -2 -13  -8 2720.01 492.280  15
  -2 -13  -9 4393.77 493.253   7
  -2 -13  -9 4349.83 450.637  10
  -2 -13  -9 4819.98 523.503   8
  -2 -13 -10 1763.18 304.056  10
  -2 -13 -10 1645.90 345.210   7
  -2 -13 -10 2409.88 368.382   8
  -2 -13 -11 3138.20 445.438   8
  -2 -13 -11 3588.73 393.070  10
  -2 -13 -11 3623.26 439.671   7
  -2 -13 -12 1431.64 281.746  10
  -2 -13 -12 1167.00 323.554   7
  -2 -13 -13 96.1730 243.918  10
  -2 -13 -13-217.207 275.827   7
  -2 -13 -14 235.110 281.923   7
  -2 -13 -14 466.677 277.699   8
  -2 -13 -14 342.501 243.291  10
  -2 -13 -15 1210.97 325.301   7
  -2 -13 -15 1417.88 323.617   8
  -2 -13 -16 571.797 275.335   8
  -2 -13 -16 473.372 272.608   7
  -2 -13 -17 1371.58 302.822   8
  -2 -13 -17 687.104 278.110   7
  -2 -13 -18 35.9966 233.585   8
  -2 -13 -18 102.491 235.765   7
  -2 -13 -19 221.335 193.608   9
  -2 -13 -19 134.599 230.730   7
  -2 -13 -19-66.9532 234.053   8
  -2 -13 -20 851.258 219.445   9
  -2 -13 -20 1616.32 280.415   8
  -2 -13 -21 1223.69 254.264   8
  -2 -13 -21 1099.88 210.302   9
  -2 -13 -22-6.18777 154.133   9
  -2 -13 -22 129.253 197.355   8
  -2 -13 -23 440.418 187.911   8
  -2 -13 -23 302.968 162.668   9
  -2 -13 -24 1546.82 199.171   9
  -2 -13 -25 168.473 120.533   9
   2 -12 -27 161.581 120.316   9
   2 -12 -26 807.212 170.463   9
   2 -12 -25 576.605 170.687   9
   2 -12 -25 567.901 193.156   8
   2 -12 -24 242.748 202.920   8
   2 -12 -24 396.688 169.380   9
   2 -12 -23 354.313 187.660   9
   2 -12 -23 801.691 236.669   8
   2 -12 -22 365.619 235.632   8
   2 -12 -22 483.986 197.206   9
   2 -12 -22 724.383 237.599   7
   2 -12 -21 2497.84 317.881   9
   2 -12 -21 2965.25 366.720   8
   2 -12 -21 3006.73 358.611   7
   2 -12 -20 303.124 205.495   9
   2 -12 -20 138.231 246.187   8
   2 -12 -20 835.234 255.770   7
   2 -12 -19 2439.55 380.419   8
   2 -12 -19 3168.52 369.510   7
   2 -12 -18 2154.13 355.158   8
   2 -12 -18 2630.04 362.314   7
   2 -12 -17 174.189 259.819   7
   2 -12 -17-65.4869 257.426   8
   2 -12 -16 1047.73 302.995   8
   2 -12 -16 734.022 302.202   7
   2 -12 -15 360.316 276.743   7
   2 -12 -14 2629.04 382.174   7
   2 -12 -13 1995.87 361.442   8
   2 -12 -13 1247.74 319.044   7
   2 -12 -12 4926.26 520.187   8
   2 -12 -12 4552.95 471.618  10
   2 -12 -12 4140.19 491.523   7
   2 -12 -11 1625.96 350.370   8
  -2 -12  11 1592.59 337.016  10
   2 -12 -11 1428.72 309.193  10
   2 -12 -10 564.948 254.661  10
   2 -12 -10 247.124 289.836   8
  -2 -12  10 1106.58 321.456  10
   2 -12  -9 4457.47 442.878  10
   2 -12  -9 3284.91 473.632   7
  -2 -12   9 4557.58 475.391  10
   2 -12  -9 4448.73 519.439   8
   2 -12  -8 5324.45 529.367   8
  -2 -12   8 4802.11 491.502  10
   2 -12  -8 3801.19 483.822   7
   2 -12  -8 4365.97 453.034  10
   2 -12  -7 3572.62 466.133   7
  -2 -12   7 4463.90 454.846  10
   2 -12  -7 4005.80 500.904   8
   2 -12  -6 9336.56 830.331   8
  -2 -12   6 10060.8 780.776  10
   2 -12  -6 7844.17 788.906   7
  -2 -12   5 4064.60 408.324  10
   2 -12  -5 2884.54 442.162   8
   2 -12  -5 3358.72 429.353   7
   2 -12  -4 1422.48 263.536  10
   2 -12  -4 989.814 325.464   8
  -2 -12   4 1697.06 284.845  10
  -2 -12   4 1518.15 340.875   7
   2 -12  -4 1402.21 329.499   7
  -2 -12   3 346.826 347.438  15
   2 -12  -3 707.455 301.794   8
  -2 -12   3 760.602 297.981   7
   2 -12  -3 930.136 242.802  10
  -2 -12   3 1050.28 250.723  10
   2 -12  -3 393.756 280.999   7
   2 -12  -2 5106.08 551.691   7
  -2 -12   2 5051.13 491.753  10
  -2 -12   2 5871.21 563.752   7
   2 -12  -2 5612.37 496.460  10
  -2 -12   2 5253.67 665.317  15
   2 -12  -1 13.2463 277.557   7
  -2 -12   1 201.620 335.119  15
  -2 -12   1 499.209 282.256   7
   2 -12  -1 472.651 234.655  10
  -2 -12   1 133.908 219.227  10
  -2 -12   0 2598.00 426.377   8
  -2 -12   0 3380.81 405.695   7
   2 -12   0 3147.29 361.008  10
   2 -12   0 2800.30 409.824   7
  -2 -12   0 4003.08 548.122  15
   2 -12   1 4022.99 398.085  10
   2 -12   1 3057.09 437.156   7
  -2 -12  -1 3620.17 553.919  15
  -2 -12  -1 2903.87 459.168   8
  -2 -12  -1 3796.37 431.457   7
  -2 -12  -2 1072.19 294.018   7
   2 -12   2 1361.10 280.980  10
  -2 -12  -2 1092.50 330.152   8
  -2 -12  -2 1203.89 379.959  15
  -2 -12  -3 4202.84 495.612   8
  -2 -12  -3 3591.01 400.413  10
  -2 -12  -3 3845.07 580.468  15
   2 -12   3 4626.80 429.876  10
  -2 -12  -3 3986.71 451.410   7
  -2 -12  -4 2344.74 470.139  15
  -2 -12  -4 3026.41 344.951  10
   2 -12   4 3363.59 374.391  10
  -2 -12  -4 3122.07 401.343   7
  -2 -12  -4 3045.27 423.673   8
  -2 -12  -5 1431.41 325.695   8
  -2 -12  -5 875.856 358.789  15
  -2 -12  -5 913.616 243.806  10
   2 -12   5 650.030 276.483  10
  -2 -12  -5 1178.42 295.273   7
  -2 -12  -6 5424.26 499.006  10
  -2 -12  -6 6396.08 694.465  15
  -2 -12  -6 5059.49 570.497   8
  -2 -12  -7 781.917 303.812   8
  -2 -12  -7 1117.69 374.990  15
  -2 -12  -7 1014.87 237.806  10
  -2 -12  -8 1230.54 252.170  10
  -2 -12  -8 1437.60 313.254   7
  -2 -12  -8 718.733 292.988   8
  -2 -12  -9 321.681 276.996   8
  -2 -12  -9 551.164 233.454  10
  -2 -12  -9 435.658 276.050   7
  -2 -12 -10 2252.30 364.062   7
  -2 -12 -10 2569.57 388.263   8
  -2 -12 -10 2672.52 324.548  10
  -2 -12 -10 2186.16 471.498  15
  -2 -12 -11 2533.67 382.646   7
  -2 -12 -11 2996.50 517.935  15
  -2 -12 -11 2866.55 342.452  10
  -2 -12 -12 594.201 277.296   7
  -2 -12 -12 524.031 376.308  15
  -2 -12 -12 775.016 244.319  10
  -2 -12 -13 1474.94 320.642   7
  -2 -12 -13 1552.63 283.228  10
  -2 -12 -13 1935.14 339.488   8
  -2 -12 -14 4383.00 499.830   7
  -2 -12 -14 5085.70 520.604   8
  -2 -12 -15 2049.55 347.314   8
  -2 -12 -15 1656.76 328.229   7
  -2 -12 -16 1134.21 247.275   9
  -2 -12 -16 876.826 299.073   7
  -2 -12 -16 1807.86 333.620   8
  -2 -12 -17-145.491 259.127   8
  -2 -12 -17 236.900 203.655   9
  -2 -12 -17-41.8467 260.040   7
  -2 -12 -18 366.707 267.068   8
  -2 -12 -18 374.254 259.727   7
  -2 -12 -18 563.141 210.505   9
  -2 -12 -19 576.593 222.635   9
  -2 -12 -19 949.251 259.419   7
  -2 -12 -19 836.067 275.461   8
  -2 -12 -20 1321.41 289.026   8
  -2 -12 -20 1343.94 255.229   9
  -2 -12 -21 50.2697 200.200   9
  -2 -12 -21 284.956 233.113   8
  -2 -12 -22 1715.17 291.339   8
  -2 -12 -22 1888.96 267.958   9
  -2 -12 -23 570.739 212.321   8
  -2 -12 -23 429.675 195.802   9
  -2 -12 -24 47.5051 169.380   9
  -2 -12 -26 278.240 152.725   9
  -2 -12 -27 144.004 126.984   9
   2 -11 -29 358.160 121.514   9
   2 -11 -28 630.404 151.779   9
   2 -11 -27 377.886 159.054   9
   2 -11 -26 1133.00 203.520   9
   2 -11 -25 6315.39 573.113   8
   2 -11 -25 7157.47 570.620   9
   2 -11 -24 643.049 196.519   9
   2 -11 -24 361.814 228.045   8
   2 -11 -23 83.7225 196.758   9
   2 -11 -23 453.421 240.346   8
   2 -11 -22 3874.43 435.911   8
   2 -11 -22 3916.74 410.379   7
   2 -11 -22 3915.60 401.843   9
   2 -11 -21 495.947 226.137   9
   2 -11 -21 386.728 254.510   7
   2 -11 -21 634.298 265.693   8
   2 -11 -20 242.352 216.775   9
   2 -11 -20 414.615 267.444   8
   2 -11 -20 1058.26 266.743   7
   2 -11 -19 938.199 292.752   8
   2 -11 -19 880.768 251.149   9
   2 -11 -19 1159.61 283.478   7
   2 -11 -18 3906.64 451.625   8
   2 -11 -18 3260.28 405.262   9
   2 -11 -18 4449.10 449.765   7
   2 -11 -17 1343.59 326.330   7
   2 -11 -17 1507.15 323.421   8
   2 -11 -17 1501.44 281.586   9
   2 -11 -16 2651.17 390.745   7
   2 -11 -16 3074.37 398.962   8
   2 -11 -15 4641.96 515.766   7
   2 -11 -15 5260.09 534.476   8
   2 -11 -14 13147.2 1069.92   7
   2 -11 -13 1623.12 307.983  10
   2 -11 -13 1134.09 310.937   7
   2 -11 -12 4383.63 498.797   8
   2 -11 -12 4115.04 456.390  10
   2 -11 -12 4796.05 490.699   7
   2 -11 -11 7613.77 682.060   8
   2 -11 -11 6374.65 650.054   7
   2 -11 -11 7106.10 627.467  10
  -2 -11  11 7632.53 662.839  10
   2 -11 -10 512.792 245.239  10
   2 -11 -10 412.853 270.723   8
  -2 -11  10 761.390 287.783  10
  -2 -11   9 5100.02 513.760  10
   2 -11  -9 5353.84 538.040   8
   2 -11  -9 4667.46 472.426  10
   2 -11  -8 2170.03 347.725   7
   2 -11  -8 2656.87 382.129   8
   2 -11  -8 2576.09 326.235  10
  -2 -11   8 2970.00 370.805  10
   2 -11  -7 2389.52 326.745  10
   2 -11  -7 3261.46 396.480   8
   2 -11  -7 2425.42 362.268   7
  -2 -11   7 2579.33 357.573  10
   2 -11  -6 2721.61 383.659   8
  -2 -11   6 2416.61 337.028  10
   2 -11  -6 1818.25 338.254   7
   2 -11  -5 5430.55 551.143   8
  -2 -11   5 5083.67 498.318  10
  -2 -11   5 6563.94 663.073  15
   2 -11  -5 4751.63 521.756   7
   2 -11  -4 5179.89 514.688   8
  -2 -11   4 4389.83 454.800  10
  -2 -11   4 4467.50 585.306  15
  -2 -11   4 5420.09 511.675   7
   2 -11  -4 4573.59 494.367   7
   2 -11  -4 4486.12 434.672  10
  -2 -11   3 1635.96 317.422   7
   2 -11  -3 2066.99 334.578   7
   2 -11  -3 1700.31 331.183   8
  -2 -11   3 1728.52 269.298  10
  -2 -11   3 1723.31 409.409  15
   2 -11  -3 1865.41 265.809  10
  -2 -11   2 4869.91 476.045  10
   2 -11  -2 5830.83 537.570   8
  -2 -11   2 5640.55 634.738  15
   2 -11  -2 4881.03 529.961   7
  -2 -11   2 5487.00 524.136   7
   2 -11  -2 5226.21 472.103  10
  -2 -11   1 1858.23 302.887   7
   2 -11  -1 1486.06 313.915   7
  -2 -11   1 1668.44 379.670  15
  -2 -11   1 1501.19 253.554  10
   2 -11  -1 1565.34 259.471  10
   2 -11   0 2376.74 305.286  10
  -2 -11   0 2562.22 434.569  15
  -2 -11   0 2772.77 350.240   7
   2 -11   0 2021.43 359.916   7
  -2 -11  -1 6924.44 608.641   7
  -2 -11  -1 6059.35 628.467   8
   2 -11   1 6531.27 571.109  10
  -2 -11  -1 7013.85 713.974  15
  -2 -11  -2 609.738 214.142  10
  -2 -11  -2 510.268 265.896   8
  -2 -11  -2 516.440 312.176  15
  -2 -11  -2 592.944 250.803   7
   2 -11   2 801.897 239.191  10
   2 -11   3 912.368 243.691  10
  -2 -11  -3 956.838 225.681  10
  -2 -11  -3 968.194 257.185   7
  -2 -11  -3 994.660 286.932   8
  -2 -11  -3 766.600 333.626  15
  -2 -11  -4 5038.49 475.581  10
   2 -11   4 5318.98 492.870  10
  -2 -11  -4 5270.04 605.806  15
  -2 -11  -4 5583.54 513.528   7
  -2 -11  -4 5679.61 553.867   8
  -2 -11  -5 5523.79 563.993   8
   2 -11   5 5622.27 506.028  10
  -2 -11  -5 5607.25 528.548   7
  -2 -11  -5 5202.79 483.921  10
  -2 -11  -5 5971.76 645.030  15
  -2 -11  -6 652.807 327.996  15
  -2 -11  -6 280.895 248.453   8
  -2 -11  -6 596.562 215.727  10
  -2 -11  -7 133.975 241.970   8
  -2 -11  -7 156.443 193.402  10
  -2 -11  -8 1158.13 307.347   8
  -2 -11  -8 1200.56 272.460   7
  -2 -11  -8 1273.24 239.920  10
  -2 -11  -9 1031.27 294.854   8
  -2 -11  -9 1056.20 345.517  15
  -2 -11  -9 1002.37 273.337   7
  -2 -11  -9 964.766 229.600  10
   2 -11  10 1626.64 323.360   1
  -2 -11 -10 1932.74 407.263  15
  -2 -11 -10 1905.80 276.079  10
  -2 -11 -10 1836.41 322.517   7
   2 -11  11 1278.87 301.096   1
  -2 -11 -11 1072.25 287.454   7
  -2 -11 -11 1274.83 379.351  15
  -2 -11 -11 1345.16 254.511  10
  -2 -11 -12 5716.53 502.395  10
   2 -11  12 5738.86 590.922   1
  -2 -11 -12 5526.99 548.640   7
  -2 -11 -12 5291.61 660.182  15
  -2 -11 -12 5042.65 558.047   8
  -2 -11 -13 2509.13 374.973   8
   2 -11  13 2643.58 386.218   1
  -2 -11 -13 2000.14 347.098   7
  -2 -11 -13 2449.24 465.584  15
  -2 -11 -14 1841.61 290.259   9
   2 -11  14 1782.35 356.241   1
  -2 -11 -14 2093.62 334.227   7
  -2 -11 -14 1795.60 333.115   8
  -2 -11 -15 1761.76 314.243   7
  -2 -11 -15 1408.88 313.644   8
  -2 -11 -15 1671.85 275.463   9
  -2 -11 -16 3782.24 450.912   8
  -2 -11 -16 4187.69 437.340   7
  -2 -11 -16 3569.75 407.396   9
  -2 -11 -17-39.8888 269.557   8
  -2 -11 -17-125.676 260.560   7
  -2 -11 -17 151.753 206.946   9
  -2 -11 -18 3836.53 418.227   7
  -2 -11 -18 3325.29 394.361   9
  -2 -11 -18 3844.55 450.702   8
  -2 -11 -19 828.532 236.336   9
  -2 -11 -19 775.421 278.515   8
  -2 -11 -20 2362.79 351.459   8
  -2 -11 -20 2318.13 317.959   9
  -2 -11 -21 379.790 244.929   8
  -2 -11 -21 475.877 216.119   9
  -2 -11 -22 1296.51 264.354   9
  -2 -11 -22 1432.58 285.140   8
  -2 -11 -23 26.3341 200.886   9
  -2 -11 -23 44.7393 213.539   8
  -2 -11 -24 196.965 194.853   9
  -2 -11 -25 1366.50 237.805   9
  -2 -11 -26 807.519 195.484   9
  -2 -11 -27 1605.30 222.630   9
  -2 -11 -28 311.564 139.348   9
  -2 -11 -29 1181.19 157.303   9
   2 -10 -31 72.3612 98.7028   9
   2 -10 -30 240.257 125.938   9
   2 -10 -29 2566.84 266.388   9
   2 -10 -28 262.368 159.729   9
   2 -10 -27 1510.19 227.324   9
   2 -10 -26 2482.74 301.052   9
   2 -10 -25 674.835 213.101   9
   2 -10 -25 525.129 223.961   8
   2 -10 -24 160.450 205.646   9
   2 -10 -24 344.461 241.021   8
   2 -10 -23 2254.43 328.826   8
   2 -10 -23 2108.27 308.174   9
   2 -10 -22 3200.08 388.883   8
   2 -10 -22 2947.59 363.245   9
   2 -10 -21 1637.44 291.741   9
   2 -10 -21 2064.54 334.445   8
   2 -10 -21 1936.36 311.771   7
   2 -10 -20 842.417 252.521   9
   2 -10 -20 1199.66 308.575   8
   2 -10 -20 1159.70 275.367   7
   2 -10 -19 6912.96 644.004   8
   2 -10 -19 6291.98 607.378   9
   2 -10 -19 7216.33 625.778   7
   2 -10 -18 8187.75 702.469   8
   2 -10 -18 6931.32 656.140   9
   2 -10 -18 7686.97 677.643   7
   2 -10 -17 708.997 235.582   9
   2 -10 -17 800.463 281.051   7
   2 -10 -17 1003.51 294.427   8
   2 -10 -16 3931.34 450.544   8
   2 -10 -16 3689.44 442.256   7
   2 -10 -16 3827.23 415.782   9
   2 -10 -15 1753.59 296.572   9
   2 -10 -15 1389.36 328.745   7
   2 -10 -15 1727.01 327.373   8
   2 -10 -14 537.632 262.397   8
   2 -10 -14 414.923 271.205   7
   2 -10 -13 1618.73 301.823  10
   2 -10 -13 1225.19 305.625   7
   2 -10 -12 4960.13 548.238   7
   2 -10 -12 6537.03 539.803  10
   2 -10 -11 3558.83 392.676  10
   2 -10 -11 3511.62 422.784   7
   2 -10 -11 3876.86 442.409   8
   2 -10 -10 4248.18 439.729  10
   2 -10 -10 4561.66 488.417   8
  -2 -10  10 5211.99 488.429  10
   2 -10 -10 4231.71 465.353   7
   2 -10  -9 13676.4 1115.90   8
   2 -10  -9 13570.7 1060.34  10
  -2 -10   9 14025.6 1092.38  10
   2 -10  -8 10732.0 890.792  10
   2 -10  -8 10169.8 915.734   7
   2 -10  -8 12553.7 954.992   8
  -2 -10   8 12381.8 925.389  10
   2 -10  -7 2391.37 335.186   8
  -2 -10   7 2002.57 307.953  10
   2 -10  -7 1569.61 296.631   7
   2 -10  -7 1966.13 265.197  10
  -2 -10   6 720.469 310.984  15
  -2 -10   6 767.554 245.174  10
   2 -10  -6 895.054 261.772   8
   2 -10  -6 604.339 244.544   7
  -2 -10   5 2230.94 402.147  15
  -2 -10   5 2396.36 314.634  10
   2 -10  -5 2289.74 328.177   7
  -2 -10   4 11517.8 982.852  15
   2 -10  -4 10446.5 836.247  10
  -2 -10   3 2789.40 421.585  15
  -2 -10   2 3552.95 478.601  15
  -2 -10   1 10070.1 915.479  15
  -2 -10   0 6304.64 657.970  15
  -2 -10  -1 5104.50 569.087  15
  -2 -10  -2 9551.07 874.722  15
  -2 -10  -3 4687.08 531.996  15
  -2 -10  -4 4944.94 549.458  15
  -2 -10  -4 5185.88 454.733   7
  -2 -10  -4 4178.51 411.227  10
   2 -10   5-91.5602 146.992   1
  -2 -10  -5 35.0939 211.485   8
  -2 -10  -5 200.563 245.474  15
  -2 -10  -5 116.943 172.993  10
  -2 -10  -6 836.718 248.587   8
  -2 -10  -6 900.408 206.762  10
  -2 -10  -6 1361.52 323.629  15
   2 -10   6 740.095 205.937   1
  -2 -10  -7 14292.6 1091.59  10
  -2 -10  -7 15256.6 1129.52   7
   2 -10   7 13449.4 1159.07   1
  -2 -10  -7 14294.1 1149.27   8
   2 -10   8 805.110 241.347   1
  -2 -10  -8 1294.73 277.356   8
  -2 -10  -8 1251.46 256.371   7
  -2 -10  -8 1187.02 217.931  10
  -2 -10  -9 3446.57 378.077   7
   2 -10   9 3082.48 398.335   1
  -2 -10  -9 3301.39 340.213  10
  -2 -10  -9 3345.24 475.658  15
   2 -10  10 5135.21 568.113   1
  -2 -10 -10 5711.58 495.737  10
  -2 -10 -10 6461.65 652.248  15
  -2 -10 -10 5761.52 535.950   7
   2 -10  11 314.527 238.959   1
  -2 -10 -11 241.832 230.997   7
  -2 -10 -11 165.811 233.003   8
  -2 -10 -11 369.231 293.293  15
  -2 -10 -11 220.193 196.451  10
   2 -10  12 7435.86 678.349   1
  -2 -10 -12 6051.08 594.293   7
  -2 -10 -12 7114.09 628.749   8
  -2 -10 -12 6343.29 712.576  15
  -2 -10 -12 6236.80 576.007   9
  -2 -10 -13 328.096 262.433   8
   2 -10  13 404.468 243.062   1
  -2 -10 -13 247.225 201.102   9
  -2 -10 -13 553.731 324.984  15
  -2 -10 -13 673.901 255.718   7
  -2 -10 -14 10222.9 953.460  15
  -2 -10 -14 10208.2 854.381   8
  -2 -10 -14 9463.39 823.943   7
   2 -10  14 11467.9 933.882   1
  -2 -10 -14 9216.00 811.817   9
   2 -10  15 1068.45 299.628   1
  -2 -10 -15 696.525 234.834   9
  -2 -10 -15 1377.96 297.289   8
  -2 -10 -15 532.994 269.060   7
  -2 -10 -16 2544.27 355.127   8
  -2 -10 -16 2043.88 326.472   7
  -2 -10 -16 1881.28 301.176   9
  -2 -10 -17 5881.54 529.831   8
  -2 -10 -17 4299.87 471.920   9
  -2 -10 -17 4746.04 494.759   7
  -2 -10 -18 713.391 276.935   8
  -2 -10 -18 799.307 234.514   9
  -2 -10 -19 505.645 240.342   9
  -2 -10 -19 839.779 280.007   8
  -2 -10 -20 230.591 221.804   9
  -2 -10 -20 35.5169 243.807   8
  -2 -10 -21 1686.54 295.154   9
  -2 -10 -21 1691.05 308.835   8
  -2 -10 -22 1195.36 265.740   9
  -2 -10 -22 1074.13 266.759   8
  -2 -10 -23 4071.38 426.950   9
  -2 -10 -24 1225.19 260.828   9
  -2 -10 -25 103.968 197.930   9
  -2 -10 -26 517.123 204.232   9
  -2 -10 -27 407.905 189.315   9
  -2 -10 -28 125.595 160.494   9
  -2 -10 -29 341.450 144.163   9
  -2 -10 -30 467.598 127.895   9
   2  -9 -32 844.515 124.513   9
   2  -9 -31 271.993 128.345   9
   2  -9 -30 1031.02 177.427   9
  -2  -9  29 172.339 135.041   6
   2  -9 -29 101.057 158.873   9
   2  -9 -28 624.309 188.606   9
  -2  -9  28 406.997 149.542   6
   2  -9 -27 864.259 217.247   9
  -2  -9  27 761.151 184.883   6
   2  -9 -26 575.126 212.755   9
  -2  -9  26 482.148 173.638   6
  -2  -9  25 435.693 173.150   6
   2  -9 -25 486.887 223.113   9
  -2  -9  24 1050.71 208.493   6
   2  -9 -24 887.102 247.488   9
   2  -9 -24 1044.07 267.025   8
   2  -9 -23 1728.99 302.165   9
[truncated: 1,980,115 more chars]
