# Supplementary material for: Dirhodium(II)/Phosphine Catalyst with Chiral Environment at Bridging Site and Its Application in Enantioselective Atropisomer Synthesis
Source: ACS Cent Sci. 2023 Mar 20;9(4):748–55. doi: 10.1021/acscentsci.2c01207 (PMC10141619; doi:10.1021/acscentsci.2c01207)
Supplement: Supplementary file 6 — oc2c01207_si_006.cif [file oc2c01207_si_006.cif]

data_2-145
_audit_creation_date               2021-05-08
_audit_creation_method
;
Olex2 1.3-alpha
(compiled 2020.09.11 svn.r3730fd0d for OlexSys, GUI svn.r6159)
;
_shelx_SHELXL_version_number       '2018/3'
_audit_contact_author_address      ?
_audit_contact_author_email        ?
_audit_contact_author_name         ''
_audit_contact_author_phone        ?
_publ_contact_author_id_orcid      ?
_publ_section_references
;
Dolomanov, O.V., Bourhis, L.J., Gildea, R.J, Howard, J.A.K. & Puschmann, H.
 (2009), J. Appl. Cryst. 42, 339-341.

Sheldrick, G.M. (2015). Acta Cryst. A71, 3-8.

Sheldrick, G.M. (2015). Acta Cryst. C71, 3-8.
;
_chemical_name_common              ?
_chemical_name_systematic          ?
_chemical_formula_moiety           'C24 H23 N O2'
_chemical_formula_sum              'C24 H23 N O2'
_chemical_formula_weight           357.43
_chemical_absolute_configuration   ad
_chemical_melting_point            ?
loop_
  _atom_type_symbol
  _atom_type_description
  _atom_type_scat_dispersion_real
  _atom_type_scat_dispersion_imag
  _atom_type_scat_source
 'C' 'C' 0.0181 0.0091 'International Tables Vol C Tables 4.2.6.8 and 6.1.1.4'
 'H' 'H' 0.0000 0.0000 'International Tables Vol C Tables 4.2.6.8 and 6.1.1.4'
 'N' 'N' 0.0311 0.0180 'International Tables Vol C Tables 4.2.6.8 and 6.1.1.4'
 'O' 'O' 0.0492 0.0322 'International Tables Vol C Tables 4.2.6.8 and 6.1.1.4'

_shelx_space_group_comment
;
The symmetry employed for this shelxl refinement is uniquely defined
by the following loop, which should always be used as a source of
symmetry information in preference to the above space-group names.
They are only intended as comments.
;
_space_group_crystal_system        'monoclinic'
_space_group_IT_number             4
_space_group_name_H-M_alt          'P 1 21 1'
_space_group_name_Hall             'P 2yb'
loop_
  _space_group_symop_operation_xyz
 'x, y, z'
 '-x, y+1/2, -z'

_cell_length_a                     12.2340(2)
_cell_length_b                     13.7077(2)
_cell_length_c                     12.2567(2)
_cell_angle_alpha                  90
_cell_angle_beta                   95.0441(16)
_cell_angle_gamma                  90
_cell_volume                       2047.48(6)
_cell_formula_units_Z              4
_cell_measurement_reflns_used      10987
_cell_measurement_temperature      150.00(10)
_cell_measurement_theta_max        73.4400
_cell_measurement_theta_min        3.5740
_shelx_estimated_absorpt_T_max     ?
_shelx_estimated_absorpt_T_min     ?
_exptl_absorpt_coefficient_mu      0.577
_exptl_absorpt_correction_T_max    1.00000
_exptl_absorpt_correction_T_min    0.75284
_exptl_absorpt_correction_type     multi-scan
_exptl_absorpt_process_details
;
CrysAlisPro 1.171.38.43f (Rigaku Oxford Diffraction, 2015)
Empirical absorption correction using spherical harmonics,
 implemented in SCALE3 ABSPACK scaling algorithm.
;
_exptl_absorpt_special_details     ?
_exptl_crystal_colour              colourless
_exptl_crystal_colour_primary      colourless
_exptl_crystal_density_diffrn      1.160
_exptl_crystal_density_meas        ?
_exptl_crystal_density_method      ?
_exptl_crystal_description         block
_exptl_crystal_F_000               760
_exptl_crystal_size_max            0.13
_exptl_crystal_size_mid            0.11
_exptl_crystal_size_min            0.09
_exptl_transmission_factor_max     ?
_exptl_transmission_factor_min     ?
_diffrn_reflns_av_R_equivalents    0.0174
_diffrn_reflns_av_unetI/netI       0.0203
_diffrn_reflns_Laue_measured_fraction_full  0.996
_diffrn_reflns_Laue_measured_fraction_max  0.974
_diffrn_reflns_limit_h_max         14
_diffrn_reflns_limit_h_min         -14
_diffrn_reflns_limit_k_max         12
_diffrn_reflns_limit_k_min         -16
_diffrn_reflns_limit_l_max         15
_diffrn_reflns_limit_l_min         -15
_diffrn_reflns_number              13164
_diffrn_reflns_point_group_measured_fraction_full  0.783
_diffrn_reflns_point_group_measured_fraction_max  0.756
_diffrn_reflns_theta_full          67.684
_diffrn_reflns_theta_max           73.623
_diffrn_reflns_theta_min           3.620
_diffrn_ambient_environment        N~2~
_diffrn_ambient_temperature        150.00(10)
_diffrn_detector                   'CCD plate'
_diffrn_detector_area_resol_mean   5.2684
_diffrn_detector_type              AtlasS2
_diffrn_measured_fraction_theta_full  0.996
_diffrn_measured_fraction_theta_max  0.974
_diffrn_measurement_details
;
List of Runs (angles in degrees, time in seconds):

  # Type    Start    End  Width  t~exp~   \w     \q     \k     \f   Frames
--------------------------------------------------------------------------
  1  \w    -69.00  32.00   1.00    1.00    --  -40.73  57.00-120.00  101
  2  \w     13.00 114.00   1.00    1.00    --   40.73  57.00 -30.00  101
  3  \w     94.00 178.00   1.00    2.11    --  106.95 125.00-180.00   84
  4  \w     34.00 100.00   1.00    2.11    --  106.95-125.00-150.00   66
  5  \w     89.00 175.00   1.00    2.11    --  106.95  45.00 150.00   86
  6  \w     51.00 123.00   1.00    2.11    --  106.95 -45.00  30.00   72
  7  \w     63.00 114.00   1.00    2.11    --  106.95-125.00 -30.00   51
  8  \w    101.00 178.00   1.00    2.11    --  106.95 125.00 -30.00   77
  9  \w     72.00  97.00   1.00    1.00    --   40.98-125.00-150.00   25
 10  \w    152.00 178.00   1.00    2.11    --  106.95 124.00 -14.00   26
 11  \w    101.00 126.00   1.00    2.11    --  106.95 125.00 150.00   25
 12  \w   -113.00 -13.00   1.00    1.00    --  -40.98 -57.00  30.00  100
 13  \w   -115.00 -16.00   1.00    1.00    --  -40.98 -38.00-150.00   99
 14  \w   -117.00  -8.00   1.00    1.00    --  -40.98 -77.00 150.00  109
 15  \w     74.00 178.00   1.00    2.11    --  106.95  77.00  90.00  104
;
_diffrn_measurement_device         'four-circle diffractometer'
_diffrn_measurement_device_type    'SuperNova, Dual, Cu at zero, AtlasS2'
_diffrn_measurement_method         '\w scans'
_diffrn_orient_matrix_type        
 'CrysAlisPro convention (1999,Acta A55,543-557)'
_diffrn_orient_matrix_UB_11        0.0147761000
_diffrn_orient_matrix_UB_12        0.0041326000
_diffrn_orient_matrix_UB_13        -0.1234419000
_diffrn_orient_matrix_UB_21        0.1242771000
_diffrn_orient_matrix_UB_22        0.0158431000
_diffrn_orient_matrix_UB_23        0.0260939000
_diffrn_orient_matrix_UB_31        0.0180892000
_diffrn_orient_matrix_UB_32        -0.1111609000
_diffrn_orient_matrix_UB_33        -0.0008362000
_diffrn_radiation_monochromator    mirror
_diffrn_radiation_probe            x-ray
_diffrn_radiation_type             'Cu K\a'
_diffrn_radiation_wavelength       1.54184
_diffrn_source                     'micro-focus sealed X-ray tube'
_diffrn_source_type                'SuperNova (Cu) X-ray Source'
_reflns_Friedel_coverage           0.485
_reflns_Friedel_fraction_full      0.550
_reflns_Friedel_fraction_max       0.517
_reflns_number_gt                  6164
_reflns_number_total               6246
_reflns_odcompleteness_completeness  99.56
_reflns_odcompleteness_iscentric   1
_reflns_odcompleteness_theta       66.97
_reflns_special_details
;
 Reflections were merged by SHELXL according to the crystal
 class for the calculation of statistics and refinement.
 
 Structure factors included contributions from the .fab file.
 
 _reflns_Friedel_fraction is defined as the number of unique
 Friedel pairs measured divided by the number that would be
 possible theoretically, ignoring centric projections and
 systematic absences.
;
_reflns_threshold_expression       'I > 2\s(I)'
_computing_cell_refinement         'CrysAlisPro 1.171.38.43f (Rigaku OD, 2015)'
_computing_data_collection         'CrysAlisPro 1.171.38.43f (Rigaku OD, 2015)'
_computing_data_reduction          'CrysAlisPro 1.171.38.43f (Rigaku OD, 2015)'
_computing_molecular_graphics      'Olex2 1.3-alpha (Dolomanov et al., 2009)'
_computing_publication_material    'Olex2 1.3-alpha (Dolomanov et al., 2009)'
_computing_structure_refinement    'SHELXL 2018/3 (Sheldrick, 2015)'
_computing_structure_solution      'SHELXT  (Sheldrick, 2015)'
_refine_diff_density_max           0.130
_refine_diff_density_min           -0.185
_refine_diff_density_rms           0.039
_refine_ls_abs_structure_details
;
 Flack x determined using 1988 quotients [(I+)-(I-)]/[(I+)+(I-)]
 (Parsons, Flack and Wagner, Acta Cryst. B69 (2013) 249-259).
;
_refine_ls_abs_structure_Flack     -0.03(8)
_refine_ls_extinction_coef         .
_refine_ls_extinction_method       none
_refine_ls_goodness_of_fit_ref     1.074
_refine_ls_hydrogen_treatment      constr
_refine_ls_matrix_type             full
_refine_ls_number_parameters       493
_refine_ls_number_reflns           6246
_refine_ls_number_restraints       1
_refine_ls_R_factor_all            0.0335
_refine_ls_R_factor_gt             0.0331
_refine_ls_restrained_S_all        1.074
_refine_ls_shift/su_max            0.004
_refine_ls_shift/su_mean           0.000
_refine_ls_structure_factor_coef   Fsqd
_refine_ls_weighting_details      
 'w=1/[\s^2^(Fo^2^)+(0.0486P)^2^+0.2261P] where P=(Fo^2^+2Fc^2^)/3'
_refine_ls_weighting_scheme        calc
_refine_ls_wR_factor_gt            0.0828
_refine_ls_wR_factor_ref           0.0833
_refine_special_details            ?
_olex2_refinement_description
;
1. Fixed Uiso
 At 1.2 times of:
  All C(H) groups, All N(H,H) groups
 At 1.5 times of:
  All C(H,H,H) groups
2.a Ternary CH refined with riding coordinates:
 C21(H21), C45(H45)
2.b Aromatic/amide H refined with riding coordinates:
 C2(H2), C3(H3), C4(H4), C5(H5), C6(H6), C11(H11), C12(H12), C13(H13),
 C17(H17), C18(H18), C19(H19), C26(H26), C27(H27), C28(H28), C29(H29), C30(H30),
  C35(H35), C36(H36), C37(H37), C41(H41), C42(H42), C43(H43)
2.c X=CH2 refined with riding coordinates:
 N1(H1A,H1B), N2(H2A,H2B)
2.d Idealised Me refined as rotating group:
 C14(H14A,H14B,H14C), C22(H22A,H22B,H22C), C23(H23A,H23B,H23C), C38(H38A,H38B,
 H38C), C46(H46A,H46B,H46C), C47(H47A,H47B,H47C)
;
_atom_sites_solution_hydrogens     geom
_atom_sites_solution_primary       dual
_atom_sites_solution_secondary     ?
loop_
  _atom_site_label
  _atom_site_type_symbol
  _atom_site_fract_x
  _atom_site_fract_y
  _atom_site_fract_z
  _atom_site_U_iso_or_equiv
  _atom_site_adp_type
  _atom_site_occupancy
  _atom_site_site_symmetry_order
  _atom_site_calc_flag
  _atom_site_refinement_flags_posn
  _atom_site_refinement_flags_adp
  _atom_site_refinement_flags_occupancy
  _atom_site_disorder_assembly
  _atom_site_disorder_group
 O1 O 1.05923(11) 0.57424(10) 0.38448(12) 0.0369(3) Uani 1 1 d . . . . .
 O2 O 0.66508(10) 0.57163(11) 0.38032(11) 0.0347(3) Uani 1 1 d . . . . .
 N1 N 0.83522(13) 0.61112(13) 0.45328(14) 0.0358(4) Uani 1 1 d . . . . .
 H1A H 0.812086 0.628057 0.514770 0.043 Uiso 1 1 calc R U . . .
 H1B H 0.903960 0.614976 0.444023 0.043 Uiso 1 1 calc R U . . .
 C1 C 1.20454(15) 0.46183(15) 0.40545(14) 0.0296(4) Uani 1 1 d . . . . .
 C2 C 1.28072(16) 0.53659(17) 0.39555(16) 0.0355(4) Uani 1 1 d . . . . .
 H2 H 1.257076 0.601028 0.390186 0.043 Uiso 1 1 calc R U . . .
 C3 C 1.39104(18) 0.5153(2) 0.39370(18) 0.0442(5) Uani 1 1 d . . . . .
 H3 H 1.441166 0.565337 0.386041 0.053 Uiso 1 1 calc R U . . .
 C4 C 1.42680(18) 0.4200(2) 0.40320(18) 0.0475(6) Uani 1 1 d . . . . .
 H4 H 1.501216 0.405977 0.403717 0.057 Uiso 1 1 calc R U . . .
 C5 C 1.35228(18) 0.34540(19) 0.41194(18) 0.0445(5) Uani 1 1 d . . . . .
 H5 H 1.376719 0.281214 0.417799 0.053 Uiso 1 1 calc R U . . .
 C6 C 1.24099(17) 0.36560(16) 0.41203(16) 0.0360(4) Uani 1 1 d . . . . .
 H6 H 1.190965 0.314975 0.416476 0.043 Uiso 1 1 calc R U . . .
 C7 C 1.08696(15) 0.48986(14) 0.40529(14) 0.0279(4) Uani 1 1 d . . . . .
 C8 C 1.00248(15) 0.41663(13) 0.43111(14) 0.0271(4) Uani 1 1 d . . . . .
 C9 C 0.90320(14) 0.40925(14) 0.36468(14) 0.0259(4) Uani 1 1 d . . . . .
 C10 C 0.82169(16) 0.34485(14) 0.39358(16) 0.0324(4) Uani 1 1 d . . . . .
 C11 C 0.84001(19) 0.29261(17) 0.49114(18) 0.0413(5) Uani 1 1 d . . . . .
 H11 H 0.785536 0.251095 0.512209 0.050 Uiso 1 1 calc R U . . .
 C12 C 0.9373(2) 0.30097(17) 0.55752(17) 0.0428(5) Uani 1 1 d . . . . .
 H12 H 0.947338 0.265959 0.622621 0.051 Uiso 1 1 calc R U . . .
 C13 C 1.01915(17) 0.36144(15) 0.52653(15) 0.0346(4) Uani 1 1 d . . . . .
 H13 H 1.085592 0.365396 0.569414 0.042 Uiso 1 1 calc R U . . .
 C14 C 0.71689(17) 0.33078(18) 0.3207(2) 0.0428(5) Uani 1 1 d . . . . .
 H14A H 0.677694 0.391455 0.313786 0.064 Uiso 1 1 calc R U . . .
 H14B H 0.672195 0.282648 0.352309 0.064 Uiso 1 1 calc R U . . .
 H14C H 0.734100 0.309300 0.249657 0.064 Uiso 1 1 calc R U . . .
 C15 C 0.88125(13) 0.47043(13) 0.26342(14) 0.0254(4) Uani 1 1 d . . . . .
 C16 C 0.81277(14) 0.55218(14) 0.26759(14) 0.0271(4) Uani 1 1 d . . . . .
 C17 C 0.78642(16) 0.60814(16) 0.17454(16) 0.0348(4) Uani 1 1 d . . . . .
 H17 H 0.739623 0.661383 0.177280 0.042 Uiso 1 1 calc R U . . .
 C18 C 0.83031(17) 0.58416(18) 0.07754(16) 0.0406(5) Uani 1 1 d . . . . .
 H18 H 0.814194 0.622151 0.015340 0.049 Uiso 1 1 calc R U . . .
 C19 C 0.89748(16) 0.50443(18) 0.07332(15) 0.0386(5) Uani 1 1 d . . . . .
 H19 H 0.926856 0.489593 0.007861 0.046 Uiso 1 1 calc R U . . .
 C20 C 0.92318(15) 0.44460(16) 0.16481(15) 0.0320(4) Uani 1 1 d . . . . .
 C21 C 0.99332(18) 0.35455(19) 0.15387(16) 0.0443(6) Uani 1 1 d . . . . .
 H21 H 1.005120 0.324302 0.226400 0.053 Uiso 1 1 calc R U . . .
 C22 C 1.10606(19) 0.3814(3) 0.11711(19) 0.0629(9) Uani 1 1 d . . . . .
 H22A H 1.096724 0.414913 0.048131 0.094 Uiso 1 1 calc R U . . .
 H22B H 1.148122 0.323116 0.109280 0.094 Uiso 1 1 calc R U . . .
 H22C H 1.143920 0.423079 0.170907 0.094 Uiso 1 1 calc R U . . .
 C23 C 0.9348(2) 0.2797(2) 0.0762(2) 0.0570(7) Uani 1 1 d . . . . .
 H23A H 0.865548 0.262720 0.102157 0.085 Uiso 1 1 calc R U . . .
 H23B H 0.979455 0.222250 0.073633 0.085 Uiso 1 1 calc R U . . .
 H23C H 0.922914 0.307207 0.004087 0.085 Uiso 1 1 calc R U . . .
 C24 C 0.76458(14) 0.57890(14) 0.37235(15) 0.0281(4) Uani 1 1 d . . . . .
 O3 O 0.36729(11) 0.59280(11) 0.67083(12) 0.0387(3) Uani 1 1 d . . . . .
 O4 O 0.75999(11) 0.61364(12) 0.67236(11) 0.0394(3) Uani 1 1 d . . . . .
 N2 N 0.58968(13) 0.57506(14) 0.59980(12) 0.0344(4) Uani 1 1 d . . . . .
 H2A H 0.611186 0.567261 0.535433 0.041 Uiso 1 1 calc R U . . .
 H2B H 0.521806 0.566497 0.610482 0.041 Uiso 1 1 calc R U . . .
 C25 C 0.21781(15) 0.50658(17) 0.73204(15) 0.0339(4) Uani 1 1 d . . . . .
 C26 C 0.17943(18) 0.4309(2) 0.79343(15) 0.0437(5) Uani 1 1 d . . . . .
 H26 H 0.227468 0.383602 0.823697 0.052 Uiso 1 1 calc R U . . .
 C27 C 0.0679(2) 0.4265(3) 0.80930(18) 0.0587(8) Uani 1 1 d . . . . .
 H27 H 0.041437 0.375541 0.849632 0.070 Uiso 1 1 calc R U . . .
 C28 C -0.00353(19) 0.4972(3) 0.7656(2) 0.0616(8) Uani 1 1 d . . . . .
 H28 H -0.077627 0.493629 0.776804 0.074 Uiso 1 1 calc R U . . .
 C29 C 0.03437(18) 0.5730(2) 0.7055(2) 0.0561(7) Uani 1 1 d . . . . .
 H29 H -0.013676 0.621009 0.676785 0.067 Uiso 1 1 calc R U . . .
 C30 C 0.14447(16) 0.57724(19) 0.68811(18) 0.0415(5) Uani 1 1 d . . . . .
 H30 H 0.169981 0.627824 0.646602 0.050 Uiso 1 1 calc R U . . .
 C31 C 0.33574(15) 0.51746(15) 0.71167(14) 0.0291(4) Uani 1 1 d . . . . .
 C32 C 0.41566(15) 0.43633(14) 0.73648(13) 0.0276(4) Uani 1 1 d . . . . .
 C33 C 0.52018(14) 0.45552(13) 0.79104(13) 0.0260(4) Uani 1 1 d . . . . .
 C34 C 0.59735(17) 0.38030(15) 0.80160(16) 0.0341(4) Uani 1 1 d . . . . .
 C35 C 0.57019(18) 0.28903(16) 0.75592(18) 0.0401(5) Uani 1 1 d . . . . .
 H35 H 0.622404 0.239552 0.761205 0.048 Uiso 1 1 calc R U . . .
 C36 C 0.46809(19) 0.27049(16) 0.70331(17) 0.0400(5) Uani 1 1 d . . . . .
 H36 H 0.451644 0.209228 0.673642 0.048 Uiso 1 1 calc R U . . .
 C37 C 0.38995(16) 0.34435(16) 0.69506(15) 0.0333(4) Uani 1 1 d . . . . .
 H37 H 0.320138 0.331957 0.661600 0.040 Uiso 1 1 calc R U . . .
 C38 C 0.70889(19) 0.39506(19) 0.8613(2) 0.0510(6) Uani 1 1 d . . . . .
 H38A H 0.747934 0.444139 0.824556 0.077 Uiso 1 1 calc R U . . .
 H38B H 0.749115 0.334886 0.862451 0.077 Uiso 1 1 calc R U . . .
 H38C H 0.700799 0.415584 0.935063 0.077 Uiso 1 1 calc R U . . .
 C39 C 0.54800(14) 0.55353(14) 0.84139(14) 0.0273(4) Uani 1 1 d . . . . .
 C40 C 0.61668(14) 0.61855(14) 0.79118(14) 0.0269(4) Uani 1 1 d . . . . .
 C41 C 0.64760(17) 0.70636(15) 0.84109(16) 0.0338(4) Uani 1 1 d . . . . .
 H41 H 0.694160 0.748427 0.807752 0.041 Uiso 1 1 calc R U . . .
 C42 C 0.60946(18) 0.73159(16) 0.94028(17) 0.0382(5) Uani 1 1 d . . . . .
 H42 H 0.628972 0.791071 0.972897 0.046 Uiso 1 1 calc R U . . .
 C43 C 0.54236(18) 0.66798(17) 0.99044(17) 0.0399(5) Uani 1 1 d . . . . .
 H43 H 0.516864 0.685273 1.057056 0.048 Uiso 1 1 calc R U . . .
 C44 C 0.51185(16) 0.57822(17) 0.94341(15) 0.0366(4) Uani 1 1 d . . . . .
 C45 C 0.4435(2) 0.5099(2) 1.00715(18) 0.0634(8) Uani 1 1 d . . . . .
 H45 H 0.425499 0.452782 0.960889 0.076 Uiso 1 1 calc R U . . .
 C46 C 0.3359(3) 0.5565(4) 1.0333(3) 0.1109(18) Uani 1 1 d . . . . .
 H46A H 0.350917 0.611330 1.080962 0.166 Uiso 1 1 calc R U . . .
 H46B H 0.292746 0.509528 1.068698 0.166 Uiso 1 1 calc R U . . .
 H46C H 0.296065 0.578023 0.966616 0.166 Uiso 1 1 calc R U . . .
 C47 C 0.5113(4) 0.4740(3) 1.1110(2) 0.1034(16) Uani 1 1 d . . . . .
 H47A H 0.577217 0.443298 1.091129 0.155 Uiso 1 1 calc R U . . .
 H47B H 0.468993 0.427881 1.148589 0.155 Uiso 1 1 calc R U . . .
 H47C H 0.530017 0.528485 1.158264 0.155 Uiso 1 1 calc R U . . .
 C48 C 0.66143(14) 0.60035(14) 0.68287(14) 0.0287(4) Uani 1 1 d . . . . .

loop_
  _atom_site_aniso_label
  _atom_site_aniso_U_11
  _atom_site_aniso_U_22
  _atom_site_aniso_U_33
  _atom_site_aniso_U_23
  _atom_site_aniso_U_13
  _atom_site_aniso_U_12
 O1 0.0295(6) 0.0264(7) 0.0547(8) 0.0027(6) 0.0028(6) 0.0001(6)
 O2 0.0250(6) 0.0447(8) 0.0350(6) 0.0009(6) 0.0058(5) 0.0054(6)
 N1 0.0274(7) 0.0424(10) 0.0385(8) -0.0111(8) 0.0079(6) -0.0014(7)
 C1 0.0295(9) 0.0348(10) 0.0240(8) -0.0057(7) -0.0009(6) 0.0023(8)
 C2 0.0319(10) 0.0374(11) 0.0370(10) -0.0036(9) 0.0028(7) -0.0006(8)
 C3 0.0303(10) 0.0574(15) 0.0452(11) -0.0028(11) 0.0056(8) -0.0039(10)
 C4 0.0310(10) 0.0676(16) 0.0436(11) -0.0102(11) 0.0021(8) 0.0106(11)
 C5 0.0425(12) 0.0477(13) 0.0421(11) -0.0108(10) -0.0024(9) 0.0165(10)
 C6 0.0375(10) 0.0355(11) 0.0339(9) -0.0072(8) -0.0029(8) 0.0026(9)
 C7 0.0306(9) 0.0260(10) 0.0268(8) -0.0033(7) -0.0002(6) -0.0011(8)
 C8 0.0322(9) 0.0236(9) 0.0256(8) -0.0026(7) 0.0038(7) 0.0014(7)
 C9 0.0277(8) 0.0235(9) 0.0269(8) -0.0010(7) 0.0050(6) 0.0021(7)
 C10 0.0341(9) 0.0245(9) 0.0395(10) -0.0013(8) 0.0087(8) -0.0010(8)
 C11 0.0506(12) 0.0295(11) 0.0459(11) 0.0052(9) 0.0157(9) -0.0071(9)
 C12 0.0631(14) 0.0340(12) 0.0320(9) 0.0077(9) 0.0079(9) -0.0006(10)
 C13 0.0436(11) 0.0314(10) 0.0281(9) 0.0017(8) -0.0015(7) 0.0009(9)
 C14 0.0320(10) 0.0349(12) 0.0618(13) 0.0016(10) 0.0058(9) -0.0063(9)
 C15 0.0217(8) 0.0275(9) 0.0271(8) 0.0002(7) 0.0025(6) 0.0000(7)
 C16 0.0242(8) 0.0269(10) 0.0304(9) 0.0012(7) 0.0038(6) -0.0008(7)
 C17 0.0334(9) 0.0337(10) 0.0371(9) 0.0064(8) 0.0023(7) 0.0054(8)
 C18 0.0414(11) 0.0493(13) 0.0308(9) 0.0120(9) 0.0014(8) 0.0045(10)
 C19 0.0343(10) 0.0556(14) 0.0263(9) 0.0039(9) 0.0047(7) 0.0075(10)
 C20 0.0260(8) 0.0412(11) 0.0287(8) 0.0001(8) 0.0020(6) 0.0056(8)
 C21 0.0448(11) 0.0597(15) 0.0285(9) -0.0019(10) 0.0037(8) 0.0230(11)
 C22 0.0365(11) 0.114(3) 0.0378(11) -0.0067(14) -0.0004(9) 0.0258(14)
 C23 0.0700(17) 0.0504(15) 0.0508(13) -0.0107(12) 0.0066(12) 0.0174(13)
 C24 0.0275(8) 0.0237(9) 0.0337(9) 0.0018(7) 0.0054(6) 0.0040(7)
 O3 0.0304(7) 0.0364(8) 0.0498(8) 0.0081(7) 0.0059(6) 0.0019(6)
 O4 0.0241(6) 0.0571(10) 0.0373(7) -0.0049(7) 0.0045(5) -0.0032(6)
 N2 0.0279(7) 0.0483(10) 0.0273(7) -0.0020(7) 0.0048(6) -0.0084(7)
 C25 0.0266(9) 0.0474(12) 0.0275(8) -0.0071(8) 0.0016(7) -0.0070(8)
 C26 0.0359(10) 0.0688(16) 0.0264(9) -0.0002(10) 0.0033(7) -0.0136(11)
 C27 0.0433(13) 0.102(2) 0.0319(10) -0.0043(13) 0.0108(9) -0.0281(14)
 C28 0.0277(10) 0.114(3) 0.0434(12) -0.0207(15) 0.0074(9) -0.0123(14)
 C29 0.0308(11) 0.0805(19) 0.0564(13) -0.0260(14) -0.0005(9) 0.0043(12)
 C30 0.0290(9) 0.0501(13) 0.0448(11) -0.0110(10) -0.0001(8) 0.0014(9)
 C31 0.0274(9) 0.0342(11) 0.0256(8) -0.0026(8) 0.0016(6) -0.0027(8)
 C32 0.0287(9) 0.0305(10) 0.0238(8) 0.0005(7) 0.0024(6) -0.0042(8)
 C33 0.0293(9) 0.0256(9) 0.0230(8) 0.0021(7) 0.0006(6) -0.0043(7)
 C34 0.0358(10) 0.0304(10) 0.0350(9) 0.0047(8) -0.0034(7) -0.0013(8)
 C35 0.0445(11) 0.0291(11) 0.0460(11) 0.0027(9) -0.0002(9) 0.0029(9)
 C36 0.0513(12) 0.0267(10) 0.0414(11) -0.0058(9) 0.0003(9) -0.0051(9)
 C37 0.0343(9) 0.0337(10) 0.0312(9) -0.0034(8) -0.0017(7) -0.0084(8)
 C38 0.0403(12) 0.0418(13) 0.0672(15) 0.0051(12) -0.0162(11) 0.0031(10)
 C39 0.0257(8) 0.0297(10) 0.0259(8) -0.0006(7) -0.0002(6) -0.0034(7)
 C40 0.0239(8) 0.0279(10) 0.0285(8) 0.0001(7) 0.0002(6) -0.0006(7)
 C41 0.0371(10) 0.0278(10) 0.0358(9) 0.0015(8) -0.0008(7) -0.0069(8)
 C42 0.0476(12) 0.0276(10) 0.0385(10) -0.0088(8) -0.0018(9) -0.0033(9)
 C43 0.0413(11) 0.0464(13) 0.0325(10) -0.0122(9) 0.0072(8) -0.0059(10)
 C44 0.0367(10) 0.0444(12) 0.0291(9) -0.0052(9) 0.0044(7) -0.0106(9)
 C45 0.0805(18) 0.081(2) 0.0309(11) -0.0173(12) 0.0194(11) -0.0504(16)
 C46 0.080(2) 0.174(5) 0.088(2) -0.067(3) 0.0553(19) -0.075(3)
 C47 0.164(4) 0.111(3) 0.0333(13) 0.0112(16) -0.0008(17) -0.091(3)
 C48 0.0273(8) 0.0281(10) 0.0308(8) 0.0009(8) 0.0030(6) -0.0017(7)

_geom_special_details
;
 All esds (except the esd in the dihedral angle between two l.s. planes)
 are estimated using the full covariance matrix.  The cell esds are taken
 into account individually in the estimation of esds in distances, angles
 and torsion angles; correlations between esds in cell parameters are only
 used when they are defined by crystal symmetry.  An approximate (isotropic)
 treatment of cell esds is used for estimating esds involving l.s. planes.
;
loop_
  _geom_bond_atom_site_label_1
  _geom_bond_atom_site_label_2
  _geom_bond_distance
  _geom_bond_site_symmetry_2
  _geom_bond_publ_flag
 O1 C7 1.226(2) . ?
 O2 C24 1.234(2) . ?
 N1 H1A 0.8600 . ?
 N1 H1B 0.8600 . ?
 N1 C24 1.332(2) . ?
 C1 C2 1.398(3) . ?
 C1 C6 1.392(3) . ?
 C1 C7 1.489(2) . ?
 C2 H2 0.9300 . ?
 C2 C3 1.383(3) . ?
 C3 H3 0.9300 . ?
 C3 C4 1.380(4) . ?
 C4 H4 0.9300 . ?
 C4 C5 1.380(4) . ?
 C5 H5 0.9300 . ?
 C5 C6 1.390(3) . ?
 C6 H6 0.9300 . ?
 C7 C8 1.494(3) . ?
 C8 C9 1.405(2) . ?
 C8 C13 1.393(3) . ?
 C9 C10 1.400(3) . ?
 C9 C15 1.502(2) . ?
 C10 C11 1.395(3) . ?
 C10 C14 1.509(3) . ?
 C11 H11 0.9300 . ?
 C11 C12 1.386(3) . ?
 C12 H12 0.9300 . ?
 C12 C13 1.379(3) . ?
 C13 H13 0.9300 . ?
 C14 H14A 0.9600 . ?
 C14 H14B 0.9600 . ?
 C14 H14C 0.9600 . ?
 C15 C16 1.403(2) . ?
 C15 C20 1.399(2) . ?
 C16 C17 1.389(3) . ?
 C16 C24 1.505(3) . ?
 C17 H17 0.9300 . ?
 C17 C18 1.386(3) . ?
 C18 H18 0.9300 . ?
 C18 C19 1.371(3) . ?
 C19 H19 0.9300 . ?
 C19 C20 1.403(3) . ?
 C20 C21 1.516(3) . ?
 C21 H21 0.9800 . ?
 C21 C22 1.533(3) . ?
 C21 C23 1.534(4) . ?
 C22 H22A 0.9600 . ?
 C22 H22B 0.9600 . ?
 C22 H22C 0.9600 . ?
 C23 H23A 0.9600 . ?
 C23 H23B 0.9600 . ?
 C23 H23C 0.9600 . ?
 O3 C31 1.225(2) . ?
 O4 C48 1.237(2) . ?
 N2 H2A 0.8600 . ?
 N2 H2B 0.8600 . ?
 N2 C48 1.330(2) . ?
 C25 C26 1.387(3) . ?
 C25 C30 1.396(3) . ?
 C25 C31 1.493(2) . ?
 C26 H26 0.9300 . ?
 C26 C27 1.397(3) . ?
 C27 H27 0.9300 . ?
 C27 C28 1.381(5) . ?
 C28 H28 0.9300 . ?
 C28 C29 1.378(4) . ?
 C29 H29 0.9300 . ?
 C29 C30 1.383(3) . ?
 C30 H30 0.9300 . ?
 C31 C32 1.494(3) . ?
 C32 C33 1.415(2) . ?
 C32 C37 1.385(3) . ?
 C33 C34 1.396(3) . ?
 C33 C39 1.505(3) . ?
 C34 C35 1.399(3) . ?
 C34 C38 1.504(3) . ?
 C35 H35 0.9300 . ?
 C35 C36 1.378(3) . ?
 C36 H36 0.9300 . ?
 C36 C37 1.390(3) . ?
 C37 H37 0.9300 . ?
 C38 H38A 0.9600 . ?
 C38 H38B 0.9600 . ?
 C38 H38C 0.9600 . ?
 C39 C40 1.404(3) . ?
 C39 C44 1.404(3) . ?
 C40 C41 1.388(3) . ?
 C40 C48 1.501(3) . ?
 C41 H41 0.9300 . ?
 C41 C42 1.384(3) . ?
 C42 H42 0.9300 . ?
 C42 C43 1.379(3) . ?
 C43 H43 0.9300 . ?
 C43 C44 1.396(3) . ?
 C44 C45 1.517(3) . ?
 C45 H45 0.9800 . ?
 C45 C46 1.523(5) . ?
 C45 C47 1.538(5) . ?
 C46 H46A 0.9600 . ?
 C46 H46B 0.9600 . ?
 C46 H46C 0.9600 . ?
 C47 H47A 0.9600 . ?
 C47 H47B 0.9600 . ?
 C47 H47C 0.9600 . ?

loop_
  _geom_angle_atom_site_label_1
  _geom_angle_atom_site_label_2
  _geom_angle_atom_site_label_3
  _geom_angle
  _geom_angle_site_symmetry_1
  _geom_angle_site_symmetry_3
  _geom_angle_publ_flag
 H1A N1 H1B 120.0 . . ?
 C24 N1 H1A 120.0 . . ?
 C24 N1 H1B 120.0 . . ?
 C2 C1 C7 117.53(18) . . ?
 C6 C1 C2 119.15(18) . . ?
 C6 C1 C7 123.30(18) . . ?
 C1 C2 H2 119.8 . . ?
 C3 C2 C1 120.4(2) . . ?
 C3 C2 H2 119.8 . . ?
 C2 C3 H3 120.0 . . ?
 C4 C3 C2 120.1(2) . . ?
 C4 C3 H3 120.0 . . ?
 C3 C4 H4 119.9 . . ?
 C3 C4 C5 120.1(2) . . ?
 C5 C4 H4 119.9 . . ?
 C4 C5 H5 119.8 . . ?
 C4 C5 C6 120.4(2) . . ?
 C6 C5 H5 119.8 . . ?
 C1 C6 H6 120.1 . . ?
 C5 C6 C1 119.8(2) . . ?
 C5 C6 H6 120.1 . . ?
 O1 C7 C1 119.58(17) . . ?
 O1 C7 C8 119.59(16) . . ?
 C1 C7 C8 120.83(17) . . ?
 C9 C8 C7 120.29(16) . . ?
 C13 C8 C7 119.32(16) . . ?
 C13 C8 C9 120.18(17) . . ?
 C8 C9 C15 121.40(16) . . ?
 C10 C9 C8 119.82(17) . . ?
 C10 C9 C15 118.77(16) . . ?
 C9 C10 C14 121.17(18) . . ?
 C11 C10 C9 118.43(18) . . ?
 C11 C10 C14 120.39(19) . . ?
 C10 C11 H11 119.1 . . ?
 C12 C11 C10 121.7(2) . . ?
 C12 C11 H11 119.1 . . ?
 C11 C12 H12 120.2 . . ?
 C13 C12 C11 119.67(19) . . ?
 C13 C12 H12 120.2 . . ?
 C8 C13 H13 119.9 . . ?
 C12 C13 C8 120.11(18) . . ?
 C12 C13 H13 119.9 . . ?
 C10 C14 H14A 109.5 . . ?
 C10 C14 H14B 109.5 . . ?
 C10 C14 H14C 109.5 . . ?
 H14A C14 H14B 109.5 . . ?
 H14A C14 H14C 109.5 . . ?
 H14B C14 H14C 109.5 . . ?
 C16 C15 C9 118.67(15) . . ?
 C20 C15 C9 121.32(16) . . ?
 C20 C15 C16 119.93(16) . . ?
 C15 C16 C24 120.38(15) . . ?
 C17 C16 C15 120.51(17) . . ?
 C17 C16 C24 119.10(17) . . ?
 C16 C17 H17 120.2 . . ?
 C18 C17 C16 119.59(19) . . ?
 C18 C17 H17 120.2 . . ?
 C17 C18 H18 120.0 . . ?
 C19 C18 C17 120.00(19) . . ?
 C19 C18 H18 120.0 . . ?
 C18 C19 H19 119.0 . . ?
 C18 C19 C20 121.93(18) . . ?
 C20 C19 H19 119.0 . . ?
 C15 C20 C19 117.98(18) . . ?
 C15 C20 C21 122.39(17) . . ?
 C19 C20 C21 119.63(17) . . ?
 C20 C21 H21 107.7 . . ?
 C20 C21 C22 111.2(2) . . ?
 C20 C21 C23 111.29(18) . . ?
 C22 C21 H21 107.7 . . ?
 C22 C21 C23 111.2(2) . . ?
 C23 C21 H21 107.7 . . ?
 C21 C22 H22A 109.5 . . ?
 C21 C22 H22B 109.5 . . ?
 C21 C22 H22C 109.5 . . ?
 H22A C22 H22B 109.5 . . ?
 H22A C22 H22C 109.5 . . ?
 H22B C22 H22C 109.5 . . ?
 C21 C23 H23A 109.5 . . ?
 C21 C23 H23B 109.5 . . ?
 C21 C23 H23C 109.5 . . ?
 H23A C23 H23B 109.5 . . ?
 H23A C23 H23C 109.5 . . ?
 H23B C23 H23C 109.5 . . ?
 O2 C24 N1 123.22(17) . . ?
 O2 C24 C16 120.75(16) . . ?
 N1 C24 C16 116.03(16) . . ?
 H2A N2 H2B 120.0 . . ?
 C48 N2 H2A 120.0 . . ?
 C48 N2 H2B 120.0 . . ?
 C26 C25 C30 119.44(19) . . ?
 C26 C25 C31 122.92(19) . . ?
 C30 C25 C31 117.64(19) . . ?
 C25 C26 H26 120.4 . . ?
 C25 C26 C27 119.3(2) . . ?
 C27 C26 H26 120.4 . . ?
 C26 C27 H27 119.7 . . ?
 C28 C27 C26 120.5(3) . . ?
 C28 C27 H27 119.7 . . ?
 C27 C28 H28 119.8 . . ?
 C29 C28 C27 120.4(2) . . ?
 C29 C28 H28 119.8 . . ?
 C28 C29 H29 120.3 . . ?
 C28 C29 C30 119.4(3) . . ?
 C30 C29 H29 120.3 . . ?
 C25 C30 H30 119.6 . . ?
 C29 C30 C25 120.9(2) . . ?
 C29 C30 H30 119.6 . . ?
 O3 C31 C25 119.77(18) . . ?
 O3 C31 C32 119.12(16) . . ?
 C25 C31 C32 121.08(17) . . ?
 C33 C32 C31 120.39(17) . . ?
 C37 C32 C31 118.65(16) . . ?
 C37 C32 C33 120.61(18) . . ?
 C32 C33 C39 121.48(17) . . ?
 C34 C33 C32 118.83(17) . . ?
 C34 C33 C39 119.64(15) . . ?
 C33 C34 C35 119.24(18) . . ?
 C33 C34 C38 121.52(19) . . ?
 C35 C34 C38 119.24(19) . . ?
 C34 C35 H35 119.1 . . ?
 C36 C35 C34 121.7(2) . . ?
 C36 C35 H35 119.1 . . ?
 C35 C36 H36 120.4 . . ?
 C35 C36 C37 119.27(19) . . ?
 C37 C36 H36 120.4 . . ?
 C32 C37 C36 120.26(17) . . ?
 C32 C37 H37 119.9 . . ?
 C36 C37 H37 119.9 . . ?
 C34 C38 H38A 109.5 . . ?
 C34 C38 H38B 109.5 . . ?
 C34 C38 H38C 109.5 . . ?
 H38A C38 H38B 109.5 . . ?
 H38A C38 H38C 109.5 . . ?
 H38B C38 H38C 109.5 . . ?
 C40 C39 C33 120.64(16) . . ?
 C40 C39 C44 119.01(17) . . ?
 C44 C39 C33 120.19(17) . . ?
 C39 C40 C48 124.14(16) . . ?
 C41 C40 C39 120.54(17) . . ?
 C41 C40 C48 115.32(17) . . ?
 C40 C41 H41 119.9 . . ?
 C42 C41 C40 120.28(19) . . ?
 C42 C41 H41 119.9 . . ?
 C41 C42 H42 120.2 . . ?
 C43 C42 C41 119.58(19) . . ?
 C43 C42 H42 120.2 . . ?
 C42 C43 H43 119.3 . . ?
 C42 C43 C44 121.43(19) . . ?
 C44 C43 H43 119.3 . . ?
 C39 C44 C45 122.72(19) . . ?
 C43 C44 C39 119.12(19) . . ?
 C43 C44 C45 118.12(18) . . ?
 C44 C45 H45 107.6 . . ?
 C44 C45 C46 112.0(3) . . ?
 C44 C45 C47 110.0(2) . . ?
 C46 C45 H45 107.6 . . ?
 C46 C45 C47 111.9(3) . . ?
 C47 C45 H45 107.6 . . ?
 C45 C46 H46A 109.5 . . ?
 C45 C46 H46B 109.5 . . ?
 C45 C46 H46C 109.5 . . ?
 H46A C46 H46B 109.5 . . ?
 H46A C46 H46C 109.5 . . ?
 H46B C46 H46C 109.5 . . ?
 C45 C47 H47A 109.5 . . ?
 C45 C47 H47B 109.5 . . ?
 C45 C47 H47C 109.5 . . ?
 H47A C47 H47B 109.5 . . ?
 H47A C47 H47C 109.5 . . ?
 H47B C47 H47C 109.5 . . ?
 O4 C48 N2 122.83(17) . . ?
 O4 C48 C40 120.15(16) . . ?
 N2 C48 C40 116.93(16) . . ?

loop_
  _geom_torsion_atom_site_label_1
  _geom_torsion_atom_site_label_2
  _geom_torsion_atom_site_label_3
  _geom_torsion_atom_site_label_4
  _geom_torsion
  _geom_torsion_site_symmetry_1
  _geom_torsion_site_symmetry_2
  _geom_torsion_site_symmetry_3
  _geom_torsion_site_symmetry_4
  _geom_torsion_publ_flag
 O1 C7 C8 C9 47.1(2) . . . . ?
 O1 C7 C8 C13 -127.6(2) . . . . ?
 C1 C2 C3 C4 -0.9(3) . . . . ?
 C1 C7 C8 C9 -133.41(18) . . . . ?
 C1 C7 C8 C13 51.9(2) . . . . ?
 C2 C1 C6 C5 1.9(3) . . . . ?
 C2 C1 C7 O1 8.1(2) . . . . ?
 C2 C1 C7 C8 -171.37(16) . . . . ?
 C2 C3 C4 C5 1.6(3) . . . . ?
 C3 C4 C5 C6 -0.5(3) . . . . ?
 C4 C5 C6 C1 -1.3(3) . . . . ?
 C6 C1 C2 C3 -0.8(3) . . . . ?
 C6 C1 C7 O1 -170.17(18) . . . . ?
 C6 C1 C7 C8 10.4(3) . . . . ?
 C7 C1 C2 C3 -179.15(18) . . . . ?
 C7 C1 C6 C5 -179.87(17) . . . . ?
 C7 C8 C9 C10 -175.86(17) . . . . ?
 C7 C8 C9 C15 3.1(3) . . . . ?
 C7 C8 C13 C12 173.26(18) . . . . ?
 C8 C9 C10 C11 2.8(3) . . . . ?
 C8 C9 C10 C14 -176.38(18) . . . . ?
 C8 C9 C15 C16 -102.3(2) . . . . ?
 C8 C9 C15 C20 80.8(2) . . . . ?
 C9 C8 C13 C12 -1.5(3) . . . . ?
 C9 C10 C11 C12 -1.9(3) . . . . ?
 C9 C15 C16 C17 -177.11(17) . . . . ?
 C9 C15 C16 C24 1.3(2) . . . . ?
 C9 C15 C20 C19 178.86(18) . . . . ?
 C9 C15 C20 C21 -0.4(3) . . . . ?
 C10 C9 C15 C16 76.7(2) . . . . ?
 C10 C9 C15 C20 -100.2(2) . . . . ?
 C10 C11 C12 C13 -0.7(3) . . . . ?
 C11 C12 C13 C8 2.4(3) . . . . ?
 C13 C8 C9 C10 -1.2(3) . . . . ?
 C13 C8 C9 C15 177.81(17) . . . . ?
 C14 C10 C11 C12 177.3(2) . . . . ?
 C15 C9 C10 C11 -176.21(18) . . . . ?
 C15 C9 C10 C14 4.6(3) . . . . ?
 C15 C16 C17 C18 -1.5(3) . . . . ?
 C15 C16 C24 O2 -111.9(2) . . . . ?
 C15 C16 C24 N1 68.8(2) . . . . ?
 C15 C20 C21 C22 -121.1(2) . . . . ?
 C15 C20 C21 C23 114.4(2) . . . . ?
 C16 C15 C20 C19 2.1(3) . . . . ?
 C16 C15 C20 C21 -177.16(19) . . . . ?
 C16 C17 C18 C19 1.3(3) . . . . ?
 C17 C16 C24 O2 66.6(3) . . . . ?
 C17 C16 C24 N1 -112.7(2) . . . . ?
 C17 C18 C19 C20 0.6(3) . . . . ?
 C18 C19 C20 C15 -2.3(3) . . . . ?
 C18 C19 C20 C21 177.0(2) . . . . ?
 C19 C20 C21 C22 59.6(3) . . . . ?
 C19 C20 C21 C23 -64.9(3) . . . . ?
 C20 C15 C16 C17 -0.2(3) . . . . ?
 C20 C15 C16 C24 178.21(17) . . . . ?
 C24 C16 C17 C18 -179.97(19) . . . . ?
 O3 C31 C32 C33 47.0(2) . . . . ?
 O3 C31 C32 C37 -126.3(2) . . . . ?
 C25 C26 C27 C28 -0.8(4) . . . . ?
 C25 C31 C32 C33 -135.28(17) . . . . ?
 C25 C31 C32 C37 51.4(2) . . . . ?
 C26 C25 C30 C29 0.3(3) . . . . ?
 C26 C25 C31 O3 -169.36(19) . . . . ?
 C26 C25 C31 C32 12.9(3) . . . . ?
 C26 C27 C28 C29 0.1(4) . . . . ?
 C27 C28 C29 C30 0.7(4) . . . . ?
 C28 C29 C30 C25 -1.0(3) . . . . ?
 C30 C25 C26 C27 0.5(3) . . . . ?
 C30 C25 C31 O3 9.6(3) . . . . ?
 C30 C25 C31 C32 -168.09(17) . . . . ?
 C31 C25 C26 C27 179.49(19) . . . . ?
 C31 C25 C30 C29 -178.68(19) . . . . ?
 C31 C32 C33 C34 -172.63(17) . . . . ?
 C31 C32 C33 C39 9.8(3) . . . . ?
 C31 C32 C37 C36 171.05(18) . . . . ?
 C32 C33 C34 C35 1.5(3) . . . . ?
 C32 C33 C34 C38 -178.32(19) . . . . ?
 C32 C33 C39 C40 -105.5(2) . . . . ?
 C32 C33 C39 C44 79.1(2) . . . . ?
 C33 C32 C37 C36 -2.2(3) . . . . ?
 C33 C34 C35 C36 -1.8(3) . . . . ?
 C33 C39 C40 C41 -176.06(17) . . . . ?
 C33 C39 C40 C48 4.1(3) . . . . ?
 C33 C39 C44 C43 177.47(18) . . . . ?
 C33 C39 C44 C45 -0.5(3) . . . . ?
 C34 C33 C39 C40 77.0(2) . . . . ?
 C34 C33 C39 C44 -98.4(2) . . . . ?
 C34 C35 C36 C37 0.1(3) . . . . ?
 C35 C36 C37 C32 1.9(3) . . . . ?
 C37 C32 C33 C34 0.5(3) . . . . ?
 C37 C32 C33 C39 -177.02(17) . . . . ?
 C38 C34 C35 C36 178.0(2) . . . . ?
 C39 C33 C34 C35 179.06(18) . . . . ?
 C39 C33 C34 C38 -0.7(3) . . . . ?
 C39 C40 C41 C42 -1.1(3) . . . . ?
 C39 C40 C48 O4 -132.5(2) . . . . ?
 C39 C40 C48 N2 51.0(3) . . . . ?
 C39 C44 C45 C46 -123.6(2) . . . . ?
 C39 C44 C45 C47 111.2(3) . . . . ?
 C40 C39 C44 C43 2.0(3) . . . . ?
 C40 C39 C44 C45 -176.0(2) . . . . ?
 C40 C41 C42 C43 1.4(3) . . . . ?
 C41 C40 C48 O4 47.6(3) . . . . ?
 C41 C40 C48 N2 -128.9(2) . . . . ?
 C41 C42 C43 C44 0.1(3) . . . . ?
 C42 C43 C44 C39 -1.8(3) . . . . ?
 C42 C43 C44 C45 176.3(2) . . . . ?
 C43 C44 C45 C46 58.4(3) . . . . ?
 C43 C44 C45 C47 -66.8(4) . . . . ?
 C44 C39 C40 C41 -0.6(3) . . . . ?
 C44 C39 C40 C48 179.53(17) . . . . ?
 C48 C40 C41 C42 178.78(18) . . . . ?

_smtbx_masks_special_details       ?
loop_
  _smtbx_masks_void_nr
  _smtbx_masks_void_average_x
  _smtbx_masks_void_average_y
  _smtbx_masks_void_average_z
  _smtbx_masks_void_volume
  _smtbx_masks_void_count_electrons
  _smtbx_masks_void_content
 1 -0.114 0.173 0.825 42.6 3.1 ?
 2 0.114 0.673 0.175 42.6 3.1 ?
 3 0.332 0.771 0.936 11.3 0.3 ?
 4 0.427 0.723 0.499 11.6 0.4 ?
 5 0.573 0.223 0.501 11.6 0.4 ?
 6 0.668 0.271 0.064 11.3 0.3 ?

_smtbx_masks_void_probe_radius     1.2
_smtbx_masks_void_truncation_radius  1.2
_shelx_res_file
;
TITL 2-145_a.res in P2(1)
    2-145.res
    created by SHELXL-2018/3 at 19:23:03 on 08-May-2021
REM Old TITL 2-145 in P2(1)/m
REM SHELXT solution in P2(1): R1 0.107, Rweak 0.041, Alpha 0.003
REM <I/s> 2.172 for 6 systematic absences, Orientation as input
REM Flack x = 0.299 ( 0.350 ) from 686 Parsons' quotients
REM Formula found by SHELXT: C48 N O5
CELL 1.54184 12.234027 13.707667 12.256665 90 95.0441 90
ZERR 4 0.000234 0.000229 0.000212 0 0.0016 0
LATT -1
SYMM -X,0.5+Y,-Z
SFAC C H N O
UNIT 96 92 4 8

L.S. 20
PLAN  7
CONF
BOND
list 4
ABIN
fmap 2 53
acta
MORE -1
BOND $H
REM <olex2.extras>
REM <HklSrc "%.\\2-145.hkl">
REM </olex2.extras>

WGHT    0.048600    0.226100
FVAR       6.13892
O1    4    1.059226    0.574236    0.384483    11.00000    0.02953    0.02638 =
         0.05472    0.00271    0.00281    0.00012
O2    4    0.665076    0.571627    0.380318    11.00000    0.02503    0.04467 =
         0.03497    0.00088    0.00576    0.00539
N1    3    0.835223    0.611119    0.453277    11.00000    0.02744    0.04240 =
         0.03845   -0.01113    0.00791   -0.00143
AFIX  93
H1A   2    0.812086    0.628057    0.514770    11.00000   -1.20000
H1B   2    0.903960    0.614976    0.444023    11.00000   -1.20000
AFIX   0
C1    1    1.204540    0.461826    0.405449    11.00000    0.02952    0.03478 =
         0.02400   -0.00567   -0.00087    0.00231
C2    1    1.280721    0.536589    0.395554    11.00000    0.03194    0.03738 =
         0.03705   -0.00356    0.00280   -0.00062
AFIX  43
H2    2    1.257076    0.601028    0.390186    11.00000   -1.20000
AFIX   0
C3    1    1.391036    0.515333    0.393699    11.00000    0.03034    0.05741 =
         0.04521   -0.00276    0.00562   -0.00394
AFIX  43
H3    2    1.441166    0.565337    0.386041    11.00000   -1.20000
AFIX   0
C4    1    1.426795    0.419997    0.403200    11.00000    0.03097    0.06764 =
         0.04357   -0.01023    0.00212    0.01057
AFIX  43
H4    2    1.501216    0.405977    0.403717    11.00000   -1.20000
AFIX   0
C5    1    1.352282    0.345401    0.411937    11.00000    0.04251    0.04771 =
         0.04212   -0.01080   -0.00236    0.01653
AFIX  43
H5    2    1.376719    0.281214    0.417799    11.00000   -1.20000
AFIX   0
C6    1    1.240987    0.365600    0.412030    11.00000    0.03754    0.03552 =
         0.03390   -0.00717   -0.00292    0.00265
AFIX  43
H6    2    1.190965    0.314975    0.416476    11.00000   -1.20000
AFIX   0
C7    1    1.086961    0.489859    0.405288    11.00000    0.03058    0.02597 =
         0.02677   -0.00325   -0.00022   -0.00106
C8    1    1.002480    0.416632    0.431107    11.00000    0.03220    0.02360 =
         0.02559   -0.00258    0.00378    0.00140
C9    1    0.903202    0.409246    0.364684    11.00000    0.02767    0.02354 =
         0.02686   -0.00096    0.00504    0.00208
C10   1    0.821690    0.344848    0.393582    11.00000    0.03408    0.02448 =
         0.03951   -0.00132    0.00872   -0.00103
C11   1    0.840012    0.292609    0.491145    11.00000    0.05064    0.02946 =
         0.04588    0.00520    0.01568   -0.00705
AFIX  43
H11   2    0.785536    0.251095    0.512209    11.00000   -1.20000
AFIX   0
C12   1    0.937314    0.300970    0.557516    11.00000    0.06308    0.03402 =
         0.03199    0.00767    0.00793   -0.00059
AFIX  43
H12   2    0.947338    0.265959    0.622621    11.00000   -1.20000
AFIX   0
C13   1    1.019146    0.361444    0.526528    11.00000    0.04356    0.03142 =
         0.02814    0.00168   -0.00152    0.00091
AFIX  43
H13   2    1.085592    0.365396    0.569414    11.00000   -1.20000
AFIX   0
C14   1    0.716885    0.330783    0.320703    11.00000    0.03199    0.03495 =
         0.06185    0.00155    0.00584   -0.00626
AFIX 137
H14A  2    0.677694    0.391455    0.313786    11.00000   -1.50000
H14B  2    0.672195    0.282648    0.352309    11.00000   -1.50000
H14C  2    0.734100    0.309300    0.249657    11.00000   -1.50000
AFIX   0
C15   1    0.881253    0.470429    0.263424    11.00000    0.02174    0.02748 =
         0.02714    0.00023    0.00250   -0.00002
C16   1    0.812774    0.552181    0.267589    11.00000    0.02424    0.02695 =
         0.03039    0.00123    0.00377   -0.00083
C17   1    0.786423    0.608144    0.174544    11.00000    0.03342    0.03366 =
         0.03714    0.00645    0.00232    0.00542
AFIX  43
H17   2    0.739623    0.661383    0.177280    11.00000   -1.20000
AFIX   0
C18   1    0.830313    0.584159    0.077542    11.00000    0.04142    0.04935 =
         0.03084    0.01202    0.00140    0.00448
AFIX  43
H18   2    0.814194    0.622151    0.015340    11.00000   -1.20000
AFIX   0
C19   1    0.897478    0.504434    0.073317    11.00000    0.03433    0.05559 =
         0.02627    0.00390    0.00469    0.00755
AFIX  43
H19   2    0.926856    0.489593    0.007861    11.00000   -1.20000
AFIX   0
C20   1    0.923184    0.444600    0.164811    11.00000    0.02596    0.04124 =
         0.02872    0.00014    0.00201    0.00561
C21   1    0.993318    0.354547    0.153873    11.00000    0.04477    0.05966 =
         0.02852   -0.00187    0.00369    0.02304
AFIX  13
H21   2    1.005120    0.324302    0.226400    11.00000   -1.20000
AFIX   0
C22   1    1.106057    0.381426    0.117112    11.00000    0.03649    0.11360 =
         0.03783   -0.00673   -0.00043    0.02579
AFIX 137
H22A  2    1.096724    0.414913    0.048131    11.00000   -1.50000
H22B  2    1.148122    0.323116    0.109280    11.00000   -1.50000
H22C  2    1.143920    0.423079    0.170907    11.00000   -1.50000
AFIX   0
C23   1    0.934840    0.279680    0.076171    11.00000    0.06996    0.05045 =
         0.05077   -0.01074    0.00664    0.01741
AFIX 137
H23A  2    0.865548    0.262720    0.102157    11.00000   -1.50000
H23B  2    0.979455    0.222250    0.073633    11.00000   -1.50000
H23C  2    0.922914    0.307207    0.004087    11.00000   -1.50000
AFIX   0
C24   1    0.764577    0.578904    0.372348    11.00000    0.02745    0.02372 =
         0.03370    0.00182    0.00536    0.00399

O3    4    0.367294    0.592805    0.670826    11.00000    0.03036    0.03645 =
         0.04981    0.00811    0.00592    0.00187
O4    4    0.759988    0.613642    0.672362    11.00000    0.02408    0.05714 =
         0.03733   -0.00491    0.00449   -0.00324
N2    3    0.589684    0.575055    0.599805    11.00000    0.02789    0.04832 =
         0.02727   -0.00205    0.00478   -0.00836
AFIX  93
H2A   2    0.611186    0.567261    0.535433    11.00000   -1.20000
H2B   2    0.521806    0.566497    0.610482    11.00000   -1.20000
AFIX   0
C25   1    0.217806    0.506577    0.732039    11.00000    0.02655    0.04741 =
         0.02748   -0.00710    0.00165   -0.00697
C26   1    0.179429    0.430895    0.793435    11.00000    0.03590    0.06879 =
         0.02644   -0.00024    0.00331   -0.01361
AFIX  43
H26   2    0.227468    0.383602    0.823697    11.00000   -1.20000
AFIX   0
C27   1    0.067857    0.426502    0.809302    11.00000    0.04334    0.10204 =
         0.03190   -0.00425    0.01078   -0.02813
AFIX  43
H27   2    0.041437    0.375541    0.849632    11.00000   -1.20000
AFIX   0
C28   1   -0.003532    0.497212    0.765592    11.00000    0.02766    0.11444 =
         0.04340   -0.02070    0.00744   -0.01228
AFIX  43
H28   2   -0.077627    0.493629    0.776804    11.00000   -1.20000
AFIX   0
C29   1    0.034369    0.573048    0.705459    11.00000    0.03076    0.08049 =
         0.05643   -0.02595   -0.00047    0.00433
AFIX  43
H29   2   -0.013676    0.621009    0.676785    11.00000   -1.20000
AFIX   0
C30   1    0.144472    0.577238    0.688106    11.00000    0.02905    0.05007 =
         0.04485   -0.01095   -0.00010    0.00135
AFIX  43
H30   2    0.169981    0.627824    0.646602    11.00000   -1.20000
AFIX   0
C31   1    0.335740    0.517460    0.711669    11.00000    0.02739    0.03420 =
         0.02561   -0.00258    0.00165   -0.00268
C32   1    0.415659    0.436330    0.736481    11.00000    0.02869    0.03048 =
         0.02376    0.00046    0.00236   -0.00417
C33   1    0.520184    0.455520    0.791039    11.00000    0.02929    0.02558 =
         0.02298    0.00215    0.00062   -0.00435
C34   1    0.597355    0.380301    0.801598    11.00000    0.03584    0.03037 =
         0.03496    0.00473   -0.00335   -0.00128
C35   1    0.570190    0.289027    0.755925    11.00000    0.04451    0.02905 =
         0.04603    0.00271   -0.00019    0.00291
AFIX  43
H35   2    0.622404    0.239552    0.761205    11.00000   -1.20000
AFIX   0
C36   1    0.468088    0.270486    0.703307    11.00000    0.05134    0.02671 =
         0.04139   -0.00584    0.00030   -0.00511
AFIX  43
H36   2    0.451644    0.209228    0.673642    11.00000   -1.20000
AFIX   0
C37   1    0.389950    0.344349    0.695060    11.00000    0.03432    0.03373 =
         0.03117   -0.00338   -0.00170   -0.00838
AFIX  43
H37   2    0.320138    0.331957    0.661600    11.00000   -1.20000
AFIX   0
C38   1    0.708890    0.395063    0.861320    11.00000    0.04032    0.04185 =
         0.06722    0.00505   -0.01624    0.00308
AFIX 137
H38A  2    0.747934    0.444139    0.824556    11.00000   -1.50000
H38B  2    0.749115    0.334886    0.862451    11.00000   -1.50000
H38C  2    0.700799    0.415584    0.935063    11.00000   -1.50000
AFIX   0
C39   1    0.547996    0.553529    0.841385    11.00000    0.02572    0.02971 =
         0.02594   -0.00061   -0.00017   -0.00336
C40   1    0.616677    0.618553    0.791180    11.00000    0.02388    0.02790 =
         0.02849    0.00005    0.00023   -0.00056
C41   1    0.647604    0.706357    0.841094    11.00000    0.03706    0.02779 =
         0.03579    0.00146   -0.00081   -0.00687
AFIX  43
H41   2    0.694160    0.748427    0.807752    11.00000   -1.20000
AFIX   0
C42   1    0.609462    0.731586    0.940279    11.00000    0.04764    0.02756 =
         0.03849   -0.00876   -0.00183   -0.00328
AFIX  43
H42   2    0.628972    0.791071    0.972897    11.00000   -1.20000
AFIX   0
C43   1    0.542355    0.667984    0.990437    11.00000    0.04134    0.04643 =
         0.03255   -0.01221    0.00725   -0.00588
AFIX  43
H43   2    0.516864    0.685273    1.057056    11.00000   -1.20000
AFIX   0
C44   1    0.511850    0.578224    0.943412    11.00000    0.03674    0.04435 =
         0.02911   -0.00517    0.00443   -0.01065
C45   1    0.443548    0.509863    1.007146    11.00000    0.08046    0.08147 =
         0.03087   -0.01727    0.01940   -0.05037
AFIX  13
H45   2    0.425499    0.452782    0.960889    11.00000   -1.20000
AFIX   0
C46   1    0.335862    0.556498    1.033271    11.00000    0.07983    0.17352 =
         0.08782   -0.06745    0.05527   -0.07500
AFIX 137
H46A  2    0.350917    0.611330    1.080962    11.00000   -1.50000
H46B  2    0.292746    0.509528    1.068698    11.00000   -1.50000
H46C  2    0.296065    0.578023    0.966616    11.00000   -1.50000
AFIX   0
C47   1    0.511308    0.474015    1.111040    11.00000    0.16428    0.11098 =
         0.03334    0.01119   -0.00077   -0.09082
AFIX 137
H47A  2    0.577217    0.443298    1.091129    11.00000   -1.50000
H47B  2    0.468993    0.427881    1.148589    11.00000   -1.50000
H47C  2    0.530017    0.528485    1.158264    11.00000   -1.50000
AFIX   0
C48   1    0.661427    0.600354    0.682869    11.00000    0.02726    0.02807 =
         0.03081    0.00092    0.00303   -0.00167
HKLF 4


REM  2-145_a.res in P2(1)
REM wR2 = 0.0833, GooF = S = 1.074, Restrained GooF = 1.074 for all data
REM R1 = 0.0331 for 6164 Fo > 4sig(Fo) and 0.0335 for all 6246 data
REM 493 parameters refined using 1 restraints

END

WGHT      0.0533      0.2036

REM Highest difference peak  0.130,  deepest hole -0.185,  1-sigma level  0.039
Q1    1   0.7334  0.4651  0.8794  11.00000  0.05    0.12
Q2    1   0.5566  0.4755  1.2813  11.00000  0.05    0.12
Q3    1   0.7101  0.5131  0.9202  11.00000  0.05    0.12
Q4    1   0.5339  0.5046  0.8206  11.00000  0.05    0.10
Q5    1   1.0912  0.4970  0.0013  11.00000  0.05    0.10
Q6    1   0.9513  0.5303  0.5213  11.00000  0.05    0.10
Q7    1   0.7307  0.3382  0.9265  11.00000  0.05    0.10
;
_shelx_res_checksum                15124
_shelx_hkl_file
;
   0   0   1 111453. 1277.16   1
   0   0  -1 111751. 1275.47  14
   0   0   1 109848. 1276.19  12
   0   0  -2 86566.0 1030.32  14
   0   0   2 84089.6 1030.75   1
   0   0   2 86150.7 1032.43  12
   0   0  -2 87218.5 1082.91  13
   0   0  -3 75264.2 942.075  14
   0   0   3 72916.0 942.275  12
   0   0   3 74087.6 939.210   1
   0   0   4 94397.4 1260.16   2
   0   0   4 94429.8 1200.77   1
   0   0  -4 94783.4 1208.68  14
   0   0   4 93498.0 1215.05  12
   0   0   5 94772.8 1279.65  12
   0   0  -5 95520.3 1267.54  14
   0   0   5 96724.6 1337.03   2
   0   0   5 93894.2 1239.99   1
   0   0   6 11570.0 281.353   1
   0   0  -6 11607.4 306.390  14
   0   0   6 11249.8 345.975   2
   0   0   6 11618.1 317.259  12
   0   0   7 11089.7 382.447   2
   0   0  -7 10948.1 320.097  14
   0   0   8 6060.43 306.570   2
   0   0  -8 6204.82 252.303  14
   0   0  -9 31611.6 606.009   5
   0   0   9 31802.0 829.384   2
   0   0   9 30584.7 598.825   6
   0   0  10 19305.7 667.806   2
   0   0 -10 19397.3 469.949   5
   0   0 -11 1181.02 108.016   5
   0   0 -12 1563.52 124.981   5
   0   0 -13 4056.04 192.750   5
   0   0 -14 246.555 47.1933   5
   0   0 -15 5636.07 168.693   5
   0  -1   0 29.6024 5.28658   1
   0  -1  -1 36465.1 439.618  14
   0  -1   1 34977.6 467.264   1
   0  -1   1 35562.0 454.581   2
   0   1   1 35938.8 449.101   2
   0   1  -1 34214.6 449.620  13
   0   1   1 35351.7 431.821  12
   0   1  -2 97547.2 1190.14  14
   0   1   2 97220.3 1186.77   2
   0   1   2 97572.7 1162.68  12
   0   1  -2 101356. 1215.30  13
   0  -1   2 98836.9 1197.18   2
   0  -1   2 100230. 1208.46   1
   0  -1   2 96917.6 1176.39  12
   0   1   2 96519.2 1122.25   1
   0  -1  -2 100010. 1165.60  14
   0  -1   3 974987. 9178.46   2
   0  -1   3 978163. 9139.05  12
   0   1  -3 991644. 9144.09  14
   0  -1   3 982107. 9171.27   1
   0   1  -3 999999. 9218.56  13
   0  -1  -3 991984. 9113.32  14
   0   1   3 985113. 9120.01  12
   0  -1  -4 82817.6 1071.68  14
   0   1  -4 82683.3 1089.55  14
   0   1  -4 84483.5 1169.67  13
   0  -1   4 80821.5 1090.52  12
   0  -1   4 81156.1 1133.12   2
   0  -1   4 82815.9 1108.68   1
   0   1   4 80514.9 1015.48   1
   0   1   4 82927.2 1076.88  12
   0   1   4 84654.2 1127.16   2
   0   1   5 18359.5 318.902   1
   0   1   5 18333.1 412.747   2
   0   1  -5 17746.6 373.136  14
   0  -1  -5 18557.3 365.185  14
   0  -1   5 17993.5 383.791  12
   0  -1   5 18543.9 387.134   1
   0  -1   5 18063.5 419.927   2
   0   1   5 18195.5 371.282  12
   0  -1   6 26986.7 524.657   1
   0   1   6 27056.2 529.196  12
   0  -1   6 26362.8 587.201   2
   0  -1  -6 27802.8 514.540  14
   0   1  -6 26607.0 524.600  14
   0   1   6 26336.7 575.960   2
   0   1   6 28562.6 455.341   1
   0   1   7 134211. 1819.11  12
   0  -1   7 129942. 1920.78   2
   0  -1   7 137961. 1791.07   1
   0   1  -7 129190. 1803.47  14
   0   1   7 125797. 1898.28   2
   0  -1  -7 134803. 1774.69  14
   0  -1   8 34595.3 818.669   2
   0   1   8 33174.2 795.231   2
   0   1  -8 33802.5 700.356  14
   0  -1   9 5512.34 221.515   6
   0   1  -9 5217.11 212.036   5
   0   1   9 5590.37 319.351   2
   0  -1   9 5385.26 319.033   2
   0  -1  -9 5366.97 217.586   5
   0   1 -10 16435.5 426.066   5
   0  -1  10 15946.4 425.409   6
   0  -1 -10 16863.9 431.525   5
   0  -1  10 17113.6 625.274   2
   0   1  10 16781.2 615.562   2
   0   1 -11 4229.78 206.435   5
   0  -1 -11 4007.17 203.367   5
   0  -1 -12 4498.41 213.416   5
   0   1 -12 4161.76 204.035   5
   0   1 -13 5619.11 225.405   5
   0  -1 -13 5554.32 226.060   5
   0   1 -14 1785.74 111.156   5
   0  -1 -14 1834.06 112.222   5
   0  -1  15 1015.99 64.6001   4
   0  -1 -15 1182.66 72.9215   5
   0   1 -15 1138.90 70.5659   5
   0  -2  -1 9898.16 138.973   1
   0   2  -1 9652.15 170.094  13
   0   2   1 10298.8 160.455  12
   0   2   1 10721.7 187.974   2
   0  -2   1 10414.3 202.766   1
   0  -2  -2 73548.0 894.457  14
   0  -2   2 73206.4 953.007   1
   0   2  -2 71597.3 921.474  13
   0   2  -2 70930.1 934.040  14
   0   2   2 72758.6 911.140   2
   0   2   2 70565.8 875.351  12
   0   2   3 306733. 3540.94  12
   0  -2   3 307435. 3610.19   2
   0  -2   3 313677. 3630.16   1
   0   2  -3 304591. 3603.42  14
   0   2  -3 309957. 3621.65  13
   0  -2  -3 308979. 3546.80  14
   0   2   3 315866. 3593.85   2
   0  -2  -4 25660.1 418.936  14
   0   2  -4 24457.1 451.218  14
   0  -2   4 24716.9 474.935   2
   0   2  -4 24399.3 481.558  13
   0   2   4 24862.0 459.804   2
   0  -2   4 25071.2 473.603   1
   0   2   4 24841.0 419.246  12
   0  -2   5 67158.4 1057.35   2
   0   2   5 69785.4 1041.70   2
   0   2   5 69519.7 974.871  12
   0   2  -5 69996.3 1008.49  14
   0   2  -5 66712.4 1069.75  13
   0  -2   5 69359.5 1034.31   1
   0  -2  -5 70488.5 965.782  14
   0   2   6 54110.4 930.229   2
   0   2  -6 54508.7 881.350  14
   0   2   6 54747.5 860.071  12
   0  -2   6 54962.7 895.354   1
   0  -2  -6 56669.3 843.133  14
   0  -2   6 52211.4 946.435   2
   0  -2   7 10659.2 389.986   2
   0   2   7 11449.8 337.348  12
   0  -2  -7 11876.1 320.676  14
   0   2  -7 10965.6 340.127  14
   0   2   7 11179.7 381.980   2
   0  -2   7 11096.4 341.839   1
   0   2  -8 8917.08 329.243  14
   0  -2   8 8905.54 317.515   1
   0  -2   8 9210.65 391.298   2
   0   2   8 8870.68 375.466   2
   0   2  -9 12705.7 423.582  14
   0   2  -9 12715.3 347.899   5
   0  -2  -9 13332.9 359.587   5
   0  -2   9 12910.6 364.899   6
   0   2   9 12265.0 486.079   2
   0   2  10 6972.11 384.764   2
   0   2 -10 6641.97 255.547   5
   0  -2  10 6957.37 269.598   6
   0  -2 -10 6874.89 261.932   5
   0  -2 -11 1617.62 127.257   5
   0   2 -11 1659.69 126.952   5
   0   2 -12 102.703 31.9119   5
   0  -2 -12 63.3396 32.5930   5
   0   2 -13 6686.11 244.386   5
   0  -2 -13 6618.36 244.158   5
   0   2 -14 1158.15 86.9376   5
   0  -2 -14 1227.32 91.3630   5
   0  -2 -15 3801.17 128.429   5
   0  -3   0 0.25481 7.88391   1
   0  -3   1 20814.2 355.427   1
   0   3   1 20059.9 298.622  12
   0  -3  -1 20839.8 285.306   1
   0   3  -1 20496.2 312.376  13
   0   3   1 21041.0 337.803   2
   0   3  -2 166483. 1979.62  13
   0   3   2 168673. 1983.31   2
   0  -3   2 171129. 2038.99   1
   0   3  -3 31189.9 527.694  13
   0  -3   3 30981.3 546.975   1
   0   3   3 32226.5 514.552   2
   0   3   3 30973.9 461.994  12
   0   3  -3 31691.9 541.823  14
   0  -3  -3 32881.6 498.107  14
   0   3   4 46952.7 680.019  12
   0   3  -4 46794.9 762.147  13
   0   3   4 48102.1 743.681   2
   0  -3   4 47784.4 772.463   1
   0   3  -4 48869.6 759.739  14
   0  -3  -4 46144.0 689.579  14
   0   3  -5 13614.0 347.905  14
   0  -3  -5 13637.5 306.195  14
   0   3  -5 12823.9 358.988  13
   0   3   5 13304.4 302.047  12
   0  -3   5 13226.3 355.645   1
   0   3   5 13092.2 347.464   2
   0   3   6 56115.7 872.559  12
   0  -3   6 56536.3 951.726   1
   0   3   6 53986.1 945.713   2
   0  -3  -6 56830.3 858.819  14
   0   3  -6 55271.0 923.237  14
   0   3   7 2901.60 189.988   2
   0  -3   7 3482.43 192.465   1
   0   3  -7 2866.28 174.325  14
   0   3   7 3007.58 165.005  12
   0   3  -8 6194.57 283.575  14
   0   3   8 6622.39 321.324   2
   0  -3   8 6362.74 281.161   1
   0   3  -9 6442.48 308.349  14
   0  -3  -9 6668.93 247.910   5
   0   3  -9 6175.59 233.165   5
   0  -3   9 6008.60 243.965   6
   0   3   9 6564.94 350.163   2
   0  -3   9 6641.60 292.540   1
   0  -3  -9 6292.86 233.844  15
   0  -3  10 28514.7 618.303   6
   0  -3 -10 27881.0 596.305   5
   0   3  10 28581.3 828.663   2
   0  -3 -10 29234.9 581.987  15
   0   3 -10 28173.9 590.169   5
   0  -3 -11 4129.98 203.921   5
   0   3 -11 4135.96 201.948   5
   0  -3 -12 2239.97 145.255   5
   0   3 -12 2078.93 138.692   5
   0  -3 -13 3140.33 162.451   5
   0   3 -13 2925.00 153.660   5
   0   3 -14 31.9940 20.4784   5
   0  -3 -14 18.9096 21.0632   5
   0  -3  14 21.4575 16.3027   4
   0   4   0 404169. 4652.21  13
   0  -4   0 414694. 4663.60   1
   0  -4   1 236079. 2817.32   1
   0   4   1 235870. 2734.39  12
   0   4   1 240781. 2797.36   2
   0   4  -1 234809. 2752.56  13
   0  -4  -1 236808. 2718.00   1
   0   4  -2 6963.90 170.197  13
   0  -4   2 7237.92 205.887   1
   0  -4  -2 7514.80 195.121   9
   0   4   2 6975.98 141.877  12
   0   4   2 7161.61 180.375   2
   0   4   3 175289. 2155.18   2
   0  -4   3 178456. 2229.70   1
   0   4  -3 178877. 2223.82  14
   0   4  -3 177234. 2162.72  13
   0   4   3 173801. 2078.40  12
   0   4  -4 88544.1 1269.53  14
   0   4   4 89376.9 1137.87  12
   0   4   4 85745.9 1217.00   2
   0   4  -4 86451.3 1232.48  13
   0  -4   4 86204.2 1270.15   1
   0   4   5 32511.2 540.704  12
   0   4  -5 30594.7 619.636  13
   0   4  -5 32119.0 627.188  14
   0   4   5 30168.5 606.194   2
   0  -4   5 31984.1 642.412   1
   0  -4   6 64445.7 1092.99   1
   0   4  -6 65400.9 1079.38  14
   0   4   6 62526.2 1070.63   2
   0  -4   7 208.561 51.2647   1
   0   4  -7 97.6360 34.0050  14
   0   4   7 195.299 53.5790   2
   0   4   7 218.989 49.5858  12
   0  -4   8 15041.4 467.348   1
   0  -4   8 14208.1 375.683   6
   0  -4  -8 14673.6 371.276   5
   0   4  -8 14371.3 464.113  14
   0  -4  -9 21293.0 487.183   5
   0   4  -9 20590.5 604.379  14
   0   4   9 19828.7 645.489   2
   0   4  -9 20414.5 466.366   5
   0  -4   9 21444.2 589.959   1
   0  -4   9 20996.0 501.205   6
   0  -4  10 656.151 83.4045   6
   0   4 -10 707.196 81.3703   5
   0  -4 -10 598.438 74.5204   5
   0  -4 -10 561.040 70.1551  15
   0  -4 -11 3570.36 188.923   5
   0   4 -11 3562.50 183.245   5
   0  -4 -11 3686.19 180.000  15
   0   4 -12 657.489 76.5263   5
   0  -4 -12 757.620 83.7248   5
   0  -4 -13 9285.52 281.262   5
   0  -4  13 9693.99 297.677   4
   0   4 -13 9126.11 271.334   5
   0  -4 -14 1825.36 99.4930   5
   0   4 -14 1727.10 93.4139   5
   0  -4  14 1787.85 101.386   4
   0  -5   0 228.643 31.5622   1
   0   5   0 4.78854 12.8342  13
   0   5  -1 19318.2 339.334  13
   0   5   1 19515.7 324.270  12
   0  -5  -1 19750.2 401.391   9
   0  -5   1 19361.1 384.121   1
   0  -5  -1 18606.8 311.059   1
   0   5   1 19466.7 374.936   2
   0  -5   2 33109.5 574.811   1
   0   5   2 33431.0 462.285  12
   0   5   2 32634.5 534.058   2
   0   5  -2 33408.3 508.752  13
   0  -5  -2 33406.7 561.014   9
   0   5  -3 5745.08 221.976  14
   0   5  -3 5750.24 187.053  13
   0   5   3 5776.52 150.935  12
   0   5   3 5302.57 185.793   2
   0  -5   3 5511.66 215.065   1
   0   5   4 34111.9 523.529  12
   0   5  -4 33725.7 606.489  13
   0   5  -4 32654.9 656.429  14
   0  -5   4 32222.1 645.254   1
   0   5   4 31505.4 596.918   2
   0   5   5 6748.22 255.200   2
   0   5  -5 7062.76 277.509  14
   0   5  -5 7253.45 263.461  13
   0  -5   5 6873.65 276.696   1
   0   5   5 7706.66 216.794  12
   0   5  -6 40464.2 813.951  14
   0  -5   6 40227.5 809.219   1
   0  -5   7 29993.0 698.211   1
   0   5  -7 30535.7 704.175  14
   0   5   7 28512.0 692.393   2
   0  -5   8 4744.24 262.918   1
   0   5  -8 4441.13 183.374   5
   0  -5   8 4145.17 195.977   6
   0   5   8 4189.63 260.598   2
   0  -5  -8 4323.55 198.842  15
   0  -5  -8 4259.53 191.250   5
   0  -5   8 4252.77 176.179   8
   0   5  -8 4292.15 256.301  14
   0   5   9 14188.9 537.657   2
   0  -5   9 15278.0 417.852   6
   0  -5  -9 15523.2 407.699   5
   0  -5   9 16479.5 519.251   1
   0   5  -9 15782.2 393.169   5
   0   5  -9 15831.2 536.129  14
   0  -5  -9 15113.8 406.557  15
   0   5 -10 7091.59 258.876   5
   0  -5  10 7515.97 285.743   6
   0  -5 -10 7105.68 267.717   5
   0  -5 -10 6801.81 261.698  15
   0  -5 -11 4714.75 207.351  15
   0  -5 -11 5065.95 222.528   5
   0   5 -11 4971.56 211.299   5
   0   5 -12 5518.84 212.644   5
   0  -5 -12 5701.48 208.226  15
   0  -5 -12 5883.02 227.850   5
   0  -5  12 5589.67 236.691   4
   0   5 -13 4002.13 159.576   5
   0  -5 -13 4051.53 167.758   5
   0  -5  13 4260.47 180.655   4
   0  -5  14 8784.33 222.688   4
   0  -5 -14 8355.68 206.116   5
   0   6   0 125987. 1596.09  13
   0  -6   0 128679. 1604.15   1
   0   6   1 11451.1 292.538   2
   0  -6  -1 11373.9 232.125   1
   0  -6  -1 11154.8 313.309   9
   0  -6   1 11658.7 295.313   1
   0   6   1 12513.8 249.530  12
   0   6  -1 12385.1 263.345  13
   0   6   2 18246.0 306.428  12
   0   6   2 16061.8 368.121   2
   0  -6  -2 17418.0 406.123   9
   0  -6   2 16461.3 396.239   1
   0   6  -2 17800.9 346.312  13
   0  -6   3 5007.24 214.596   1
   0   6   3 4965.00 191.313   2
   0   6  -3 5410.23 185.361  13
   0   6  -3 5178.48 228.558  14
   0  -6   4 70635.0 1137.71   1
   0   6  -4 73019.8 1171.22  14
   0  -6   5 3614.23 204.156   1
   0   6  -5 3641.72 210.903  14
   0   6   5 3346.14 183.647   2
   0   6  -6 2146.43 171.088  14
   0  -6   6 2327.03 173.649   1
   0   6   6 2398.90 169.757   2
   0  -6  -7 25201.0 535.271  15
   0   6  -7 25994.3 668.798  14
   0  -6   7 25760.2 656.984   1
   0  -6   7 23507.0 507.682   6
   0   6   7 22934.8 625.435   2
   0  -6   8 11735.0 347.638   6
   0  -6   8 12659.9 455.695   1
   0  -6   8 11375.9 312.100   8
   0   6  -8 12642.3 468.259  14
   0  -6  -8 12259.4 359.217  15
   0   6   8 10918.0 440.008   2
   0  -6   9 22420.1 470.482   8
   0  -6   9 21741.1 542.416   4
   0  -6  -9 21352.2 514.542  15
   0  -6  -9 22492.1 508.824   5
   0  -6   9 21926.2 520.298   6
   0  -6  10 978.044 101.975   6
   0  -6  10 925.069 104.389   4
   0  -6 -10 1156.08 105.858   5
   0  -6 -10 1080.07 104.479  15
   0   6 -10 1193.59 101.193   5
   0   6 -11 239.725 46.4170   5
   0  -6 -11 217.834 49.3255  15
   0  -6 -11 219.201 47.1567   5
   0  -6  11 245.612 56.4469   4
   0  -6 -12 2783.82 141.353  15
   0   6 -12 3165.75 145.899   5
   0  -6  12 3119.30 167.859   4
   0  -6 -12 3099.41 153.622   5
   0  -6 -13 789.723 64.6946   5
   0  -6  13 736.537 71.2109   4
   0  -6  14 114.109 22.3845   4
   0  -7   0 6.24563 11.5809   1
   0   7   0 25.4504 16.8779  13
   0  -7   0 1.32060 19.2590   9
   0   7   0 26.9461 17.8982  12
   0   7   1 9668.84 265.732  13
   0   7   1 9793.59 285.512   2
   0  -7  -1 9982.18 312.382   9
   0  -7   1 9449.10 273.348   1
   0  -7  -2 26150.5 551.349   9
   0   7   2 24549.7 500.705   2
   0  -7   2 24949.9 530.533   1
   0  -7   3 398.753 65.0836   1
   0   7  -3 445.000 71.0510  14
   0   7   3 434.280 60.6026   2
   0  -7   4 20842.3 528.776   1
   0   7  -4 22334.0 572.997  14
   0   7   4 20801.2 491.685   2
   0   7   5 422.429 67.2780   2
   0  -7   5 459.636 76.6909   1
   0   7  -5 493.033 82.8186  14
   0   7  -6 8953.14 376.024  14
   0  -7  -6 8355.16 281.813  15
   0  -7   6 8147.39 348.089   1
   0  -7   6 8523.93 285.179   4
   0   7   6 8148.25 333.078   2
   0  -7   7 1639.93 117.616   6
   0  -7  -7 1637.18 127.006  15
   0   7   7 1606.89 155.267   2
   0  -7   7 1650.06 111.520   8
   0  -7   7 1517.00 153.867   1
   0   7  -7 1950.11 179.700  14
   0   7   8 17335.9 573.852   2
   0  -7   8 17315.3 470.590   4
   0  -7   8 19451.5 590.890   1
   0  -7   8 17851.6 414.946   8
   0  -7   8 18185.6 451.472   6
   0   7  -8 19735.6 622.092  14
   0  -7  -8 17989.2 463.544  15
   0  -7   9 6968.56 268.190   6
   0  -7  -9 7041.64 276.033  15
   0  -7   9 7315.41 244.441   8
   0  -7   9 7043.41 288.306   4
   0  -7  10 10857.4 361.216   4
   0  -7  10 10932.0 342.576   6
   0  -7 -10 10491.9 338.222  15
   0  -7  11 1911.60 138.704   4
   0  -7 -11 1642.04 118.417  15
   0  -7 -12 2334.30 124.725  15
   0  -7  12 2424.23 139.738   4
   0  -7  13 1644.59 95.6086   4
   0   8   0 53770.4 902.002   2
   0  -8   0 52134.0 956.327   9
   0  -8  -1 9702.17 332.441   9
   0   8   1 9968.57 306.567   2
   0  -8   1 9688.01 288.257   1
   0   8   2 3617.60 175.850   2
   0  -8  -2 3704.86 198.882   9
   0  -8   2 3520.02 180.901   1
   0   8   3 7633.52 272.161   2
   0  -8   3 7865.34 297.299   1
   0   8  -3 8177.44 334.661  14
   0   8  -4 20695.3 590.024  14
   0   8   4 21005.6 511.995   2
   0  -8   4 20438.5 543.283   1
   0  -8   5 7971.98 271.317   4
   0  -8  -5 7989.78 277.369  15
   0   8   5 7985.79 316.070   2
   0   8  -5 7905.27 357.689  14
   0  -8   5 8053.83 246.555   8
   0  -8   5 8064.13 340.078   1
   0  -8   6 1022.35 86.4906   8
   0  -8  -6 958.390 97.1865  15
   0   8  -6 843.083 121.557  14
   0  -8   6 1100.31 126.794   1
   0   8   6 1040.63 119.978   2
   0  -8   6 931.951 95.4789   4
   0  -8   7 744.786 79.0990   6
   0   8  -7 919.452 128.892  14
   0  -8  -7 859.659 97.9697  15
   0  -8   7 738.680 112.934   1
   0  -8   7 636.427 82.3146   4
   0  -8   7 821.786 79.6925   8
   0   8   7 967.611 124.374   2
   0  -8  -8 8136.68 302.279  15
   0  -8   8 8171.54 262.897   8
   0  -8   8 8131.51 281.682   6
   0  -8   8 7694.90 301.214   4
   0  -8   9 4861.19 236.854   4
   0  -8  -9 4949.90 230.741  15
   0  -8   9 5464.06 205.590   8
   0  -8   9 4971.31 217.736   6
   0  -8  10 804.370 95.3916   4
   0  -8 -10 861.468 93.1647  15
   0  -8 -11 5354.50 211.920  15
   0  -8  11 5257.71 219.522   4
   0  -8  12 250.796 41.7321   4
   0  -8  13 1217.90 71.3625   4
   0   9   0-13.5273 24.3447   2
   0  -9   0-14.1685 33.8947   9
   0  -9   1 20138.1 559.785   9
   0  -9  -1 21090.5 551.042   9
   0   9   1 23230.9 517.585   2
   0  -9   1 22962.2 493.227   1
   0  -9   2 10115.8 332.747   1
   0   9  -2 9782.49 377.677  14
   0  -9   3 5257.64 250.602   1
   0  -9   3 5453.30 210.463   4
   0   9   3 5456.79 238.784   2
   0   9  -3 5616.25 292.736  14
   0  -9  -4 5466.10 230.057  15
   0  -9   4 5469.58 219.906   4
   0  -9   4 5353.08 199.819   8
   0  -9   4 5511.16 272.497   1
   0   9  -4 5885.12 310.957  14
   0   9   4 5551.67 253.566   2
   0  -9  -4 5448.44 215.178   7
   0   9  -5 3348.90 240.934  14
   0  -9   5 3173.45 216.618   1
   0  -9   5 3397.00 160.907   8
   0  -9   5 3385.74 179.788   4
   0  -9  -5 3448.81 167.218   7
   0  -9  -5 3430.04 187.428  15
   0  -9  -6 909.139 83.1493   7
   0  -9  -6 831.735 95.4046  15
   0  -9   6 946.592 120.963   1
   0  -9   6 804.654 89.9872   4
   0   9  -6 900.752 130.207  14
   0  -9   6 897.810 83.9934   8
   0  -9   7 16734.2 403.309   8
   0  -9   7 16149.6 446.853   4
   0  -9  -7 17086.6 459.509  15
   0  -9   8 2504.41 139.896   8
   0  -9   8 2598.27 148.603   6
   0  -9  -8 2516.85 164.533  15
   0  -9   8 2221.52 157.853   4
   0  -9   9 506.826 60.5240   8
   0  -9  -9 532.356 77.0373  15
   0  -9   9 529.370 68.4875   6
   0  -9   9 481.647 72.4390   4
   0  -9  10 2103.03 109.611   8
   0  -9  10 1819.79 130.688   4
   0  -9 -10 1822.32 129.954  15
   0  -9  11 260.978 47.7485   4
   0  -9  12 1629.52 92.9472   4
   0 -10   0 19196.0 418.282   4
   0 -10   0 18399.6 386.564  10
   0 -10   0 19110.1 396.471   3
   0 -10   0 19434.3 404.485   8
   0 -10   0 19353.4 444.008   7
   0  10  -1 525.538 86.4679  14
   0 -10  -1 554.335 59.7057   8
   0 -10  -1 504.855 60.1944   4
   0 -10  -1 517.021 56.8455   3
   0 -10   1 524.453 57.3024  10
   0 -10   1 509.409 58.1152   3
   0 -10   1 551.308 60.3065   8
   0 -10  -1 576.394 58.5656  10
   0 -10   1 583.870 70.5072   7
   0 -10  -1 557.090 68.7699   7
   0 -10   1 428.996 79.5779   9
   0 -10  -1 397.278 76.6052   9
   0 -10   1 474.875 60.1765   4
   0 -10  -2 2467.95 126.079   8
   0 -10   2 2247.60 134.368   4
   0 -10  -2 2454.79 145.979   7
   0 -10   2 2063.63 179.602   9
   0 -10   2 2384.30 134.167   7
   0  10  -2 2201.98 183.659  14
   0 -10  -2 2593.91 124.254   3
   0 -10  -2 2322.12 117.784  10
   0 -10   2 2380.42 129.380   8
   0 -10   3 2340.34 169.150   1
   0 -10  -3 2287.24 140.514   7
   0 -10  -3 2373.02 119.329  10
   0 -10  -3 2570.43 122.200   3
   0 -10   3 2279.22 130.443   8
   0 -10  -3 2344.78 150.051  15
   0  10  -3 2113.07 186.820  14
   0 -10   3 2432.60 129.521   7
   0 -10   3 2475.56 144.496   4
   0  10  -4 2281.35 199.224  14
   0 -10  -4 2259.62 150.668  15
   0 -10  -4 2183.67 138.381   7
   0 -10   4 2375.14 134.305   8
   0 -10   4 2156.04 172.928   1
   0 -10   4 2315.66 145.188   4
   0 -10   5 3463.98 229.326   1
   0 -10   5 3180.38 160.852   8
   0 -10   5 3338.65 181.497   4
   0 -10  -5 3179.06 186.427  15
   0 -10  -5 3292.69 167.823   7
   0  10  -5 3397.48 250.009  14
   0 -10  -6 1781.40 140.555  15
   0 -10  -6 1704.48 115.999   7
   0 -10   6 1675.93 116.992   8
   0 -10   6 1610.84 129.788   4
   0 -10   7 1818.33 120.090   8
   0 -10   7 1857.96 140.014   4
   0 -10  -7 1920.73 146.561  15
   0 -10   8 5960.92 249.861   4
   0 -10  -8 5906.08 256.507  15
   0 -10   8 5893.67 214.637   8
   0 -10   9 5877.42 198.938   8
   0 -10   9 5197.34 225.414   4
   0 -10  -9 5832.94 240.534  15
   0 -10  10 1824.80 120.556   4
   0 -10  11 206.589 37.6838   4
   0 -10  12 174.674 25.2121   4
   0 -11   0 52.9566 25.9342  10
   0 -11   0 7.70474 21.1650   3
   0 -11   0 7.81868 22.4809   7
   0 -11   0 22.7357 32.4539   9
   0 -11   0 30.9447 27.6558   8
   0  11   0-34.9135 38.0510  14
   0 -11   0-6.18684 20.3277   4
   0 -11  -1 2881.28 138.436  10
   0 -11   1 3001.13 159.648   7
   0 -11  -1 3030.03 142.648   3
   0 -11  -1 2828.52 207.739   9
   0 -11  -1 2863.86 141.602   8
   0 -11  -1 3022.46 152.397   4
   0 -11   1 2858.40 153.371   4
   0 -11   1 2924.54 147.371   8
   0  11  -1 2528.58 200.780  14
   0 -11   1 2784.90 139.214  10
   0 -11  -1 2868.00 162.119   7
   0 -11   1 2612.20 205.006   9
   0 -11  -2 1913.60 111.141  10
   0 -11  -2 1640.15 121.770   7
   0 -11  -2 1932.02 111.587   3
   0 -11   2 1772.63 123.356   4
   0 -11  -2 1940.40 115.646   8
   0 -11   2 1714.24 115.092   7
   0 -11   2 1638.51 167.650   9
   0  11  -2 1681.53 167.183  14
   0 -11   2 1707.74 107.989  10
   0 -11   2 1601.39 109.858   8
   0  11  -3 8064.85 383.752  14
   0 -11   3 8275.78 281.406   4
   0 -11   3 8444.39 259.124   7
   0 -11  -3 8468.54 245.065  10
   0 -11  -3 8411.97 289.698   7
   0 -11   3 8290.89 267.491   8
   0 -11  -3 9007.69 246.752   3
   0 -11   3 7487.39 374.318   9
   0 -11   3 8156.54 250.391  10
   0 -11   4 11902.7 330.360   8
   0 -11   4 11418.4 346.055   4
   0 -11  -4 11333.7 337.402   7
   0 -11   5 412.908 61.3343   8
   0 -11  -5 424.259 62.5045   7
   0 -11  -5 371.928 66.6158  15
   0 -11   5 305.065 57.7880   4
   0 -11  -6 3098.33 154.489   7
   0 -11   6 3083.16 175.157   4
   0 -11  -6 3194.81 187.073  15
   0 -11   6 3058.97 157.312   8
   0 -11   6 3202.44 144.743  10
   0 -11   7 1871.78 134.217   4
   0 -11   7 1976.67 123.146   8
   0 -11  -7 1777.13 106.172   7
   0 -11  -7 1899.39 145.247  15
   0 -11   7 1922.35 105.417  10
   0 -11   8 3116.48 145.276   8
   0 -11   8 2780.44 159.724   4
   0 -11   9 369.338 54.7083   4
   0 -11   9 496.953 53.2385   8
   0 -11  10 1992.40 111.239   4
   0 -11  11 2207.86 97.1096   4
   0 -12   0 8963.91 266.590  10
   0 -12   0 9737.50 293.116   4
   0 -12   0 9174.00 299.207   7
   0 -12   0 9104.16 274.080   8
   0 -12  -1 2245.40 127.965   8
   0 -12   1 2216.41 131.771   8
   0 -12   1 1973.30 128.360   4
   0 -12   1 2267.78 128.163  10
   0 -12  -1 2271.52 125.278  10
   0 -12   1 2151.68 132.418   7
   0 -12  -1 2216.84 143.341   7
   0 -12  -2 4262.59 201.505   7
   0 -12   2 4523.37 190.349   8
   0 -12   2 4260.54 194.359   4
   0 -12   2 4250.04 184.568   7
   0 -12  -2 4296.28 173.728  10
   0 -12  -2 4552.40 183.282   8
   0 -12   2 4250.38 179.354  10
   0 -12   3 33214.0 599.640  10
   0 -12   3 33689.9 598.680   7
   0 -12   3 32288.5 640.036   4
   0 -12  -3 32268.1 644.864   7
   0 -12   3 33425.6 620.701   8
   0 -12  -4 8362.67 281.619   7
   0 -12   4 8667.98 290.328   4
   0 -12   4 8562.71 271.597   8
   0 -12   4 8769.59 261.015  10
   0 -12   5 1005.88 96.5899   4
   0 -12   5 1064.12 91.7347   8
   0 -12   5 1113.58 85.3620  10
   0 -12  -5 1005.28 89.7499   7
   0 -12   6 2189.10 127.119   8
   0 -12   6 2034.49 135.799   4
   0 -12  -6 2047.65 119.708   7
   0 -12   6 2285.95 116.762  10
   0 -12   7 639.570 57.4030  10
   0 -12   7 583.841 73.2711   4
   0 -12   7 563.955 61.4064   8
   0 -12  -7 588.262 56.0574   7
   0 -12   8 3568.95 164.520   4
   0 -12   8 3372.83 139.154   8
   0 -12   9 538.172 46.3768   8
   0 -12   9 396.284 48.9394   4
   0 -12  10 2039.50 94.3486   4
   0 -13   0 23.0910 28.1584   7
   0 -13   0-3.78240 25.3631   4
   0 -13   0 26.4037 20.1556  10
   0 -13   0 36.5237 28.5112   8
   0 -13   1 6780.32 230.898   8
   0 -13   1 6375.62 230.861   7
   0 -13  -1 6294.45 239.949   7
   0 -13  -1 6661.95 225.504   8
   0 -13   1 6357.74 234.603   4
   0 -13   1 6681.18 224.089  10
   0 -13  -1 6565.68 219.791  10
   0 -13  -2 13824.7 374.062   7
   0 -13   2 14208.3 352.208   8
   0 -13   2 13159.6 337.937   7
   0 -13   2 14036.5 341.099  10
   0 -13   2 13675.2 361.891   4
   0 -13   3 12240.0 311.820  10
   0 -13   3 12127.7 335.138   4
   0 -13  -3 11268.5 329.225   7
   0 -13   3 11774.6 318.604   8
   0 -13   3 11492.4 289.255   7
   0 -13   4 9782.32 283.167   8
   0 -13   4 9733.06 296.150   4
   0 -13  -4 8916.22 281.058   7
   0 -13   4 9826.60 268.772  10
   0 -13   5 7431.50 235.985   8
   0 -13   5 7208.67 247.064   4
   0 -13   5 7307.15 220.091  10
   0 -13  -5 6805.49 227.627   7
   0 -13   6 6296.29 223.654   4
   0 -13   6 6369.96 208.804   8
   0 -13   6 6687.43 193.266  10
   0 -13  -6 5851.79 192.164   7
   0 -13  -7 524.438 46.8666   7
   0 -13   7 693.874 61.1515   8
   0 -13   7 628.573 66.9849   4
   0 -13   8 1828.87 87.0623   8
   0 -13   8 1689.59 98.1339   4
   0 -13   9 71.2302 20.5781   4
   0 -14   0 7632.32 230.288  10
   0 -14   0 7294.83 228.729   8
   0 -14   1 2756.10 135.761  10
   0 -14   1 2545.09 132.313   7
   0 -14   1 2846.45 139.504   8
   0 -14  -1 2595.58 140.669   7
   0 -14  -2 2264.31 128.463   7
   0 -14   2 2506.81 123.755   7
   0 -14   2 2444.60 128.866   8
   0 -14   2 2347.54 123.493  10
   0 -14   2 2477.09 133.966   4
   0 -14   3 380.371 55.7781   4
   0 -14   3 411.973 53.7929   8
   0 -14  -3 348.114 48.3196   7
   0 -14   3 480.188 56.9684  10
   0 -14   4 1803.75 110.692   4
   0 -14  -4 1419.77 95.3217   7
   0 -14   4 1667.85 97.4488  10
   0 -14   4 1709.82 102.862   8
   0 -14   5 268.120 38.3104  10
   0 -14   5 289.658 41.9416   8
   0 -14   5 323.675 47.9012   4
   0 -14  -5 237.975 36.5097   7
   0 -14   6 2366.79 118.278   4
   0 -14   6 2480.03 98.3069  10
   0 -14   6 2523.25 111.710   8
   0 -14   7 1465.86 84.7170   4
   0 -14   7 1503.95 76.4126   8
   0 -14   8 970.380 59.4222   4
   0 -15   0 46.1089 25.6851   7
   0 -15   1 2669.93 117.912   7
   0 -15  -1 2147.68 113.591   7
   0 -15   2 587.413 59.3685   8
   0 -15   2 613.240 57.6813  10
   0 -15  -2 499.360 54.8276   7
   0 -15  -3 683.191 60.4739   7
   0 -15   3 783.261 65.3575   8
   0 -15   3 776.691 61.4537  10
   0 -15   4 3910.56 146.655   4
   0 -15  -4 3615.12 134.743   7
   0 -15   4 3993.10 142.198   8
   0 -15   4 4031.16 134.745  10
   0 -15   5 2385.27 105.905   4
   0 -15   5 2238.22 98.3381   8
   0 -15   6 424.254 41.5908   4
   0 -15   6 474.189 40.5311   8
   0 -16   0 2293.31 95.7473   7
   0 -16  -1 1964.04 90.5049   7
   0 -16   1 2384.79 92.1383   7
   0 -16  -2 2245.16 94.6110   7
   0 -16  -3 4469.93 131.271   7
   0 -16  -4 2471.04 86.9362   7
   1   0 -15 299.393 39.3249   5
   1   0 -14 894.242 81.1850   5
   1   0 -13 2834.90 160.651   5
   1   0 -12 3413.66 186.099   5
   1   0 -11 6579.01 262.797   5
  -1   0  10 10392.2 481.255   2
   1   0 -10 10892.5 337.547   5
   1   0  -9 4299.25 190.739   5
  -1   0   9 3692.21 262.399   2
  -1   0   8 7677.13 303.359  12
  -1   0   8 7277.40 338.287   2
  -1   0   7 11598.8 347.080  12
  -1   0   7 10581.8 377.030   2
   1   0  -7 11514.4 308.943  14
  -1   0   7 11653.2 307.257   1
  -1   0   6 2742.28 132.724   1
  -1   0   6 3203.50 155.533  12
   1   0  -6 2695.20 126.783  14
  -1   0   6 2736.92 163.710   2
  -1   0   5 21592.8 413.420   1
   1   0  -5 21734.7 494.112  13
  -1   0   5 22310.8 430.164  12
  -1   0   5 20960.2 459.476   2
   1   0  -5 21338.6 386.902  14
   1   0  -4 141853. 1695.61  14
  -1   0   4 139628. 1784.30   2
   1   0  -4 142818. 1840.07  13
  -1   0   4 144686. 1750.72  12
  -1   0   3 2017.95 92.7199   2
   1   0  -3 1954.34 104.500  13
  -1   0   3 2018.51 86.5588   1
  -1   0   3 1953.19 83.7882  12
   1   0  -3 2050.21 72.0054  14
  -1   0   2 40706.4 546.583   1
  -1   0   2 39848.9 540.392  12
  -1   0   2 41763.7 553.443   2
   1   0  -2 40188.7 581.335  13
   1   0  -2 40386.1 507.552  14
  -1   0   1 268755. 3000.30   2
  -1   0   1 261917. 3002.53  12
   1   0  -1 267935. 3021.97  13
   1   0   0 4263.19 87.5813  13
  -1   0   0 4925.56 85.3962  14
   1   0   1 8181.53 134.059   2
  -1   0  -1 6740.19 139.081  14
  -1   0  -2 2648.05 91.8852  14
   1   0   2 2704.53 78.5007   1
   1   0   3 539787. 6092.79   1
   1   0   3 531200. 6137.89   2
  -1   0  -3 551938. 6142.16  14
   1   0   4 69209.0 983.665   2
  -1   0  -4 66567.3 961.371  14
   1   0   5 3710.96 135.329   1
  -1   0  -5 3790.35 159.346  14
   1   0   5 3520.56 163.607   2
  -1   0  -6 40742.5 713.325  14
   1   0   6 41608.5 654.071   1
   1   0   6 40280.0 761.622   2
  -1   0  -7 1381.98 113.295  14
   1   0   7 1255.60 123.377   2
  -1   0  -8 11908.6 379.047  14
   1   0   8 12138.7 443.841   2
   1   0   9 2158.30 134.633   6
  -1   0  -9 2207.74 136.237   5
   1   0   9 2073.98 194.869   2
  -1   0  -9 2194.86 164.994  14
   1   0  10 72163.8 1443.65   2
  -1   0 -10 69454.5 1105.95   5
   1   0  10 69671.6 1100.30   6
  -1   0 -11 4599.48 217.402   5
  -1   0 -12 9500.45 314.639   5
  -1   0 -13 3383.14 171.451   5
  -1   0 -14 2602.18 133.365   5
   1   0  15 1659.15 83.6870   4
  -1   0 -15 1929.32 89.8194   5
   1   1 -15 47.7103 18.1245   5
   1  -1 -15 83.9013 23.3967   5
   1  -1 -14 547.536 63.7867   5
   1   1 -14 537.062 63.1150   5
   1  -1 -13 1197.40 104.328   5
   1   1 -13 1211.29 103.007   5
   1  -1 -12 35.1604 28.5437   5
   1   1 -12 92.8033 35.4613   5
   1  -1 -11 99.2092 37.8765   5
   1   1 -11 158.430 44.1520   5
  -1   1  10 22896.3 734.607   2
   1   1 -10 23737.1 529.814   5
   1  -1 -10 24003.8 536.562   5
   1  -1  -9 120.203 32.4648   5
  -1  -1   9 266.573 50.0950   6
   1   1  -9 116.757 36.0958   5
  -1   1   9 169.401 63.0584   2
  -1  -1   9 92.3940 43.2296   2
   1   1  -8 13836.8 384.435  14
  -1  -1   8 13901.7 387.105   1
  -1   1   8 13902.3 416.841  12
  -1  -1   8 12390.1 457.515   2
  -1   1   8 12138.8 445.903   2
  -1  -1   7 31124.0 625.316  12
   1   1  -7 28554.6 569.270  14
  -1  -1   7 28043.2 670.589   2
  -1  -1   7 29887.0 595.418   1
  -1   1   7 29643.2 607.320  12
  -1   1   7 28548.3 662.503   2
  -1  -1   6 26186.8 588.899   2
  -1   1   6 28701.5 466.851   1
  -1  -1   6 25391.5 528.949   1
  -1   1   6 26523.4 576.784   2
   1   1  -6 26319.6 612.513  13
  -1   1   6 27639.3 534.255  12
  -1  -1   6 27802.7 546.532  12
   1  -1  -6 27846.1 481.170  14
   1   1  -6 26168.1 501.920  14
   1   1  -5 30861.1 621.846  13
  -1  -1   5 30838.0 567.507   1
   1  -1  -5 31548.9 496.733  14
   1   1  -5 31491.0 525.872  14
  -1  -1   5 31373.3 604.033   2
  -1   1   5 32085.0 553.784  12
  -1   1   5 30838.9 491.426   1
  -1   1   5 30627.3 583.777   2
   1   1  -4 64712.8 990.148  13
  -1  -1   4 65426.0 943.703   1
  -1  -1   4 67550.9 916.220  12
   1  -1  -4 67119.5 854.196  14
  -1   1   4 66830.9 910.527  12
  -1   1   4 66598.8 863.953   1
  -1  -1   4 65281.7 958.383   2
   1   1  -4 65627.8 889.556  14
  -1   1   4 64803.2 936.527   2
  -1   1   3 36624.4 541.600  12
  -1  -1   3 38043.5 549.764  12
   1   1  -3 36818.4 535.541  14
  -1  -1   3 36270.3 573.389   1
   1  -1  -3 38274.1 492.071  14
  -1   1   3 38166.5 558.721   2
   1   1  -3 37558.3 602.127  13
  -1   1   3 37126.4 509.423   1
   1  -1  -3 37828.6 604.690  13
  -1   1   2 5023.98 124.121  12
  -1   1   2 4932.40 104.131   1
   1  -1  -2 4994.71 144.363  13
  -1   1   2 5087.04 122.382   2
  -1  -1   2 4956.44 120.764  12
   1  -1  -2 5173.95 87.7630  14
   1   1  -2 4925.69 142.213  13
  -1  -1   2 5125.87 142.667   1
  -1  -1   1 264568. 3039.07   1
  -1   1   1 253554. 3020.70  12
   1   1  -1 261017. 3034.59  13
  -1  -1   1 257624. 2995.08  12
  -1  -1   0 58590.5 648.883  12
  -1  -1   0 58376.9 670.992   9
   1  -1   1 98453.4 1119.22   2
  -1   1  -1 94457.9 1147.74  14
  -1  -1  -1 95475.0 1152.32  14
   1  -1   1 95490.3 1141.25   1
   1  -1   2 14296.8 253.992   1
   1  -1   2 14003.6 245.519   2
  -1   1  -2 14301.0 257.862  14
  -1  -1  -2 14616.4 257.989  14
  -1   1  -3 120086. 1489.55  14
  -1  -1  -3 122553. 1487.77  14
   1  -1   3 117312. 1484.61   2
   1  -1   3 121493. 1478.39   1
   1   1   3 117524. 1438.85  12
   1   1   4 8026.74 200.882  12
  -1  -1  -4 8527.90 223.781  14
  -1   1  -4 7696.02 219.343  14
   1  -1   4 7720.54 226.191   2
   1   1   4 8198.72 230.854   2
   1  -1   4 8272.95 215.305   1
  -1   1  -5 11258.0 298.456  14
  -1  -1  -5 11486.9 293.827  14
   1  -1   5 11640.4 319.698   2
   1  -1   5 11335.1 285.125   1
   1   1   5 12292.3 324.279   2
   1  -1   6 16600.5 440.451   2
   1   1   6 16776.6 433.778   2
  -1  -1  -6 16896.8 398.949  14
  -1   1  -6 16348.5 404.679  14
   1  -1   6 17587.8 387.572   1
   1  -1   7 22731.5 479.616   1
   1   1   7 21784.3 561.134   2
  -1   1  -7 22231.8 519.133  14
   1  -1   7 21115.7 560.970   2
  -1  -1  -7 21573.4 496.924  14
  -1  -1  -8 9354.40 325.947  14
   1   1   8 9735.24 393.445   2
   1  -1   8 10377.6 318.629   1
   1  -1   8 9076.41 381.996   2
  -1   1  -8 9040.96 335.845  14
  -1   1  -9 1181.27 126.292  14
   1  -1   9 1088.70 139.129   2
   1   1   9 1019.41 89.5603   6
  -1  -1  -9 1065.64 93.6549   5
   1  -1   9 1198.74 102.793   6
  -1   1  -9 1059.94 92.8609   5
   1   1   9 1093.86 142.038   2
   1  -1  10 2533.03 157.646   6
  -1  -1 -10 2599.07 158.748   5
   1  -1  10 2735.95 240.648   2
  -1   1 -10 2652.34 158.901   5
   1   1  10 2362.35 222.936   2
  -1  -1 -11 19445.2 478.420   5
   1  -1  11 19200.4 478.028   6
  -1   1 -11 18957.2 475.597   5
  -1   1 -12 379.655 63.3448   5
  -1  -1 -12 485.852 69.5590   5
  -1  -1 -13 4639.89 200.259   5
  -1   1 -13 4537.46 198.834   5
  -1  -1 -14 455.406 56.3030   5
  -1   1 -14 409.856 54.2111   5
   1  -1  15 1580.26 79.9831   4
  -1  -1 -15 1720.61 83.4151   5
  -1   1 -15 1698.35 82.8810   5
   1  -2 -15 245.337 34.1546   5
   1  -2 -14 269.022 45.9775   5
   1   2 -14 247.375 43.7571   5
   1  -2 -13 3730.10 182.920   5
   1   2 -13 3382.77 170.815   5
   1   2 -12 5050.66 223.565   5
   1  -2 -12 5354.72 233.906   5
   1   2 -11 3926.16 198.043   5
   1  -2 -11 3727.30 197.282   5
   1  -2 -10 7846.95 283.887   5
  -1   2  10 7280.79 395.333   2
   1   2 -10 8162.67 282.873   5
  -1  -2   9 5576.47 226.222   6
   1  -2  -9 5494.61 222.134   5
   1   2  -9 5296.32 213.961   5
  -1   2   9 4946.78 302.901   2
  -1   2   8 3287.78 193.212  12
  -1  -2   8 3075.20 184.167   1
   1   2  -8 3032.54 178.249  14
  -1   2   8 2990.46 212.119   2
  -1  -2   7 8124.31 295.203   1
   1   2  -7 8168.36 277.622  14
  -1   2   7 7998.30 319.744   2
  -1  -2   7 7905.14 330.505   2
  -1   2   7 8480.92 288.351  12
  -1   2   6 2715.47 142.940  12
  -1  -2   6 2488.36 163.902   2
  -1   2   6 2726.94 161.056   2
   1   2  -6 2729.56 141.553  14
  -1  -2   6 2744.21 150.288  12
  -1  -2   6 2718.94 157.955   1
   1   2  -6 2745.96 176.738  13
   1  -2  -6 2907.53 121.587  14
   1   2  -5 50909.0 885.684  13
  -1   2   5 52445.2 660.109   1
  -1  -2   5 52709.4 810.666  12
  -1   2   5 51665.6 830.876   2
   1  -2  -5 51945.3 720.682  14
   1   2  -5 50731.6 789.742  14
  -1   2   5 51320.0 787.530  12
  -1  -2   5 53424.2 852.958   1
   1   2  -4 57195.7 884.744  13
  -1   2   4 55363.8 815.344   2
   1   2  -4 54954.5 805.609  14
  -1  -2   4 56495.9 856.568   1
   1  -2  -4 55757.4 723.539  14
  -1  -2   4 56210.2 800.906  12
  -1   2   4 55620.1 790.145  12
  -1   2   4 54008.6 676.609   1
  -1  -2   4 54809.0 849.330   2
  -1  -2   3 115182. 1401.17  12
   1  -2  -3 115414. 1329.33  14
   1   2  -3 114814. 1468.73  13
  -1   2   3 119061. 1415.74   2
  -1   2   3 109466. 1294.07   1
  -1  -2   3 115663. 1471.56   1
  -1   2   3 114614. 1398.50  12
   1   2  -3 112992. 1423.58  14
   1   2  -2 266529. 3001.11  13
  -1   2   2 263966. 2959.18  12
  -1  -2   2 263192. 2941.86  12
  -1  -2   2 272809. 3027.13   1
  -1   2   1 77459.8 980.226  12
  -1   2   1 81081.3 932.569   2
   1  -2  -1 78267.2 971.303   9
   1   2  -1 78559.3 992.160  13
  -1  -2   1 80153.6 1010.53   1
  -1  -2   1 78520.5 935.093  12
  -1  -2   0 132034. 1541.83   1
   1  -2   0 129575. 1509.54   1
  -1   2  -1 47829.5 645.975  14
   1   2   1 48275.5 651.674   2
   1  -2   1 47710.0 637.495   1
  -1   2  -2 51707.2 697.679  14
   1  -2   2 50217.4 688.893   1
   1  -2   2 50159.3 665.026   2
  -1  -2  -2 49095.0 678.973  14
   1   2   2 48251.1 606.772  12
   1  -2   3 141886. 1750.79   2
   1   2   3 147247. 1758.40   2
  -1   2  -3 143736. 1765.64  14
  -1  -2  -3 143233. 1744.92  14
   1  -2   3 142406. 1758.08   1
   1  -2   4 44054.0 682.005   1
  -1  -2  -4 41061.9 655.640  14
   1   2   4 42789.6 618.867  12
  -1   2  -4 43255.7 683.285  14
   1  -2   4 41273.4 681.740   2
   1   2   4 43742.4 690.966   2
   1  -2   5 10572.7 312.869   2
  -1  -2  -5 11635.4 294.479  14
   1   2   5 11106.7 268.512  12
  -1   2  -5 10885.0 302.642  14
   1  -2   5 11548.5 305.626   1
   1   2   5 11277.3 316.871   2
   1  -2   6 43596.1 821.467   2
   1  -2   6 44884.5 771.598   1
   1   2   6 44743.4 818.345   2
  -1   2  -6 43948.8 783.502  14
  -1  -2  -6 46067.8 766.097  14
   1  -2   7 7903.74 278.152   1
  -1  -2  -7 7143.34 263.349  14
  -1   2  -7 6752.17 273.821  14
   1  -2   7 7267.22 311.987   2
   1   2   7 7078.14 300.407   2
   1  -2   8 4161.48 206.939   1
  -1  -2  -8 3982.41 205.583  14
   1  -2   8 3679.84 242.100   2
  -1   2  -8 3589.63 213.105  14
   1   2   8 3384.45 228.930   2
  -1   2  -9 492.064 87.2245  14
  -1  -2  -9 712.430 76.5999   5
   1  -2   9 557.544 72.4970   6
  -1   2  -9 619.650 73.0403   5
   1  -2   9 639.715 109.472   2
   1   2   9 624.206 107.758   2
  -1  -2  -9 501.653 60.3448  15
   1   2  10 13800.7 557.894   2
  -1   2 -10 13477.7 378.615   5
   1  -2  10 14133.7 401.177   6
  -1  -2 -10 13498.8 379.652   5
  -1   2 -11 3771.21 195.104   5
  -1  -2 -11 3482.03 185.986   5
   1  -2  11 3597.34 193.151   6
  -1  -2 -12 9372.47 308.438   5
  -1   2 -12 9232.17 308.013   5
  -1   2 -13 2511.53 143.820   5
  -1  -2 -13 2673.77 149.290   5
  -1  -2 -14 399.961 52.5242   5
  -1   2 -14 395.670 50.4381   5
   1  -3 -14 1641.49 103.154   5
   1   3 -14 1553.65 96.2232   5
  -1  -3  14 1606.35 98.6344   4
   1   3 -13 1281.45 100.911   5
   1  -3 -13 1381.10 109.579   5
   1   3 -12 1645.29 123.666   5
   1  -3 -12 1880.81 137.252   5
   1   3 -11 2527.20 156.509   5
   1  -3 -11 2463.86 159.228   5
   1   3 -10 7656.67 272.521   5
   1  -3 -10 7541.72 282.680   5
  -1   3  10 7666.03 405.710   2
   1   3  -9 2298.60 138.363   5
  -1  -3   9 2244.97 145.136   6
   1   3  -9 2215.25 171.123  14
  -1   3   9 2419.76 207.207   2
   1  -3  -9 2381.01 145.580   5
  -1  -3   9 2485.17 181.396   1
  -1   3   8 3541.14 232.658   2
  -1  -3   8 3863.06 219.052   1
  -1   3   8 3877.03 209.446  12
   1   3  -8 3614.59 205.333  14
  -1   3   7 4506.23 206.081  12
  -1  -3   7 4284.34 224.026   1
  -1   3   7 4023.66 223.631   2
   1   3  -7 4261.13 207.038  14
  -1   3   6 12200.6 327.114  12
  -1  -3   6 11922.7 365.254   1
   1   3  -6 11888.2 338.437  14
  -1   3   6 11212.7 349.814   2
   1   3  -6 11206.3 377.067  13
  -1   3   5 10739.4 277.644  12
   1  -3  -5 10770.7 236.083  14
   1   3  -5 10452.3 295.781  14
  -1  -3   5 10727.2 325.096   1
  -1   3   5 10539.9 300.522   2
   1   3  -5 10129.0 328.546  13
  -1  -3   4 5431.93 210.281   1
   1  -3  -4 5439.72 143.542  14
  -1   3   4 5245.78 168.724  12
  -1   3   4 5408.03 183.358   2
   1   3  -4 5397.59 193.734  14
   1   3  -4 5542.70 209.855  13
   1   3  -3 628.160 60.5667  13
  -1  -3   3 627.974 64.6100   1
  -1   3   3 598.425 49.4510  12
   1   3  -2 18261.8 347.134  13
  -1  -3   2 18973.6 372.902   1
  -1   3   2 18920.7 323.652  12
  -1   3   2 18705.9 308.695   2
   1  -3  -1 32493.5 494.991   9
  -1  -3   1 33725.2 521.030   1
   1   3  -1 32302.6 496.467  13
  -1   3   1 32400.6 488.026  12
  -1   3   1 33845.1 448.041   2
  -1  -3   0 276986. 3200.47   1
   1  -3   0 277306. 3159.66   1
   1  -3   1 153835. 1783.57   1
  -1   3  -1 149464. 1800.53  14
  -1  -3  -1 154624. 1746.31   1
  -1  -3  -1 153384. 1784.94   9
   1   3   2 41266.2 520.920  12
   1  -3   2 43556.8 638.832   1
  -1  -3  -2 43614.7 640.206  14
   1   3   2 43386.0 633.820   2
  -1   3  -2 41838.2 564.767  13
  -1  -3  -2 43355.4 543.283   1
  -1   3  -2 42107.9 644.197  14
  -1  -3  -3 46650.9 696.428  14
   1   3   3 46966.1 701.580   2
   1  -3   3 45111.0 707.434   1
  -1   3  -3 47472.2 722.476  14
   1   3   3 45703.9 605.820  12
   1  -3   4 1271.29 92.5603   1
   1  -3   4 1135.24 86.3080   2
   1   3   4 1325.33 93.4557   2
  -1  -3  -4 1257.57 86.0446  14
   1   3   4 1211.10 67.3133  12
  -1   3  -4 1356.82 96.8204  14
  -1  -3  -5 17934.8 398.169  14
   1  -3   5 18441.3 426.909   1
   1   3   5 18356.7 429.911   2
   1  -3   5 16785.7 423.252   2
   1   3   5 17772.0 357.347  12
  -1   3  -5 18404.0 426.779  14
  -1   3  -6 16129.8 427.441  14
   1  -3   6 15348.5 440.838   2
  -1  -3  -6 16922.0 406.005  14
   1   3   6 16443.7 443.867   2
   1  -3   6 16981.7 429.177   1
  -1  -3  -7 2637.77 157.212  14
   1  -3   7 2119.11 169.459   2
  -1   3  -7 2508.28 170.110  14
   1   3   7 2473.35 178.464   2
   1  -3   7 2550.21 164.669   1
   1   3   8 1916.72 171.842   2
   1  -3   8 1832.82 124.564   6
  -1   3  -8 2019.48 163.959  14
   1  -3   8 2023.18 153.117   1
  -1   3  -9 4525.09 266.028  14
  -1   3  -9 4712.55 201.794   5
   1   3   9 4297.61 282.774   2
  -1  -3  -9 4495.21 199.077   5
  -1  -3  -9 4584.00 199.574  15
   1  -3   9 4340.04 206.391   6
   1  -3   9 5200.55 257.774   1
   1  -3  10 3767.44 198.558   6
  -1  -3 -10 3746.90 181.909  15
  -1   3 -10 3254.25 232.250  14
  -1  -3 -10 3719.38 187.112   5
  -1   3 -10 3715.82 186.624   5
  -1  -3 -11 3578.69 175.401  15
  -1  -3 -11 3418.68 184.164   5
   1  -3  11 3469.15 192.541   6
  -1   3 -11 3449.49 184.171   5
  -1  -3 -12 5690.94 231.081   5
  -1   3 -12 5533.10 229.004   5
  -1  -3 -13 1456.41 106.775   5
  -1   3 -13 1273.02 99.6165   5
  -1  -3 -14 2518.90 120.224   5
   1  -3  14 2675.37 129.833   4
  -1   3 -14 2371.29 117.136   5
   1   4 -14 2222.45 106.329   5
   1  -4 -14 2378.98 118.493   5
  -1  -4  14 2462.76 115.645   4
   1   4 -13 152.919 33.7702   5
  -1  -4  13 194.947 44.1119   4
   1  -4 -13 239.448 45.4677   5
   1  -4 -12 614.828 79.2807   5
   1   4 -12 497.620 65.4070   5
   1   4 -11 1807.34 130.317   5
  -1  -4  11 1946.44 119.119   8
   1  -4 -11 1900.69 138.050   5
  -1  -4  10 3741.83 172.310   8
   1   4 -10 3506.67 179.297   5
   1  -4 -10 3646.78 181.028  15
  -1  -4  10 3685.38 195.579   6
   1  -4 -10 3297.38 184.257   5
   1   4  -9 1318.11 105.323   5
   1   4  -9 1226.30 134.707  14
  -1   4   9 1345.21 158.073   2
  -1  -4   9 1307.21 113.229   6
   1  -4  -9 1349.74 111.103   5
  -1  -4   9 1465.31 143.971   1
   1  -4  -9 1254.84 104.718  15
  -1   4   8 4185.95 215.537  12
   1   4  -8 3832.75 222.710  14
  -1  -4   8 3420.46 217.742   1
  -1  -4   8 3857.56 181.629   6
   1  -4  -8 3665.29 174.059   5
  -1   4   8 3405.12 229.485   2
  -1  -4   7 2144.46 165.065   1
   1   4  -7 2286.22 182.254  13
  -1   4   7 2403.25 149.457  12
   1   4  -7 2535.70 168.934  14
  -1   4   7 1892.24 153.921   2
   1   4  -6 658.336 81.1393  14
  -1   4   6 814.714 80.3375  12
  -1  -4   6 583.283 84.9515   1
   1   4  -6 747.444 94.5838  13
  -1   4   6 525.510 74.0037   2
  -1   4   5 1904.20 110.766  12
  -1   4   5 1930.41 125.267   2
   1   4  -5 1800.40 137.064  13
  -1   4   4 5137.55 169.328  12
   1   4  -4 5105.75 204.717  14
   1   4  -4 4972.94 204.338  13
  -1   4   4 5133.81 183.661   2
  -1  -4   4 4979.81 214.127   1
  -1   4   3 60899.7 853.416   2
   1   4  -3 61303.0 910.163  13
  -1   4   3 59979.0 840.021  12
  -1  -4   3 62765.8 955.205   1
   1   4  -2 62909.0 892.614  13
  -1   4   2 62661.4 836.465   2
  -1  -4   2 63507.8 934.702   1
  -1   4   2 62311.1 853.526  12
  -1   4   1 8383.06 205.542  12
   1  -4  -1 8092.43 152.707   1
   1  -4  -1 8509.21 221.671   9
  -1  -4   1 8408.36 225.558   1
   1   4  -1 8556.00 213.574  13
  -1   4   1 8808.43 186.313   2
   1   4   0 11234.0 255.009  13
   1  -4   0 11245.1 220.949   1
  -1   4   0 11317.7 187.295  13
  -1  -4   0 11524.5 250.207   1
  -1  -4  -1 34640.4 523.124   9
   1  -4   1 34864.4 509.606   1
  -1  -4  -1 35354.0 484.051   1
   1   4   2 2492.05 118.016   2
   1   4   2 2422.09 60.4396  12
  -1   4  -2 2455.12 122.852  14
   1  -4   2 2483.44 116.661   1
  -1  -4  -2 2485.82 78.1327   1
  -1   4  -3 6932.96 180.975  13
   1   4   3 6867.49 143.616  12
   1  -4   3 6608.34 214.858   1
   1   4   3 6820.37 211.622   2
  -1   4  -3 7203.53 231.932  14
   1   4   4 77822.2 1141.20   2
  -1  -4  -4 78940.4 1133.91  14
   1  -4   4 76592.9 1147.67   1
  -1   4  -4 79501.0 1168.64  14
   1   4   4 79852.6 1012.28  12
   1   4   5 37468.6 712.514   2
   1  -4   5 38949.6 721.648   1
  -1   4  -5 38963.0 733.131  14
  -1  -4  -5 38549.9 696.048  14
  -1   4  -6 43520.3 825.649  14
  -1  -4  -6 44658.5 786.256  14
   1   4   6 42113.0 824.220   2
   1  -4   6 44335.2 820.005   1
   1   4   7 12110.1 417.050   2
  -1   4  -7 11870.6 403.135  14
   1  -4   7 11964.2 392.183   1
  -1  -4  -8 4044.68 184.356  15
  -1   4  -8 3922.81 173.120   5
   1  -4   8 4062.93 190.859   6
   1   4   8 3879.18 250.968   2
  -1  -4  -8 3910.97 176.173   5
  -1   4  -8 3696.27 233.385  14
   1  -4   8 4474.56 238.435   1
  -1  -4  -9 425.423 63.0444  15
   1  -4   9 362.855 61.4219   6
  -1   4  -9 476.627 65.1168   5
  -1  -4  -9 425.954 58.6656   5
  -1   4  -9 437.471 90.4255  14
   1  -4   9 655.125 91.8696   1
   1   4   9 448.571 95.1231   2
  -1  -4 -10 4918.36 217.035  15
  -1  -4 -10 4910.52 218.688   5
  -1   4 -10 4878.29 214.766   5
   1  -4  10 4361.14 218.562   6
  -1  -4 -11 3320.08 172.384  15
   1  -4  11 3635.40 196.587   6
  -1  -4 -11 3371.30 179.569   5
  -1   4 -11 3297.25 178.393   5
  -1  -4 -12 7440.25 261.527   5
  -1  -4 -12 7470.56 242.489  15
  -1  -4 -13 544.716 64.2670   5
   1  -4  13 537.551 68.8800   4
  -1   4 -13 667.889 69.4212   5
   1  -4  14 2815.48 127.646   4
  -1  -4 -14 2865.49 119.213   5
  -1   4 -14 2757.17 117.158   5
   1  -5 -14 3.34845 14.8028   5
  -1  -5  14 30.9518 16.5821   4
   1   5 -13 111.711 27.3979   5
   1  -5 -13 61.2456 24.8848   5
  -1  -5  13 78.0537 27.1947   4
   1   5 -12 2132.60 129.513   5
  -1  -5  12 2047.30 139.402   4
   1  -5 -12 1932.11 132.222   5
  -1  -5  11 427.675 57.8408   8
   1   5 -11 314.803 52.8865   5
   1  -5 -11 392.808 66.1145   5
   1  -5 -11 341.761 54.5182  15
   1  -5 -10 5149.81 231.763   5
   1  -5 -10 5432.26 228.690  15
  -1  -5  10 5244.54 208.379   8
   1  -5  -9 4382.13 206.716   5
  -1  -5   9 4277.64 258.562   1
   1  -5  -9 4094.64 196.454  15
   1   5  -9 4361.89 191.287   5
  -1   5   9 3515.62 256.410   2
  -1  -5   9 3890.33 178.989   8
   1   5  -9 4512.43 269.131  14
  -1  -5   9 4103.94 202.786   6
   1   5  -8 3824.10 234.974  14
  -1  -5   8 3718.65 237.016   1
  -1   5   8 3416.10 231.466   2
  -1  -5   8 3530.88 163.444   8
   1  -5  -8 3691.00 180.929   5
  -1  -5   8 3898.44 186.927   6
   1  -5  -8 3746.36 182.679  15
   1   5  -7 6106.57 286.415  14
   1   5  -7 6491.04 312.325  13
  -1   5   7 7102.73 262.551  12
  -1  -5   7 6158.56 297.285   1
  -1   5   7 5936.34 284.603   2
  -1   5   6 437.088 59.9195  12
  -1  -5   6 305.342 63.1172   1
   1   5  -6 217.186 52.7985  14
  -1   5   6 264.944 54.7430   2
   1   5  -5 8215.14 304.389  14
   1   5  -5 8077.08 302.290  13
  -1  -5   5 8012.84 309.746   1
  -1   5   5 8816.90 253.310  12
  -1   5   5 7961.38 272.654   2
  -1   5   4 36273.1 619.586   2
  -1   5   4 34357.5 573.864  12
  -1  -5   4 34451.6 691.924   1
   1   5  -4 34706.2 660.555  13
   1   5  -4 35008.7 682.615  14
   1   5  -3 47481.2 774.693  13
  -1   5   3 48352.0 729.330   2
  -1   5   3 48643.1 713.718  12
  -1  -5   3 48634.6 831.613   1
   1  -5  -2 21110.2 420.136   9
  -1   5   2 20177.0 364.597   2
   1   5  -2 20173.9 406.023  13
  -1  -5   2 20495.5 442.007   1
  -1   5   2 20317.3 374.444  12
  -1   5   1 332.051 40.1836  12
   1   5  -1 399.078 46.2587  13
   1  -5  -1 361.968 29.7014   1
  -1   5   1 492.747 44.8314   2
  -1  -5   1 381.695 49.0062   1
  -1  -5   0 32757.6 533.725   1
   1  -5   0 31988.0 492.055   1
   1   5   0 31646.4 543.547  13
  -1   5   0 32722.8 449.420  13
  -1   5  -1 35090.7 451.636  13
  -1  -5  -1 34532.7 522.265   1
   1  -5   1 35296.2 555.020   1
   1   5   1 35236.0 594.889   2
  -1  -5  -1 36037.2 591.158   9
   1   5   2 28341.6 515.728   2
  -1   5  -2 27409.7 529.177  14
   1  -5   2 26782.1 493.653   1
  -1  -5  -2 27106.8 391.339   1
  -1   5  -2 28508.5 394.178  13
   1   5   2 25840.8 335.985  12
   1  -5   3 23136.2 481.705   1
  -1   5  -3 24084.0 513.248  14
   1   5   3 22925.0 471.686   2
  -1   5  -3 24462.3 399.156  13
  -1   5  -4 5931.45 240.504  14
   1   5   4 5676.15 219.599   2
   1  -5   4 5660.89 227.433   1
   1  -5   5 46896.8 844.786   1
   1   5   5 44285.5 820.445   2
  -1   5  -5 47044.2 863.202  14
   1  -5   6 10357.5 356.852   1
  -1   5  -6 10572.2 369.271  14
   1   5   6 9920.62 356.555   2
   1   5   7 3392.47 221.500   2
  -1   5  -7 3440.32 219.199  14
   1  -5   7 3502.63 215.204   1
  -1   5  -8 3053.07 220.790  14
  -1  -5  -8 2780.98 158.057  15
   1   5   8 2592.40 208.592   2
  -1   5  -8 2688.83 143.746   5
   1  -5   8 3091.17 207.714   1
  -1  -5  -8 3140.13 157.959   5
   1  -5   8 2927.88 165.265   6
   1   5   9 4934.01 310.662   2
   1  -5   9 4807.67 268.914   1
   1  -5   9 4852.68 225.438   6
  -1   5  -9 4619.81 200.829   5
  -1   5  -9 5108.78 302.680  14
  -1  -5  -9 4413.33 209.963  15
  -1  -5  -9 4958.43 211.056   5
   1  -5  10 557.781 80.1742   6
  -1  -5 -10 582.345 75.4676  15
  -1  -5 -10 521.871 71.1501   5
  -1   5 -10 514.825 70.5981   5
  -1  -5 -11 2595.98 152.084   5
   1  -5  11 2854.36 171.184   6
  -1  -5 -11 2648.18 154.727  15
  -1   5 -11 2582.90 150.444   5
  -1   5 -12 5246.98 208.585   5
  -1  -5 -12 5479.26 206.504  15
   1  -5  12 5688.52 239.526   4
  -1  -5 -12 5588.74 215.027   5
   1  -5  13 1989.98 122.292   4
  -1   5 -13 2095.97 112.851   5
  -1  -5 -13 1886.92 108.082   5
   1  -5  14 126.545 28.2794   4
  -1  -6  13 0.60414 16.2189   4
   1  -6 -13 17.7933 17.7832   5
   1  -6 -12 3575.33 171.021   5
  -1  -6  12 3523.26 176.725   4
  -1  -6  11 4283.16 214.522   4
   1  -6 -11 4148.65 193.016  15
   1  -6 -11 4727.18 213.654   5
  -1  -6  11 4900.98 187.747   8
   1  -6 -10 6082.52 248.309  15
   1  -6 -10 6769.82 263.621   5
  -1  -6  10 6127.67 266.162   4
  -1  -6  10 6612.20 233.978   8
  -1  -6   9 9764.52 321.185   6
  -1  -6   9 9419.64 292.283   8
   1   6  -9 10116.7 426.171  14
  -1   6   9 9486.66 427.865   2
  -1  -6   9 8963.59 324.808   4
  -1  -6   9 10175.3 419.684   1
   1  -6  -9 9340.94 314.791  15
   1  -6  -9 9684.11 319.444   5
  -1   6   8 10096.1 413.945   2
  -1  -6   8 10178.6 320.953   6
   1  -6  -8 10977.5 336.587  15
   1   6  -8 10754.8 424.867  14
  -1  -6   8 10061.2 299.766   8
   1  -6  -8 10940.2 329.677   5
  -1  -6   8 10467.3 421.730   1
  -1  -6   8 10128.3 332.725   4
   1  -6  -8 10826.9 290.656  11
   1   6  -7 4269.55 250.786  14
  -1  -6   7 3527.48 170.330   6
  -1  -6   7 3729.10 237.329   1
  -1   6   7 3475.58 218.088   2
   1  -6  -7 3815.07 184.333  15
  -1  -6   7 3559.41 163.308   8
  -1  -6   7 3666.14 183.148   4
   1   6  -6 216.390 54.5163  14
  -1   6   6 316.822 59.4527   2
   1   6  -6 400.623 72.9523  13
  -1  -6   6 350.802 72.3051   1
   1   6  -5 10577.1 373.790  14
   1   6  -5 10907.4 361.437  13
  -1   6   5 10298.3 325.750   2
  -1  -6   5 9893.61 367.081   1
  -1   6   4 11715.3 321.955   2
  -1   6   4 13487.9 306.325  12
   1   6  -4 11918.7 382.761  14
   1   6  -4 12826.1 364.889  13
  -1  -6   4 12469.0 387.286   1
  -1   6   3 27884.4 477.564  12
   1   6  -3 27203.2 537.466  13
  -1   6   3 25808.8 489.911   2
  -1  -6   3 26208.0 575.171   1
   1  -6  -2 8709.07 271.024   9
  -1   6   2 8704.62 227.295   2
  -1   6   2 8967.79 233.212  12
  -1  -6   2 8611.06 278.635   1
   1   6  -2 8700.22 253.782  13
  -1  -6   1 1379.34 98.7492   1
  -1   6   1 1411.50 89.1143  12
   1   6  -1 1359.53 91.7326  13
   1  -6  -1 1278.96 62.4471   1
   1  -6  -1 1361.76 102.053   9
   1  -6   0 9143.79 223.179   1
  -1   6   0 9713.47 194.557  13
  -1  -6   0 9548.92 256.268   1
   1   6   0 9148.49 259.503  13
  -1  -6   0 9332.02 282.024   9
  -1  -6  -1 2605.50 110.404   1
   1   6   1 2554.57 139.831   2
  -1  -6  -1 2481.15 135.413   9
   1  -6   2 87247.6 1258.29   1
  -1   6  -2 90736.5 1327.68  14
  -1   6  -3 24805.0 556.816  14
   1   6   3 24124.4 510.208   2
   1  -6   3 24259.2 514.432   1
   1   6   4 41443.8 763.000   2
  -1   6  -4 43336.8 820.396  14
   1  -6   4 42581.3 782.297   1
   1   6   5 7852.90 299.908   2
  -1   6  -5 8171.82 323.465  14
   1  -6   5 8026.64 306.965   1
   1  -6   6 27548.3 655.793   1
  -1   6  -6 28526.7 686.375  14
   1   6   6 26402.4 649.449   2
   1  -6   7 3476.90 219.369   1
   1   6   7 3271.80 223.594   2
   1  -6   7 3513.99 173.210   6
  -1  -6  -7 3429.71 174.544  15
  -1   6  -7 3478.77 233.305  14
   1   6   8 1307.89 150.735   2
  -1   6  -8 1701.77 114.658   5
  -1  -6  -8 1450.51 118.541  15
   1  -6   8 1745.48 160.451   1
   1  -6   8 1475.07 117.187   6
  -1   6  -8 1487.31 161.213  14
  -1   6  -9 6685.11 240.401   5
  -1  -6  -9 6021.19 252.177  15
   1  -6   9 6017.32 253.105   6
  -1  -6 -10 3115.57 165.768   5
   1  -6  10 2692.47 177.873   4
  -1  -6 -10 2787.91 167.899  15
   1  -6  10 3151.45 181.156   6
  -1   6 -10 2943.79 158.513   5
  -1  -6 -11 4085.29 193.794  15
   1  -6  11 4598.86 211.848   6
   1  -6  11 4076.91 211.741   4
  -1   6 -11 4141.25 183.664   5
  -1  -6 -11 4063.32 184.803   5
  -1  -6 -12 1375.34 100.043  15
  -1   6 -12 1507.61 99.8616   5
   1  -6  12 1497.90 117.195   4
  -1  -6 -12 1498.06 102.006   5
   1  -6  13 731.083 70.9459   4
  -1   6 -13 739.427 59.5462   5
   1  -6  14 1592.23 78.3483   4
  -1  -7  13 2506.02 115.153   4
   1  -7 -12 3405.45 151.590   5
  -1  -7  12 3030.11 154.312   4
  -1  -7  11 1747.67 106.028   8
   1  -7 -11 1325.85 105.608  15
   1  -7 -11 1634.38 117.294   5
  -1  -7  11 1401.19 117.512   4
  -1  -7  10 2083.77 126.632   8
   1  -7 -10 2043.00 141.066  15
  -1  -7  10 2012.13 145.680   4
   1  -7 -10 2052.05 138.203   5
   1  -7  -9 990.898 97.4166   5
   1  -7  -9 863.614 96.1762  15
  -1  -7   9 982.603 90.1020   8
  -1  -7   9 985.546 103.990   4
  -1  -7   9 822.652 90.5996   6
  -1  -7   8 5570.89 220.831   8
  -1  -7   8 5365.80 240.924   4
   1   7  -8 6023.98 327.528  14
  -1  -7   8 5618.76 231.441   6
   1  -7  -8 5760.49 244.978  15
  -1  -7   8 6071.71 322.830   1
  -1  -7   7 149.279 49.0522   1
  -1  -7   7 225.617 42.1000   8
  -1   7   7 268.224 61.3415   2
  -1  -7   7 196.543 43.2416   4
   1   7  -7 373.903 77.9709  14
   1  -7  -7 445.011 66.5473  15
  -1  -7   7 206.158 45.8116   6
  -1  -7   6 7109.79 235.198   8
  -1  -7   6 6971.07 328.621   1
  -1   7   6 7054.95 295.151   2
   1  -7  -6 7169.04 259.964  15
   1   7  -6 7432.31 342.539  14
  -1   7   5 4249.48 207.770   2
   1   7  -5 4465.52 253.212  14
  -1  -7   5 4144.61 238.907   1
   1   7  -4 2851.37 191.086  14
  -1   7   4 3121.12 161.402   2
  -1  -7   4 2984.65 190.674   1
  -1  -7   3 4352.82 218.662   1
   1   7  -3 4543.03 197.489  13
  -1   7   3 4409.94 177.785   2
   1  -7  -2 7189.59 263.658   9
   1   7  -2 8045.47 255.649  13
  -1   7   2 7550.69 226.092   2
  -1   7   2 8298.05 229.214  12
  -1  -7   2 7656.93 276.907   1
  -1  -7   1 1150.89 96.1028   1
  -1   7   1 1411.20 94.1332  12
   1   7  -1 1300.52 95.9148  13
   1  -7  -1 1225.81 104.072   9
  -1   7   1 1451.82 92.3709   2
  -1   7   0 59370.6 877.245   2
   1  -7   0 60674.6 847.069   1
  -1  -7   0 58942.4 897.023   1
   1  -7   0 58634.4 980.481   9
   1   7   0 59115.1 917.457  13
  -1   7   0 61425.3 928.550  12
  -1  -7   0 56835.1 958.559   9
   1   7   1 45274.5 780.439  13
  -1  -7  -1 47399.7 814.953   9
   1  -7   1 45961.1 739.174   1
   1   7   1 45115.2 800.919   2
  -1  -7  -1 47266.2 697.653   1
   1  -7   2 7064.13 245.496   1
   1   7   2 7051.11 256.972   2
  -1   7  -2 7047.33 276.522  14
  -1   7  -3 6593.50 279.398  14
   1  -7   3 6126.08 244.547   1
   1   7   3 6034.27 240.836   2
  -1   7  -4 7761.20 319.096  14
   1   7   4 6926.09 275.427   2
   1  -7   4 7558.59 290.230   1
  -1   7  -5 8683.08 357.236  14
   1   7   5 8135.19 322.961   2
   1  -7   5 8845.81 336.471   1
   1  -7   6 11126.5 338.591   4
   1   7   6 10536.7 397.866   2
   1  -7   6 10704.1 399.870   1
  -1   7  -6 11631.6 436.468  14
  -1  -7  -6 11598.5 338.972  15
   1  -7   7 3681.07 195.263   4
   1   7   7 3391.84 234.204   2
   1  -7   7 3853.53 242.131   1
  -1   7  -7 3885.81 257.601  14
   1  -7   7 3612.15 159.205   8
   1  -7   7 3443.01 174.706   6
  -1  -7  -7 3610.60 190.457  15
   1  -7   8 5755.22 305.039   1
   1   7   8 5034.20 303.437   2
  -1  -7  -8 5110.53 233.311  15
  -1   7  -8 5830.19 329.426  14
   1  -7   8 5424.46 230.870   6
   1  -7   8 4869.15 238.681   4
   1  -7   9 25087.0 562.417   6
   1  -7   9 24147.5 586.089   4
  -1  -7  -9 24625.3 566.505  15
   1  -7  10 1367.47 126.087   4
  -1  -7 -10 1379.97 119.677  15
   1  -7  10 1441.44 121.716   6
   1  -7  11 3585.76 179.406   6
  -1  -7 -11 3372.89 172.605  15
   1  -7  11 3474.05 187.079   4
   1  -7  12 2701.20 147.341   4
  -1  -7 -12 2543.70 130.844  15
   1  -7  13 186.928 34.5357   4
  -1  -8  13 1202.00 67.2118   4
  -1  -8  12 860.818 74.2950   4
  -1  -8  11 62.4171 28.2173   4
  -1  -8  11 87.1902 24.7156   8
   1  -8 -10 1388.20 114.345  15
  -1  -8  10 1488.08 103.495   8
  -1  -8  10 1446.40 121.282   4
  -1  -8   9 7798.12 261.842   8
   1  -8  -9 7333.90 285.455  15
  -1  -8   9 7336.15 286.367   4
  -1  -8   8 8879.34 285.697   8
  -1  -8   8 8829.24 289.648   6
   1  -8  -8 8820.49 314.455  15
  -1  -8   8 8123.14 304.898   4
  -1  -8   7 7072.87 274.306   4
   1  -8  -7 7493.96 285.950  15
   1   8  -7 7971.33 385.997  14
  -1  -8   7 7142.39 252.885   8
  -1  -8   7 7540.17 360.697   1
  -1  -8   6 242.189 49.0736   4
  -1  -8   6 234.561 64.7583   1
  -1  -8   6 258.721 49.8652   8
   1   8  -6 221.745 67.7872  14
   1  -8  -6 279.886 54.8245  15
  -1  -8   5 10792.3 316.714   4
   1  -8  -5 10937.4 330.473  15
  -1  -8   5 10189.5 399.900   1
  -1  -8   5 10923.8 299.706   8
   1   8  -5 11603.2 442.650  14
  -1  -8   4 1742.44 152.152   1
   1   8  -4 1691.78 157.781  14
  -1  -8   3 2338.56 165.365   1
  -1   8   3 2593.89 143.541   2
  -1  -8   2 177.007 43.1371   1
  -1   8   2 170.185 34.3087   2
   1  -8  -2 216.085 46.8979   9
   1  -8  -1 19991.2 507.810   9
  -1  -8   1 20417.4 473.796   1
   1  -8   0 1007.56 104.431   9
  -1   8   0 980.518 82.2527   2
  -1  -8   0 992.025 83.3835   1
   1   8   0 1164.02 95.5397  13
  -1  -8   0 883.542 95.9034   9
   1  -8   0 1011.79 72.5720   1
   1  -8   1 9879.45 281.475   1
  -1   8  -1 9718.30 335.409  14
   1   8   1 10053.5 311.858  13
   1   8   1 9387.69 320.913   2
  -1  -8  -1 9762.39 329.512   9
   1   8   2 12245.0 372.331  13
  -1   8  -2 12411.8 402.257  14
   1   8   2 12122.7 368.042   2
   1  -8   2 12599.8 351.970   1
  -1   8  -3 678.189 96.7271  14
   1   8   3 593.764 82.3491   2
   1  -8   3 546.168 75.6170   1
  -1   8  -4 5811.67 290.341  14
   1  -8   4 5569.02 260.037   1
   1   8   4 5683.18 259.675   2
   1  -8   5 2370.61 146.866   4
   1  -8   5 2383.83 178.202   1
  -1   8  -5 2508.72 197.090  14
   1   8   5 2271.36 172.785   2
  -1  -8  -5 2297.41 145.109  15
   1  -8   5 2422.26 126.776   8
   1  -8   6 7850.83 288.472   4
  -1  -8  -6 8556.84 300.891  15
   1  -8   6 8405.37 270.983   6
   1  -8   6 8119.31 251.414   8
   1   8   6 8121.11 355.431   2
  -1  -8  -6 8121.25 263.701   7
   1  -8   6 8981.74 372.838   1
   1   8   7 7622.52 364.386   2
   1  -8   7 7575.89 294.462   4
   1  -8   7 7809.58 271.159   6
   1  -8   7 8513.75 368.361   1
  -1   8  -7 7977.44 391.691  14
   1  -8   7 8056.05 252.567   8
  -1  -8  -7 7961.79 297.066  15
   1  -8   8 12450.9 395.179   4
   1  -8   8 12681.2 365.304   6
  -1  -8  -8 12387.5 386.962  15
   1  -8   8 13020.8 329.250   8
   1  -8   9 206.354 50.8138   6
   1  -8   9 180.036 53.8081   4
  -1  -8  -9 83.5870 37.4510  15
   1  -8  10 5001.66 231.681   4
  -1  -8 -10 4801.15 219.459  15
   1  -8  10 5187.89 219.155   6
   1  -8  11 2204.18 140.540   4
  -1  -8 -11 1914.09 124.797  15
  -1  -8 -12 1854.92 104.711  15
   1  -8  12 1978.79 116.308   4
   1  -8  13 2668.68 107.850   4
  -1  -9  12 2520.19 112.011   4
  -1  -9  11 1918.43 95.7387   8
  -1  -9  11 1695.46 110.436   4
  -1  -9  10 163.640 43.4396   4
  -1  -9  10 178.500 36.3572   8
  -1  -9   9 8777.54 307.673   4
   1  -9  -9 8672.77 311.567  15
  -1  -9   9 9316.00 280.870   8
  -1  -9   8 23048.9 544.493   4
   1  -9  -8 23317.5 557.404  15
  -1  -9   8 23428.8 506.552   8
  -1  -9   7 834.098 94.6743   4
  -1  -9   7 937.162 90.7046   8
  -1  -9   6 2097.85 187.508   1
  -1  -9   6 1871.13 125.936   8
  -1  -9   6 1892.56 134.308   4
   1   9  -6 2306.15 206.119  14
   1  -9  -6 2065.41 122.052   7
   1  -9  -6 1860.16 140.800  15
   1  -9  -5 426.369 55.7342   7
  -1  -9   5 426.308 60.1675   8
   1   9  -5 527.861 93.2600  14
  -1  -9   5 459.701 87.0866   1
  -1  -9   5 413.546 62.0167   4
   1  -9  -5 434.555 66.9883  15
  -1  -9   4 6558.31 239.741   4
   1  -9  -4 6405.57 228.351   7
   1  -9  -4 6629.97 255.343  15
  -1  -9   4 6743.17 228.783   8
   1  -9  -4 6741.05 202.865   3
   1   9  -4 6512.26 331.183  14
  -1  -9   4 5992.22 295.806   1
  -1  -9   3 4085.71 228.487   1
  -1  -9   3 4087.44 169.965   8
   1   9  -3 3658.71 236.190  14
  -1  -9   2 3082.82 184.431   1
   1  -9  -2 3230.38 200.678   9
   1  -9  -1 15204.2 453.899   9
  -1  -9   1 16267.0 416.556   1
   1  -9   0 9274.27 351.296   9
  -1   9   0 8656.47 324.669  14
   1   9   0 8700.26 321.375   2
  -1   9  -1 1905.37 153.943  14
   1   9   1 2127.74 155.773   2
   1  -9   1 2016.94 125.232   1
   1  -9   1 1729.52 150.159   9
  -1  -9  -1 1980.91 152.438   9
  -1   9  -2 572.196 89.9038  14
   1   9   2 643.351 85.3963   2
   1  -9   2 556.582 72.0884   1
   1  -9   3 10725.9 358.658   1
   1  -9   3 11512.9 323.425   4
  -1   9  -3 11493.0 425.379  14
   1   9   3 10885.5 371.449   2
   1  -9   3 11287.3 280.624   3
   1  -9   3 11165.9 290.316   8
  -1  -9  -4 1802.85 128.252  15
   1   9   4 1879.42 153.556   2
  -1   9  -4 1599.58 159.507  14
   1  -9   4 1630.12 105.054   8
  -1  -9  -4 1766.83 97.1748  10
   1  -9   4 1639.74 120.511   4
  -1  -9  -4 1490.02 112.559   7
   1  -9   4 1527.66 138.433   1
   1  -9   5 4669.73 185.197   8
  -1  -9  -5 4877.10 223.957  15
   1   9   5 4502.25 253.358   2
   1  -9   5 4152.77 243.148   1
  -1  -9  -5 4469.20 199.435   7
   1  -9   5 4388.92 208.237   4
  -1   9  -5 4865.88 289.042  14
   1  -9   6 8728.29 311.477   4
   1  -9   6 8736.40 266.727   8
  -1   9  -6 9609.12 426.637  14
   1   9   6 8417.76 372.745   2
  -1  -9  -6 8096.91 275.467   7
  -1  -9  -6 8930.46 318.770  15
   1  -9   6 9164.08 377.058   1
   1  -9   7 3824.72 170.170   8
   1  -9   7 3416.73 194.478   4
   1  -9   7 3764.66 181.394   6
  -1  -9  -7 3678.40 201.333  15
   1  -9   8 850.264 86.8489   6
   1  -9   8 1005.25 83.4789   8
   1  -9   8 932.607 103.868   4
  -1  -9  -8 929.576 102.086  15
  -1  -9  -9 8067.63 297.488  15
   1  -9   9 8199.65 274.427   6
   1  -9   9 7884.00 297.523   4
   1  -9  10-19.4983 33.0614   4
  -1  -9 -10-10.8597 30.9960  15
   1  -9  11 2840.57 145.842   4
  -1  -9 -11 2653.86 138.411  15
   1  -9  12 141.841 30.4768   4
  -1 -10  11 458.374 51.0894   4
  -1 -10  10 1682.94 113.050   4
  -1 -10  10 1995.36 106.057   8
  -1 -10   9 4750.11 186.077   8
  -1 -10   9 4268.13 199.805   4
   1 -10  -8 3650.85 198.655  15
  -1 -10   8 3233.73 179.244   4
  -1 -10   8 3256.41 163.490   8
  -1 -10   7 372.330 58.1080   8
   1 -10  -7 388.927 72.3944  15
  -1 -10   7 357.951 64.1724   4
  -1 -10   6 8973.46 289.227   8
   1 -10  -6 8932.24 322.884  15
  -1 -10   6 8448.33 297.360   4
   1 -10  -6 9087.90 270.620   7
   1 -10  -5 1649.96 114.147   7
  -1 -10   5 1602.66 116.121   8
  -1 -10   5 1561.60 120.879   4
  -1 -10   5 1671.63 163.508   1
   1  10  -5 1647.43 174.925  14
   1 -10  -5 1436.93 127.117  15
   1 -10  -4 4515.66 220.639  15
  -1 -10   4 4919.60 201.497   8
   1  10  -4 4941.31 299.919  14
  -1 -10   4 4579.44 204.182   4
   1 -10  -4 4572.91 197.149   7
   1 -10  -4 5024.82 176.554   3
  -1 -10   4 4903.76 270.402   1
  -1 -10   3 3015.46 151.570   8
   1  10  -3 2795.33 215.815  14
  -1 -10   3 2865.47 153.337   4
   1 -10  -3 2884.52 156.818   7
   1 -10  -3 3058.81 136.874  10
  -1 -10   3 2787.55 191.394   1
  -1 -10   3 2963.60 147.275   7
   1 -10  -3 2727.05 130.573   3
   1 -10  -2 4399.54 180.720   4
   1 -10  -2 3856.29 158.031   8
   1 -10  -2 3812.94 153.549  10
  -1 -10   2 3802.87 174.460   7
  -1 -10   2 3790.07 167.071   8
   1 -10  -2 3754.48 155.582   3
  -1 -10   2 3774.84 171.827   4
   1 -10  -2 3790.61 179.430   7
  -1 -10   1 728.826 75.4956   7
  -1 -10   1 684.047 70.7547   4
   1 -10  -1 697.090 66.3714   8
   1 -10  -1 735.197 102.811   9
   1 -10  -1 641.811 72.3983   7
   1 -10  -1 736.509 73.5690   4
   1 -10  -1 789.566 71.4549   3
  -1 -10   1 600.357 93.4664   9
   1  10  -1 731.205 91.8861   2
   1 -10  -1 714.741 64.3953  10
  -1 -10   1 816.011 74.8966   8
   1 -10   0 2153.65 117.238   8
   1 -10   0 2082.72 124.049   4
   1 -10   0 2215.46 134.138   7
  -1 -10   0 2175.68 119.288   8
   1  10   0 1994.71 156.608   2
  -1 -10   0 1860.24 158.950   9
   1 -10   0 1950.29 167.572   9
  -1 -10   0 2273.05 139.392   7
   1 -10   0 2166.35 117.854   3
  -1 -10   0 2122.67 122.203   4
  -1  10   0 1946.15 158.398  14
   1 -10   0 2195.47 114.089  10
  -1 -10   0 2229.65 117.432  10
   1 -10   1 4155.22 181.861   4
  -1 -10  -1 4403.20 177.781   4
  -1 -10  -1 4660.91 170.250   3
   1 -10   1 4603.38 190.201   7
   1 -10   1 3770.52 239.386   9
  -1 -10  -1 4173.90 195.285   7
   1  10   1 4187.10 226.207   2
  -1  10  -1 3876.15 233.812  14
   1 -10   1 3939.00 157.228  10
   1 -10   1 4295.59 170.044   3
  -1 -10  -1 4229.28 162.868  10
  -1 -10  -1 4309.59 168.152   8
  -1 -10  -1 3833.04 229.366   9
   1 -10   1 4417.43 173.156   8
   1 -10   2 1680.22 109.583   7
   1 -10   2 1470.63 99.7058   8
  -1 -10  -2 1498.37 93.7229  10
  -1 -10  -2 1449.38 116.102   7
  -1  10  -2 1362.70 143.919  14
   1 -10   2 1548.30 99.9172   3
  -1 -10  -2 1556.24 98.8687   8
  -1 -10  -2 1545.81 94.2555   3
   1  10   2 1597.69 139.526   2
   1 -10   2 1366.32 106.462   4
   1 -10   2 1236.25 141.976   9
   1 -10   2 1538.77 96.6817  10
   1 -10   3 6153.98 216.101   8
  -1 -10  -3 6948.85 205.419   3
   1 -10   3 6393.37 213.672   7
  -1 -10  -3 6354.59 247.837  15
  -1 -10  -3 6253.33 247.828   7
  -1  10  -3 6038.78 314.460  14
   1 -10   3 5933.48 267.045   1
   1  10   3 6072.37 280.613   2
  -1 -10  -3 6497.37 203.557  10
  -1 -10  -3 6761.66 213.033   8
   1 -10   3 6118.21 203.310  10
   1 -10   3 6312.39 241.347   4
   1 -10   4 4492.96 185.093   8
  -1 -10  -4 4176.31 206.391  15
  -1  10  -4 4462.72 278.658  14
  -1 -10  -4 4219.80 199.225   7
   1 -10   4 4374.60 241.162   1
   1 -10   4 4337.94 204.411   4
   1 -10   4 4129.55 164.820  10
   1 -10   5 5174.61 276.710   1
  -1  10  -5 5597.87 322.246  14
  -1 -10  -5 5072.85 217.152   7
  -1 -10  -5 5089.41 233.334  15
   1 -10   5 4970.26 226.276   4
   1 -10   5 5032.03 198.933   8
   1 -10   6 783.480 77.7443   8
   1 -10   6 609.630 85.5361   4
  -1 -10  -6 596.400 79.9353  15
  -1 -10  -6 606.430 72.9758   7
  -1 -10  -7 396.796 56.2341   7
   1 -10   7 391.234 53.5896   8
  -1 -10  -7 412.143 68.9323  15
   1 -10   7 305.914 57.7907   4
   1 -10   8 1120.37 107.566   4
  -1 -10  -8 1289.38 117.716  15
   1 -10   8 1293.90 93.2347   8
   1 -10   9 437.740 67.5941   4
   1 -10   9 629.930 66.4804   6
  -1 -10  -9 412.338 65.2969  15
  -1 -10 -10 445.984 60.8987  15
   1 -10  10 443.831 61.5500   4
   1 -10  11 647.441 62.0816   4
   1 -10  12 187.289 25.6932   4
  -1 -11  11 743.138 53.2733   4
  -1 -11  10 216.065 30.1718   8
  -1 -11  10 135.077 28.5007   4
  -1 -11   9 1462.81 105.271   4
  -1 -11   9 1496.38 95.0762   8
  -1 -11   8 4223.33 195.050   4
  -1 -11   8 4539.69 183.590   8
  -1 -11   7 3913.30 178.415   8
  -1 -11   7 3733.60 187.021   4
  -1 -11   6 982.517 90.3560   8
   1 -11  -6 847.032 75.8621   7
  -1 -11   6 780.323 87.5702   4
   1 -11  -5 766.767 77.9860   7
  -1 -11   5 662.172 81.6261   4
  -1 -11   5 749.873 79.2591   8
  -1 -11   4 3005.30 165.032   4
  -1 -11   4 3172.09 163.885   8
   1 -11  -4 3339.93 143.414   3
   1 -11  -4 3246.99 166.378   7
   1 -11  -3 14823.8 341.223   3
   1  11  -3 13732.8 516.663  14
  -1 -11   3 15022.8 363.270   7
  -1 -11   3 14219.0 367.081   8
  -1 -11   3 14419.8 378.155   4
   1 -11  -3 14282.0 381.750   7
   1 -11  -2 1011.28 85.0245   8
  -1 -11   2 839.899 82.0538   8
   1 -11  -2 1005.72 95.4122   7
  -1 -11   2 1035.90 92.0346   7
   1  11  -2 752.546 110.320  14
  -1 -11   2 1019.93 91.1966   4
  -1 -11   2 854.037 116.860   9
   1 -11  -2 955.759 80.0193  10
   1 -11  -2 953.563 82.5449   3
   1 -11  -1 8358.42 252.046   8
  -1 -11   1 8063.65 247.521  10
   1 -11  -1 8573.93 268.343   4
  -1 -11   1 7029.02 337.888   9
   1 -11  -1 7690.45 351.917   9
   1 -11  -1 8277.37 248.427   3
   1 -11  -1 8081.76 239.739  10
  -1 -11   1 8149.48 262.632   4
   1 -11  -1 7993.84 272.506   7
  -1 -11   1 8077.58 276.760   7
  -1 -11   1 8000.93 253.995   8
   1 -11   0 2357.19 128.845   8
   1 -11   0 2319.54 135.838   4
   1 -11   0 2208.68 136.129   7
   1 -11   0 2303.69 127.292   3
  -1 -11   0 2234.73 123.646  10
  -1 -11   0 2261.32 131.548   4
   1 -11   0 2280.46 122.082  10
   1 -11   0 1871.46 170.822   9
  -1 -11   0 2314.14 146.031   7
  -1 -11   0 2121.78 178.895   9
  -1 -11   0 2277.27 127.583   8
   1 -11   1 392.436 53.0952   3
   1 -11   1 456.570 61.0786   4
  -1 -11  -1 391.572 54.0988   8
  -1  11  -1 386.336 76.4925  14
  -1 -11  -1 565.313 71.1916   4
   1 -11   1 374.905 52.7529   8
  -1 -11  -1 411.592 64.0457   7
   1 -11   1 398.042 57.5436   7
   1 -11   1 442.590 55.8420  10
  -1 -11  -1 384.464 51.0703  10
   1 -11   1 502.135 91.0266   9
   1 -11   2 17349.2 426.307   4
  -1 -11  -2 18416.3 393.985   8
   1 -11   2 17185.7 403.291   7
  -1  11  -2 16335.3 541.809  14
  -1 -11  -2 17871.4 451.268   7
   1 -11   2 17500.2 387.047  10
   1 -11   2 18644.2 401.417   3
  -1 -11  -2 17400.0 380.358  10
   1 -11   2 15931.5 553.418   9
   1 -11   2 17706.1 401.564   8
   1 -11   3 5612.83 326.062   9
  -1  11  -3 6277.86 328.805  14
   1 -11   3 6432.84 218.382   7
  -1 -11  -3 6213.96 248.014  15
  -1 -11  -3 6414.83 252.924   7
   1 -11   3 6304.98 211.928  10
  -1 -11  -3 6562.57 210.127  10
   1 -11   3 6278.50 224.000   8
   1 -11   3 6180.65 243.341   4
  -1 -11  -4 8928.75 303.064   7
   1 -11   4 9608.14 258.522   7
  -1 -11  -4 8992.95 314.175  15
   1 -11   4 9486.64 266.576  10
   1 -11   4 9308.65 310.915   4
   1 -11   4 9582.84 285.360   8
  -1 -11  -5 1083.14 108.344  15
  -1 -11  -5 1328.61 108.294   7
   1 -11   5 1010.47 101.907   4
   1 -11   5 1215.37 95.7574   8
   1 -11   5 1238.20 89.9697  10
   1 -11   6 20559.6 500.788   4
  -1 -11  -6 20069.7 503.815  15
  -1 -11  -6 19417.4 450.687   7
   1 -11   6 20837.5 444.806   8
   1 -11   7 2771.92 137.656   8
  -1 -11  -7 2632.21 166.803  15
   1 -11   7 2442.80 157.631   4
  -1 -11  -7 2751.46 137.849   7
   1 -11   8 2840.77 162.601   4
   1 -11   8 3052.05 134.627   8
  -1 -11  -8 2811.17 166.619  15
  -1 -11  -9 2438.08 140.743  15
   1 -11   9 2296.61 134.629   4
   1 -11  10 874.828 74.0686   4
   1 -11  11 777.215 57.4662   4
  -1 -12  10 193.025 29.2605   4
  -1 -12  10 168.541 22.7027   8
  -1 -12   9 736.399 58.4699   8
  -1 -12   9 740.815 63.8039   4
  -1 -12   8 790.287 68.8604   8
  -1 -12   8 821.690 76.0433   4
  -1 -12   7 5338.99 199.725   8
  -1 -12   7 5866.25 186.250  10
  -1 -12   7 5237.32 209.808   4
   1 -12  -6 6081.46 203.578   7
  -1 -12   6 6240.39 226.138   8
  -1 -12   6 5951.44 230.733   4
  -1 -12   6 6215.85 207.173  10
  -1 -12   5 9849.32 280.602  10
  -1 -12   5 10466.2 315.869   4
   1 -12  -5 9852.46 289.160   7
  -1 -12   5 10341.6 305.953   8
  -1 -12   4 2630.64 151.850   4
   1 -12  -4 2264.59 137.114   7
  -1 -12   4 2508.37 135.572  10
  -1 -12   4 2525.14 146.740   8
   1 -12  -4 2672.22 125.761   3
  -1 -12   3 17304.8 401.960  10
  -1 -12   3 18229.8 406.173   7
   1 -12  -3 17455.9 430.264   7
   1 -12  -3 18398.0 388.058   3
  -1 -12   3 17393.6 423.745   4
  -1 -12   3 17673.0 419.485   8
  -1 -12   2 971.516 87.8940   8
   1 -12  -2 1205.71 90.1664   3
   1 -12  -2 917.189 87.9390   7
  -1 -12   2 1008.61 89.8587   4
  -1 -12   2 980.731 85.5841  10
  -1 -12   2 959.281 84.8351   7
   1 -12  -1 10605.5 294.687   8
  -1 -12   1 10422.2 305.475   4
  -1 -12   1 10527.0 300.922   8
  -1 -12   1 10467.2 320.188   7
   1 -12  -1 10258.1 315.204   7
   1 -12  -1 10481.9 285.553  10
  -1 -12   1 10069.7 289.475  10
   1 -12  -1 10815.0 311.970   4
   1 -12  -1 10799.7 293.589   3
   1 -12   0 1415.16 102.730   3
   1 -12   0 1281.34 102.302   4
  -1 -12   0 1475.63 116.780   7
  -1 -12   0 1522.03 109.068   4
  -1 -12   0 1390.46 100.349  10
  -1 -12   0 1411.06 103.122   8
   1 -12   0 1436.58 108.831   7
   1 -12   0 1389.09 102.624   8
   1 -12   0 1407.00 99.6423  10
   1 -12   1 20888.9 450.557   8
  -1 -12  -1 20886.7 495.452   7
   1 -12   1 21025.3 468.208   7
   1 -12   1 20928.3 472.441   4
  -1 -12  -1 21064.1 439.485  10
  -1 -12  -1 21454.3 446.350   8
   1 -12   1 21089.6 440.843  10
   1 -12   2 28929.1 556.074   8
   1 -12   2 28231.4 551.897   7
  -1 -12  -2 27997.3 605.468   7
  -1 -12  -2 29711.0 545.271   8
   1 -12   2 28844.8 540.555  10
  -1 -12  -2 28947.1 533.875  10
   1 -12   2 28330.8 584.939   4
   1 -12   3 7820.63 253.907   8
   1 -12   3 7396.24 233.345   7
  -1 -12  -3 7668.11 280.586   7
   1 -12   3 7761.06 241.290  10
   1 -12   3 7877.93 275.265   4
  -1 -12  -4 3077.54 171.578   7
   1 -12   4 3452.62 164.023   8
   1 -12   4 3458.13 181.121   4
   1 -12   4 3349.54 150.662  10
   1 -12   5 642.698 69.7274   8
   1 -12   5 639.752 78.7568   4
  -1 -12  -5 583.226 71.9778   7
   1 -12   5 675.323 64.6024  10
   1 -12   6 617.805 75.3847   4
  -1 -12  -6 575.094 65.4361   7
   1 -12   6 617.439 65.3116   8
   1 -12   6 597.379 55.9172  10
   1 -12   7 1687.41 120.661   4
   1 -12   7 1675.78 98.9680   8
  -1 -12  -7 1528.31 94.3398   7
   1 -12   8 293.085 38.2403   8
   1 -12   8 225.960 42.1097   4
   1 -12   9 592.606 61.7236   4
   1 -12  10 2708.61 110.819   4
  -1 -13   9 2185.26 83.7239   8
  -1 -13   9 2061.00 88.2491   4
  -1 -13   8 5100.90 158.821   8
  -1 -13   8 4565.74 160.364   4
  -1 -13   7 4643.93 167.594   8
  -1 -13   7 4280.86 168.629   4
  -1 -13   7 4656.36 148.928  10
   1 -13  -6 2378.31 113.252   7
  -1 -13   6 2674.72 137.259   4
  -1 -13   6 2608.85 132.916   8
  -1 -13   6 2689.99 123.477  10
  -1 -13   5 2210.30 129.828   4
  -1 -13   5 2440.55 132.549   8
   1 -13  -5 2134.01 117.125   7
  -1 -13   5 2386.26 123.242  10
  -1 -13   4 4219.25 183.826   4
   1 -13  -4 4080.23 174.990   7
  -1 -13   4 4391.70 185.187   8
  -1 -13   4 4226.15 173.178  10
  -1 -13   3 22579.5 484.412   4
  -1 -13   3 23624.5 473.390  10
  -1 -13   3 22792.2 453.633   7
   1 -13  -3 22442.9 486.237   7
  -1 -13   3 23473.2 486.947   8
  -1 -13   2 7886.16 252.548   7
   1 -13  -2 7771.89 265.544   7
  -1 -13   2 8123.13 253.068  10
  -1 -13   2 7916.52 260.011   4
  -1 -13   2 8061.82 257.253   8
  -1 -13   1 948.639 85.2754   7
  -1 -13   1 1070.99 89.9565   8
  -1 -13   1 1169.50 93.0334  10
  -1 -13   1 1115.81 95.8741   4
   1 -13  -1 1082.73 94.3164   7
   1 -13   0 5156.44 210.265   4
   1 -13   0 5538.14 214.737   7
   1 -13   0 5753.97 208.363   8
  -1 -13   0 5600.83 204.962   8
  -1 -13   0 5509.33 202.375  10
   1 -13   0 5222.08 195.179  10
  -1 -13   0 5866.37 228.650   7
   1 -13   1 32.5666 23.8099   7
  -1 -13  -1 28.8445 22.9973  10
   1 -13   1 9.38300 27.9802  10
  -1 -13  -1 112.795 38.8046   7
  -1 -13  -1 56.2747 27.7962   8
   1 -13   1 19.7887 23.5015   8
   1 -13   1 29.0742 23.8985   4
   1 -13   2 14948.2 361.350   8
   1 -13   2 15139.7 383.839   4
  -1 -13  -2 15039.3 345.043  10
   1 -13   2 14584.7 347.276  10
  -1 -13  -2 14819.2 393.017   7
   1 -13   2 14433.3 348.465   7
  -1 -13  -3 2043.59 136.978   7
   1 -13   3 2197.27 126.749   8
   1 -13   3 1999.96 131.003   4
   1 -13   3 2125.02 118.772  10
   1 -13   4 16961.8 416.425   4
   1 -13   4 17519.3 388.257   8
   1 -13   4 17626.6 370.149  10
  -1 -13  -4 16245.7 408.799   7
  -1 -13  -5 341.911 51.7342   7
   1 -13   5 466.596 64.7180   4
   1 -13   5 411.001 52.9577   8
   1 -13   5 476.241 51.1223  10
   1 -13   6 1565.42 110.173   4
   1 -13   6 1515.16 93.2885   8
  -1 -13  -6 1430.96 92.3504   7
   1 -13   7 2445.93 129.101   4
  -1 -13  -7 2218.24 99.7717   7
   1 -13   7 2329.24 105.483   8
   1 -13   8 115.594 33.6997   4
   1 -13   9 1492.28 79.5752   4
  -1 -14   8 296.376 30.4113   8
  -1 -14   8 278.011 30.3775   4
  -1 -14   7 358.501 40.2429   4
  -1 -14   7 403.280 41.8237   8
  -1 -14   7 329.599 32.8597  10
  -1 -14   6 1693.68 95.8256   4
   1 -14  -6 1774.99 83.6684   7
  -1 -14   6 1841.38 98.5015   8
  -1 -14   6 1827.49 89.2372  10
  -1 -14   5 362.473 47.4715   8
  -1 -14   5 392.084 50.1410   4
   1 -14  -5 343.153 41.6193   7
  -1 -14   5 404.276 47.3751  10
  -1 -14   4 1416.82 95.5745   8
   1 -14  -4 1353.74 89.4287   7
  -1 -14   4 1365.34 94.2326   4
  -1 -14   4 1467.61 92.4816  10
  -1 -14   3 2349.00 110.264   7
  -1 -14   3 2146.30 120.981   8
   1 -14  -3 1917.42 113.036   7
  -1 -14   3 2161.97 121.108   4
  -1 -14   3 2132.85 116.483  10
  -1 -14   2 2135.94 120.890   8
  -1 -14   2 1844.20 106.346   7
  -1 -14   2 2211.14 119.827  10
  -1 -14   2 1927.91 117.850   4
   1 -14  -2 2021.01 117.773   7
   1 -14  -1 1580.86 104.495   7
  -1 -14   1 1632.39 105.666   8
  -1 -14   1 1550.03 101.658  10
  -1 -14   1 1560.31 103.590   7
  -1 -14   0 2201.92 128.978   7
  -1 -14   0 2531.92 128.756   8
  -1 -14   0 2333.50 124.221  10
   1 -14   0 2461.74 129.862   7
   1 -14   1 934.113 79.3598   7
   1 -14   1 700.505 67.8682  10
   1 -14   1 762.504 77.3227   4
  -1 -14  -1 687.366 73.3136   7
   1 -14   1 647.386 66.3597   8
  -1 -14  -1 636.786 64.3610  10
   1 -14   2 430.816 52.9574  10
  -1 -14  -2 357.936 52.0116   7
   1 -14   2 399.519 54.3640   8
   1 -14   2 409.735 57.9100   4
   1 -14   3 2885.94 130.565  10
  -1 -14  -3 2863.45 147.120   7
   1 -14   3 3097.60 150.131   4
   1 -14   3 2935.98 138.254   8
  -1 -14  -4 360.251 49.9305   7
   1 -14   4 511.103 60.8670   4
   1 -14   4 580.961 56.1073  10
   1 -14   4 523.298 55.9662   8
   1 -14   5 3524.57 152.546   4
   1 -14   5 3363.02 135.331   8
   1 -14   5 3590.89 126.660  10
   1 -14   6 2616.29 124.809   4
   1 -14   6 2774.37 110.894   8
   1 -14   7 2289.19 86.0893   8
   1 -14   7 2180.09 103.736   4
   1 -14   8 1905.35 84.4364   4
  -1 -15   6 903.059 49.4038  10
  -1 -15   6 953.891 58.3562   8
  -1 -15   5 233.408 34.5364   4
  -1 -15   5 167.238 30.7415   8
  -1 -15   5 226.176 32.1917  10
  -1 -15   4 2531.54 113.247   8
   1 -15  -4 2410.76 104.553   7
  -1 -15   4 2438.32 105.823  10
  -1 -15   3 123.687 29.3221   8
  -1 -15   3 120.843 30.5574  10
  -1 -15   2 4474.01 146.584   7
  -1 -15   2 4850.04 166.919   8
   1 -15  -2 4417.24 159.017   7
  -1 -15   2 4842.45 164.639  10
  -1 -15   1 1421.77 88.3332  10
   1 -15  -1 1673.60 96.9242   7
  -1 -15   1 1468.21 90.4263   8
   1 -15   0 2422.05 114.626   7
  -1 -15   0 1515.75 95.1928   7
  -1 -15  -1 1487.87 95.1141   7
   1 -15   1 2933.62 121.083   7
   1 -15   2 1755.04 89.7457   7
  -1 -15  -2 24.2672 22.3007   7
   1 -15   3 521.647 52.8042   8
  -1 -15  -3 545.534 54.2512   7
   1 -15   3 625.510 62.8769   4
   1 -15   4 1585.02 91.6901   4
   1 -15   4 1549.00 83.7925   8
  -1 -15  -4 1336.27 80.8686   7
   1 -15   5 1648.99 79.9236   8
   1 -15   5 1886.96 94.6698   4
  -1 -15  -6 795.951 46.2113   7
   1 -15   6 1055.54 64.9205   4
   1 -15   7 625.369 42.8374   4
   1 -16  -4 3800.46 107.243   7
   1 -16  -3 1797.90 79.3199   7
   1 -16  -2 2048.22 89.8780   7
   1 -16  -1 1823.93 85.6374   7
  -1 -16   1 1079.12 62.6597   7
  -1 -16   0 1832.44 86.7528   7
   1 -16   0 2965.72 107.183   7
  -1 -16  -1 4048.64 131.744   7
  -1 -16  -2 2533.15 101.786   7
  -1 -16  -3 1258.29 66.9594   7
  -1 -16  -4 1301.86 62.9187   7
   2   0 -15 2727.46 114.571   5
   2   0 -14 2636.24 138.133   5
   2   0 -13 267.903 50.9210   5
   2   0 -12 316.791 59.7815   5
   2   0 -11 2322.81 154.397   5
   2   0 -10 5188.57 227.754   5
   2   0  -9 5228.80 215.986   5
  -2   0   9 5007.70 306.844   2
  -2   0   9 5532.41 279.845  12
  -2   0   8 954.627 120.688   2
  -2   0   8 1166.07 116.599  12
  -2   0   7 1267.61 110.810  12
  -2   0   7 1166.07 97.3663   1
  -2   0   7 1035.96 115.709   2
  -2   0   6 68606.3 1032.41   1
  -2   0   6 65245.9 1107.43   2
   2   0  -6 67486.3 1155.15  13
  -2   0   6 71010.0 1058.03  12
   2   0  -6 70740.6 958.988  14
   2   0  -5 11071.1 237.416  14
  -2   0   5 10984.8 287.556   1
  -2   0   5 11114.4 318.596   2
   2   0  -5 11162.8 345.754  13
  -2   0   4 139673. 1810.72   2
   2   0  -4 140549. 1686.84  14
  -2   0   4 146482. 1780.33  12
  -2   0   4 141022. 1786.39   1
   2   0  -4 145213. 1877.62  13
  -2   0   3 130444. 1616.29   2
  -2   0   3 127357. 1606.85   1
  -2   0   3 132179. 1600.64  12
   2   0  -3 129555. 1521.30  14
   2   0  -3 130935. 1669.54  13
  -2   0   2 50900.0 691.157   1
   2   0  -2 50473.0 719.670  13
  -2   0   2 51869.6 687.551  12
  -2   0   1 39145.1 523.148  12
   2   0  -1 36986.8 531.012  13
   2   0   0 62391.5 781.635  13
  -2   0   0 61109.3 764.261  14
  -2   0  -1 652668. 7411.48  14
   2   0   1 665327. 7372.21   2
   2   0   2 182857. 2166.58   2
  -2   0  -2 187785. 2206.33  14
   2   0   3 934.111 64.5717   2
  -2   0  -3 929.776 68.1059  14
   2   0   4 6198.30 199.522   2
  -2   0  -4 6188.31 204.174  14
   2   0   5 67242.4 1026.27   2
  -2   0  -5 67911.5 1021.32  14
   2   0   6 15466.9 424.210   2
  -2   0  -6 16151.9 411.521  14
   2   0   7 6666.39 291.574   2
  -2   0  -7 6820.06 276.657  14
   2   0   8 847.682 114.183   2
  -2   0  -8 797.489 100.498  14
   2   0   9 28.4783 22.5127   6
  -2   0  -9 34.2332 23.4738  14
  -2   0  -9 25.5668 18.1451   5
   2   0   9 68.6427 46.4490   2
  -2   0 -10 9494.74 312.649   5
   2   0  10 9718.07 313.343   6
   2   0  11 154.931 47.6172   6
  -2   0 -11 129.841 47.4393   5
  -2   0 -12 2365.47 150.153   5
  -2   0 -13 2735.77 148.845   5
  -2   0 -14 838.189 72.7213   5
   2  -1 -15 48.0971 18.9861   5
   2   1 -15 33.6027 17.1495   5
   2  -1 -14 2595.71 138.150   5
   2   1 -14 2511.94 133.380   5
   2  -1 -13 215.243 48.2684   5
   2   1 -13 126.722 38.0197   5
   2  -1 -12 9833.95 327.766   5
   2   1 -12 9953.59 326.623   5
   2   1 -11 4564.48 216.774   5
   2  -1 -11 4757.40 225.327   5
   2  -1 -10 1476.06 120.558   5
   2   1 -10 1291.59 111.168   5
  -2   1   9 6493.62 303.888  12
  -2   1   9 6147.14 339.234   2
   2  -1  -9 6236.64 240.623   5
   2   1  -9 6440.08 239.770   5
  -2   1   8 2084.48 179.702   2
  -2  -1   8 2434.89 156.344   1
  -2   1   8 2253.81 162.458  12
  -2  -1   8 2240.30 165.049  12
  -2   1   7 3962.25 222.276   2
  -2  -1   7 4578.08 214.745  12
   2   1  -7 3714.48 234.554  13
  -2  -1   7 3818.13 226.715   2
   2   1  -7 4080.02 172.852  14
  -2   1   7 4269.67 204.056  12
  -2  -1   7 4217.05 202.253   1
  -2  -1   6 54349.9 914.916   1
   2   1  -6 55151.6 828.387  14
  -2   1   6 57936.3 836.571   1
  -2   1   6 52602.3 940.900   2
   2   1  -6 55142.7 1007.24  13
  -2   1   6 57821.2 908.737  12
  -2  -1   6 58641.1 909.942  12
  -2  -1   6 53367.3 962.288   2
  -2   1   5 115228. 1454.69   1
  -2  -1   5 108311. 1557.04   2
  -2   1   5 108943. 1533.69   2
   2  -1  -5 115436. 1373.24  14
   2   1  -5 113085. 1437.03  14
  -2   1   5 111949. 1498.68  12
   2   1  -5 110790. 1615.88  13
  -2  -1   5 109175. 1529.61   1
   2  -1  -5 111865. 1601.27  13
  -2  -1   5 116290. 1509.51  12
   2   1  -4 94221.6 1205.79  14
  -2  -1   4 94256.6 1296.11   2
   2  -1  -4 96670.7 1132.54  14
  -2  -1   4 92585.2 1288.55   1
  -2   1   4 94129.2 1251.65  12
  -2   1   4 93517.1 1270.01   2
   2  -1  -4 95413.4 1337.19  13
  -2   1   4 92947.8 1219.01   1
  -2  -1   4 96674.3 1252.87  12
   2   1  -4 94320.0 1342.82  13
   2  -1  -3 144429. 1791.50  13
  -2  -1   3 140841. 1710.78  12
  -2   1   3 137093. 1687.38   1
  -2  -1   3 141867. 1763.60   1
   2  -1  -3 138826. 1591.22  14
   2   1  -3 138598. 1787.26  13
  -2   1   3 145012. 1721.80   2
  -2   1   3 143499. 1726.27  12
   2   1  -2 259210. 3058.45  13
  -2  -1   2 255854. 3040.26   1
  -2  -1   2 259434. 2992.42  12
   2  -1  -2 259486. 3043.04  13
  -2   1   2 257304. 3018.07  12
  -2   1   2 266345. 2983.75   2
   2  -1  -1 64175.8 805.633  13
   2  -1  -1 64552.0 750.202   9
  -2   1   1 65209.9 830.478  12
   2   1  -1 65280.9 840.902  13
  -2  -1   1 63466.6 783.843  12
   2  -1   0 119158. 1353.58   2
  -2   1   0 119494. 1407.64  14
  -2  -1   0 120288. 1398.62  12
   2  -1   0 118511. 1397.83  13
  -2  -1   0 123259. 1445.85  14
   2   1   0 123449. 1464.70  13
  -2   1  -1 26835.6 395.015  14
  -2  -1  -1 26330.6 404.273  14
   2   1   1 27303.8 397.233   2
   2  -1   2 58605.5 755.575   2
  -2  -1  -2 58669.1 802.638  14
   2   1   2 57255.3 777.517   2
  -2   1  -2 58456.7 797.744  14
  -2  -1  -3 42532.9 643.165  14
   2  -1   3 42689.4 610.355   1
   2   1   3 41556.9 626.230   2
   2  -1   3 40624.8 611.274   2
   2  -1   4 3359.73 143.067   2
   2   1   4 3576.71 149.679   2
   2  -1   4 3513.68 135.693   1
  -2   1  -4 3202.63 146.598  14
  -2  -1  -4 3507.82 150.657  14
   2  -1   5 5102.86 204.148   2
   2  -1   5 5275.30 184.551   1
  -2   1  -5 5413.14 212.801  14
  -2  -1  -5 5258.83 203.496  14
   2   1   5 5386.16 211.296   2
   2   1   6 12193.6 367.015   2
  -2  -1  -6 12249.6 350.991  14
  -2   1  -6 12165.3 359.425  14
   2  -1   6 11942.0 365.814   2
   2  -1   7 4967.93 253.282   2
  -2   1  -7 4854.24 234.257  14
  -2  -1  -7 4895.51 228.474  14
   2   1   7 5235.62 257.163   2
  -2  -1  -8 4200.17 225.765  14
   2   1   8 4055.16 251.899   2
   2  -1   8 3957.08 249.404   2
  -2   1  -8 4001.85 226.854  14
   2   1   9 24033.9 700.351   2
  -2  -1  -9 23284.7 483.195  15
   2   1   9 21368.3 475.724   6
  -2   1  -9 22288.2 610.739  14
  -2   1  -9 22903.6 496.613   5
  -2  -1  -9 22420.8 493.013   5
   2  -1   9 22660.9 685.559   2
  -2  -1  -9 22878.3 603.234  14
   2  -1   9 21518.0 496.388   6
  -2  -1 -10 25125.4 545.800   5
  -2   1 -10 26107.1 553.906   5
  -2   1 -10 25413.8 675.991  14
   2   1  10 25269.3 527.871   6
  -2  -1 -11 11215.2 348.857   5
  -2   1 -11 11365.1 352.670   5
   2  -1  11 11645.9 354.606   6
  -2  -1 -12 446.844 67.8834   5
  -2   1 -12 432.111 69.0206   5
  -2   1 -13 4553.17 194.247   5
  -2  -1 -13 4353.45 188.014   5
  -2  -1 -14 180.547 35.4725   5
  -2   1 -14 279.675 43.4832   5
   2  -2 -15 837.756 60.6931   5
   2  -2 -14 141.929 35.1608   5
  -2  -2  14 129.186 32.1975   4
   2   2 -14 83.4826 26.7779   5
   2  -2 -13 23.5609 25.4724   5
   2   2 -13 68.1556 30.6316   5
   2   2 -12 122.805 38.4142   5
   2  -2 -12 124.457 42.2304   5
   2   2 -11 4072.50 202.972   5
   2  -2 -11 4002.25 206.578   5
  -2   2  10 946.321 140.333   2
   2  -2 -10 936.911 96.6346   5
   2   2 -10 1098.31 102.021   5
   2  -2  -9 4749.04 210.483   5
  -2   2   9 4686.67 291.775   2
  -2   2   9 5004.91 264.591  12
   2   2  -9 4516.47 198.458   5
  -2   2   8 722.385 103.819   2
  -2   2   8 615.828 85.4164  12
  -2  -2   8 536.335 79.9119   1
   2   2  -7 9417.19 383.919  13
  -2   2   7 9438.96 351.472   2
  -2  -2   7 10077.8 344.208   1
   2   2  -7 9739.42 296.162  14
  -2  -2   7 10063.0 334.288  12
  -2   2   7 10056.7 327.340  12
  -2   2   6 21850.0 473.382  12
  -2  -2   6 21503.7 509.160   1
  -2   2   6 20422.3 497.729   2
  -2  -2   6 22021.7 482.023  12
   2   2  -6 21454.2 558.152  13
   2   2  -6 21366.4 446.567  14
  -2   2   5 22727.3 364.960   1
  -2   2   5 21027.0 457.638   2
   2   2  -5 20966.3 519.640  13
  -2   2   5 21912.2 445.141  12
  -2  -2   5 20737.6 480.829   1
   2   2  -5 20894.0 420.822  14
  -2  -2   5 21667.3 441.162  12
   2   2  -4 35208.5 544.761  14
  -2   2   4 34547.1 551.430   2
  -2  -2   4 35223.5 543.510  12
  -2  -2   4 35031.3 604.536   1
  -2   2   4 35283.1 474.707   1
  -2   2   4 35460.8 552.052  12
   2   2  -4 34647.1 625.925  13
   2  -2  -4 34915.9 615.542  13
   2   2  -3 24007.2 466.191  13
  -2   2   3 24004.7 361.536   1
  -2   2   3 24072.7 401.676   2
  -2  -2   3 24178.1 404.747  12
   2  -2  -3 24456.7 454.476  13
  -2   2   3 24186.2 421.793  12
  -2  -2   3 24335.3 467.510   1
  -2   2   2 875.811 45.9441   2
   2  -2  -2 795.049 57.5760  13
   2   2  -2 728.980 62.2935  13
  -2   2   2 659.285 52.5557  12
  -2  -2   2 838.018 65.9796   1
  -2  -2   2 793.119 47.5334  12
  -2  -2   1 9593.90 219.334   1
  -2  -2   1 9237.36 164.022  12
   2  -2  -1 9206.13 179.909   9
   2   2  -1 9322.46 220.667  13
  -2   2   1 9932.16 142.657   2
   2  -2  -1 9838.54 189.888  13
  -2   2   1 9171.22 145.067  14
  -2   2   1 9251.75 215.589  12
   2  -2   0 103386. 1138.24  13
   2   2   0 102619. 1263.37  13
  -2  -2   0 103994. 1177.84   9
  -2   2   0 103677. 1186.66  14
  -2  -2  -1 61224.6 823.746  14
   2  -2   1 59342.2 780.580   1
   2  -2   1 60547.1 722.945   2
  -2   2  -1 58981.1 790.384  14
   2  -2   2 46719.0 643.184   1
   2  -2   2 44422.2 607.750   2
  -2   2  -2 44151.6 655.560  14
   2   2   2 44900.1 657.851   2
  -2  -2  -2 44744.5 667.060  14
   2  -2   3 59095.3 826.510   2
  -2  -2  -3 61097.4 871.631  14
  -2   2  -3 58915.0 861.961  14
   2   2   3 58855.9 849.982   2
   2  -2   3 60884.4 843.200   1
  -2  -2  -4 22036.6 443.841  14
   2  -2   4 22418.1 428.511   1
  -2   2  -4 21668.0 447.402  14
   2   2   4 21970.7 443.034   2
   2  -2   4 21350.3 429.460   2
   2  -2   5 45482.8 741.561   1
   2  -2   5 42642.1 761.366   2
   2   2   5 45779.4 782.335   2
  -2  -2  -5 45397.7 761.947  14
  -2   2  -5 44834.5 774.680  14
   2  -2   6 67460.3 1018.13   1
   2   2   6 65251.9 1077.89   2
  -2  -2  -6 65061.3 1040.44  14
  -2   2  -6 64730.6 1062.75  14
   2  -2   7 9361.27 357.900   2
  -2  -2  -7 9584.68 329.507  14
  -2   2  -7 8409.22 326.761  14
   2  -2   7 9894.11 317.025   1
   2   2   7 9287.91 354.396   2
  -2  -2  -8 4288.17 230.631  14
   2  -2   8 3871.54 248.305   2
   2  -2   8 3988.34 184.076   6
  -2   2  -8 4108.84 235.453  14
   2   2   8 3939.92 249.325   2
  -2   2  -8 4177.13 179.196   5
  -2   2  -9 3708.87 238.800  14
  -2  -2  -9 3869.25 180.360  15
   2   2   9 3752.37 264.966   2
  -2  -2  -9 3738.93 179.269   5
   2  -2   9 3732.67 264.099   2
  -2   2  -9 4030.55 188.531   5
   2  -2   9 3759.27 189.094   6
  -2   2 -10 7192.82 348.774  14
   2  -2  10 7117.47 278.871   6
  -2  -2 -10 7375.05 261.575  15
  -2   2 -10 7527.28 273.102   5
  -2  -2 -10 7320.45 269.540   5
  -2   2 -11 6110.86 249.435   5
  -2  -2 -11 6001.33 244.086   5
   2  -2  11 5944.05 251.488   6
  -2  -2 -12 1816.51 129.353   5
  -2   2 -12 1883.28 133.061   5
  -2   2 -13 312.497 54.2085   5
  -2  -2 -13 230.424 44.8043   5
  -2   2 -14 1820.28 103.271   5
  -2  -2 -14 1882.12 103.172   5
  -2  -3  14 295.543 40.7146   4
   2  -3 -14 294.163 47.5728   5
   2   3 -14 274.506 40.7463   5
   2   3 -13 339.197 53.8468   5
   2  -3 -13 365.183 57.5710   5
  -2  -3  12 1945.50 117.100   8
   2  -3 -12 1873.49 137.948   5
   2   3 -12 1823.19 130.483   5
   2  -3 -11 10908.4 292.249  11
   2   3 -11 10005.4 325.157   5
   2  -3 -11 10064.9 340.594   5
   2  -3 -10 3972.08 203.697   5
   2   3 -10 3986.49 193.940   5
  -2   3  10 3658.84 276.959   2
  -2   3   9 1438.08 161.147   2
  -2   3   9 1734.92 154.869  12
   2   3  -9 1689.43 119.444   5
   2  -3  -9 1581.42 121.526   5
  -2  -3   9 1746.52 154.258   1
  -2  -3   8 61817.2 1118.64   1
   2   3  -8 62382.7 1048.56  14
  -2   3   8 62494.5 1075.36  12
  -2   3   7 480.446 68.9831  12
  -2  -3   7 447.599 75.6775   1
   2   3  -7 394.897 82.9281  13
   2   3  -7 525.041 72.1358  14
  -2   3   7 633.231 88.0166   2
  -2  -3   6 9730.41 339.924   1
  -2   3   6 9708.58 300.622  12
   2   3  -6 9511.50 296.561  14
   2   3  -6 9650.93 364.554  13
  -2  -3   6 9804.90 305.777  12
  -2   3   6 9136.46 312.237   2
  -2   3   5 18473.3 419.848   2
  -2   3   5 19033.8 411.835  12
   2   3  -5 19207.7 427.004  14
  -2  -3   5 18528.9 464.111   1
   2   3  -5 18976.8 491.613  13
  -2  -3   5 18868.5 413.447  12
  -2  -3   4 46194.2 795.649   1
  -2   3   4 46725.4 720.890  12
   2   3  -4 46194.7 801.947  13
  -2   3   4 46159.2 713.965   2
  -2  -3   4 46178.7 712.708  12
  -2   3   3 151898. 1794.93   2
  -2   3   3 144610. 1699.40   1
  -2   3   3 152412. 1844.14  12
  -2  -3   3 146182. 1915.44   1
   2   3  -3 146844. 1902.15  13
  -2  -3   3 147028. 1795.29  12
  -2   3   2 108463. 1275.78   2
  -2   3   2 106363. 1361.25  12
   2   3  -2 105527. 1394.33  13
  -2  -3   2 107936. 1416.80   1
  -2  -3   2 103461. 1285.42  12
  -2  -3   1 143847. 1674.82  12
  -2   3   1 149223. 1655.40   2
  -2   3   1 140883. 1690.30  14
  -2  -3   1 145976. 1806.76   1
   2   3  -1 142279. 1804.11  13
   2  -3  -1 147086. 1755.07   9
  -2   3   1 140992. 1793.40  12
  -2   3   0 49120.4 628.879  14
  -2  -3   0 49431.7 634.722   9
  -2  -3   0 50350.0 670.386   1
   2   3   0 49248.6 699.819  13
  -2   3  -1 368339. 4257.55  14
   2  -3   1 372104. 4236.26   1
  -2   3  -2 83697.5 1151.11  14
  -2  -3  -2 88348.3 1178.75  14
   2  -3   2 86804.9 1134.12   1
   2   3   2 87221.0 1167.19   2
   2   3   3 7548.19 225.000   2
   2  -3   3 7209.87 200.411   2
  -2  -3  -3 7979.48 235.564  14
   2  -3   3 7450.15 218.665   1
   2  -3   4 12888.9 321.017   2
  -2  -3  -4 13437.1 340.252  14
  -2   3  -4 13665.3 344.166  14
   2  -3   4 13822.6 332.676   1
   2   3   4 13734.0 341.517   2
   2  -3   5 28187.3 582.906   2
  -2  -3  -5 29792.7 587.177  14
  -2   3  -5 29521.4 603.321  14
   2   3   5 29431.1 596.564   2
   2  -3   6 9997.04 315.067   1
   2  -3   6 9176.29 328.862   2
   2   3   6 9626.84 335.655   2
  -2  -3  -6 9832.47 321.152  14
  -2   3  -6 9466.91 328.134  14
  -2  -3  -7 5084.63 240.039  14
   2  -3   7 4928.97 259.511   2
   2  -3   7 5308.95 237.790   1
   2   3   7 4675.13 251.787   2
  -2   3  -7 4715.02 246.905  14
   2   3   8 874.789 118.883   2
  -2  -3  -8 811.351 78.5220   5
  -2   3  -8 767.287 107.782  14
  -2   3  -8 818.316 80.6329   5
  -2  -3  -8 790.369 100.581  14
   2  -3   8 828.125 86.1732   6
  -2  -3  -8 839.173 80.6590  15
   2  -3   8 612.810 97.4857   2
  -2   3  -9 11501.0 332.758   5
   2   3   9 11870.0 483.633   2
  -2  -3  -9 11128.5 326.280   5
  -2   3  -9 11237.1 437.903  14
  -2  -3  -9 11185.5 331.766  15
   2  -3   9 11152.9 344.558   6
   2  -3  10 3215.00 186.535   6
  -2   3 -10 3255.95 177.279   5
  -2  -3 -10 3200.02 173.470   5
  -2  -3 -10 3174.68 170.074  15
  -2   3 -11 28.5199 26.9449   5
  -2  -3 -11 110.808 29.2229  15
   2  -3  11 63.3942 34.8526   6
  -2  -3 -11-0.78082 27.3516   5
  -2  -3 -12 1065.55 97.0635   5
  -2   3 -12 1013.44 96.4956   5
  -2  -3 -13 5572.56 202.352   5
  -2   3 -13 4931.86 196.086   5
   2  -3  14 5723.87 188.613   4
  -2   3 -14 5475.94 177.345   5
  -2  -3 -14 5651.75 174.240   5
  -2  -4  14 1784.75 90.5347   4
   2   4 -14 1580.91 86.2210   5
   2  -4 -14 1711.00 102.136   5
  -2  -4  13 498.429 61.6533   4
   2  -4 -13 376.392 55.8740   5
   2   4 -13 389.721 53.1058   5
  -2  -4  12 2006.36 117.419   8
   2  -4 -12 2049.01 141.479   5
   2   4 -12 2033.12 131.081   5
  -2  -4  11 1837.17 121.206   8
   2  -4 -11 2028.07 146.128   5
   2   4 -11 1832.77 130.164   5
   2  -4 -11 2007.69 117.398  11
   2   4 -10 4135.46 194.336   5
   2  -4 -10 3528.40 194.145   5
   2  -4 -10 4005.14 172.144  11
   2  -4  -9 209.890 44.5071  15
   2   4  -9 324.736 51.3913   5
  -2   4   9 265.896 67.0679  12
  -2  -4   9 289.344 71.6460   1
   2  -4  -9 371.754 51.0933  11
   2  -4  -9 391.415 65.1588   5
  -2   4   9 267.304 71.3067   2
   2  -4  -8 5318.24 219.010   5
   2   4  -8 5644.06 264.717  14
  -2  -4   8 5170.72 279.123   1
  -2   4   8 5299.26 253.157  12
  -2  -4   8 5264.84 214.769   6
  -2   4   8 5066.81 280.898   2
   2  -4  -8 5379.68 194.077  11
  -2   4   7 9844.87 363.693   2
   2   4  -7 10924.7 360.898  14
  -2  -4   7 10469.6 392.688   1
  -2   4   7 11005.0 350.625  12
   2   4  -7 9222.56 393.100  13
  -2  -4   6 4923.76 246.731   1
   2   4  -6 4544.61 215.062  14
   2   4  -6 4554.64 250.690  13
  -2   4   6 4527.80 202.118  12
  -2   4   6 4315.12 209.326   2
  -2  -4   5 55056.7 985.813   1
   2   4  -5 55682.7 992.213  13
  -2   4   5 55722.4 888.417   2
   2   4  -5 55763.0 933.219  14
  -2   4   5 56156.5 878.841  12
  -2   4   4 101466. 1380.04  12
  -2   4   4 102344. 1365.29   2
   2   4  -4 104395. 1489.56  13
  -2  -4   4 105240. 1503.55   1
  -2  -4   3 40312.8 721.946   1
   2   4  -3 39519.7 700.879  13
  -2   4   3 41724.4 609.677   2
  -2   4   3 40735.1 653.718  12
   2  -4  -2 46613.9 704.218   9
   2   4  -2 44478.1 744.550  13
  -2   4   2 45625.4 718.780  12
  -2  -4   2 46705.3 772.995   1
   2   4  -1 25410.3 479.550  13
   2  -4  -1 26153.5 459.474   9
  -2   4   1 27471.1 362.560   2
  -2   4   1 25671.6 407.403  14
  -2  -4   1 24340.8 478.661   1
  -2   4   1 26756.5 479.464  12
  -2  -4   0 106554. 1368.67   1
   2  -4   0 106179. 1292.50   1
  -2  -4   0 106085. 1344.21   9
   2   4   0 103934. 1393.18  13
  -2   4   0 104099. 1227.67   2
  -2   4   0 104801. 1331.42  14
  -2  -4  -1 3011.51 117.327   1
  -2   4  -1 3213.79 130.259  14
   2  -4   1 2509.78 106.403   1
  -2  -4  -1 2741.28 113.536   9
  -2   4  -2 7751.13 231.479  14
  -2  -4  -2 7958.74 190.511   1
   2   4   2 8149.51 244.692   2
   2  -4   2 8117.49 221.430   1
  -2   4  -3 9696.44 282.132  14
   2   4   3 9511.02 272.813   2
  -2  -4  -3 9659.13 286.831  14
   2  -4   3 9800.85 269.501   1
  -2  -4  -3 10117.4 209.062   1
   2   4   4 27563.2 550.197   2
  -2   4  -4 27849.8 564.039  14
  -2  -4  -4 26804.4 560.223  14
   2  -4   4 27637.6 542.449   1
  -2   4  -5 16682.5 439.413  14
   2  -4   5 17194.4 423.053   1
   2   4   5 15828.6 423.660   2
  -2  -4  -5 16210.5 424.713  14
  -2  -4  -6 3971.94 207.422  14
  -2   4  -6 3630.93 206.757  14
   2  -4   6 4026.79 204.184   1
   2   4   6 3871.69 213.794   2
   2   4   7 6121.14 297.948   2
  -2  -4  -7 6427.13 281.232  14
  -2   4  -7 6200.42 295.005  14
   2  -4   7 6265.28 272.722   1
  -2  -4  -8 1981.92 130.243  15
   2  -4   8 1748.50 126.263   6
   2  -4   8 1841.13 153.819   1
  -2   4  -8 1846.87 171.901  14
  -2   4  -8 1721.36 115.859   5
   2   4   8 1877.47 177.773   2
  -2  -4  -8 1775.23 116.539   5
   2   4   9 18258.6 621.327   2
   2  -4   9 18407.2 468.123   6
  -2  -4  -9 17845.4 449.712  15
  -2  -4  -9 18544.7 442.617   5
  -2   4  -9 18540.1 442.491   5
  -2   4  -9 19766.6 612.641  14
  -2  -4 -10 1668.47 126.897  15
  -2  -4 -10 1583.24 118.633   5
   2  -4  10 1631.10 132.541   6
  -2   4 -10 1525.97 119.749   5
  -2  -4 -11 9355.78 303.242  15
  -2  -4 -11 9227.84 299.990   5
  -2   4 -11 9166.39 303.862   5
   2  -4  11 9840.95 329.937   6
  -2   4 -12 1822.39 124.107   5
  -2  -4 -12 1906.10 123.514   5
  -2  -4 -12 1758.84 114.327  15
   2  -4  13 8108.49 261.731   4
  -2  -4 -13 8192.33 239.520   5
  -2   4 -13 7706.48 240.707   5
  -2   4 -14 663.777 54.2137   5
   2  -4  14 685.659 61.6926   4
  -2  -4 -14 627.820 49.1342   5
   2  -5 -14 786.040 62.6225   5
   2  -5 -13 1204.12 95.6333   5
  -2  -5  13 1294.27 92.7608   4
  -2  -5  12 1292.19 91.7977   8
  -2  -5  12 1179.61 103.480   4
   2  -5 -12 974.617 97.3106   5
   2   5 -12 1226.68 94.9680   5
  -2  -5  11 268.518 54.6050   4
   2  -5 -11 274.876 48.4020  15
   2  -5 -11 170.432 46.1533   5
   2   5 -11 150.756 37.0002   5
   2  -5 -11 268.293 43.6780  11
  -2  -5  11 315.031 53.2160   8
  -2  -5  10 8307.11 276.195   8
   2  -5 -10 8524.70 310.240   5
   2  -5 -10 8405.02 288.246  15
   2  -5 -10 9110.50 269.783  11
  -2   5   9 5045.40 302.172   2
   2  -5  -9 5125.72 219.861  15
  -2  -5   9 5152.36 212.943   8
   2  -5  -9 5217.51 232.280   5
   2  -5  -9 5559.87 206.943  11
  -2  -5   9 5119.21 291.425   1
  -2  -5   8 2565.31 201.998   1
  -2   5   8 2770.00 205.750   2
   2  -5  -8 2731.94 156.788  15
   2  -5  -8 3053.71 146.603  11
   2   5  -8 2912.36 201.349  14
   2  -5  -8 2860.39 164.300   5
  -2  -5   8 2778.25 147.604   8
  -2  -5   8 2693.13 155.583   6
  -2   5   8 2918.56 187.210  12
  -2  -5   7 2020.83 174.887   1
  -2   5   7 1491.03 138.351   2
   2   5  -7 1794.43 169.528  13
  -2   5   7 1982.88 144.888  12
   2   5  -7 1941.48 157.773  14
  -2  -5   6 598.565 93.3283   1
   2   5  -6 484.629 81.1030  13
  -2   5   6 642.053 81.2763   2
   2   5  -6 531.875 80.8569  14
  -2   5   6 758.956 82.6199  12
  -2   5   5 5278.24 207.415  12
   2   5  -5 5364.28 255.904  13
  -2   5   5 5235.72 210.449   2
   2   5  -5 5185.78 238.488  14
  -2  -5   5 4937.67 249.338   1
  -2   5   4 3921.16 159.058   2
  -2   5   4 3778.92 163.518  12
   2   5  -4 3708.88 194.236  13
  -2  -5   4 4173.22 212.028   1
  -2   5   3 23251.0 409.117   2
  -2  -5   3 22542.6 514.672   1
  -2   5   3 22035.6 443.486  12
   2   5  -3 22257.2 492.037  13
   2  -5  -2 34325.3 587.519   9
  -2   5   2 35027.9 506.375   2
  -2  -5   2 32478.3 629.595   1
   2   5  -2 33569.9 616.789  13
  -2   5   2 33821.4 587.957  12
   2  -5  -1 7947.65 238.857   9
   2   5  -1 7788.17 243.607  13
  -2  -5   1 8112.12 252.971   1
  -2   5   1 7909.60 240.719  12
  -2   5   1 8273.43 167.791   2
  -2  -5   0 41238.9 669.740   9
   2  -5   0 41279.6 604.103   1
  -2  -5   0 42114.8 685.200   1
  -2   5   0 41562.4 659.376  14
  -2   5   0 43342.0 567.201   2
   2   5   0 41869.6 704.581  13
  -2  -5  -1 14279.5 324.941   9
   2  -5   1 14240.4 301.475   1
  -2   5  -1 15094.7 344.499  14
  -2  -5  -1 14602.7 314.157   1
   2   5   2 37980.7 674.672   2
  -2  -5  -2 38176.2 574.776   1
   2  -5   2 37545.9 623.149   1
  -2   5  -2 37054.5 661.685  14
   2  -5   3 68359.5 1025.52   1
   2   5   3 67193.0 1044.39   2
   2  -5   4 8542.93 279.780   1
   2   5   4 8299.49 283.020   2
  -2   5  -4 8394.61 296.574  14
   2  -5   5 9771.91 325.287   1
   2   5   5 9587.93 332.701   2
  -2   5  -5 9996.15 347.813  14
   2   5   6 2867.26 191.878   2
  -2   5  -6 2853.78 191.333  14
   2  -5   6 2981.62 182.641   1
   2  -5   7 573.993 88.3448   1
   2  -5   7 438.489 62.1525   6
   2   5   7 484.011 86.9231   2
  -2   5  -7 536.928 91.6577  14
  -2  -5  -7 518.389 66.7396  15
   2   5   8 2720.28 217.904   2
   2  -5   8 2752.84 162.605   6
  -2   5  -8 2962.20 225.094  14
   2  -5   8 2999.44 206.696   1
  -2  -5  -8 2700.39 157.784  15
  -2   5  -8 2702.40 147.365   5
  -2  -5  -9 2139.71 147.184  15
  -2  -5  -9 2481.39 145.634   5
  -2   5  -9 2159.82 139.236   5
  -2   5  -9 2235.66 207.993  14
   2  -5   9 2685.80 165.488   6
  -2  -5 -10 48439.3 818.852   5
  -2   5 -10 45520.2 812.633   5
   2  -5  10 47373.7 869.579   6
  -2  -5 -10 46093.4 839.522  15
  -2  -5 -11 2981.13 165.590  15
  -2  -5 -11 3414.99 170.402   5
   2  -5  11 3279.79 182.500   6
  -2   5 -11 3024.62 163.174   5
  -2   5 -12 6156.37 223.871   5
  -2  -5 -12 6223.02 221.699  15
  -2  -5 -12 6486.99 220.464   5
   2  -5  12 6452.23 251.745   4
   2  -5  13 296.307 48.6588   4
  -2   5 -13 223.390 39.3805   5
  -2  -5 -13 271.348 38.3157   5
   2  -5  14 1026.36 67.2912   4
   2  -6 -13 285.185 43.8816   5
  -2  -6  13 328.675 45.8373   4
  -2  -6  12 1848.53 105.013   8
  -2  -6  12 1928.82 124.374   4
   2  -6 -12 1675.72 119.088   5
  -2  -6  11 1331.58 114.914   4
   2  -6 -11 1320.05 114.051   5
  -2  -6  11 1381.42 102.202   8
  -2  -6  10 345.749 54.4442   8
   2  -6 -10 322.939 55.7521  15
   2  -6 -10 434.199 59.0701  11
   2  -6 -10 325.034 58.8109   5
  -2  -6  10 365.561 64.7637   4
  -2  -6   9 65.4714 27.3299   4
   2  -6  -9 158.467 41.3942  15
   2  -6  -9 179.526 36.0585  11
   2   6  -9 129.651 49.9423  14
   2  -6  -9 147.531 40.5520   5
  -2  -6   9 173.597 43.1635   8
   2  -6  -8 16400.8 427.926  15
  -2  -6   8 17171.1 425.797   6
  -2  -6   8 15890.8 401.399   8
   2   6  -8 17870.5 555.615  14
  -2  -6   8 15945.1 424.132   4
  -2  -6   8 16932.9 559.509   1
   2  -6  -8 16636.2 433.029   5
   2  -6  -8 16677.4 394.694  11
  -2   6   7 3762.93 220.388   2
   2   6  -7 3501.84 226.444  14
  -2  -6   7 3654.29 168.897   8
  -2  -6   7 3362.28 165.459   6
  -2  -6   7 3219.77 231.126   1
   2  -6  -7 3443.23 177.099  15
   2  -6  -7 3441.84 175.901   5
  -2  -6   7 3268.14 168.572   4
   2   6  -7 3725.94 245.300  13
   2  -6  -7 3423.13 157.808  11
   2   6  -6 22714.0 603.130  14
   2   6  -6 22962.5 625.470  13
  -2   6   6 22194.1 539.732   2
  -2  -6   6 20885.0 605.037   1
  -2   6   6 24160.8 527.581  12
  -2   6   5 680.023 77.1828  12
   2   6  -5 632.540 89.8754  14
   2   6  -5 645.302 92.2589  13
  -2   6   5 661.758 75.1132   2
  -2   6   4 1577.79 106.664  12
   2   6  -4 1300.87 118.200  13
  -2   6   4 1606.70 103.473   2
  -2  -6   4 1541.08 135.187   1
  -2   6   3 22820.2 422.847   2
   2   6  -3 22354.4 513.917  13
  -2   6   3 23313.0 468.542  12
  -2  -6   3 22244.4 536.856   1
   2  -6  -2 33181.8 615.844   9
   2   6  -2 32959.3 633.649  13
  -2   6   2 33314.1 604.355  12
  -2  -6   2 31727.2 651.742   1
   2  -6  -1 74389.6 1119.47   9
  -2   6   1 74630.0 1057.45  14
   2   6  -1 71626.3 1112.28  13
  -2   6   1 73821.4 1107.52  12
  -2  -6   1 74893.7 1133.86   1
  -2  -6   0 1799.88 116.284   9
   2  -6   0 2041.14 95.4781   1
   2   6   0 1779.96 118.681  13
  -2   6   0 2012.55 116.847  14
  -2  -6   0 1984.46 118.000   1
  -2   6   0 2121.98 86.2659   2
  -2   6  -1 873.501 81.5650  14
  -2  -6  -1 1023.79 79.6004   1
  -2  -6  -1 885.925 80.1686   9
   2   6   1 890.113 88.3045  13
   2  -6   1 950.632 71.5908   1
   2   6   1 780.313 81.6862   2
   2  -6   2 882.778 77.2906   1
  -2   6  -2 944.591 91.9910  14
   2   6   2 880.419 89.0389   2
  -2   6  -3 9151.65 312.102  14
   2  -6   3 8835.56 278.543   1
   2   6   3 8464.53 290.658   2
  -2   6  -4 4835.61 236.581  14
   2   6   4 4889.78 225.722   2
   2  -6   4 4738.32 214.704   1
  -2   6  -5 3216.37 202.219  14
   2   6   5 2798.96 183.405   2
   2  -6   5 3123.69 184.847   1
   2   6   6 43209.9 909.224   2
   2  -6   6 44845.1 883.166   1
   2  -6   7 18859.4 543.742   1
  -2   6  -7 18589.0 581.172  14
   2  -6   7 18162.3 444.202   6
   2   6   7 18038.9 568.894   2
  -2  -6  -7 18695.9 456.991  15
   2  -6   8 8239.87 292.903   6
   2  -6   8 9315.19 382.793   1
  -2   6  -8 9006.52 410.464  14
  -2  -6  -8 8472.96 301.169  15
  -2   6  -8 8348.88 269.882   5
   2   6   8 8254.77 396.125   2
   2  -6   9 25421.0 601.207   4
   2  -6   9 24898.9 569.034   6
  -2  -6  -9 24530.6 563.700  15
  -2   6  -9 25495.4 532.577   5
  -2  -6 -10 1178.93 108.482  15
  -2   6 -10 1181.57 100.963   5
   2  -6  10 1156.45 113.489   6
   2  -6  10 1309.81 122.904   4
  -2  -6 -11 990.813 94.2532  15
  -2   6 -11 1045.24 90.6144   5
   2  -6  11 1223.61 107.985   6
   2  -6  11 1001.06 104.106   4
   2  -6  12 986.093 94.5351   4
  -2  -6 -12 797.497 75.0674  15
  -2   6 -12 838.200 74.5962   5
   2  -6  13 4336.46 165.446   4
  -2  -6 -13 3972.52 136.856  15
  -2   6 -13 4029.94 137.820   5
   2  -7 -13 1542.35 84.3665   5
  -2  -7  13 1706.39 86.0603   4
  -2  -7  12 646.796 58.2166   8
  -2  -7  12 626.888 68.4232   4
   2  -7 -12 669.413 69.7226   5
  -2  -7  11 3419.44 177.268   4
   2  -7 -11 3688.17 181.391   5
  -2  -7  11 3703.77 163.161   8
  -2  -7  10 1650.56 116.876   8
  -2  -7  10 1694.16 130.416   4
   2  -7 -10 1698.96 129.198   5
   2  -7 -10 1640.95 126.139  15
  -2  -7   9 2082.72 145.009   4
  -2  -7   9 2084.81 134.932   8
   2  -7  -9 2214.55 149.346   5
   2  -7  -9 1983.93 142.359  15
  -2  -7   8 881.752 124.338   1
  -2  -7   8 809.528 90.3566   4
   2  -7  -8 899.124 94.4240   5
   2  -7  -8 807.992 89.2353  15
   2  -7  -8 869.459 83.5927  11
  -2  -7   8 997.008 93.7992   8
   2   7  -8 882.109 125.135  14
   2   7  -7 5087.73 290.217  14
  -2  -7   7 4523.24 206.024   4
  -2  -7   7 4891.00 202.055   6
   2  -7  -7 4930.55 221.842  15
  -2  -7   7 4925.97 293.806   1
  -2  -7   7 4579.09 198.515   8
   2  -7  -7 4723.72 193.357  11
   2  -7  -6 4914.54 212.320  15
  -2  -7   6 4611.94 190.969   8
   2   7  -6 4646.34 271.061  14
  -2  -7   6 4522.81 271.509   1
   2  -7  -6 4752.50 188.670  11
   2   7  -5 15109.7 469.058  13
  -2  -7   5 13595.2 466.808   1
   2   7  -5 13934.3 467.648  14
  -2   7   4 13354.8 345.139  12
  -2  -7   4 12038.1 418.816   1
   2   7  -4 12510.9 399.644  13
   2   7  -3 31580.9 660.217  13
  -2  -7   3 30363.7 691.342   1
   2   7  -2 486.195 68.4598  13
  -2  -7   2 478.597 71.5339   1
  -2   7   2 468.868 58.5683  12
   2  -7  -2 616.807 75.5777   9
  -2   7   1 7859.28 263.834  12
   2   7  -1 7642.00 268.812  13
  -2   7   1 7741.04 247.011  14
   2  -7  -1 7303.08 269.222   9
  -2  -7   1 7597.06 273.575   1
  -2  -7   0 17267.7 431.496   9
   2  -7   0 17400.5 450.533   9
   2  -7   0 18322.5 357.887   1
  -2   7   0 18119.0 444.222  12
  -2   7   0 18489.6 430.213  14
   2   7   0 17952.9 444.444  13
  -2  -7   0 18629.2 425.211   1
   2  -7   1 16906.1 370.549   1
  -2  -7  -1 16942.0 422.113   9
   2   7   1 16980.2 444.095  13
  -2   7  -1 17843.7 442.611  14
  -2  -7  -1 18040.7 384.591   1
   2   7   1 17040.3 450.719   2
   2  -7   2 9944.38 294.308   1
   2   7   2 9990.95 334.638   2
  -2   7  -2 10737.7 346.911  14
   2   7   3 20751.9 518.217   2
   2  -7   3 21501.2 492.770   1
  -2   7  -4 42089.3 847.299  14
   2  -7   4 40425.0 776.142   1
   2  -7   5 2992.45 189.463   1
  -2   7  -5 3081.35 209.978  14
   2   7   5 3197.92 206.736   2
   2  -7   6 7916.19 282.756   4
   2  -7   6 7553.86 258.952   6
  -2  -7  -6 7837.58 276.928  15
   2  -7   6 7761.91 326.915   1
   2   7   6 7687.95 346.166   2
  -2   7  -6 7639.53 355.790  14
   2  -7   7 3524.04 228.201   1
   2   7   7 3295.85 237.302   2
   2  -7   7 3321.74 189.021   4
   2  -7   7 3162.84 171.274   6
  -2  -7  -7 3492.85 187.848  15
  -2   7  -7 3534.76 253.895  14
   2  -7   8 4962.45 241.300   4
   2  -7   8 5046.60 225.262   6
  -2  -7  -8 5445.95 240.721  15
  -2  -7  -9 6688.86 271.188  15
   2  -7   9 6749.86 285.307   4
  -2   7  -9 7217.65 247.668   5
   2  -7   9 6979.84 273.613   6
   2  -7  10 9797.65 340.358   4
   2  -7  10 9865.57 323.781   6
  -2  -7 -10 9425.90 318.740  15
  -2   7 -10 9885.49 289.242   5
   2  -7  11 1898.31 136.550   4
  -2   7 -11 2007.62 116.377   5
   2  -7  11 2161.29 137.474   6
  -2  -7 -11 2024.25 132.037  15
  -2  -7 -12 1796.54 107.712  15
   2  -7  12 1855.29 118.793   4
   2  -7  13 7251.71 204.386   4
  -2  -8  12 4146.56 139.283   8
  -2  -8  12 4026.35 153.080   4
  -2  -8  11-9.05195 23.5345   8
  -2  -8  11-1.11045 19.9355   4
  -2  -8  10 1774.58 116.518   8
  -2  -8  10 1713.34 126.848   4
  -2  -8   9 276.293 48.4058   8
  -2  -8   9 344.502 61.7265   4
   2  -8  -9 321.814 57.8521  15
   2  -8  -8 13011.5 391.123  15
  -2  -8   8 12936.1 360.659   8
  -2  -8   8 12637.0 374.990   4
  -2  -8   7 5923.40 241.894   4
   2  -8  -7 6234.44 259.824  15
  -2  -8   7 5772.77 323.049   1
   2   8  -7 6792.09 352.724  14
  -2  -8   7 5848.17 231.189   8
   2   8  -6 5516.49 311.568  14
  -2  -8   6 5276.63 212.655   8
  -2  -8   6 5065.00 295.807   1
   2  -8  -6 5200.84 232.420  15
  -2  -8   6 5288.17 218.356   4
  -2  -8   5 16694.0 392.021   8
  -2  -8   5 16529.4 537.643   1
  -2  -8   5 16021.1 396.015   4
   2   8  -5 17222.6 555.763  14
   2  -8  -5 16869.1 430.791  15
   2   8  -4 5443.25 287.025  14
  -2  -8   4 5365.12 281.258   1
  -2  -8   3 6704.33 300.013   1
   2   8  -2 13704.3 395.567  13
   2  -8  -2 13161.2 395.845   9
   2  -8  -1 7049.58 282.915   9
  -2   8   1 7234.74 259.178  14
  -2   8   1 7706.17 270.220  12
   2   8  -1 7402.71 278.726  13
  -2  -8   1 7043.35 273.469   1
   2  -8   0 17837.4 490.365   9
  -2  -8   0 19871.6 455.735   1
  -2   8   0 19799.9 479.642  14
  -2  -8   0 18082.2 474.311   9
  -2   8   0 20277.2 489.782  12
   2   8   0 19699.3 488.201  13
  -2   8  -1 4044.23 210.492  14
   2  -8   1 3960.80 168.723   1
  -2  -8  -1 3976.91 202.410   9
   2   8   1 3768.40 210.409   2
   2   8   1 3972.68 209.175  13
  -2   8  -2 2621.15 175.439  14
   2  -8   2 2437.87 145.196   1
   2   8   2 2364.15 166.604  13
   2   8   2 2404.99 167.471   2
   2   8   3 15983.1 465.998   2
  -2   8  -3 17174.1 500.120  14
   2  -8   3 16899.6 440.264   1
   2   8   4 256.746 56.7156   2
  -2   8  -4 282.106 65.4418  14
   2  -8   4 319.704 64.4928   1
  -2  -8  -5 302.485 53.6371  15
   2  -8   5 309.523 57.6722   4
  -2   8  -5 370.098 77.7909  14
   2   8   5 385.411 75.1797   2
   2  -8   5 337.180 68.7660   1
   2  -8   6 6619.09 309.864   1
  -2   8  -6 6927.61 351.464  14
   2  -8   6 6060.02 256.071   4
  -2  -8  -6 6824.26 266.029  15
   2  -8   6 6667.93 243.920   6
   2   8   6 6337.40 325.810   2
   2  -8   7 3988.94 211.860   4
   2   8   7 3671.83 257.251   2
   2  -8   7 4189.82 254.150   1
   2  -8   7 3859.18 190.050   6
  -2  -8  -7 4144.82 211.747  15
  -2   8  -7 4169.55 282.444  14
   2  -8   8 2616.87 171.951   4
  -2  -8  -8 2585.18 166.012  15
   2  -8   8 2257.14 147.192   6
   2  -8   9 2719.54 173.430   4
  -2  -8  -9 2750.82 169.896  15
   2  -8   9 3019.03 170.006   6
  -2  -8 -10 149.945 44.3524  15
   2  -8  10 174.225 46.3372   4
   2  -8  10 183.758 48.5790   6
   2  -8  11 1105.98 97.5172   4
   2  -8  11 1152.26 93.5841   6
  -2  -8 -11 1178.80 96.0588  15
  -2  -8 -12 2102.09 110.682  15
   2  -8  12 2262.92 120.082   4
   2  -8  13 684.779 51.0670   4
  -2  -9  12 911.635 54.6296   8
  -2  -9  12 869.340 59.2158   4
  -2  -9  11 1972.04 103.279   8
  -2  -9  11 1869.33 109.050   4
  -2  -9  10 1304.41 102.356   4
  -2  -9  10 1257.60 93.5759   8
  -2  -9   9 6353.16 233.740   8
  -2  -9   9 5864.40 239.241   4
  -2  -9   8 2517.86 150.178   8
  -2  -9   8 2818.12 165.340   4
  -2  -9   7 3069.09 166.343   8
  -2  -9   7 2829.51 164.933   4
   2  -9  -7 3408.09 192.119  15
   2  -9  -6 3099.28 182.965  15
  -2  -9   6 3177.12 235.009   1
  -2  -9   6 3057.83 164.454   8
  -2  -9   6 2945.70 164.999   4
   2   9  -6 3537.50 256.287  14
  -2  -9   5 11619.6 327.434   8
  -2  -9   5 11366.4 329.930   4
  -2  -9   5 11371.1 449.997   1
   2  -9  -5 11893.6 367.206  15
   2   9  -5 12731.8 489.398  14
   2  -9  -5 11817.5 286.997   3
   2  -9  -5 11557.8 308.768   7
  -2  -9   4 8921.17 271.368   8
   2  -9  -4 8622.78 241.770   3
   2  -9  -4 8330.68 259.879   7
   2   9  -4 8080.17 373.566  14
  -2  -9   4 8233.90 266.136   4
  -2  -9   4 8677.82 370.563   1
  -2  -9   3 11121.3 300.140   8
   2  -9  -3 11375.7 285.828   3
   2  -9  -3 11484.1 309.352   7
  -2  -9   3 10581.7 397.192   1
  -2  -9   2 2320.70 173.112   9
  -2  -9   2 2759.09 184.622   1
   2  -9  -2 2824.19 188.903   9
  -2  -9   1 4747.93 244.128   9
   2  -9  -1 5172.41 257.178   9
   2  -9   0 11284.0 398.428   9
   2   9   0 11492.4 403.908   2
  -2  -9   0 11844.3 389.915   9
   2   9   1 48356.5 901.695  13
   2   9   1 46290.1 921.642   2
  -2  -9  -1 45882.5 887.150   9
   2   9   2 39093.9 819.507  13
  -2   9  -2 40767.0 842.676  14
   2  -9   2 39868.2 729.043   1
   2  -9   3 1827.16 106.974   8
   2  -9   3 1861.29 140.300   1
   2  -9   3 1924.19 126.261   4
   2  -9   3 1878.98 106.611   7
   2   9   3 1542.86 142.373   2
  -2   9  -3 1762.07 159.244  14
   2   9   3 1946.93 166.111  13
   2  -9   3 1889.26 105.808   3
   2  -9   3 1768.23 98.8415  10
   2  -9   4 11143.5 380.989   1
   2  -9   4 11788.0 278.387   7
   2  -9   4 11802.8 286.277   3
   2   9   4 10146.9 392.522   2
  -2   9  -4 11250.0 437.789  14
   2  -9   4 10788.1 287.663   8
  -2  -9  -4 11072.7 338.309  15
   2  -9   4 11377.5 339.271   4
   2  -9   4 11269.9 273.858  10
  -2   9  -5 290.161 72.9885  14
   2   9   5 308.539 70.1598   2
   2  -9   5 328.496 47.0111   8
   2  -9   5 308.507 67.2307   1
  -2  -9  -5 198.428 45.1500  15
   2  -9   5 286.958 55.7324   4
   2  -9   6 2630.29 134.437   8
   2  -9   6 2668.93 168.107   4
   2  -9   6 2793.13 203.216   1
  -2   9  -6 2682.26 224.507  14
   2  -9   6 2454.87 144.380   6
  -2  -9  -6 2623.62 168.293  15
   2   9   6 2276.18 196.917   2
   2  -9   7 1547.42 130.440   4
   2  -9   7 1645.19 119.709   6
  -2  -9  -7 1712.46 136.274  15
  -2  -9  -7 1353.01 109.756   7
   2  -9   8 1959.62 133.053   6
   2  -9   8 1923.48 146.086   4
  -2  -9  -8 2014.79 147.406  15
   2  -9   9 545.662 71.3308   6
   2  -9   9 446.691 71.5936   4
   2  -9  10 2450.11 148.861   4
   2  -9  10 2398.09 134.737   6
  -2  -9 -10 2436.09 146.053  15
  -2  -9 -11 2339.06 127.076  15
   2  -9  11 2122.99 123.831   4
   2  -9  12 3.50973 15.1313   4
  -2 -10  11 641.623 55.3853   4
  -2 -10  11 677.819 54.2599   8
  -2 -10  10 1413.55 92.5619   8
  -2 -10  10 1509.92 100.266   4
  -2 -10   9 8.57091 22.5145   4
  -2 -10   9 53.3709 23.2076   8
  -2 -10   8 2218.99 136.886   8
  -2 -10   8 2196.29 140.527   4
  -2 -10   7 671.297 79.2642   8
  -2 -10   7 553.680 72.4266   4
  -2 -10   6 25819.7 546.579   8
   2 -10  -6 25989.0 497.022   7
  -2 -10   6 25078.2 546.431   4
  -2 -10   5 15334.2 399.940   4
   2 -10  -5 16441.5 352.148   3
   2  10  -5 16768.5 587.482  14
  -2 -10   5 16092.7 541.121   1
  -2 -10   5 16023.2 402.578   8
   2 -10  -5 15345.8 372.133   7
  -2 -10   4 4707.01 198.954   8
  -2 -10   4 4451.96 269.340   1
   2 -10  -4 4545.12 189.882   7
   2  10  -4 4725.77 295.620  14
   2 -10  -4 4500.26 173.006   3
  -2 -10   4 4428.12 194.589   4
  -2 -10   3 20727.1 456.157   4
   2 -10  -3 21741.9 432.839   3
  -2 -10   3 20160.3 577.437   1
  -2 -10   3 20735.4 452.393   8
  -2 -10   3 22435.1 462.287   7
   2 -10  -3 20488.2 456.103   7
  -2 -10   2 8026.36 251.376   8
  -2 -10   2 7372.69 243.741   4
   2 -10  -2 8262.82 241.451   8
   2 -10  -2 7903.96 239.288   3
   2 -10  -2 7579.04 246.406   4
  -2 -10   2 7987.80 264.759   7
   2 -10  -2 7826.90 259.258   7
   2 -10  -2 8356.55 234.720  10
   2 -10  -1 8204.66 245.309   3
   2 -10  -1 9106.52 267.055   4
  -2 -10   1 8310.93 252.381   8
  -2 -10   1 7284.04 326.516   9
   2 -10  -1 8509.30 268.942   7
  -2 -10   1 8495.16 280.222   7
  -2 -10   1 8316.40 254.297   4
   2 -10  -1 8210.39 235.416  10
   2  10  -1 6977.07 323.289   2
   2 -10  -1 7534.68 332.384   9
   2 -10  -1 8673.94 245.294   8
   2 -10   0 10868.5 413.684   9
  -2 -10   0 12623.9 316.443   4
  -2 -10   0 11973.3 304.667   8
  -2 -10   0 10709.3 396.022   9
   2 -10   0 12062.5 300.167   8
   2  10   0 10635.5 403.966   2
  -2 -10   0 12219.7 351.258   7
   2 -10   0 12033.6 306.402   3
   2 -10   0 12301.6 325.975   4
   2 -10   0 11947.7 324.725   7
   2 -10   0 12426.6 295.824  10
   2 -10   1 1235.90 88.1369   8
   2 -10   1 1144.51 133.831   9
  -2 -10  -1 1263.08 94.1502   4
  -2 -10  -1 1124.06 82.1026  10
  -2 -10  -1 1243.38 88.8170   8
   2 -10   1 1141.53 94.7242   4
   2 -10   1 1209.03 90.7147   3
   2  10   1 1164.76 128.471   2
  -2 -10  -1 1011.36 98.8972   7
   2 -10   1 1144.14 91.7690   7
   2 -10   1 1233.03 85.5982  10
  -2  10  -1 1330.55 133.718  14
   2 -10   2 6951.74 344.030   9
  -2 -10  -2 8049.11 232.500   8
   2 -10   2 7650.62 234.832   8
   2 -10   2 7480.43 259.024   4
   2 -10   2 8115.67 248.127   7
  -2  10  -2 7816.21 345.040  14
   2 -10   2 7663.31 225.461  10
  -2 -10  -2 6943.93 275.435   7
   2  10   2 7273.95 324.046   2
   2 -10   2 7617.06 233.423   3
  -2 -10  -2 7797.02 227.473  10
  -2 -10  -3 12130.1 293.063   8
   2 -10   3 10919.6 294.557   8
   2 -10   3 11132.3 334.378   4
   2 -10   3 11065.7 288.281   7
  -2 -10  -3 11126.2 337.169  15
   2 -10   3 11271.6 372.634   1
   2 -10   3 11649.8 295.047   3
  -2  10  -3 11225.3 433.636  14
  -2 -10  -3 11530.6 283.098  10
   2 -10   3 11639.3 287.898  10
   2  10   3 10662.0 402.573   2
   2 -10   4 11977.7 290.891   7
  -2 -10  -4 11498.5 356.998  15
  -2 -10  -4 11723.5 355.227   7
   2 -10   4 11590.4 402.993   1
   2  10   4 11519.4 431.485   2
   2 -10   4 12309.8 295.727  10
   2 -10   4 11603.1 353.630   4
  -2  10  -4 12178.9 470.255  14
   2 -10   4 11398.1 305.470   8
  -2 -10  -4 12850.4 294.971  10
   2 -10   5 3669.27 195.331   4
  -2 -10  -5 3387.82 182.345   7
  -2 -10  -5 3796.85 202.730  15
   2 -10   5 3468.00 222.580   1
   2  10   5 3698.85 247.216   2
   2 -10   5 3804.48 164.445   8
   2 -10   6 17434.5 385.371   8
   2 -10   6 17002.5 456.290   4
  -2 -10  -6 16826.0 460.389  15
  -2 -10  -6 15705.6 413.473   7
  -2 -10  -7 425.071 59.8450   7
   2 -10   7 426.944 71.1524   4
  -2 -10  -7 437.816 74.2195  15
   2 -10   8 1001.77 99.9683   4
  -2 -10  -8 1122.69 110.185  15
   2 -10   8 1115.50 93.7754   6
   2 -10   9 653.381 69.9403   6
   2 -10   9 419.924 63.1825   4
  -2 -10  -9 522.945 71.5487  15
   2 -10  10 323.095 53.5544   4
  -2 -10 -10 282.026 49.0543  15
   2 -10  11 830.855 68.2050   4
  -2 -11  11 1717.18 71.1094   8
  -2 -11  10 1881.52 98.0598   4
  -2 -11  10 2055.77 99.7367   8
  -2 -11   9 1434.36 95.7825   8
  -2 -11   9 1331.48 93.8506   4
  -2 -11   8 997.332 86.7392   8
  -2 -11   8 890.177 83.3709   4
  -2 -11   7 11642.9 329.136   8
  -2 -11   7 11348.9 329.774   4
  -2 -11   6 1559.64 116.294   8
  -2 -11   6 1346.21 108.818   4
   2 -11  -6 1218.97 87.2510   7
  -2 -11   5 7046.33 255.412   4
  -2 -11   5 7365.81 262.036   8
   2 -11  -5 7226.83 240.501   7
  -2 -11   4 8481.31 280.126   8
  -2 -11   4 8571.07 279.005   4
   2 -11  -4 8293.63 266.208   7
   2 -11  -4 8805.97 250.903   3
  -2 -11   3 3498.52 170.077   8
  -2 -11   3 3144.92 161.295   4
   2 -11  -3 3495.52 171.059   7
  -2 -11   3 3513.37 164.894   7
   2 -11  -3 3617.90 157.501   3
   2  11  -3 3117.26 239.322  14
  -2 -11   3 2935.11 218.700   9
  -2 -11   2 1755.43 117.708   8
  -2 -11   2 1648.51 117.363   7
   2 -11  -2 1827.75 111.895   3
   2 -11  -2 1733.71 118.853   7
  -2 -11   2 1731.83 115.787   4
  -2 -11   2 1434.59 149.926   9
   2  11  -2 1299.96 141.782   2
   2 -11  -1 11142.0 297.245   8
   2 -11  -1 11887.4 320.919   4
  -2 -11   1 11346.1 335.854   7
  -2 -11   1 11056.2 305.770   4
   2 -11  -1 11135.5 320.898   7
   2 -11  -1 11215.3 300.613   3
   2  11  -1 9560.04 392.279   2
  -2 -11   1 10651.7 299.984   8
   2 -11  -1 11124.1 288.741  10
   2 -11  -1 11272.3 429.961   9
  -2 -11   1 9539.45 388.724   9
  -2 -11   0 20507.9 436.879   4
   2 -11   0 19804.4 418.280   8
   2 -11   0 19512.5 422.628   3
  -2 -11   0 19242.6 414.334  10
   2 -11   0 19881.9 448.558   7
   2 -11   0 19994.8 411.247  10
  -2 -11   0 19145.9 417.873   8
   2 -11   0 20070.5 446.641   4
  -2 -11   0 19477.3 474.127   7
   2  11   0 18691.2 564.584   2
  -2 -11   0 17812.4 549.318   9
   2 -11   0 18447.1 573.180   9
   2 -11   1 12829.0 483.046   9
   2 -11   1 13857.6 338.546   8
   2 -11   1 14231.2 362.996   7
   2 -11   1 14061.8 368.992   4
  -2 -11  -1 13760.3 391.988   7
  -2 -11  -1 13910.9 337.227   8
   2 -11   1 14285.4 335.415  10
   2  11   1 12418.8 441.247   2
   2 -11   1 14112.7 344.345   3
  -2 -11  -1 13809.9 333.134  10
   2 -11   2 10587.2 444.932   9
  -2 -11  -2 11745.4 297.598   8
   2 -11   2 10930.6 304.261   7
  -2 -11  -2 10618.7 346.326   7
   2 -11   2 11434.4 302.306   3
  -2  11  -2 11796.1 440.300  14
   2 -11   2 11252.4 332.672   4
   2 -11   2 11114.9 299.665   8
   2 -11   2 11113.6 288.936  10
  -2 -11  -2 11243.5 289.075  10
   2 -11   3 5336.83 199.943   8
   2 -11   3 5720.54 200.125   7
   2 -11   3 5110.06 223.480   4
  -2  11  -3 5384.20 302.698  14
  -2 -11  -3 5472.15 189.237  10
  -2 -11  -3 5197.72 234.956   7
   2 -11   3 5503.53 192.452  10
  -2 -11  -4 9045.37 315.004   7
   2 -11   4 9711.57 279.926   8
   2 -11   4 9721.88 321.717   4
  -2 -11  -4 10006.7 324.921  15
   2 -11   4 10153.4 267.712  10
   2 -11   4 10432.1 267.529   7
   2 -11   5 2656.75 164.591   4
  -2 -11  -5 2826.49 170.451  15
   2 -11   5 3036.16 146.216   8
  -2 -11  -5 2704.58 159.056   7
   2 -11   6 3016.33 141.468   8
   2 -11   6 2960.72 172.455   4
  -2 -11  -6 2715.59 169.542  15
  -2 -11  -6 2769.36 154.722   7
   2 -11   7 1695.58 99.2265   8
   2 -11   7 1575.82 124.117   4
  -2 -11  -7 1763.71 111.733   7
  -2 -11  -7 1532.59 125.189  15
   2 -11   8 2563.51 151.794   4
  -2 -11  -8 2512.09 153.639  15
   2 -11   9 3261.00 159.715   4
  -2 -11  -9 3220.27 162.307  15
   2 -11  10 2576.83 124.052   4
   2 -11  11 277.048 33.7566   4
  -2 -12  10 424.336 37.6477   8
  -2 -12   9 199.465 34.2548   8
  -2 -12   9 158.246 29.4886   4
  -2 -12   8 2484.33 125.485   8
  -2 -12   8 2451.47 124.075   4
  -2 -12   8 2362.13 106.724  10
  -2 -12   7 4901.61 192.445   8
  -2 -12   7 4386.73 181.685   4
  -2 -12   6 1990.88 127.181   8
  -2 -12   6 1774.10 117.869   4
   2 -12  -6 1684.83 97.7802   7
  -2 -12   5 1018.67 90.3865   4
   2 -12  -5 1196.20 80.7728   3
   2 -12  -5 1124.49 86.9839   7
  -2 -12   5 1138.68 97.9017   8
  -2 -12   4 18228.3 425.948   4
   2 -12  -4 17773.0 413.443   7
  -2 -12   4 18408.4 432.396   8
   2 -12  -4 18820.4 389.054   3
   2 -12  -3 10228.6 305.692   7
  -2 -12   3 10120.2 300.452   4
  -2 -12   3 10964.0 314.731   8
   2 -12  -3 10843.3 288.087   3
  -2 -12   3 11091.7 303.020   7
  -2 -12   2 6864.06 239.935   8
   2 -12  -2 6953.58 228.816   3
   2 -12  -2 6578.43 240.568   7
  -2 -12   2 6804.92 246.283   7
  -2 -12   2 6681.71 233.986   4
  -2 -12   2 6677.93 230.043  10
   2 -12  -1 2336.60 139.574   4
  -2 -12   1 2068.84 125.268   4
  -2 -12   1 2027.80 124.550   8
   2 -12  -1 2302.45 137.175   7
  -2 -12   1 2198.41 141.926   7
   2 -12  -1 2236.42 127.530   8
   2 -12  -1 2247.93 128.809   3
  -2 -12   1 2155.86 126.370  10
  -2 -12   0 1048.53 100.552   7
  -2 -12   0 996.973 83.7733   8
   2 -12   0 1014.51 91.3545   4
   2 -12   0 988.599 87.4173   7
   2 -12   0 950.691 82.8312   8
   2 -12   0 1020.73 87.4419   3
   2 -12   0 1041.37 82.7203  10
  -2 -12   0 900.363 81.0932  10
  -2 -12  -1 8441.57 252.628   8
   2 -12   1 8888.32 263.317   8
   2 -12   1 8597.73 278.486   4
   2 -12   1 8524.30 269.148   7
   2 -12   1 8613.18 262.826   3
   2 -12   1 8493.36 251.501  10
  -2 -12  -1 8251.71 295.413   7
  -2 -12  -1 8198.85 249.968  10
   2 -12   2 2893.04 144.835   8
   2 -12   2 2733.29 156.389   4
  -2 -12  -2 2990.14 143.156   8
   2 -12   2 2944.53 146.886   7
  -2 -12  -2 2926.51 138.461  10
  -2 -12  -2 2824.39 167.779   7
   2 -12   2 2950.04 141.240  10
   2 -12   3 15880.3 373.758   8
   2 -12   3 15822.1 412.026   4
   2 -12   3 16027.4 360.713   7
  -2 -12  -3 16661.7 360.779  10
  -2 -12  -3 15951.3 429.142   7
   2 -12   3 16514.3 364.031  10
   2 -12   4 3579.66 160.224   8
   2 -12   4 3522.00 182.466   4
  -2 -12  -4 3206.08 175.163  15
  -2 -12  -4 3384.79 183.258   7
   2 -12   4 3710.13 151.127  10
  -2 -12  -5 3852.40 194.198  15
   2 -12   5 4396.50 173.564   8
   2 -12   5 4128.67 197.261   4
  -2 -12  -5 4052.03 191.525   7
  -2 -12  -6 3478.79 163.542   7
   2 -12   6 3657.03 185.116   4
  -2 -12  -6 3327.49 179.246  15
   2 -12   7 716.297 79.2079   4
  -2 -12  -7 639.024 62.3680   7
  -2 -12  -7 661.776 75.3272  15
   2 -12   7 714.833 59.6309   8
   2 -12   8 50.1189 24.9055   4
   2 -12   9 2103.09 111.438   4
   2 -12  10 786.812 56.4686   4
  -2 -13   9 1915.94 82.2882   8
  -2 -13   8 120.151 25.0879   4
  -2 -13   8 116.166 21.5338  10
  -2 -13   8 152.413 29.1436   8
  -2 -13   7 1759.22 99.5616   4
  -2 -13   7 1948.99 107.128   8
  -2 -13   7 1811.95 93.7952  10
  -2 -13   6 556.394 59.6671   4
  -2 -13   6 572.213 63.7471   8
  -2 -13   6 517.921 55.6856  10
   2 -13  -5 1869.70 103.805   7
  -2 -13   5 2211.90 124.259   4
  -2 -13   5 2307.79 129.015   8
  -2 -13   5 2056.27 117.148  10
  -2 -13   4 10668.4 295.816   4
  -2 -13   4 11412.5 310.000   8
   2 -13  -4 11495.1 275.321   3
  -2 -13   4 10941.4 295.981  10
  -2 -13   3 3708.86 167.408   4
  -2 -13   3 3667.61 169.030   8
   2 -13  -3 3986.86 159.550   3
   2 -13  -3 3397.82 160.879   7
  -2 -13   3 3625.52 154.417   7
  -2 -13   3 3760.08 166.978  10
  -2 -13   2 2691.08 143.830   8
  -2 -13   2 2495.33 136.974   7
   2 -13  -2 2377.91 134.866   7
   2 -13  -2 2746.74 136.189   3
  -2 -13   2 2588.32 139.538   4
  -2 -13   2 2580.28 136.987  10
  -2 -13   1 2036.06 130.957   7
  -2 -13   1 2166.65 125.861   8
   2 -13  -1 2053.29 125.513   7
   2 -13  -1 2232.14 125.100   3
  -2 -13   1 2043.93 122.404  10
   2 -13   0 3652.53 172.062   4
   2 -13   0 3338.28 157.556   7
   2 -13   0 3832.90 167.322   3
   2 -13   0 3822.67 166.005   8
  -2 -13   0 3623.70 160.859   8
  -2 -13   0 3748.92 183.950   7
  -2 -13   0 3562.29 158.777  10
  -2 -13  -1 909.674 78.7447   8
   2 -13   1 946.732 87.3440   4
   2 -13   1 1133.55 90.7715   7
   2 -13   1 940.092 82.3357   8
  -2 -13  -1 761.672 71.6941  10
  -2 -13  -1 938.277 92.5222   7
   2 -13   1 827.365 74.4037  10
   2 -13   2 1438.02 99.7679   8
   2 -13   2 1388.94 107.282   4
   2 -13   2 1308.44 91.4770  10
  -2 -13  -2 1374.18 93.8466  10
  -2 -13  -2 1373.23 113.569   7
   2 -13   3 940.121 80.3668   8
   2 -13   3 975.722 91.2487   4
  -2 -13  -3 879.221 91.7255   7
   2 -13   3 1001.84 79.5523  10
   2 -13   4 12911.5 350.189   4
   2 -13   4 12701.6 309.744   8
  -2 -13  -4 12018.4 344.476   7
   2 -13   4 12812.0 293.819  10
   2 -13   5 1357.43 88.0291   8
   2 -13   5 1386.92 106.423   4
  -2 -13  -5 1290.31 96.6317   7
   2 -13   5 1509.42 84.7176  10
   2 -13   6 1199.04 76.2685   8
  -2 -13  -6 1173.15 84.4252   7
   2 -13   7 29.6037 23.0465   4
  -2 -13  -7-28.8916 21.1339   7
   2 -13   8 1596.86 92.3255   4
   2 -13   9 1231.52 69.8614   4
  -2 -14   8 637.225 45.4411   8
  -2 -14   7 2270.12 94.1850   4
  -2 -14   7 2295.87 101.221   8
  -2 -14   7 2274.25 88.8977  10
  -2 -14   6 110.221 25.4588   8
  -2 -14   6 96.7922 23.1528  10
  -2 -14   5 356.970 45.0147   4
  -2 -14   5 441.512 52.7666   8
  -2 -14   5 378.181 46.2572  10
  -2 -14   4 962.700 75.6198   4
  -2 -14   4 989.335 79.0468   8
   2 -14  -4 1084.68 76.9132   7
  -2 -14   4 1022.62 78.1550  10
  -2 -14   3 446.341 56.5559   8
  -2 -14   3 439.577 47.3880   7
   2 -14  -3 593.961 63.2006   7
  -2 -14   3 463.570 57.0540   4
  -2 -14   3 429.510 53.7177  10
  -2 -14   2 786.973 73.8449   8
  -2 -14   2 797.847 68.6292   7
  -2 -14   2 929.948 79.8032  10
  -2 -14   1 1809.84 107.509   8
   2 -14  -1 2015.24 113.424   7
  -2 -14   1 1698.39 107.280   7
  -2 -14   1 1742.08 106.221  10
   2 -14   0 6985.98 216.869   7
  -2 -14   0 6321.58 226.852   7
  -2 -14   0 6657.52 211.941  10
  -2 -14   0 6658.70 210.574   8
   2 -14   1 1209.96 94.8580   4
  -2 -14  -1 1172.53 96.0850   7
  -2 -14  -1 1088.49 80.2134  10
   2 -14   2 1324.08 91.4768   8
   2 -14   2 1443.42 102.918   4
  -2 -14  -2 1359.31 102.253   7
   2 -14   3 440.994 51.4760   8
  -2 -14  -3 352.575 52.8036   7
   2 -14   3 466.756 59.9232   4
   2 -14   4 2661.94 120.612   8
   2 -14   4 2693.19 136.995   4
  -2 -14  -4 2533.93 131.722   7
   2 -14   5 426.523 44.6505   8
   2 -14   5 389.938 51.3397   4
  -2 -14  -5 345.064 44.2368   7
   2 -14   6 385.300 38.1348   8
   2 -14   6 320.997 43.8584   4
  -2 -14  -6 314.888 36.9196   7
   2 -14   7 891.163 64.1498   4
  -2 -14  -7 630.765 41.3954   7
   2 -14   8 253.981 30.2758   4
  -2 -15   6 1404.57 71.3555   8
  -2 -15   6 1421.55 65.2350  10
  -2 -15   5 2124.21 97.3391   8
  -2 -15   5 2009.24 88.7357  10
  -2 -15   4 1144.96 75.1216   8
  -2 -15   4 1095.31 72.0901  10
  -2 -15   3 1768.10 96.4062   8
  -2 -15   3 1748.39 94.1144  10
  -2 -15   2 1112.09 70.5726   7
  -2 -15   2 1226.00 80.5403   8
  -2 -15   2 1072.99 75.5947  10
  -2 -15   1 3576.44 139.419   8
  -2 -15   1 3333.05 136.475   7
  -2 -15   1 3644.01 141.391  10
  -2 -15   0 3375.27 144.518   7
  -2 -15   0 3774.49 141.594  10
  -2 -15  -1 1414.63 91.4023   7
  -2 -15  -2 1901.95 106.064   7
   2 -15   3 577.756 57.4998   4
  -2 -15  -3 427.558 47.3167   7
   2 -15   4 1285.47 80.8782   4
  -2 -15  -4 1085.53 71.8120   7
   2 -15   5 226.118 34.2521   4
  -2 -15  -5 223.703 36.0798   7
   2 -15   6 943.354 60.0328   4
  -2 -15  -6 701.544 41.7059   7
  -2 -16   2 2412.07 81.6814   7
  -2 -16   1 1085.90 60.9083   7
  -2 -16   0 421.883 40.9696   7
  -2 -16  -1 413.621 40.4513   7
  -2 -16  -2 1327.04 72.3232   7
  -2 -16  -3 1466.83 71.8188   7
  -2 -16  -4 459.374 36.9361   7
   3   0 -15 2994.39 116.085   5
   3   0 -14 116.159 33.5049   5
   3   0 -13 1009.42 95.2172   5
   3   0 -12 126.664 40.1555   5
   3   0 -11 5.76761 25.6776   5
   3   0 -10 228.949 49.6112   5
  -3   0   9 1072.48 126.185  12
   3   0  -9 1165.06 102.904   5
  -3   0   8 471.245 77.1463  12
  -3   0   7 6946.85 259.233   1
  -3   0   7 6632.61 266.504  12
   3   0  -6 95905.5 1534.47  13
  -3   0   6 98404.9 1412.38   1
   3   0  -5 15028.0 271.675  14
  -3   0   5 15068.2 370.547   1
  -3   0   5 15343.0 362.844  12
   3   0  -5 14918.6 423.641  13
   3   0  -4 247724. 3053.77  13
   3   0  -4 243131. 2810.37  14
  -3   0   4 250804. 2949.71  12
  -3   0   4 242088. 2968.30   1
  -3   0   3 58838.3 864.431   1
   3   0  -3 60397.0 912.093  13
  -3   0   2 14469.6 287.257  12
   3   0  -2 14323.9 310.534  13
  -3   0   1 12840.6 235.021  14
   3   0  -1 12938.4 268.970  13
  -3   0   1 13174.3 261.560  12
   3   0   0 3227.13 113.946  13
  -3   0   0 3216.00 106.493  14
  -3   0  -1 60503.0 830.441  14
   3   0   1 61680.2 788.144   2
  -3   0  -2 9985.45 247.389  14
   3   0   2 9708.88 210.315   2
   3   0   3 435.942 47.2998   2
  -3   0  -3 57.2947 26.9393  14
   3   0   4 26842.6 503.440   2
  -3   0  -4 27382.5 534.536  14
   3   0   5 657.871 73.2824   2
  -3   0  -5 664.955 78.3576  14
   3   0   6 17740.6 465.942   2
  -3   0  -6 18061.5 468.353  14
   3   0   7 22767.9 585.495   2
  -3   0  -7 22476.3 569.104  14
   3   0   8 8446.03 372.091   2
  -3   0  -8 9144.81 275.228   5
  -3   0  -8 8189.85 344.401  14
   3   0   9 1081.88 141.886   2
  -3   0  -9 812.612 112.624  14
  -3   0  -9 960.394 85.3186  15
  -3   0  -9 821.323 85.0554   5
   3   0   9 904.304 88.8318   6
   3   0  10 1866.38 132.256   6
  -3   0 -10 2295.22 146.849   5
   3   0  11 13759.3 376.324   6
  -3   0 -11 13737.8 386.973   5
  -3   0 -12 139.972 41.1356   5
  -3   0 -13 2705.95 142.390   5
  -3   0 -14 28.2204 17.3562   5
   3  -1 -15 37.9634 16.5042   5
   3  -1 -14 3078.84 148.459   5
   3   1 -14 2764.81 137.943   5
   3  -1 -13 1529.65 118.446   5
   3   1 -13 1515.32 115.078   5
   3  -1 -13 1557.11 92.0590  11
   3   1 -12 1003.07 101.468   5
   3  -1 -12 916.819 97.9521   5
   3  -1 -11 1241.24 116.325   5
   3   1 -11 1255.96 113.473   5
   3  -1 -10 714.104 86.8430   5
   3   1 -10 648.746 80.7595   5
  -3   1  10 690.134 104.690  12
   3   1  -9 2746.37 157.103   5
  -3  -1   9 3102.45 211.463  12
  -3   1   9 3152.29 213.253  12
   3  -1  -9 3046.45 170.257   5
  -3   1   8 1445.63 133.057  12
  -3  -1   8 1585.26 140.564  12
  -3  -1   8 1656.76 136.118   1
  -3   1   8 1202.00 140.472   2
  -3   1   7 2097.31 162.908   2
  -3  -1   7 2237.38 156.284   1
  -3   1   7 2171.51 151.963  12
   3   1  -7 1943.86 174.419  13
  -3   1   6 12724.4 385.216   2
  -3  -1   6 14045.4 370.434  12
   3   1  -6 13418.9 436.199  13
   3  -1  -6 12805.3 420.374  13
   3   1  -6 13931.8 303.744  14
  -3   1   6 13393.6 366.296  12
  -3  -1   6 12567.6 375.114   1
  -3   1   6 13920.2 341.914   1
  -3   1   5 4645.31 196.254   2
  -3   1   5 4617.39 187.977  12
   3   1  -5 4555.58 225.569  13
  -3   1   5 4570.06 178.367   1
   3  -1  -5 4578.26 218.452  13
   3   1  -5 4795.22 153.397  14
  -3  -1   5 4637.39 183.937  12
  -3  -1   5 4675.27 202.735   1
  -3   1   4 624.144 62.6904   2
  -3  -1   4 646.350 60.9028  12
   3   1  -4 649.056 50.8890  14
  -3  -1   4 690.963 71.8114   1
   3   1  -4 685.516 79.5247  13
   3  -1  -4 686.892 73.8317  13
  -3   1   4 679.317 64.6218  12
  -3   1   3 35938.0 560.185   1
  -3  -1   3 35867.0 562.989  12
  -3  -1   3 35869.9 607.639   1
   3   1  -3 36287.9 636.189  13
   3  -1  -3 36582.6 620.138  13
  -3   1   3 36133.3 582.142  12
  -3  -1   2 127.745 23.6184  12
  -3   1   2 113.715 24.6941  12
   3   1  -2 158.698 31.4598  13
   3  -1  -2 142.934 28.7742  13
  -3   1   1 7501.42 146.519  14
   3   1  -1 8028.73 211.338  13
   3  -1  -1 8077.59 188.928  13
  -3   1   1 8133.78 208.241  12
  -3  -1   1 7894.27 174.792  12
  -3  -1   0 10872.9 238.711  14
  -3   1   0 11036.3 215.005  14
   3  -1   0 11247.5 217.782  13
   3   1   0 11078.0 253.867  13
   3  -1   0 11480.3 175.034   2
  -3  -1   0 11209.2 216.443  12
  -3   1  -1 168808. 2073.20  14
  -3  -1  -1 177958. 2099.56  14
   3   1   1 175372. 2070.44   2
   3  -1   1 172242. 1994.18   2
   3  -1   2 28152.7 428.427   2
  -3  -1  -2 28765.6 495.784  14
   3   1   2 28159.9 459.306   2
  -3   1  -2 28964.9 492.379  14
   3  -1   3 87088.8 1159.98   2
  -3  -1  -3 89876.7 1230.55  14
  -3   1  -3 90420.7 1229.14  14
   3   1   3 89561.7 1188.00   2
  -3   1  -4 31642.1 591.986  14
   3   1   4 31041.4 564.532   2
   3  -1   4 30042.4 546.042   2
  -3  -1  -4 32206.6 591.345  14
   3  -1   5 20485.8 463.340   2
   3   1   5 21268.2 476.589   2
  -3  -1  -5 21495.4 486.022  14
  -3   1  -5 21069.6 486.546  14
   3  -1   6 79790.0 1266.66   2
  -3  -1  -6 82414.2 1272.17  14
   3   1   6 80437.8 1272.09   2
  -3   1  -6 82948.1 1280.23  14
   3  -1   7 25006.0 628.361   2
  -3   1  -7 25833.5 623.519  14
  -3  -1  -7 25454.7 613.199  14
   3   1   7 25890.9 639.416   2
   3  -1   8 4123.34 255.888   2
  -3  -1  -8 3914.53 234.018  14
   3  -1   8 3899.68 181.882   6
  -3   1  -8 3774.45 232.206  14
   3   1   8 3952.13 251.798   2
  -3   1  -8 4162.68 182.741   5
  -3  -1  -8 4321.58 182.171   5
   3  -1   9 8938.89 414.924   2
   3   1   9 9084.27 421.009   2
   3  -1   9 8690.04 294.794   6
  -3  -1  -9 9628.82 390.572  14
  -3  -1  -9 9496.92 297.311   5
   3   1   9 9095.05 284.252   6
  -3  -1  -9 8921.59 282.243  15
  -3   1  -9 9498.33 394.394  14
  -3   1  -9 9171.27 295.821   5
  -3  -1 -10 5752.69 226.932  15
   3  -1  10 5497.23 237.382   6
   3   1  10 5974.74 230.247   6
  -3  -1 -10 5497.15 232.407   5
  -3   1 -10 5639.50 237.607   5
  -3  -1 -11 10493.1 329.793   5
   3  -1  11 10395.0 331.148   6
  -3   1 -11 10599.3 336.844   5
  -3  -1 -12 968.786 92.3243   5
  -3   1 -12 924.088 91.4947   5
  -3  -1 -13 1191.34 93.2496   5
  -3   1 -13 1215.65 95.7669   5
  -3  -1 -14 1073.58 74.5105   5
  -3   1 -14 1108.86 78.2312   5
   3  -2 -15 891.560 61.0623   5
   3   2 -14 67.1132 23.4785   5
   3  -2 -14 129.420 34.8776   5
   3   2 -13 691.547 75.9932   5
   3  -2 -13 694.375 80.6339   5
  -3  -2  13 734.330 66.9222   8
   3  -2 -13 820.650 65.8911  11
   3   2 -12 3968.57 197.191   5
   3  -2 -12 4042.80 205.421   5
   3  -2 -12 4187.68 170.426  11
   3   2 -11 2638.11 162.430   5
   3  -2 -11 2458.62 163.997   5
  -3   2  10 2408.92 197.222  12
   3   2 -10 2318.04 147.840   5
   3  -2 -10 2173.77 150.522   5
  -3   2   9 1918.05 187.901   2
   3  -2  -9 2317.63 149.075   5
   3   2  -9 2130.54 136.590   5
  -3   2   9 2242.79 180.403  12
  -3   2   8 52463.9 1074.84   2
   3   2  -8 53488.0 1158.64  13
  -3   2   8 58361.7 1037.38  12
  -3  -2   8 58237.5 1062.70   1
  -3  -2   8 57237.8 1041.84  12
  -3  -2   7 30337.4 644.464  12
   3   2  -7 29557.8 747.596  13
  -3   2   7 30702.6 646.834  12
  -3   2   7 28215.1 670.077   2
  -3  -2   7 29410.4 672.804   1
  -3   2   6 14364.0 407.136   2
   3   2  -6 14665.6 350.167  14
  -3  -2   6 15376.4 433.912   1
  -3   2   6 15507.7 401.184  12
  -3  -2   6 15191.9 392.153  12
   3   2  -6 15271.7 479.996  13
  -3   2   5 7671.03 210.845   1
  -3   2   5 6988.24 243.208   2
   3   2  -5 7297.16 293.372  13
   3   2  -5 7225.32 220.927  14
  -3   2   5 7519.73 248.625  12
   3  -2  -5 6866.97 272.434  13
  -3  -2   5 7142.82 267.464   1
  -3  -2   5 7446.56 239.285  12
  -3   2   4 54505.4 823.744   2
  -3   2   4 55981.8 790.118   1
   3  -2  -4 56192.2 904.425  13
  -3  -2   4 53543.9 899.248   1
  -3  -2   4 55914.3 825.658  12
   3   2  -4 56290.0 937.029  13
  -3   2   4 56266.8 853.353  12
  -3   2   3 114534. 1409.02   2
   3  -2  -3 115118. 1500.90  13
  -3  -2   3 112700. 1520.79   1
   3   2  -3 111881. 1528.95  13
  -3   2   3 112621. 1468.85  12
  -3  -2   2 11258.5 284.738   1
   3  -2  -2 11588.6 264.478  13
  -3   2   2 11806.3 277.491  12
   3   2  -2 11492.0 294.724  13
  -3  -2   2 11247.5 230.139  12
   3  -2  -1 91379.1 1092.34   9
  -3   2   1 90983.5 1206.55  12
   3   2  -1 90364.4 1212.53  13
  -3   2   1 87062.6 1065.97  14
  -3  -2   1 91050.3 1098.40  12
   3  -2  -1 90769.8 1126.59  13
   3   2   0 17326.9 357.385  13
   3  -2   0 17600.8 271.177  13
  -3  -2   0 17470.5 264.148  12
  -3   2  -1 81767.2 1083.89  14
   3  -2   1 83648.4 979.942   2
  -3  -2  -1 82294.9 1127.42  14
  -3  -2  -1 81667.5 1010.91  12
   3   2   1 80925.6 1104.60   2
   3  -2   2 83607.8 1047.11   2
  -3  -2  -2 84123.4 1158.60  14
  -3   2  -2 83425.1 1136.23  14
   3   2   2 85726.9 1136.35   2
   3   2   3 5999.36 195.316   2
   3  -2   3 5709.28 169.904   2
  -3   2  -3 5994.44 205.314  14
  -3  -2  -3 5862.30 208.450  14
   3  -2   4 9873.65 269.155   2
  -3  -2  -4 10383.1 303.719  14
   3   2   4 10103.1 286.442   2
  -3   2  -4 10158.3 300.272  14
   3  -2   5 11844.1 337.359   2
  -3   2  -5 12600.6 369.130  14
   3   2   5 11602.2 342.199   2
  -3  -2  -5 12651.8 359.746  14
   3  -2   6 10903.0 355.017   2
  -3  -2  -6 11109.3 360.654  14
   3   2   6 10535.1 358.048   2
  -3   2  -6 11523.9 373.117  14
   3   2   7 5638.92 279.039   2
   3  -2   7 5737.44 279.483   2
  -3  -2  -7 6326.83 282.613  14
  -3   2  -7 5888.14 280.013  14
   3  -2   8 853.285 116.645   2
  -3  -2  -8 933.230 115.493  14
   3   2   8 930.101 123.212   2
   3  -2   8 982.054 92.3945   6
  -3  -2  -8 868.001 82.7827  15
  -3  -2  -8 976.724 86.0481   5
  -3   2  -8 1003.46 90.2042   5
  -3   2  -8 937.960 120.787  14
   3  -2   9 2592.38 221.206   2
   3   2   9 3281.42 250.649   2
   3  -2   9 2967.17 170.351   6
  -3   2  -9 3100.53 227.446  14
  -3  -2  -9 2987.60 214.714  14
  -3  -2  -9 3032.35 163.039  15
  -3   2  -9 2908.08 161.223   5
  -3  -2  -9 3099.76 164.659   5
   3  -2  10 42244.9 797.346   6
  -3  -2 -10 42014.3 761.398  15
  -3  -2 -10 42141.1 768.693   5
  -3   2 -10 43116.4 784.274   5
   3  -2  11 9673.38 327.194   6
  -3  -2 -11 10129.9 307.094  15
  -3  -2 -11 9990.68 318.022   5
  -3   2 -11 9827.29 321.540   5
  -3  -2 -12 2071.72 132.109   5
   3  -2  12 1962.18 131.856   6
  -3   2 -12 2198.90 139.248   5
  -3   2 -13 426.446 56.9370   5
  -3  -2 -13 467.741 58.0620   5
   3  -2  14 1001.83 75.0698   4
  -3  -2 -14 1238.55 75.7403   5
  -3   2 -14 1116.37 76.1523   5
   3  -3 -14 1010.47 82.0244   5
   3   3 -14 941.664 70.5520   5
  -3  -3  13 88.0128 24.6390   8
  -3  -3  13 81.7678 25.7532   4
   3   3 -13 77.5201 25.5818   5
   3  -3 -13 93.4960 26.2158  11
   3  -3 -13 84.1157 31.1790   5
  -3  -3  12 1760.81 115.271   8
   3  -3 -12 1874.49 111.115  11
   3  -3 -12 1834.58 137.319   5
   3   3 -12 1694.52 124.361   5
   3  -3 -11 466.042 60.4914  11
   3  -3 -11 388.557 64.1306   5
   3   3 -11 445.624 65.1597   5
   3  -3 -10 3614.44 198.375   5
   3   3 -10 3883.90 193.799   5
  -3   3   9 5735.58 321.270   2
  -3  -3   9 5771.12 298.004   1
   3  -3  -9 5332.96 234.857   5
   3   3  -9 5454.63 222.966   5
  -3   3   9 5768.11 290.581  12
  -3  -3   8 25987.2 669.612   1
   3  -3  -8 26286.0 550.752   5
  -3   3   8 25085.2 668.328   2
   3   3  -8 24335.2 733.499  13
  -3   3   8 25556.2 628.405  12
  -3  -3   7 7920.70 335.690   1
  -3   3   7 8028.70 323.838   2
   3   3  -7 8261.83 285.648  14
   3   3  -7 7525.10 360.779  13
  -3   3   7 7946.86 301.784  12
  -3  -3   7 8191.56 307.735  12
  -3   3   6 13841.6 386.392  12
  -3   3   6 13494.5 389.038   2
   3   3  -6 13470.1 362.332  14
   3   3  -6 13971.6 471.516  13
  -3  -3   6 12993.0 418.759   1
  -3  -3   6 14372.5 382.969  12
   3   3  -5 60285.1 943.659  14
  -3   3   5 59873.7 940.928   2
   3   3  -5 60573.5 1065.09  13
  -3  -3   5 59895.9 1028.16   1
  -3   3   5 60236.9 952.600  12
  -3  -3   5 61503.2 933.224  12
  -3  -3   4 62718.4 1053.04   1
  -3   3   4 65571.9 942.129   2
  -3   3   4 68275.4 876.809   1
   3   3  -4 65192.1 1073.68  13
  -3   3   4 65502.0 987.175  12
  -3  -3   4 66040.8 946.986  12
  -3  -3   3 13074.9 276.645  12
  -3   3   3 12990.1 262.901   2
  -3  -3   3 12573.8 345.756   1
   3   3  -3 13031.0 350.696  13
   3  -3  -3 13036.7 319.338  13
  -3   3   3 13008.7 316.338  12
  -3   3   2 67003.5 815.647   2
  -3  -3   2 63446.2 976.693   1
   3   3  -2 64209.1 981.484  13
  -3   3   2 65369.5 957.368  12
   3  -3  -2 66816.5 907.883  13
  -3  -3   2 65071.1 856.248  12
   3  -3  -1 10590.6 228.556   9
  -3   3   1 10507.7 193.340  14
  -3  -3   1 10777.3 276.832   1
   3   3  -1 10596.0 285.292  13
   3  -3  -1 11565.7 216.919  13
  -3   3   1 11344.1 287.265  12
  -3  -3   1 10745.3 191.480  12
  -3  -3   0 11492.5 166.146  12
  -3   3   0 11339.8 229.673  14
   3   3   0 11384.5 292.854  13
  -3  -3   0 11734.3 219.185   9
  -3   3  -1 5197.00 161.998  14
  -3  -3  -2 28468.1 521.277  14
  -3   3  -2 28211.1 488.383  14
   3   3   2 29134.9 511.722   2
  -3  -3  -3 171425. 2161.65  14
   3  -3   3 164054. 2032.00   2
   3   3   3 167414. 2120.25   2
  -3   3  -3 167873. 2133.69  14
   3  -3   4 3022.18 142.044   2
  -3   3  -4 2963.33 160.149  14
   3   3   4 3038.39 156.085   2
  -3  -3  -4 3011.37 163.533  14
   3  -3   4 3141.89 151.589   1
   3  -3   5 31185.7 620.031   2
   3   3   5 32474.6 653.572   2
  -3  -3  -5 32299.2 658.685  14
  -3   3  -5 32663.2 669.570  14
   3  -3   6 54353.1 973.100   2
  -3  -3  -6 54240.6 978.803  14
   3   3   6 55941.8 998.693   2
  -3   3  -6 55196.0 1003.09  14
   3  -3   7 23446.5 613.391   2
   3   3   7 23702.8 625.747   2
  -3  -3  -7 23997.0 605.753  14
  -3   3  -7 23771.7 625.419  14
   3  -3   8 3615.68 242.825   2
  -3  -3  -8 3766.96 181.019  15
  -3  -3  -8 4107.25 177.760   5
   3  -3   8 3894.60 191.211   6
  -3  -3  -8 3684.09 230.096  14
  -3   3  -8 3829.00 245.547  14
   3   3   8 4101.58 263.166   2
   3   3   9 3803.66 272.364   2
  -3   3  -9 3603.78 250.923  14
  -3  -3  -9 3426.10 179.606  15
   3  -3   9 3745.19 195.402   6
  -3   3  -9 3574.98 182.169   5
  -3  -3  -9 3446.72 172.338   5
  -3  -3 -10 1960.82 135.882  15
  -3  -3 -10 1898.61 132.441   5
   3  -3  10 1918.75 143.616   6
  -3   3 -10 2013.57 140.581   5
   3  -3  11 4431.43 215.766   6
  -3   3 -11 4380.34 205.061   5
  -3  -3 -11 4375.75 198.657  15
  -3  -3 -11 4139.86 193.905   5
  -3  -3 -12 4213.38 177.628  15
  -3   3 -12 4372.55 196.385   5
   3  -3  12 4385.10 198.421   6
  -3  -3 -12 4305.19 187.302   5
  -3   3 -13 943.714 81.3145   5
  -3  -3 -13 845.750 72.2154   5
   3  -3  14 442.572 49.8494   4
  -3   3 -14 488.561 47.4541   5
  -3  -3 -14 513.981 45.0340   5
   3  -4 -14 159.022 34.0365   5
  -3  -4  13 1725.55 96.8317   8
   3  -4 -13 1732.97 118.065   5
   3   4 -13 1514.24 99.9428   5
  -3  -4  12 1367.80 100.239   8
   3  -4 -12 1349.49 92.3031  11
   3  -4 -12 1181.61 108.195   5
   3   4 -12 1191.07 98.9679   5
  -3  -4  12 1324.03 104.755   4
  -3  -4  11 2694.33 152.557   8
   3   4 -11 2505.61 151.296   5
   3  -4 -11 2613.17 140.561  11
   3  -4 -11 2430.08 162.513   5
   3  -4 -10 177.478 41.2652  11
   3  -4 -10 147.747 43.4620   5
   3   4 -10 222.325 46.1933   5
  -3   4   9 18884.7 612.660   2
  -3  -4   9 20037.1 607.376   1
   3  -4  -9 19103.1 490.879   5
   3   4  -9 20839.8 472.380   5
  -3   4   9 21526.3 590.266  12
   3  -4  -9 20991.6 449.690  11
  -3   4   8 7786.50 349.093   2
   3  -4  -8 8180.71 270.412  15
  -3  -4   8 7670.08 355.154   1
   3  -4  -8 8478.04 290.643   5
  -3   4   8 8332.17 334.474  12
   3  -4  -8 8786.14 260.681  11
  -3   4   7 14345.5 443.580   2
  -3  -4   7 14018.4 475.961   1
   3   4  -7 13455.5 503.793  13
   3   4  -7 14911.2 427.056  14
  -3   4   7 14899.9 433.221  12
  -3   4   6 23891.1 547.271   2
  -3  -4   6 23534.0 611.386   1
   3   4  -6 23075.5 645.719  13
   3   4  -6 23685.4 556.176  14
  -3  -4   6 23771.1 535.897  12
  -3   4   5 18680.2 440.657  12
  -3   4   5 18986.9 426.683   2
   3   4  -5 18541.0 520.525  13
   3   4  -5 18696.7 459.072  14
  -3  -4   5 19290.5 515.930   1
  -3  -4   5 18766.3 426.888  12
  -3   4   4 38414.4 621.678   2
   3   4  -4 37775.8 750.760  13
  -3  -4   4 38299.0 753.770   1
  -3   4   4 37535.2 672.551  12
  -3  -4   4 38132.3 631.234  12
   3   4  -3 52445.8 902.195  13
  -3  -4   3 52449.9 764.726  12
  -3  -4   3 53798.6 914.958   1
  -3   4   3 52425.6 842.148  12
  -3   4   2 25700.7 349.644   2
  -3   4   2 25290.1 488.800  12
  -3  -4   2 24744.9 385.457  12
  -3  -4   2 24138.1 509.999   1
   3   4  -2 24619.5 510.416  13
   3  -4  -2 24949.6 433.220   9
   3  -4  -1 21593.9 409.439   9
  -3   4   1 22935.9 358.001  14
  -3   4   1 22411.5 465.078  12
   3   4  -1 22297.1 471.872  13
  -3  -4   1 21987.5 460.154   1
  -3  -4   0 39604.0 665.094   1
  -3   4   0 40750.8 606.885  14
   3   4   0 40871.9 704.978  13
  -3  -4   0 40908.1 605.725   9
  -3  -4  -1 85643.4 1183.00   1
  -3   4  -1 89257.4 1180.17  14
   3   4   2 83196.5 1197.58   2
  -3   4  -2 81486.5 1160.04  14
  -3   4  -3 19976.6 450.195  14
   3  -4   3 20428.1 426.583   1
  -3  -4  -3 20256.7 477.161  14
   3   4   3 20152.0 450.061   2
   3  -4   4 12978.8 344.506   1
   3   4   4 12910.8 358.957   2
  -3  -4  -4 12425.8 373.025  14
  -3   4  -4 12805.4 368.019  14
  -3  -4  -5 25989.4 601.295  14
  -3   4  -5 26205.5 603.508  14
   3   4   5 26258.1 594.047   2
   3  -4   5 27752.8 575.665   1
   3   4   6 1817.56 152.594   2
  -3  -4  -6 1857.92 150.865  14
  -3   4  -6 1726.62 151.726  14
  -3  -4  -7 10781.5 397.697  14
   3   4   7 10160.4 400.451   2
  -3  -4  -7 10156.3 301.347  15
  -3   4  -7 10085.4 399.101  14
   3  -4   7 10356.3 313.086   6
   3  -4   8 1560.25 122.841   6
  -3   4  -8 1326.15 151.962  14
  -3  -4  -8 1625.98 158.475  14
   3   4   8 1308.74 151.807   2
  -3  -4  -8 1469.63 115.759  15
  -3  -4  -8 1476.84 105.166   5
   3  -4   9 5029.08 231.947   6
  -3  -4  -9 4972.64 222.895  15
  -3   4  -9 4908.72 299.645  14
  -3  -4  -9 5269.82 213.236   5
  -3   4  -9 4848.63 214.806   5
   3  -4  10 27087.4 602.172   6
  -3  -4 -10 27520.2 563.172   5
  -3   4 -10 26720.6 573.431   5
  -3  -4 -10 25659.5 572.910  15
  -3  -4 -11 4465.90 194.400   5
   3  -4  11 3990.59 203.621   6
  -3  -4 -11 4040.33 193.443  15
  -3   4 -11 4375.05 201.341   5
  -3   4 -12 5809.65 220.725   5
  -3  -4 -12 5735.81 209.725  15
   3  -4  12 6116.13 233.472   6
  -3  -4 -12 5717.96 208.067   5
  -3   4 -13 63.8871 24.3852   5
   3  -4  13 40.1130 21.0822   4
  -3  -4 -13 86.9949 25.3627   5
   3  -4  14 345.806 40.3748   4
  -3   4 -14 276.526 33.0211   5
   3  -5 -14 411.426 46.5338   5
  -3  -5  13 363.491 43.9063   8
   3  -5 -13 318.400 50.5392   5
  -3  -5  12 1560.60 104.529   8
  -3  -5  12 1756.67 116.620   4
   3  -5 -12 1602.80 122.430   5
   3  -5 -12 1583.17 95.9548  11
  -3  -5  11 3407.15 170.299   8
  -3  -5  11 3442.08 178.395   4
   3  -5 -11 3501.62 161.293  11
   3  -5 -11 3242.89 186.259   5
  -3  -5  10 4166.12 194.270   8
  -3  -5  10 4305.16 205.616   4
   3  -5 -10 4197.95 183.744  11
   3  -5 -10 3948.66 210.158   5
  -3  -5   9 1246.56 105.068   8
   3  -5  -9 1185.86 103.743  15
  -3  -5   9 1311.47 149.931   1
  -3   5   9 1129.69 128.339  12
   3  -5  -9 1562.38 111.435  11
   3  -5  -9 1223.76 113.943   5
  -3  -5   9 1371.05 112.887   4
   3  -5  -8 3869.77 189.527  15
  -3  -5   8 3714.81 253.902   1
   3   5  -8 4101.55 238.185  14
   3  -5  -8 4168.68 205.553   5
   3   5  -8 3645.02 272.376  13
  -3   5   8 4069.90 230.654  12
   3  -5  -8 4231.21 181.313  11
  -3   5   7 4393.09 234.082   2
   3   5  -7 4217.66 276.653  13
  -3   5   7 4333.29 225.233  12
   3   5  -7 4426.82 239.462  14
  -3  -5   7 4096.91 258.246   1
  -3  -5   6 3916.03 244.233   1
  -3   5   6 4155.01 204.641   2
   3   5  -6 4012.97 253.743  13
   3   5  -6 4168.09 226.514  14
  -3   5   6 4077.19 207.229  12
  -3  -5   5 31306.1 727.431   1
  -3   5   5 33385.8 611.094   2
   3   5  -5 31059.2 726.908  13
   3   5  -5 30966.4 672.617  14
  -3   5   5 31512.7 631.520  12
  -3   5   4 5169.36 177.725   2
   3   5  -4 4694.29 235.837  13
  -3   5   4 4860.18 205.901  12
  -3  -5   4 4913.58 243.533   1
  -3  -5   3 4210.27 212.164   1
   3   5  -3 3996.09 202.470  13
  -3   5   3 4098.73 182.689  12
  -3  -5   2 7123.61 265.239   1
   3   5  -2 6959.22 258.187  13
  -3   5   2 6849.05 240.229  12
   3  -5  -2 6813.26 215.894   9
   3  -5  -1 6743.73 215.372   9
  -3  -5   1 6009.32 198.525   9
  -3  -5   1 6516.78 239.908   1
  -3   5   1 6211.95 232.661  12
   3   5  -1 6166.54 237.341  13
  -3   5   1 6888.89 179.608  14
  -3   5   0 78083.0 1058.00  14
   3   5   0 76523.9 1161.40  13
  -3  -5   0 76266.2 1124.24   1
  -3  -5   0 76194.0 1061.04   9
   3   5   1 191.303 42.2899   2
  -3  -5  -1 302.393 47.0674   1
  -3   5  -1 240.903 42.5392  14
  -3  -5  -2 4005.70 158.782   1
  -3   5  -2 3901.69 177.048  14
   3  -5   2 4121.69 165.081   1
   3   5   2 4087.62 193.723   2
  -3   5  -3 49763.0 849.549  14
   3  -5   3 48572.8 800.139   1
   3   5   3 48216.5 843.942   2
   3   5   4 2644.79 163.004   2
  -3   5  -4 2839.98 173.318  14
   3  -5   4 2766.37 154.916   1
   3  -5   5 24241.5 550.658   1
   3   5   5 23116.1 574.156   2
  -3   5  -5 23810.2 590.696  14
  -3   5  -6 8584.26 358.255  14
   3   5   6 8133.37 340.980   2
   3  -5   6 8845.79 330.820   1
  -3   5  -7 4202.99 261.415  14
   3  -5   7 4449.30 202.027   6
  -3  -5  -7 4518.79 201.033  15
   3   5   7 4199.83 263.185   2
   3  -5   8 13845.7 395.345   6
   3   5   8 13554.1 516.905   2
  -3   5  -8 14378.9 527.210  14
  -3  -5  -8 13670.8 387.378  15
   3  -5   9 5398.25 241.823   6
  -3  -5  -9 5154.48 230.897  15
  -3   5  -9 5209.73 219.671   5
   3  -5  10 7359.10 284.852   6
  -3   5 -10 7081.55 262.797   5
  -3  -5 -10 7539.05 254.589   5
  -3  -5 -10 7141.33 274.025  15
   3  -5  11 127.342 50.6345   4
   3  -5  11 149.801 47.4817   6
  -3  -5 -11 50.9130 31.3833  15
  -3  -5 -11 84.0454 31.2839   5
  -3   5 -11 68.0092 33.0598   5
  -3  -5 -12 2313.20 127.427  15
   3  -5  12 2340.96 139.282   6
  -3   5 -12 2322.49 130.747   5
   3  -5  12 2374.49 144.030   4
  -3  -5 -13 3095.81 119.383  15
  -3   5 -13 2947.32 126.899   5
  -3  -6  13 3025.88 115.566   8
   3  -6 -13 2881.13 136.309   5
  -3  -6  12 1319.94 95.0810   4
  -3  -6  12 1190.55 87.5810   8
   3  -6 -12 1166.85 100.272   5
  -3  -6  11 1472.87 108.352   8
  -3  -6  11 1249.19 102.690   4
   3  -6 -11 1414.33 118.861   5
   3  -6 -11 1363.00 95.7361  11
  -3  -6  10 364.638 59.3897   8
  -3  -6  10 355.877 61.1424   4
   3  -6 -10 392.858 54.8757  11
   3  -6 -10 412.861 64.6587   5
  -3  -6   9 1432.43 112.249   8
  -3  -6   9 1449.00 117.844   4
   3  -6  -9 1305.90 117.827   5
   3  -6  -9 1307.92 112.065  15
   3  -6  -9 1210.59 100.610  11
   3   6  -8 9422.43 439.653  13
  -3  -6   8 9797.69 304.145   8
  -3  -6   8 9411.16 303.706   4
   3  -6  -8 9409.53 313.538  15
  -3  -6   8 10010.3 432.859   1
   3   6  -8 10130.4 405.749  14
   3  -6  -8 9374.65 322.165   5
   3  -6  -8 9573.50 292.683  11
  -3  -6   7 1960.00 125.897   8
   3   6  -7 2070.98 174.815  14
   3   6  -7 2233.33 203.349  13
  -3  -6   7 2068.38 188.703   1
   3  -6  -7 2093.30 140.138  15
   3  -6  -7 1946.93 136.140   5
   3  -6  -7 1998.66 123.879  11
  -3   6   7 2341.08 165.670  12
  -3  -6   6 6718.06 333.365   1
   3   6  -6 6499.67 307.244  14
   3   6  -6 6456.99 333.389  13
   3   6  -5 11152.5 392.603  14
  -3  -6   5 11178.2 419.561   1
   3   6  -5 11274.1 415.887  13
  -3   6   5 11509.2 349.617  12
   3   6  -4 21777.8 568.849  13
  -3   6   4 21956.0 497.167  12
  -3  -6   4 21432.0 575.756   1
   3   6  -3 57568.5 1014.31  13
  -3   6   3 58434.8 945.376  12
  -3  -6   3 57355.2 1027.90   1
   3   6  -2 22021.1 526.237  13
  -3  -6   2 22200.8 536.946   1
  -3   6   2 22666.6 504.577  12
   3  -6  -2 22892.9 481.239   9
   3  -6  -1 7326.08 251.729   9
  -3  -6   1 7446.20 245.628   9
   3   6  -1 7765.52 283.120  13
  -3  -6   1 7685.97 280.144   1
  -3   6   1 7745.92 276.726  12
  -3   6   0 71223.0 1012.53  14
  -3  -6   0 67354.9 1017.90   9
  -3  -6   0 69677.6 1074.32   1
   3   6   0 67116.5 1103.41  13
  -3   6  -1 36704.4 658.435  14
  -3  -6  -1 36740.7 652.686   1
   3   6   1 35493.3 706.525   2
   3   6   1 35129.7 713.463  13
  -3  -6  -2 2102.17 117.442   1
  -3   6  -2 2185.07 141.505  14
   3  -6   2 2021.45 121.413   1
   3   6   2 2050.09 145.646   2
  -3   6  -3 12355.3 373.671  14
   3  -6   3 11644.9 331.560   1
   3   6   3 11804.1 370.951   2
  -3   6  -4 8401.81 322.952  14
   3   6   4 7975.65 310.293   2
   3  -6   4 8360.16 294.425   1
  -3   6  -5 7485.03 323.878  14
   3  -6   5 7012.42 285.393   1
   3   6   5 6833.95 303.523   2
   3  -6   6 4240.00 198.655   4
  -3  -6  -6 3961.32 188.191  15
   3  -6   6 4176.83 232.187   1
   3   6   6 4040.74 245.536   2
  -3   6  -6 4256.58 260.661  14
   3  -6   6 4006.09 185.677   6
   3  -6   7 5530.61 242.973   4
  -3  -6  -7 5530.97 233.628  15
   3  -6   7 5584.88 232.850   6
   3   6   7 5645.90 315.011   2
  -3   6  -7 6097.79 329.614  14
   3   6   8 2981.23 238.832   2
  -3   6  -8 2967.34 238.915  14
   3  -6   8 2807.09 168.290   6
   3  -6   8 2735.69 173.852   4
  -3  -6  -8 2980.29 172.815  15
  -3   6  -8 2840.62 154.922   5
   3  -6   9 4043.66 217.819   4
   3  -6   9 4176.34 211.440   6
  -3  -6  -9 4345.59 213.185  15
  -3   6  -9 4047.20 190.278   5
   3  -6  10 7164.14 288.234   4
  -3  -6 -10 6550.11 261.545  15
   3  -6  10 6819.24 270.184   6
  -3   6 -10 6802.37 247.116   5
  -3  -6 -11 210.734 47.4342  15
   3  -6  11 249.509 53.0576   4
  -3   6 -11 180.928 40.0907   5
   3  -6  11 191.178 51.7927   6
   3  -6  12 4230.69 183.980   4
  -3  -6 -12 3786.87 161.835  15
   3  -6  12 4375.26 182.320   6
  -3   6 -12 3860.10 157.062   5
   3  -6  13 58.1540 23.3063   4
  -3  -6 -13 84.7426 21.8250  15
  -3   6 -13 120.752 24.0623   5
   3  -7 -13 1826.67 93.5064   5
  -3  -7  13 2013.37 83.9037   8
  -3  -7  12 309.325 42.9320   8
   3  -7 -12 359.180 51.5015   5
  -3  -7  11 584.991 67.9112   8
  -3  -7  11 577.669 66.9918   4
   3  -7 -11 587.852 74.0268   5
  -3  -7  10 411.993 61.2369   8
  -3  -7  10 351.047 57.1992   4
   3  -7 -10 381.729 63.8611   5
  -3  -7   9 544.630 71.8826   8
  -3  -7   9 535.522 70.9076   4
   3  -7  -9 603.529 68.9027  11
   3  -7  -9 584.045 79.8705   5
  -3  -7   8 1227.20 105.302   8
  -3  -7   8 1275.29 108.219   4
   3  -7  -8 1211.20 110.051  15
  -3  -7   8 1056.14 141.368   1
   3  -7  -8 1224.33 112.422   5
   3   7  -8 1449.32 160.491  14
   3  -7  -8 1214.74 100.487  11
  -3  -7   7 37.5001 23.4443   8
  -3  -7   7 74.3792 52.9919   1
  -3  -7   7 45.4601 24.6627   4
   3  -7  -7 88.8160 29.1024  15
   3   7  -7 53.2091 42.3201  14
   3  -7  -7 59.0677 32.1242  11
   3  -7  -7 36.6294 25.0394   5
  -3  -7   6 13117.2 346.449   8
  -3  -7   6 13168.5 490.582   1
   3  -7  -6 12862.8 371.180  15
   3   7  -6 13524.7 480.898  14
   3   7  -6 14321.0 514.201  13
   3  -7  -6 13116.0 344.799  11
   3   7  -5 5316.17 282.183  14
   3   7  -5 5133.38 283.339  13
  -3   7   5 5623.66 240.965  12
  -3  -7   5 4836.38 281.940   1
  -3  -7   4 8277.13 358.179   1
   3   7  -4 8955.75 357.931  13
  -3   7   4 9424.57 312.383  12
   3   7  -3 42009.6 848.209  13
  -3  -7   3 40722.6 862.128   1
   3   7  -2 22326.2 552.603  13
  -3   7   2 23203.9 530.035  12
  -3  -7   2 22472.3 563.998   1
   3  -7  -2 21860.4 505.276   9
   3  -7  -1 8390.18 291.074   9
  -3  -7   1 7499.44 269.897   9
   3   7  -1 8532.35 313.026  13
  -3   7   1 8307.79 300.438  12
  -3  -7   1 8423.46 308.292   1
   3  -7   0 3053.53 175.303   9
   3   7   0 3202.23 188.570  13
  -3   7   0 3443.66 165.812  14
  -3  -7   0 3245.90 174.447   1
  -3   7   0 3151.36 185.929  12
  -3  -7   0 3091.20 161.521   9
  -3   7  -1 16583.7 426.328  14
   3   7   1 16594.2 471.383  13
  -3  -7  -1 17793.8 419.611   1
   3   7   1 16645.0 469.900   2
  -3   7  -2 25692.3 580.377  14
   3   7   2 24719.7 618.813  13
   3   7   2 24780.8 603.813   2
   3   7   3 4218.10 226.109   2
   3  -7   3 4420.56 205.514   1
  -3   7  -3 4580.40 233.495  14
   3  -7   4 3933.01 206.118   1
   3   7   4 3788.61 220.801   2
  -3   7  -4 4013.13 231.112  14
   3  -7   5 4086.57 192.269   4
  -3   7  -5 4007.35 244.971  14
   3   7   5 4026.51 242.849   2
   3  -7   5 4222.18 225.850   1
  -3  -7  -5 4070.83 190.134  15
  -3  -7  -6 9063.53 305.773  15
   3  -7   6 9204.03 313.367   4
   3  -7   6 8954.83 291.760   6
   3   7   6 8836.38 387.095   2
  -3   7  -6 10003.4 416.774  14
   3  -7   7 3216.50 187.132   4
  -3  -7  -7 3210.73 180.378  15
   3   7   7 3186.76 242.318   2
   3  -7   7 3302.54 178.046   6
  -3   7  -7 3387.09 254.816  14
   3  -7   8 1197.99 116.316   4
   3  -7   8 1073.51 105.290   6
  -3  -7  -8 1330.22 118.371  15
  -3   7  -8 1237.76 99.5508   5
   3  -7   9 1289.59 121.563   4
   3  -7   9 1286.11 114.716   6
  -3  -7  -9 1311.66 117.215  15
  -3   7  -9 1226.43 99.8571   5
   3  -7  10 1048.47 106.182   4
  -3  -7 -10 1004.24 100.356  15
  -3   7 -10 1034.57 89.8853   5
   3  -7  10 1070.72 100.717   6
   3  -7  11 10583.5 321.695   4
  -3   7 -11 10022.4 273.031   5
  -3  -7 -11 9714.52 298.328  15
   3  -7  11 10393.2 307.573   6
   3  -7  12 1550.90 104.370   4
  -3  -7 -12 1404.78 92.4629  15
  -3   7 -12 1407.23 81.3341   5
   3  -7  13 3732.03 131.219   4
  -3  -8  12 965.260 67.9862   8
  -3  -8  11 373.550 51.4617   8
  -3  -8  11 250.874 40.4542   4
   3  -8 -11 314.234 50.0095   5
  -3  -8  10 2524.71 143.015   8
  -3  -8  10 2532.75 143.819   4
   3  -8 -10 2477.33 150.580   5
  -3  -8   9 426.253 61.4116   8
  -3  -8   9 544.201 70.4003   4
   3  -8  -9 464.020 68.0691   5
  -3  -8   8 193.691 46.5852   8
  -3  -8   8 224.476 49.6324   4
   3  -8  -8 179.014 48.2092   5
  -3  -8   7 3492.01 179.294   8
  -3  -8   7 3514.36 177.434   4
   3   8  -7 3759.47 262.461  14
  -3  -8   7 3291.30 250.340   1
  -3  -8   6 52782.6 885.737   8
  -3  -8   6 54045.1 884.196   4
  -3  -8   6 53614.3 1144.01   1
  -3  -8   5 8580.10 270.020   8
  -3  -8   5 8416.77 263.879   4
  -3  -8   5 8742.10 390.845   1
   3  -8  -5 8360.50 238.933   3
   3   8  -5 8798.50 388.092  14
  -3  -8   4 3927.95 249.229   1
  -3  -8   4 3711.27 165.741   8
   3   8  -4 3993.38 239.739  13
   3   8  -3 44836.9 904.022  13
  -3   8   3 47832.4 843.370  12
  -3  -8   2 3277.24 189.715   9
   3   8  -2 3686.95 215.311  13
  -3   8   2 3823.22 198.692  12
   3  -8  -2 3360.22 192.596   9
  -3  -8   2 3400.63 210.865   1
  -3   8   1 5520.28 250.092  12
  -3  -8   1 4834.99 227.887   9
  -3  -8   1 5598.37 257.371   1
   3   8  -1 5932.09 269.666  13
   3  -8  -1 5142.74 241.334   9
   3  -8   0 2404.98 166.388   9
   3   8   0 2393.06 171.551  13
  -3   8   0 2489.86 172.034  12
  -3  -8   0 2258.50 150.418   9
   3   8   1 2567.65 181.789  13
  -3   8  -1 2736.26 167.864  14
   3   8   1 2380.16 177.057   2
   3   8   2 34792.1 772.718   2
  -3   8  -2 35587.6 747.241  14
   3   8   2 33970.6 779.173  13
   3   8   3 5996.59 287.743   2
  -3   8  -3 6566.99 298.487  14
   3  -8   4 10030.8 308.896   4
  -3  -8  -4 9827.33 306.623  15
  -3   8  -4 10032.6 394.479  14
   3  -8   4 10303.3 356.763   1
   3   8   4 9466.29 378.768   2
   3  -8   5 1571.97 121.887   4
  -3   8  -5 1627.46 164.591  14
   3  -8   5 1543.74 111.773   6
   3   8   5 1359.97 145.725   2
  -3  -8  -5 1599.25 121.998  15
   3  -8   6 1241.77 114.960   4
   3  -8   6 1190.70 102.053   6
   3   8   6 1234.32 146.128   2
  -3   8  -6 1012.05 137.735  14
  -3  -8  -6 1002.66 102.097  15
   3  -8   7 3404.23 197.020   4
   3  -8   7 3712.68 188.171   6
  -3  -8  -7 3771.70 201.173  15
   3  -8   8 900.355 103.079   4
  -3  -8  -8 890.188 97.9868  15
   3  -8   8 1055.44 100.746   6
  -3  -8  -9 47.2662 35.3561  15
   3  -8   9 157.831 46.7971   4
   3  -8   9 105.380 33.9272   6
   3  -8  10 2677.32 161.709   4
  -3  -8 -10 2640.05 156.419  15
   3  -8  10 2727.16 152.826   6
   3  -8  11 4220.46 184.680   4
  -3  -8 -11 4191.93 179.885  15
   3  -8  11 4439.57 179.695   6
   3  -8  12 2741.84 124.714   4
  -3  -8 -12 2462.22 114.103  15
  -3  -9  12 1622.59 77.5525   8
  -3  -9  11 447.297 51.3486   8
  -3  -9  10 2555.02 136.465   8
  -3  -9  10 2560.92 134.009   4
  -3  -9   9 737.479 77.5316   4
  -3  -9   9 650.081 73.8137   8
  -3  -9   8 831.228 87.2095   8
  -3  -9   8 1055.80 95.9848   4
  -3  -9   7 25947.4 555.774   8
  -3  -9   7 26193.3 549.850   4
  -3  -9   6 12853.2 361.697   8
  -3  -9   6 13039.6 357.001   4
  -3  -9   6 13319.3 513.778   1
  -3  -9   5 790.170 80.6787   8
  -3  -9   5 732.309 75.6678   4
   3  -9  -5 802.025 71.0241   7
  -3  -9   5 749.270 117.303   1
   3   9  -5 715.460 115.171  14
   3  -9  -5 854.507 73.3275   3
  -3  -9   4 20325.6 449.151   8
  -3  -9   4 20350.6 440.038   4
   3  -9  -4 19660.3 423.676   7
   3  -9  -4 20382.7 419.472   3
  -3  -9   4 19628.6 610.252   1
  -3  -9   3 4617.76 251.840   9
  -3  -9   3 5237.51 198.285   8
  -3  -9   3 5360.98 198.170   4
  -3  -9   3 5147.80 282.676   1
   3  -9  -3 5037.86 192.919   7
   3  -9  -3 5714.32 198.852   3
  -3  -9   2 11064.7 389.127   9
   3  -9  -2 14124.7 327.714   4
  -3  -9   2 12360.6 314.587   8
  -3  -9   2 12586.4 435.944   1
   3  -9  -2 12825.3 325.624   7
   3  -9  -2 12517.7 312.734   3
   3  -9  -2 12614.4 415.622   9
  -3  -9   1 12656.1 413.172   1
   3  -9  -1 13504.1 330.741   7
   3  -9  -1 12984.1 316.013   3
   3   9  -1 12846.2 427.611  13
   3  -9  -1 13458.7 297.766  10
   3  -9  -1 11809.5 403.120   9
  -3  -9   1 11275.2 385.497   9
   3  -9   0 4616.74 246.921   9
  -3   9   0 4887.89 248.582  12
   3  -9   0 5542.35 198.379   7
   3   9   0 4884.57 257.110  13
   3  -9   0 5022.98 182.996   3
   3   9   0 4248.15 252.518   2
  -3  -9   0 4633.06 233.997   9
   3  -9   1 16773.0 519.650   9
  -3   9  -1 19994.7 517.984  14
   3  -9   1 18869.5 415.940   4
   3  -9   1 19149.1 401.265   7
   3  -9   1 17621.3 383.175   3
   3   9   1 17719.1 529.910  13
  -3   9  -1 18312.9 533.200  12
   3   9   1 16941.1 532.741   2
   3   9   2 231.222 60.6814   2
   3  -9   2 431.990 53.6028   7
   3  -9   2 306.128 46.0226   3
   3  -9   2 395.932 47.8338   8
  -3   9  -2 347.121 66.8977  14
   3   9   2 356.240 75.6809  13
   3  -9   2 495.548 63.7305   4
   3  -9   2 347.016 43.0611  10
   3  -9   3 6124.78 199.649   8
   3  -9   3 6315.54 237.848   4
   3  -9   3 6470.96 205.656   7
  -3  -9  -3 6071.38 233.285  15
   3  -9   3 6293.56 202.071   3
  -3   9  -3 6139.29 302.139  14
   3   9   3 5978.65 315.498  13
   3   9   3 5569.76 288.944   2
   3  -9   4 1422.73 93.5133   8
   3  -9   4 1450.39 115.870   4
   3  -9   4 1222.01 85.2364   3
  -3   9  -4 1310.26 145.135  14
   3   9   4 1329.97 156.381  13
   3   9   4 996.589 124.091   2
  -3  -9  -4 1268.08 108.752  15
   3  -9   5 6537.18 262.153   4
  -3   9  -5 6479.39 342.457  14
   3  -9   5 6525.41 239.272   6
   3   9   5 6420.29 334.191   2
  -3  -9  -5 7172.26 276.038  15
   3  -9   6 5384.47 243.995   4
  -3  -9  -6 5840.31 252.136  15
   3  -9   6 5606.87 226.702   6
   3  -9   7 1411.36 126.741   4
  -3  -9  -7 1686.88 133.661  15
   3  -9   7 1513.59 116.608   6
   3  -9   8 1810.33 141.235   4
   3  -9   8 1681.42 122.759   6
  -3  -9  -8 1790.41 138.243  15
   3  -9   9 467.011 71.2635   4
   3  -9   9 516.972 67.8878   6
  -3  -9  -9 518.296 74.5800  15
   3  -9  10 982.455 85.9795   6
   3  -9  10 976.268 89.4652   4
  -3  -9 -10 927.043 88.6303  15
   3  -9  11 2006.91 113.585   4
  -3  -9 -11 1876.85 109.724  15
   3  -9  12 3060.53 116.027   4
  -3 -10  11 1600.45 84.7966   8
  -3 -10  10 1129.52 84.4223   8
  -3 -10  10 1223.56 81.0734   4
  -3 -10   9 2033.95 124.909   8
  -3 -10   9 2275.60 125.831   4
  -3 -10   8 3073.79 161.587   8
  -3 -10   8 3034.31 155.090   4
  -3 -10   7 3691.51 182.141   8
  -3 -10   7 3635.04 175.441   4
  -3 -10   6 9069.22 298.996   8
  -3 -10   6 9540.89 294.105   4
   3 -10  -6 9618.16 255.500   3
   3 -10  -5 6633.55 215.227   3
  -3 -10   5 6733.89 248.753   8
  -3 -10   5 6912.69 243.122   4
   3 -10  -5 6428.50 217.658   7
  -3 -10   4 14796.0 377.988   8
  -3 -10   4 14963.6 370.313   4
   3 -10  -4 13932.9 348.244   7
   3 -10  -4 15051.8 350.350   3
   3  10  -4 14567.3 540.229  14
  -3 -10   4 14349.7 515.242   1
  -3 -10   3 123.806 50.6743   9
  -3 -10   3 207.117 43.5329   8
   3 -10  -3 138.891 34.3725   7
  -3 -10   3 151.602 47.1687   1
  -3 -10   3 128.075 33.9151   4
   3 -10  -3 217.188 39.4932   3
   3 -10  -2 14149.8 340.471   4
  -3 -10   2 12335.6 319.584   4
   3 -10  -2 12169.9 329.536   7
  -3 -10   2 12455.0 346.755   7
   3 -10  -2 12983.6 326.588   3
  -3 -10   2 12279.3 324.724   8
  -3 -10   2 11061.6 408.427   9
   3 -10  -1 4363.28 169.619   8
   3 -10  -1 4611.79 185.005   4
  -3 -10   1 4507.58 176.821   4
  -3 -10   1 3896.70 227.842   9
  -3 -10   1 4286.65 175.336   8
   3 -10  -1 4422.75 184.362   7
  -3 -10   1 4085.01 196.780   7
   3 -10  -1 4159.63 174.082   3
   3 -10  -1 4430.38 166.166  10
   3 -10  -1 4159.33 243.555   9
   3 -10   0 6313.06 205.960   8
  -3 -10   0 6047.58 206.847   8
   3 -10   0 5935.45 217.280   4
  -3 -10   0 6666.29 216.816   4
   3 -10   0 6141.91 219.436   7
   3 -10   0 5987.12 212.115   3
   3 -10   0 5658.29 292.551   9
   3 -10   0 6484.70 202.662  10
   3  10   0 5593.01 301.497   2
   3 -10   1 6263.97 317.649   9
   3 -10   1 7683.90 227.623   8
  -3 -10  -1 7441.50 225.507   8
   3 -10   1 7413.78 250.682   4
   3 -10   1 7232.32 238.296   7
   3 -10   1 7176.18 232.679   3
   3  10   1 6626.94 327.124   2
   3 -10   1 7480.47 220.082  10
  -3 -10  -1 7007.83 218.363  10
   3 -10   2 7828.94 372.712   9
  -3 -10  -2 9353.00 251.030   8
   3 -10   2 8866.38 250.173   8
   3 -10   2 8903.11 285.681   4
   3 -10   2 9004.47 262.738   7
   3 -10   2 8703.97 255.978   3
   3  10   2 7714.40 352.069   2
  -3  10  -2 9158.61 370.383  14
   3 -10   2 9156.88 246.566  10
  -3 -10  -2 8639.03 242.544  10
  -3 -10  -3 4238.70 159.865   8
   3 -10   3 3870.65 160.489   8
   3 -10   3 3628.38 183.124   4
   3 -10   3 4519.09 174.278   7
   3  10   3 3466.89 234.431   2
  -3  10  -3 3758.17 243.956  14
   3 -10   3 3714.58 158.301   3
   3 -10   3 3970.40 155.093  10
  -3 -10  -3 3800.56 150.861  10
   3 -10   4 5614.37 195.849   8
   3 -10   4 5344.30 231.719   4
  -3 -10  -4 5272.22 231.029  15
   3 -10   4 5698.92 195.615   3
  -3  10  -4 5778.90 315.880  14
   3  10   4 5264.45 298.226   2
   3 -10   5 8421.53 301.855   4
  -3 -10  -5 8294.17 301.937  15
  -3 -10  -6 119.515 39.9370   7
   3 -10   6 155.186 42.6393   4
  -3 -10  -6 126.484 37.9106  15
   3 -10   7 4427.34 192.192   6
   3 -10   7 4365.48 213.493   4
  -3 -10  -7 4459.58 217.311  15
  -3 -10  -7 4146.07 188.194   7
   3 -10   8 6244.77 252.743   4
  -3 -10  -8 6298.13 254.849  15
   3 -10   8 6546.94 231.874   6
   3 -10   9 1354.06 107.388   4
  -3 -10  -9 1484.50 114.080  15
   3 -10   9 1374.41 98.2187   6
  -3 -10 -10 135.609 33.7572  15
   3 -10  10 161.750 32.1726   6
   3 -10  10 140.758 33.4756   4
   3 -10  11 1205.55 77.0939   4
  -3 -10 -11 1152.43 76.8440  15
  -3 -11  11 1807.07 75.4870   8
  -3 -11  10 1515.23 86.5153   8
  -3 -11   9 1104.71 84.5256   8
  -3 -11   9 1207.97 81.0587   4
  -3 -11   8 1566.32 109.524   8
  -3 -11   8 1581.30 102.374   4
  -3 -11   7 4137.64 186.994   8
  -3 -11   7 3997.29 175.332   4
  -3 -11   6 364.002 59.8053   8
   3 -11  -6 431.579 51.5457   7
  -3 -11   6 402.511 57.2449   4
   3 -11  -6 282.773 40.9763   3
  -3 -11   5 685.303 78.3639   8
  -3 -11   5 782.351 78.9607   4
   3 -11  -5 736.491 68.8052   7
   3 -11  -5 702.593 66.8732   3
  -3 -11   4 6563.51 231.546   4
  -3 -11   4 6633.06 243.868   8
   3 -11  -4 5936.00 213.554   7
   3 -11  -4 6596.26 218.549   3
  -3 -11   3 2395.15 134.179   4
  -3 -11   3 2450.87 140.423   8
   3 -11  -3 2333.19 132.942   7
   3 -11  -3 2502.87 133.475   3
  -3 -11   2 1474.37 103.129   4
  -3 -11   2 1385.48 103.579   8
   3 -11  -2 1426.60 104.523   7
  -3 -11   2 1591.13 116.925   7
   3 -11  -2 1461.89 102.448   3
  -3 -11   2 1251.28 137.772   9
   3  11  -2 1221.74 145.162   2
   3 -11  -1 1983.27 124.443   4
  -3 -11   1 1974.42 118.274   4
  -3 -11   1 1840.05 115.736   8
   3 -11  -1 1767.07 117.831   7
   3 -11  -1 1917.81 120.480   3
   3  11  -1 1511.44 157.421   2
  -3 -11   1 1739.59 126.158   7
   3 -11  -1 1831.38 168.506   9
  -3 -11   1 1714.25 156.154   9
   3 -11   0 17106.7 379.190   8
   3 -11   0 17627.3 410.097   4
  -3 -11   0 16738.1 380.369   8
  -3 -11   0 16564.7 438.068   7
   3 -11   0 17480.6 374.362  10
   3 -11   0 16573.1 539.113   9
   3 -11   0 16711.3 398.132   7
   3 -11   0 17129.3 393.001   3
  -3 -11   0 16115.8 373.308  10
   3 -11   1 2452.13 203.495   9
   3 -11   1 3078.28 144.756   8
  -3 -11  -1 3185.86 146.221   8
   3 -11   1 3088.77 162.222   4
   3 -11   1 3062.69 150.254   3
   3 -11   1 3102.01 152.428   7
  -3 -11  -1 3124.91 178.610   7
   3  11   1 2510.59 201.053   2
   3 -11   1 3112.73 140.543  10
  -3 -11  -1 2992.84 140.948  10
  -3 -11  -2 1985.01 111.839   8
   3 -11   2 1829.42 111.475   8
   3 -11   2 1747.47 123.706   4
  -3 -11  -2 1884.43 137.971   7
   3 -11   2 1956.88 119.291   3
   3 -11   2 1982.35 110.928  10
  -3 -11  -2 1881.27 108.378  10
   3 -11   3 508.365 59.3698   8
   3 -11   3 532.992 72.9725   4
   3 -11   3 586.649 65.4019   3
  -3 -11  -3 524.187 76.2954   7
   3 -11   3 555.129 58.0947  10
  -3 -11  -3 581.008 58.3148  10
   3 -11   4 10136.6 273.958   8
   3 -11   4 10063.3 323.300   4
  -3 -11  -4 9978.20 321.407  15
   3 -11   5 14196.9 326.582   8
   3 -11   5 13571.6 389.806   4
  -3 -11  -5 13578.3 391.301  15
  -3 -11  -6 584.098 71.2228   7
   3 -11   6 599.618 76.8366   4
  -3 -11  -6 567.642 75.3674  15
   3 -11   7 691.089 80.1764   4
  -3 -11  -7 729.619 84.1556  15
  -3 -11  -7 714.630 72.0315   7
   3 -11   8 865.587 85.0181   4
  -3 -11  -8 895.960 89.9534  15
   3 -11   9 9.28427 20.1527   4
  -3 -11  -9 28.5401 30.3796  15
   3 -11  10 661.346 60.5155   4
  -3 -11 -10 624.050 58.3249  15
  -3 -12  10 43.5951 15.4687   8
  -3 -12   9 637.310 57.2141   8
  -3 -12   9 542.263 43.6170  10
  -3 -12   8 4031.41 146.623   4
  -3 -12   8 3687.06 156.362   8
  -3 -12   7 1691.78 101.645   4
  -3 -12   7 1808.37 116.203   8
  -3 -12   6 1248.93 92.7988   4
  -3 -12   6 1323.60 103.064   8
  -3 -12   5 3522.04 171.762   8
   3 -12  -5 3396.92 144.042   7
  -3 -12   5 3651.80 162.438   4
   3 -12  -5 3455.52 142.940   3
  -3 -12   4 192.701 39.9779   4
  -3 -12   4 215.345 49.5488   8
   3 -12  -4 116.737 29.3137   7
   3 -12  -4 158.345 35.2545   3
  -3 -12   3 9029.81 269.774   4
  -3 -12   3 9183.62 282.939   8
   3 -12  -3 8360.64 263.166   7
   3 -12  -3 8892.50 261.638   3
  -3 -12   2 15239.9 361.529   4
  -3 -12   2 14736.6 368.360   8
   3 -12  -2 14471.4 365.965   7
   3 -12  -2 15140.1 361.971   3
  -3 -12   2 14675.9 385.013   7
  -3 -12   1 9922.27 317.730   7
  -3 -12   1 9833.73 283.173   4
  -3 -12   1 9639.76 281.815   8
   3 -12  -1 9145.33 280.335   7
   3 -12  -1 9850.56 285.430   3
  -3 -12   1 9765.21 282.324  10
   3 -12   0 1625.95 114.559   4
  -3 -12   0 1514.77 102.349   8
   3 -12   0 1609.12 110.289   3
   3 -12   0 1829.47 117.572   7
  -3 -12   0 1612.77 125.305   7
  -3 -12   0 1568.67 104.393  10
   3 -12   1 10305.5 282.369   8
  -3 -12  -1 10263.7 276.209   8
   3 -12   1 10230.2 304.836   4
   3 -12   1 10064.5 284.612   7
   3 -12   1 10045.2 286.836   3
  -3 -12  -1 9832.91 330.402   7
  -3 -12  -1 9743.57 272.449  10
  -3 -12  -2 6186.90 202.771   8
   3 -12   2 6103.15 209.649   8
   3 -12   2 6094.06 234.147   4
   3 -12   2 6757.86 225.522   7
   3 -12   2 6094.25 213.242   3
  -3 -12  -2 5935.57 200.190  10
  -3 -12  -2 5801.75 250.282   7
   3 -12   2 6038.25 201.742  10
   3 -12   3 10356.7 279.050   8
   3 -12   3 10307.6 317.003   4
  -3 -12  -3 10160.1 338.568   7
   3 -12   3 10697.0 272.580  10
  -3 -12  -3 10916.0 270.706  10
   3 -12   4 1007.24 97.0119   4
  -3 -12  -4 850.390 90.1188   7
   3 -12   4 984.769 78.9926   8
   3 -12   4 1065.05 76.1352  10
   3 -12   5 1100.35 79.8823   8
   3 -12   5 943.866 91.8547   4
  -3 -12  -5 1221.48 103.450  15
  -3 -12  -5 997.188 94.9694   7
   3 -12   6 1142.40 99.6398   4
  -3 -12  -6 1011.01 93.7134  15
  -3 -12  -6 997.476 86.1195   7
   3 -12   7 8644.82 268.542   4
  -3 -12  -7 8086.14 264.462  15
  -3 -12  -7 8000.44 232.386   7
   3 -12   8 3230.15 147.583   4
  -3 -12  -8 3110.52 146.427  15
   3 -12   9 1709.73 94.3074   4
   3 -12  10 252.445 29.2777   4
  -3 -13   9 788.783 52.2122   8
  -3 -13   8 363.756 41.9279   8
  -3 -13   8 316.729 33.9074  10
  -3 -13   7 1526.47 83.2316   4
  -3 -13   7 1517.69 93.8524   8
  -3 -13   7 1354.32 81.8565  10
  -3 -13   6 384.316 47.3927   4
  -3 -13   6 290.643 41.5193  10
  -3 -13   5 1909.91 107.342   4
  -3 -13   5 1848.40 110.481  10
  -3 -13   5 1989.07 119.066   8
   3 -13  -5 2290.66 108.918   7
   3 -13  -5 1891.30 97.0589   3
  -3 -13   4 234.965 42.0018   8
  -3 -13   4 333.299 46.2553   4
   3 -13  -4 374.872 49.7273   3
  -3 -13   4 267.451 43.3591  10
  -3 -13   3 977.964 80.5626   4
  -3 -13   3 890.802 81.0153   8
   3 -13  -3 1086.40 87.4187   7
  -3 -13   3 738.951 65.7227   7
   3 -13  -3 889.679 75.7418   3
  -3 -13   3 878.277 78.5803  10
  -3 -13   2 4443.70 182.416   8
   3 -13  -2 4535.17 181.651   7
   3 -13  -2 4819.64 184.220   3
  -3 -13   2 4403.14 186.998   7
  -3 -13   2 4637.95 185.312  10
  -3 -13   1 15644.9 365.187   8
   3 -13  -1 15986.4 371.247   7
  -3 -13   1 15842.8 400.527   7
   3 -13  -1 16002.3 369.646   3
  -3 -13   1 16159.5 371.051  10
   3 -13   0 6799.48 237.096   4
  -3 -13   0 6433.40 213.737   8
   3 -13   0 6637.14 224.004   3
  -3 -13   0 6427.84 245.597   7
  -3 -13   0 6275.43 213.386  10
  -3 -13  -1 422.902 54.3232   8
   3 -13   1 457.912 61.8055   4
  -3 -13  -1 438.993 63.7954   7
   3 -13   1 510.287 62.3609   3
  -3 -13  -1 442.371 55.0598  10
   3 -13   2 4422.35 173.385   8
   3 -13   2 4533.83 193.189   4
  -3 -13  -2 4528.45 208.009   7
  -3 -13  -2 4149.53 161.505  10
   3 -13   3 514.597 57.6594   8
   3 -13   3 481.117 63.5623   4
  -3 -13  -3 467.522 66.6061   7
   3 -13   4 3414.46 140.333   8
   3 -13   4 3202.51 159.195   4
  -3 -13  -4 3088.89 163.151   7
   3 -13   5 4354.43 148.995   8
   3 -13   5 4100.12 178.421   4
  -3 -13  -5 3901.24 171.251   7
   3 -13   6 6113.41 210.932   4
  -3 -13  -6 5388.49 187.079   7
   3 -13   7 3507.97 146.728   4
  -3 -13  -7 3080.33 119.402   7
   3 -13   8 2800.10 117.274   4
   3 -13   9 137.027 21.7321   4
  -3 -14   8 2010.63 80.3649   8
  -3 -14   7 1660.50 84.5478   8
  -3 -14   7 1740.50 77.9393  10
  -3 -14   6 427.788 46.6249   8
  -3 -14   6 448.566 45.4416  10
  -3 -14   5 753.288 66.0855   8
  -3 -14   5 742.056 63.3872  10
  -3 -14   4 1677.64 101.265   8
  -3 -14   4 1627.04 98.2958  10
  -3 -14   3 1790.84 106.312   8
   3 -14  -3 1892.96 102.402   3
  -3 -14   3 1732.36 103.959  10
  -3 -14   2 4723.58 174.808   8
  -3 -14   2 4699.91 173.189   7
   3 -14  -2 5149.29 178.367   3
  -3 -14   2 4929.28 179.534  10
  -3 -14   1 165.300 34.8257   8
  -3 -14   1 148.694 31.7286  10
  -3 -14   0 1103.88 80.9326   8
  -3 -14   0 1119.28 91.5610   7
  -3 -14  -1 2858.33 149.382   7
  -3 -14  -1 2721.39 123.109  10
   3 -14   2 6266.48 213.040   4
  -3 -14  -2 5825.42 218.705   7
   3 -14   3 5660.48 198.919   4
  -3 -14  -3 5509.26 206.924   7
   3 -14   4 956.733 78.2414   4
  -3 -14  -4 870.216 76.0553   7
   3 -14   5 3000.27 133.480   4
  -3 -14  -5 2727.57 126.534   7
   3 -14   6 826.652 64.8868   4
  -3 -14  -6 651.964 52.5230   7
   3 -14   7 7088.68 183.567   4
  -3 -15   6 1530.49 72.6982   8
  -3 -15   6 1497.12 66.5486  10
  -3 -15   5 1718.75 83.3448   8
  -3 -15   5 1777.92 82.1726  10
  -3 -15   4 483.162 47.6441   8
  -3 -15   4 467.674 45.4319  10
  -3 -15   3 1364.11 80.3032   8
  -3 -15   3 1334.02 79.3031  10
  -3 -15   2 1195.21 75.3384   8
  -3 -15   2 1044.25 65.9594   7
  -3 -15   2 1129.79 74.3766  10
  -3 -15   1 856.328 65.4328   7
  -3 -15   1 958.436 67.7137   8
  -3 -15   1 914.494 66.6361  10
  -3 -15   0 5.85218 17.2377   7
  -3 -15   0 84.1653 23.2158  10
  -3 -15  -1 344.077 45.7032   7
  -3 -15  -2 233.620 36.9220   7
  -3 -15  -3 1160.60 78.7762   7
   3 -15   4 485.891 48.4008   4
  -3 -15  -4 440.492 45.1619   7
   3 -15   5 182.952 29.1102   4
  -3 -15  -5 89.0024 19.0741   7
   3 -15   6 483.863 39.5364   4
  -3 -16   4 29.4872 11.8250  10
  -3 -16   3 20.6318 13.5265  10
  -3 -16   1 794.427 48.1632   7
  -3 -16   0 110.082 22.3470   7
  -3 -16  -1 1552.70 75.7708   7
  -3 -16  -2 1478.16 73.5815   7
  -3 -16  -3 534.286 41.6597   7
  -4   0  14 20.1720 15.3861   8
   4   0 -14 13.8653 12.6766  11
   4   0 -14 9.21149 17.5278   5
   4   0 -13 252.619 47.6806   5
   4   0 -12 1596.55 129.555   5
   4   0 -11 37.3889 25.0385   5
   4   0 -10 844.649 93.4133   5
  -4   0  10 1183.01 139.762  12
   4   0  -9 6231.23 250.594   5
  -4   0   9 6195.61 308.904  12
   4   0  -8 747.224 123.742  13
   4   0  -8 741.327 80.8231   5
  -4   0   8 663.502 94.4341  12
   4   0  -7 526.382 95.5599  13
  -4   0   7 535.077 77.8396   1
  -4   0   7 619.021 85.8035  12
  -4   0   6 7060.33 270.426   1
   4   0  -6 7205.31 320.993  13
  -4   0   6 7701.35 276.110  12
   4   0  -5 16453.2 469.714  13
  -4   0   5 15887.0 409.092   1
  -4   0   5 16407.5 398.884  12
  -4   0   4 1278.90 97.8948   1
   4   0  -4 1374.40 113.640  13
  -4   0   4 1344.46 95.3703  12
  -4   0   3 8279.49 246.498   1
   4   0  -3 8370.63 268.843  13
  -4   0   3 8371.49 236.906  12
   4   0  -2 1367.50 94.3534  13
  -4   0   2 1461.95 88.2804  12
  -4   0   1 1428.30 76.8601  14
  -4   0   1 1508.69 87.0747  12
  -4   0   0 25302.0 429.771  14
  -4   0   0 25450.8 451.915  12
   4   0   0 24954.6 449.247  13
  -4   0  -1 1515.74 88.3761  14
   4   0   1 1363.60 69.3585   2
   4   0   1 1348.68 84.4158  13
  -4   0  -2 2480.38 126.644  14
   4   0   2 2067.06 93.7509   2
  -4   0  -3 9232.81 276.744  14
   4   0   3 8840.15 235.912   2
   4   0   4 44.2327 24.6633   2
  -4   0  -4 208.052 45.7665  14
   4   0   5 2355.58 144.884   2
  -4   0  -5 2698.71 168.596  14
   4   0   6 31731.5 679.132   2
  -4   0  -6 32444.8 706.867  14
   4   0   7 9299.75 362.705   2
  -4   0  -7 9630.78 370.229  14
  -4   0  -8 933.845 120.025  14
   4   0   8 995.235 129.028   2
   4   0   8 804.057 82.9713   6
  -4   0  -8 979.666 85.3744  15
  -4   0  -8 947.147 87.3769   5
  -4   0  -9 255.521 51.9938   5
  -4   0  -9 301.929 53.2907  15
  -4   0  -9 326.677 81.8607  14
   4   0   9 218.742 45.3842   6
   4   0   9 146.815 57.0786   2
   4   0  10 2561.05 154.008   6
  -4   0 -10 2552.21 146.596  15
  -4   0 -10 2471.41 152.479   5
   4   0  11 96.9217 35.9618   6
  -4   0 -11 161.427 45.7468   5
  -4   0 -12 397.270 59.4052   5
  -4   0 -13 163.878 33.6634   5
  -4   0 -14 363.311 40.8079   5
  -4  -1  14 2336.79 100.526   8
   4   1 -14 2099.97 115.324   5
   4  -1 -14 2038.01 116.305   5
   4  -1 -14 2032.51 89.2711  11
   4   1 -14 2183.65 93.1689  11
   4   1 -13 1052.51 94.5553   5
   4  -1 -13 1050.35 95.8317   5
   4  -1 -13 1216.98 83.3624  11
   4   1 -12 2184.49 147.632   5
   4  -1 -12 2226.56 150.622   5
   4  -1 -11 275.580 55.3625   5
   4   1 -11 267.282 56.6111   5
   4  -1 -10 1240.13 115.736   5
   4   1 -10 1118.08 107.294   5
   4   1  -9 2050.08 140.146   5
   4  -1  -9 2199.49 148.960   5
  -4   1   9 2192.54 181.132  12
  -4  -1   9 2256.61 183.085  12
  -4  -1   8 7847.24 324.183   1
   4   1  -8 7582.30 388.658  13
   4  -1  -8 7288.17 263.147   5
  -4   1   8 7369.24 317.970  12
  -4  -1   8 7469.47 316.238  12
   4  -1  -7 10782.1 426.622  13
   4   1  -7 10924.3 441.177  13
  -4   1   7 11154.4 370.829  12
  -4  -1   7 11749.7 372.908  12
  -4  -1   7 11200.3 386.006   1
   4   1  -6 2074.90 174.755  13
   4  -1  -6 2100.38 167.923  13
  -4   1   6 2234.41 137.815   1
  -4  -1   6 2074.28 151.035   1
  -4   1   6 2212.78 145.848  12
  -4  -1   6 2056.27 138.563  12
  -4   1   5 30733.6 589.559  12
   4   1  -5 29660.0 668.801  13
  -4   1   5 29669.1 575.474   1
   4   1  -5 29169.7 483.386  14
   4  -1  -5 28635.3 651.150  13
  -4  -1   5 29895.9 573.772  12
  -4  -1   5 29512.8 621.091   1
  -4   1   4 4476.20 178.496   1
  -4  -1   4 4202.23 193.278   1
   4  -1  -4 4051.29 197.553  13
   4   1  -4 4628.79 217.605  13
  -4   1   4 4904.24 190.835  12
  -4  -1   4 4395.69 173.979  12
  -4  -1   3 7315.69 243.099   1
   4  -1  -3 7892.56 251.981  13
   4   1  -3 7701.77 262.886  13
  -4   1   3 8067.68 240.730  12
  -4  -1   3 7591.84 216.025  12
   4   1  -2 33358.3 605.396  13
  -4  -1   2 34728.9 542.806  12
   4  -1  -2 32626.1 571.562  13
  -4   1   2 33821.8 575.600  12
  -4   1   1 37.6417 14.1860  14
   4  -1  -1 56.7563 18.2706  13
  -4   1   1 58.6713 18.7519  12
  -4  -1   1 103.030 21.5623  12
  -4   1   0 112361. 1399.72  14
   4   1   0 105996. 1464.20  13
   4  -1   0 114707. 1413.01  13
  -4  -1   0 114046. 1450.43  14
  -4   1   0 109138. 1472.99  12
  -4  -1   0 110074. 1402.84  12
   4  -1   0 113447. 1325.77   2
  -4  -1  -1 17742.2 373.541  14
  -4   1  -1 17567.9 354.720  14
   4   1   1 18825.8 389.573  13
   4  -1   1 17773.6 338.245  13
   4  -1   1 17810.8 285.730   2
   4   1   1 18177.4 347.089   2
  -4   1  -2 12973.1 310.907  14
   4   1   2 12054.3 277.264   2
   4  -1   2 12441.9 248.502   2
  -4  -1  -2 12811.3 316.491  14
   4   1   3 52771.3 793.852   2
   4  -1   3 51519.6 761.850   2
  -4  -1  -3 52378.4 853.797  14
  -4   1  -3 52265.3 843.513  14
   4  -1   4 5376.97 196.437   2
  -4   1  -4 5925.41 235.222  14
   4   1   4 5402.40 205.190   2
  -4  -1  -4 5654.47 231.292  14
   4  -1   5 10564.5 321.473   2
  -4  -1  -5 11439.6 361.942  14
   4   1   5 11417.2 341.715   2
  -4   1  -5 11741.1 367.399  14
   4  -1   6 3590.52 198.695   2
  -4   1  -6 3744.98 215.928  14
  -4  -1  -6 3754.50 213.228  14
   4   1   6 3576.42 201.903   2
   4  -1   7 3501.99 216.661   2
  -4   1  -7 3659.76 226.234  14
  -4  -1  -7 3692.25 225.016  14
   4   1   7 3288.20 212.603   2
   4  -1   8 4575.02 274.283   2
   4   1   8 4688.97 277.079   2
  -4   1  -8 4719.72 185.334  15
   4  -1   8 4544.81 203.413   6
  -4   1  -8 4751.11 277.296  14
  -4  -1  -8 4684.14 271.769  14
  -4  -1  -8 4660.84 193.108  15
  -4  -1  -8 4990.47 201.119   5
  -4   1  -9 13095.7 339.741  15
   4  -1   9 11469.0 472.109   2
   4   1   9 12329.3 494.700   2
  -4  -1  -9 12096.3 343.565  15
   4   1   9 11881.7 336.100   6
   4  -1   9 11920.7 356.777   6
  -4   1  -9 12315.5 473.570  14
  -4  -1  -9 12384.8 472.765  14
  -4   1  -9 12604.6 360.509   5
  -4  -1  -9 12337.0 349.361   5
  -4  -1 -10 9604.07 304.752  15
   4   1  10 10034.1 302.948   6
   4  -1  10 9373.47 314.174   6
  -4  -1 -10 9232.57 305.102   5
  -4   1 -10 9714.22 316.211   5
   4  -1  11 4162.76 199.921   6
  -4  -1 -11 4591.55 196.852  15
  -4  -1 -11 4196.86 198.023   5
  -4   1 -11 4407.22 205.309   5
  -4  -1 -12 444.985 60.9861   5
  -4   1 -12 524.283 68.0951   5
  -4  -1 -13 335.525 47.0800   5
  -4   1 -13 403.411 53.7667   5
   4  -1  14 99.3334 24.6154   4
  -4  -1 -14 80.1221 19.2527   5
  -4   1 -14 117.994 23.3406   5
  -4  -2  14 413.623 41.0572   8
   4   2 -14 425.111 40.4063  11
   4  -2 -14 357.725 49.1031   5
   4   2 -14 365.368 46.5552   5
  -4  -2  13 70.8176 26.7287   8
   4  -2 -13 54.1334 21.6972  11
   4  -2 -13 14.1377 26.9622   5
   4   2 -13 76.4415 31.8681   5
   4  -2 -12 108.369 32.4061  11
   4  -2 -12 132.276 42.0279   5
   4   2 -12 86.7493 33.8588   5
   4   2 -11 3101.16 177.541   5
   4  -2 -11 3082.30 185.438   5
   4   2 -10 1537.91 125.134   5
   4  -2 -10 1510.39 127.330   5
   4  -2  -9 10384.6 340.705   5
   4   2  -9 10592.1 330.711   5
  -4   2   9 11094.4 419.587  12
  -4  -2   9 11052.9 422.041  12
  -4  -2   8 2737.24 198.761   1
   4  -2  -8 2787.96 161.126   5
   4   2  -8 2463.38 221.826  13
  -4   2   8 2838.26 195.200  12
  -4  -2   8 2937.86 195.798  12
   4   2  -7 10821.4 445.178  13
  -4   2   7 11162.9 372.594  12
  -4  -2   7 10465.5 353.762  12
  -4  -2   7 11003.8 396.878   1
   4  -2  -6 1801.12 154.162  13
  -4   2   6 2102.88 144.985  12
   4   2  -6 1871.19 171.532  13
  -4  -2   6 1847.82 149.893   1
  -4  -2   6 1983.48 136.324  12
  -4   2   5 34147.7 591.793   1
   4   2  -5 31128.7 558.973  14
  -4  -2   5 31068.1 674.732   1
   4   2  -5 32040.0 714.824  13
   4  -2  -5 30404.4 672.988  13
  -4   2   5 32705.5 627.611  12
  -4  -2   5 32094.8 604.083  12
   4  -2  -4 25778.6 554.850  13
  -4   2   4 24804.0 478.993   1
  -4  -2   4 25014.6 561.327   1
   4   2  -4 26445.3 592.303  13
  -4   2   4 26866.0 529.265  12
  -4  -2   4 26097.1 491.806  12
  -4  -2   3 66489.0 930.546  12
   4   2  -3 68673.6 1064.24  13
   4  -2  -3 66480.5 1008.26  13
  -4   2   3 67476.0 1000.27  12
  -4  -2   2 11391.7 310.009   1
   4  -2  -2 11748.8 283.593  13
  -4   2   2 11801.7 307.854  12
   4   2  -2 11759.5 326.220  13
  -4  -2   2 11434.3 250.616  12
   4  -2  -1 44256.2 582.716  13
  -4   2   1 45283.3 520.606  14
  -4  -2   1 45636.5 554.182  12
   4   2  -1 46744.7 685.627  13
   4  -2  -1 45260.1 495.731   9
  -4   2   0 4970.50 149.008  14
   4  -2   0 4962.97 140.851  13
  -4  -2   0 4918.78 134.259  12
   4   2   0 5026.72 190.960  13
   4  -2   1 10591.0 173.767   2
  -4  -2  -1 10433.6 285.830  14
   4  -2   1 10548.5 217.271  13
   4   2   1 10338.4 267.238   2
  -4  -2  -1 10539.7 218.943  12
  -4   2  -1 10342.4 255.520  14
  -4  -2  -2 2831.21 146.871  14
   4  -2   2 2879.94 98.4197   2
  -4   2  -2 2884.58 140.039  14
   4   2   2 2849.39 133.609   2
  -4   2  -3 20555.2 453.406  14
   4  -2   3 20547.2 377.152   2
  -4  -2  -3 20592.5 465.059  14
   4   2   3 19481.7 419.853   2
   4  -2   4 13956.0 337.617   2
  -4   2  -4 15173.9 404.409  14
   4   2   4 14865.4 376.924   2
  -4  -2  -4 15208.2 406.901  14
   4  -2   5 4723.62 204.803   2
   4   2   5 4593.52 214.372   2
  -4   2  -5 4734.16 229.967  14
  -4  -2  -5 4955.07 234.054  14
   4  -2   6 1903.09 144.307   2
  -4  -2  -6 2107.01 162.351  14
   4   2   6 2120.50 158.045   2
  -4   2  -6 2179.99 164.926  14
   4  -2   7 10227.3 382.791   2
   4   2   7 9968.06 385.490   2
  -4   2  -7 9898.58 390.124  14
  -4  -2  -7 10074.2 387.716  14
   4  -2   8 11149.8 438.039   2
   4   2   8 11728.9 456.816   2
  -4   2  -8 11403.2 442.735  14
  -4  -2  -8 11900.3 334.342  15
   4  -2   8 11498.2 344.193   6
  -4  -2  -8 11327.1 433.094  14
  -4  -2  -8 12092.4 328.083   5
   4  -2   9 1316.17 157.333   2
   4   2   9 1339.59 159.528   2
   4  -2   9 1365.23 117.597   6
  -4   2  -9 1649.33 173.528  14
  -4  -2  -9 1528.95 160.487  14
  -4  -2  -9 1290.79 108.429  15
  -4  -2  -9 1332.58 107.042   5
  -4   2  -9 1372.23 113.355   5
   4  -2  10 3512.00 190.642   6
  -4  -2 -10 3765.55 187.863  15
  -4  -2 -10 3757.12 184.926   5
  -4   2 -10 3783.48 192.873   5
  -4  -2 -11 4257.23 195.766   5
  -4   2 -11 4372.85 204.817   5
  -4  -2 -11 4473.83 197.081  15
  -4  -2 -12 723.869 74.8370   5
  -4  -2 -12 784.404 73.0591  15
  -4   2 -12 722.675 76.4811   5
   4  -2  12 733.531 77.7588   6
  -4  -2 -13 3184.34 139.591   5
  -4   2 -13 3237.15 147.578   5
   4  -2  14 1998.78 93.5341   4
  -4   2 -14 1884.08 89.9508   5
  -4  -3  14 285.089 33.4279   8
   4  -3 -14 291.586 45.0580   5
   4   3 -14 257.369 33.0531   5
  -4  -3  13 424.100 51.8584   8
   4  -3 -13 325.774 43.2149  11
   4  -3 -13 338.282 56.5830   5
   4   3 -13 335.647 50.6682   5
  -4  -3  12 5491.81 211.861   8
   4  -3 -12 5406.39 237.651   5
   4   3 -12 5444.22 222.646   5
   4  -3 -12 5533.45 200.290  11
   4  -3 -11 9858.66 342.868   5
   4   3 -11 10270.0 329.926   5
   4  -3 -11 10551.6 302.101  11
   4  -3 -10 3870.65 210.588   5
   4   3 -10 4078.36 200.049   5
  -4  -3   9 19999.9 603.388   1
   4   3  -9 19790.0 703.426  13
   4   3  -9 20084.1 476.399   5
   4  -3  -9 19419.0 498.192   5
  -4  -3   8 18269.4 571.046   1
   4   3  -8 18380.4 645.901  13
   4  -3  -8 18857.0 467.657   5
  -4   3   8 19689.5 552.510  12
  -4  -3   8 19566.6 544.797  12
  -4   3   7 11360.1 393.583   2
   4   3  -7 11249.1 467.068  13
  -4   3   7 11411.5 387.044  12
  -4  -3   7 11374.0 373.847  12
  -4  -3   7 11107.4 420.068   1
  -4   3   6 12596.4 376.876   2
   4   3  -6 12053.3 452.689  13
   4   3  -6 12508.8 350.683  14
  -4  -3   6 11279.0 408.320   1
  -4   3   6 13002.8 389.037  12
  -4  -3   6 12155.0 360.610  12
  -4  -3   5 62961.7 993.409  12
  -4  -3   5 61867.8 1113.49   1
   4   3  -5 61782.6 1150.09  13
  -4   3   5 62611.6 1034.96  12
  -4   3   4 17444.5 352.181   1
  -4  -3   4 16426.4 450.284   1
   4   3  -4 16492.3 462.376  13
   4  -3  -4 16364.2 420.685  13
  -4   3   4 16243.4 405.865  12
  -4  -3   4 16428.3 369.288  12
   4   3  -3 19012.2 474.844  13
   4  -3  -3 18596.1 414.690  13
  -4  -3   3 18570.6 457.251   1
  -4   3   3 18350.8 426.869  12
  -4  -3   3 18693.4 364.157  12
  -4  -3   2 2820.57 154.315   1
   4   3  -2 2693.66 153.963  13
   4  -3  -2 2997.88 129.517  13
  -4   3   2 2727.87 146.317  12
  -4  -3   2 2621.37 104.247  12
   4  -3  -1 42992.3 633.110   9
  -4  -3   1 45470.9 757.490   1
  -4   3   1 46031.4 612.861  14
   4  -3  -1 46890.0 653.852  13
  -4   3   1 44927.1 766.714  12
  -4  -3   1 44337.2 612.451  12
   4   3  -1 45181.3 774.606  13
  -4  -3   1 46020.0 601.432   9
   4   3   0 149639. 1956.43  13
  -4   3   0 143637. 1809.96  14
   4  -3   0 150390. 1741.34  13
  -4  -3   0 147917. 1723.12  12
  -4   3  -1 60231.8 876.956  14
  -4  -3  -1 60256.3 736.472  12
   4  -3   1 59557.7 740.102  13
   4   3   1 59920.1 919.643   2
   4  -3   2 44169.6 583.252   2
  -4  -3  -2 44422.7 771.595  14
   4   3   2 42680.9 732.675   2
  -4   3  -2 41702.9 712.952  14
   4  -3   3 48457.7 701.530   2
  -4  -3  -3 48058.4 841.459  14
   4   3   3 46850.0 791.082   2
  -4   3  -3 47044.3 811.541  14
   4  -3   4 10679.7 284.154   2
  -4   3  -4 10729.5 341.406  14
  -4  -3  -4 9980.95 337.263  14
   4   3   4 10469.6 320.771   2
   4  -3   5 19123.8 448.891   2
  -4  -3  -5 18803.1 501.760  14
  -4   3  -5 18807.8 504.606  14
   4  -3   6 5977.29 262.274   2
  -4   3  -6 5713.77 282.337  14
  -4  -3  -6 6392.55 293.008  14
   4   3   6 5816.80 274.687   2
   4  -3   7 996.514 115.579   2
  -4   3  -7 906.778 120.275  14
  -4  -3  -7 996.159 89.4608  15
   4   3   7 940.474 117.588   2
  -4  -3  -7 1062.06 125.744  14
   4  -3   7 1264.00 104.143   6
  -4  -3  -8 12068.3 348.405  15
   4  -3   8 12712.8 370.804   6
  -4   3  -8 13194.4 485.847  14
  -4  -3  -8 12454.5 463.239  14
  -4  -3  -8 12383.0 333.061   5
   4   3   8 12392.9 480.078   2
  -4  -3  -9 4893.66 295.090  14
   4  -3   9 5286.14 236.177   6
  -4  -3  -9 4597.22 213.309  15
  -4  -3  -9 4972.54 207.901   5
  -4   3  -9 5035.51 220.020   5
  -4   3 -10 344.984 61.5497   5
  -4  -3 -10 412.163 61.9312  15
   4  -3  10 362.238 65.0743   6
  -4  -3 -10 273.431 49.0031   5
  -4  -3 -11 3202.76 168.643  15
   4  -3  11 3297.03 180.054   6
  -4   3 -11 3301.10 174.363   5
  -4  -3 -11 3333.13 167.691   5
  -4  -3 -12 1433.86 99.5882  15
   4  -3  12 1586.12 114.422   6
  -4  -3 -12 1534.25 103.879   5
  -4   3 -12 1624.85 114.282   5
   4  -3  13 768.771 71.8870   4
  -4  -3 -13 738.591 60.9174   5
  -4   3 -13 818.701 71.6458   5
   4  -3  14 32.0428 16.9860   4
  -4   3 -14 1.43458 10.9311   5
  -4  -4  14 1950.75 80.6684   8
   4  -4 -14 1940.69 104.104   5
  -4  -4  13 311.754 42.5069   8
   4  -4 -13 275.030 38.0361  11
   4  -4 -13 267.167 49.2469   5
  -4  -4  12 2427.20 135.881   8
   4   4 -12 2348.61 134.918   5
   4  -4 -12 2316.05 125.253  11
   4  -4 -12 2252.94 149.080   5
  -4  -4  11 5570.04 225.468   8
   4  -4 -11 5702.01 253.579   5
   4  -4 -11 5824.35 217.337  11
   4   4 -11 6166.14 238.007   5
   4  -4 -10 13449.9 410.804   5
   4  -4 -10 14701.9 373.266  11
  -4   4   9 29670.5 733.910  12
  -4  -4   9 28481.3 759.975   1
   4   4  -9 27131.6 845.089  13
   4  -4  -9 27490.4 623.594   5
   4  -4  -9 28827.1 568.949  11
  -4  -4   8 3962.12 261.003   1
   4   4  -8 3767.22 287.803  13
   4  -4  -8 4220.07 208.550   5
  -4   4   8 3989.69 239.001  12
   4  -4  -8 4233.21 183.137  11
  -4  -4   7 944.223 125.887   1
   4   4  -7 1260.07 116.557  14
   4   4  -7 1137.49 146.627  13
  -4   4   7 1089.83 117.464  12
  -4  -4   7 987.837 107.642  12
   4   4  -6 3985.09 261.064  13
   4   4  -6 3910.53 204.803  14
  -4   4   6 4260.31 217.603  12
  -4  -4   6 4150.04 203.755  12
  -4  -4   6 4059.89 245.562   1
  -4  -4   5 350.045 72.7986   1
   4   4  -5 554.293 90.7615  13
  -4  -4   5 458.607 62.0736  12
  -4   4   5 311.494 57.8575  12
  -4  -4   4 7527.51 309.598   1
   4   4  -4 7765.18 317.756  13
  -4   4   4 7745.26 277.782  12
  -4  -4   3 9955.66 339.661   1
  -4   4   3 10181.5 311.636  12
   4   4  -3 10414.9 349.187  13
  -4  -4   3 9980.47 245.659  12
  -4  -4   2 120920. 1695.95   1
   4   4  -2 120991. 1705.47  13
  -4   4   2 120938. 1666.40  12
  -4  -4   2 120700. 1481.98  12
   4  -4  -1 17273.2 346.738   9
  -4  -4   1 16552.1 416.977   1
  -4   4   1 17897.5 309.244  14
  -4   4   1 17282.3 427.524  12
  -4  -4   1 17429.8 273.571  12
   4   4  -1 16914.3 431.177  13
  -4  -4   1 17374.8 320.960   9
   4   4   0 1898.06 131.040  13
  -4  -4   0 1725.61 116.062   1
  -4   4   0 1939.37 98.3661  14
  -4   4  -1 5625.55 194.437  14
   4   4   1 5901.86 241.387  13
   4   4   1 5748.65 225.819   2
  -4   4  -2 2195.65 130.008  14
   4   4   2 2509.35 148.494   2
  -4  -4  -3 27535.7 613.183  14
  -4   4  -3 26111.0 563.339  14
   4   4   3 27165.5 567.573   2
  -4   4  -4 10074.7 340.689  14
   4   4   4 9560.22 321.434   2
  -4  -4  -4 10112.1 360.672  14
   4   4   5 1916.69 150.219   2
  -4  -4  -5 1764.25 152.139  14
   4   4   6 734.519 99.7432   2
  -4   4  -6 945.758 118.642  14
  -4  -4  -6 947.248 119.129  14
   4   4   7 1266.77 142.325   2
  -4  -4  -7 1299.00 104.732  15
   4  -4   7 1411.87 113.159   6
  -4   4  -7 1186.08 140.257  14
  -4  -4  -7 1290.90 143.459  14
  -4  -4  -8 83.6802 31.9419  15
  -4   4  -8 176.428 61.6128  14
  -4  -4  -8 91.8545 37.2135  14
   4  -4   8 100.072 36.2237   6
   4   4   8 128.536 50.7706   2
   4  -4   9 10215.4 343.704   6
  -4  -4  -9 10191.7 333.042  15
  -4  -4  -9 10996.7 314.800   5
  -4   4  -9 10146.0 324.297   5
   4  -4  10 7559.75 288.985   6
  -4  -4 -10 7359.96 278.402  15
  -4  -4 -10 7847.82 260.608   5
  -4   4 -10 7757.46 277.989   5
   4  -4  11 435.757 71.3857   6
  -4  -4 -11 336.620 56.5176  15
  -4  -4 -11 417.274 55.6797   5
  -4   4 -11 415.299 60.7072   5
   4  -4  12 5282.07 212.899   4
   4  -4  12 5489.97 211.381   6
  -4  -4 -12 5148.89 182.640   5
  -4   4 -12 5258.33 202.355   5
  -4  -4 -12 5147.32 193.085  15
   4  -4  13 576.548 58.6618   4
  -4   4 -13 525.150 53.9447   5
   4  -5 -14 1214.78 75.2417   5
  -4  -5  13-4.72040 16.4477   8
   4  -5 -13-15.9153 24.0213   5
  -4  -5  12 645.559 68.3665   8
   4  -5 -12 697.210 80.9220   5
   4  -5 -12 751.951 68.7679  11
  -4  -5  11 4596.01 202.045   8
   4  -5 -11 4684.75 191.335  11
   4  -5 -11 4729.23 225.946   5
  -4  -5  10 839.744 90.9806   8
   4  -5 -10 803.111 95.1464   5
   4  -5 -10 758.923 80.5433  11
  -4  -5   9 15545.8 409.222   8
   4   5  -9 16059.3 628.648  13
   4  -5  -9 14636.7 436.596   5
  -4   5   9 17237.7 535.503  12
   4  -5  -9 16171.2 402.240  11
  -4  -5   8 8057.96 391.576   1
   4   5  -8 7848.74 420.562  13
   4  -5  -8 8207.21 304.678   5
  -4   5   8 8628.01 358.081  12
   4  -5  -8 8770.78 276.167  11
  -4  -5   7 2272.86 198.437   1
   4   5  -7 2857.18 191.490  14
   4  -5  -7 2560.19 158.980   5
  -4   5   7 2560.46 181.875  12
   4   5  -7 2440.70 222.709  13
   4  -5  -7 2701.56 144.633  11
   4   5  -6 15036.6 455.361  14
   4   5  -6 14442.0 523.745  13
  -4   5   6 14445.7 435.376  12
  -4  -5   6 14321.7 498.325   1
   4   5  -5 12514.6 454.760  13
  -4  -5   5 12189.1 436.934   1
  -4   5   5 12437.7 383.155  12
   4   5  -4 25206.3 631.728  13
  -4  -5   4 24037.5 617.921   1
  -4   5   4 24861.9 559.390  12
   4   5  -3 10228.6 362.098  13
  -4  -5   3 10213.7 361.872   1
  -4   5   3 10524.5 332.295  12
  -4  -5   2 37389.4 760.193   1
  -4   5   2 39716.3 744.732  12
   4   5  -2 39078.9 773.987  13
   4  -5  -2 40111.5 652.265   9
   4  -5  -1 42803.1 711.194   9
   4   5  -1 44282.1 826.489  13
  -4  -5   1 42199.1 798.243   1
  -4   5   1 44236.4 815.070  12
  -4  -5   1 44069.6 686.673   9
  -4  -5   0 85668.6 1302.27   1
   4   5   0 88285.8 1357.12  13
  -4  -5  -1 36564.1 674.511   1
   4   5   1 36603.4 741.447  13
   4   5   1 37137.2 717.206   2
  -4   5  -1 37310.9 645.846  14
  -4  -5  -2 14235.0 361.446   1
  -4   5  -2 14089.8 375.132  14
   4   5   2 14828.7 412.758   2
  -4  -5  -3 12897.9 329.965   1
  -4   5  -3 11805.3 365.157  14
   4   5   3 12125.8 371.909   2
  -4   5  -4 7551.91 306.290  14
   4   5   4 7473.59 296.614   2
   4   5   5 5139.07 260.896   2
  -4   5  -5 5222.60 268.308  14
  -4   5  -6 12221.8 450.615  14
  -4  -5  -6 12297.8 345.108  15
   4   5   6 12103.9 441.701   2
   4  -5   6 13184.2 355.491   6
   4   5   7 6288.60 330.336   2
   4  -5   7 6265.18 249.431   6
  -4   5  -7 6177.75 331.595  14
  -4  -5  -7 5942.88 240.315  15
  -4  -5  -8 3764.45 195.510  15
   4   5   8 3914.33 273.105   2
   4  -5   8 3786.09 198.232   6
  -4   5  -8 3992.12 276.488  14
   4  -5   9 25978.9 588.644   6
  -4  -5  -9 25503.3 575.904  15
  -4   5  -9 25586.8 552.915   5
  -4   5 -10 150.839 39.7289   5
   4  -5  10 227.449 56.4947   4
  -4  -5 -10 126.406 39.0477  15
   4  -5  10 179.534 44.8754   6
   4  -5  11 3866.43 193.675   4
  -4  -5 -11 3508.49 174.907  15
   4  -5  11 3748.39 187.911   6
  -4   5 -11 3555.85 171.924   5
   4  -5  12 551.332 64.9473   6
  -4  -5 -12 478.332 56.9614  15
  -4   5 -12 425.840 55.1921   5
   4  -5  13 1513.49 89.5115   4
  -4  -5 -13 1299.04 70.8178  15
  -4   5 -13 1421.17 81.2728   5
  -4  -6  13 750.131 57.3127   8
   4  -6 -13 805.439 69.7429   5
  -4  -6  12 21.7836 20.0468   8
   4  -6 -12 60.1777 32.6531   5
  -4  -6  11 80.2377 32.5089   8
   4  -6 -11 36.3927 22.7246  11
   4  -6 -11 42.7872 32.0033   5
  -4  -6  10 1669.80 122.700   8
   4  -6 -10 1711.70 137.695   5
   4  -6 -10 1625.79 115.026  11
  -4  -6   9 1526.03 118.769   8
   4  -6  -9 1578.05 133.454   5
   4  -6  -9 1757.19 121.504  11
  -4  -6   8 12695.5 362.600   8
   4  -6  -8 12651.9 393.895   5
  -4  -6   8 12749.2 511.815   1
   4   6  -8 13011.3 547.228  13
   4  -6  -8 13259.5 361.377  11
  -4  -6   7 13689.4 365.408   8
  -4  -6   7 13302.5 512.781   1
   4   6  -7 14542.4 484.549  14
   4   6  -7 14405.1 561.282  13
   4  -6  -7 13485.8 396.895   5
  -4   6   7 14553.8 458.946  12
   4  -6  -7 13660.2 362.462  11
  -4  -6   6 16037.6 554.255   1
  -4  -6   6 16482.3 393.066   8
   4   6  -6 16850.2 582.064  13
   4   6  -6 17268.7 525.318  14
   4  -6  -6 16887.1 434.531   5
  -4   6   6 17528.1 490.982  12
   4  -6  -6 17774.9 406.403  11
   4   6  -5 4500.59 272.919  13
  -4   6   5 4530.90 226.842  12
  -4  -6   5 4157.16 260.403   1
   4   6  -4 15826.4 505.199  13
  -4  -6   4 15554.4 500.566   1
  -4   6   4 16751.3 453.945  12
   4   6  -3 13307.4 439.271  13
  -4  -6   3 12839.8 433.575   1
  -4   6   3 13352.4 395.054  12
  -4  -6   2 21237.2 459.149   9
  -4  -6   2 21263.3 557.469   1
   4   6  -2 21715.6 562.028  13
  -4   6   2 22671.5 538.544  12
   4  -6  -2 22362.5 470.828   9
   4  -6  -1 1834.81 119.803   9
   4   6  -1 2038.64 153.154  13
  -4  -6   1 2138.92 153.748   1
  -4   6   1 2015.01 147.912  12
  -4  -6   1 2029.36 118.444   9
  -4   6   0 5979.82 204.992  14
  -4  -6   0 5444.78 239.314   1
   4   6   0 5422.57 256.582  13
  -4   6   0 5524.53 256.335  12
  -4  -6   0 5748.60 202.598   9
  -4  -6  -1 10854.2 335.579   1
  -4   6  -1 11438.7 320.518  14
   4   6   1 11162.2 382.400  13
   4   6   1 10794.0 364.749   2
  -4  -6  -2 1427.12 109.797   1
   4   6   2 1430.88 136.497  13
  -4   6  -2 1283.37 110.117  14
   4   6   2 1468.10 131.044   2
  -4   6  -3 5818.21 257.879  14
   4   6   3 5669.96 262.205   2
  -4   6  -4 18863.8 526.571  14
   4   6   4 16853.2 494.742   2
   4   6   5 568.240 88.8173   2
  -4   6  -5 374.055 85.6613  14
   4  -6   6 5852.24 239.862   4
   4   6   6 5745.68 308.164   2
  -4   6  -6 5870.66 316.751  14
   4  -6   6 5817.73 231.334   6
  -4  -6  -6 5814.82 235.170  15
   4  -6   7 10647.4 348.830   4
  -4  -6  -7 11702.2 355.271  15
   4  -6   7 10455.4 336.610   6
  -4   6  -7 11484.8 473.235  14
   4   6   7 11032.8 458.357   2
  -4  -6  -8 148.596 45.0449  15
   4  -6   8 91.9872 39.4399   6
   4  -6   8 226.390 51.4936   4
   4  -6   9 6361.40 269.053   4
  -4  -6  -9 6172.14 258.718  15
   4  -6   9 6150.49 258.490   6
  -4   6  -9 5948.89 235.183   5
   4  -6  10 2779.53 169.688   4
   4  -6  10 2812.12 166.759   6
  -4  -6 -10 2765.58 164.012  15
  -4   6 -10 2639.89 148.855   5
   4  -6  11 969.151 92.4775   4
   4  -6  11 836.927 87.2368   6
  -4  -6 -11 874.449 82.2882  15
  -4   6 -11 857.076 78.4421   5
   4  -6  12 2819.08 139.059   4
   4  -6  12 2855.27 137.537   6
  -4  -6 -12 2430.45 123.064  15
  -4   6 -12 2545.55 120.365   5
   4  -6  13 354.465 39.6087   4
  -4  -7  13 1791.81 80.9359   8
  -4  -7  12 854.379 69.1636   8
   4  -7 -12 696.260 70.3461   5
  -4  -7  11 1374.67 101.012   8
   4  -7 -11 1404.53 112.399   5
  -4  -7  10 161.671 41.5875   8
   4  -7 -10 137.645 43.1444   5
  -4  -7   9 938.261 93.2508   8
   4  -7  -9 941.460 103.544   5
   4  -7  -9 972.488 91.7501  11
  -4  -7   8 1496.18 119.578   8
   4  -7  -8 1660.02 133.885   5
   4  -7  -8 1409.80 110.942  11
   4  -7  -7 5248.91 239.415   5
  -4  -7   7 5493.65 225.074   8
  -4  -7   7 5363.58 325.278   1
   4   7  -7 5801.32 312.165  14
   4   7  -7 5936.26 355.027  13
   4  -7  -7 5616.91 224.937  11
  -4  -7   6 410.921 95.4563   1
  -4  -7   6 432.756 63.0844   8
   4  -7  -6 459.759 56.2929   3
   4   7  -6 422.784 93.2649  13
  -4   7   6 437.330 77.3445  12
   4  -7  -6 489.405 66.0153  11
   4  -7  -6 284.280 55.1821   5
   4   7  -5 11369.9 455.070  13
  -4  -7   5 12096.1 320.409   8
  -4   7   5 12158.8 397.189  12
   4  -7  -5 11764.1 323.958  11
  -4  -7   5 11079.5 450.830   1
   4   7  -4 25116.3 681.216  13
  -4   7   4 26914.4 614.645  12
  -4  -7   4 24599.4 677.272   1
  -4   7   3 2525.51 170.857  12
  -4  -7   3 3159.02 214.529   1
   4   7  -3 2978.51 207.417  13
  -4  -7   2 11101.2 331.883   9
  -4  -7   2 10699.0 391.892   1
  -4   7   2 11753.7 384.308  12
   4   7  -2 11274.2 404.223  13
   4  -7  -2 11537.8 342.714   9
  -4   7   1 4771.39 242.207  12
   4   7  -1 4551.85 243.084  13
  -4  -7   1 4741.14 243.864   1
  -4  -7   1 4529.49 197.856   9
   4  -7  -1 4562.12 209.739   9
   4  -7   0 99.1959 31.6809   9
  -4  -7   0 107.925 33.3167   1
  -4   7   0 90.2623 30.5855  14
   4   7   0 81.8827 35.7543  13
  -4   7   0 68.0902 34.2037  12
  -4  -7  -1 14233.4 405.314   1
  -4   7  -1 14960.8 398.735  14
   4   7   1 13604.4 453.617  13
   4   7   1 13982.4 448.311   2
  -4   7  -2 13543.4 404.430  14
   4   7   2 13791.4 468.221  13
   4   7   2 13387.7 439.721   2
  -4   7  -3 5647.01 268.976  14
   4   7   3 5422.29 270.608   2
  -4   7  -4 3255.21 215.393  14
   4   7   4 2719.62 196.900   2
   4  -7   5 2916.32 164.392   4
  -4   7  -5 3217.62 227.787  14
  -4  -7  -5 2999.75 165.896  15
   4  -7   5 3315.87 166.146   6
   4   7   5 2953.54 217.549   2
   4   7   6 428.989 87.9970   2
   4  -7   6 610.648 79.4321   4
  -4  -7  -6 552.113 76.2634  15
   4  -7   6 588.768 74.5387   6
  -4   7  -6 587.993 106.873  14
   4  -7   7 6423.90 268.369   4
  -4  -7  -7 6562.98 265.371  15
   4  -7   7 6402.20 256.806   6
  -4   7  -7 6955.74 374.959  14
  -4   7  -8 358.721 56.9495   5
   4  -7   8 242.978 54.9323   4
   4  -7   8 335.199 63.1114   6
  -4  -7  -8 356.184 61.7450  15
   4  -7   9 778.256 94.2176   4
  -4  -7  -9 733.819 88.0875  15
   4  -7   9 738.699 87.5994   6
  -4   7  -9 773.613 79.4450   5
  -4   7 -10 327.611 48.7110   5
   4  -7  10 348.211 59.5408   4
  -4  -7 -10 300.001 55.3265  15
   4  -7  10 305.841 56.1324   6
   4  -7  11 2029.82 126.757   4
  -4  -7 -11 1995.23 122.999  15
   4  -7  11 2133.51 127.583   6
  -4   7 -11 1913.89 107.395   5
  -4   7 -12 721.666 55.2576   5
   4  -7  12 844.773 70.6841   4
  -4  -7 -12 826.651 66.9979  15
  -4  -8  12 1132.65 73.4119   8
  -4  -8  11 93.6359 28.8332   8
  -4  -8  10 440.561 60.2724   8
   4  -8 -10 480.292 66.2113   5
   4  -8  -9 952.664 99.3944   5
  -4  -8   9 905.395 91.5811   8
  -4  -8   8 10002.0 321.670   8
   4  -8  -8 10289.7 343.290   5
  -4  -8   7 11620.3 347.578   8
   4   8  -7 12354.5 488.287  14
   4  -8  -7 11945.2 371.028   5
  -4  -8   6 7293.69 259.648   8
  -4  -8   6 7115.22 378.003   1
   4   8  -6 7907.96 381.623  14
   4  -8  -6 7153.04 225.937   3
   4  -8  -6 7415.62 279.253   5
  -4  -8   5 12484.0 496.438   1
  -4  -8   5 12750.2 344.167   8
   4   8  -5 12763.1 482.875  14
   4  -8  -5 12453.0 314.754   3
   4   8  -5 13933.9 513.109  13
  -4  -8   4 2457.80 207.618   1
  -4  -8   4 2536.53 138.198   8
   4  -8  -4 2435.82 121.161   7
   4  -8  -4 2750.01 136.126   3
   4   8  -4 2564.73 207.192  13
  -4   8   4 3077.19 191.932  12
  -4  -8   3 713.186 90.9394   9
   4  -8  -3 811.939 73.3053   3
   4   8  -3 793.404 114.654  13
  -4   8   3 872.403 105.514  12
  -4  -8   2 2326.45 155.123   9
   4   8  -2 2621.10 195.788  13
  -4   8   2 2549.48 176.526  12
  -4  -8   2 2575.75 194.747   1
   4  -8  -2 2494.35 163.551   9
   4   8  -1 5347.67 279.387  13
  -4   8   1 5806.84 276.128  12
  -4  -8   1 5451.16 273.045   1
  -4  -8   1 5338.40 231.078   9
   4  -8  -1 5216.24 242.591   9
   4  -8   0 1273.44 121.007   9
   4   8   0 1222.43 131.232  13
  -4   8   0 1348.09 134.559  12
  -4  -8   0 1220.24 120.119   1
   4   8   0 1299.26 137.412   2
   4   8   1 5836.88 299.752  13
  -4   8  -1 6483.70 263.744  14
  -4   8  -1 5419.74 284.330  12
   4   8   1 5539.36 290.566   2
   4   8   2 1521.52 157.110  13
  -4   8  -2 1772.67 145.594  14
   4   8   2 1565.44 152.493   2
   4  -8   3 8351.97 269.063   4
  -4   8  -3 8182.27 344.201  14
   4   8   3 8090.73 383.691  13
   4   8   3 8098.73 353.950   2
   4  -8   4 4755.19 207.450   4
  -4  -8  -4 4687.45 208.418  15
  -4   8  -4 4823.71 276.291  14
   4  -8   4 4714.64 196.845   6
   4   8   4 4688.04 273.083   2
  -4  -8  -5 3791.24 192.126  15
   4  -8   5 3567.00 186.888   4
   4   8   5 3246.23 236.822   2
  -4   8  -5 3555.15 250.039  14
   4  -8   5 3408.09 173.951   6
   4  -8   6 2493.36 160.593   4
  -4  -8  -6 2374.88 157.951  15
   4  -8   6 2418.72 150.099   6
   4   8   6 2478.59 214.983   2
  -4   8  -6 2638.96 224.679  14
   4  -8   7 5422.09 243.900   4
  -4  -8  -7 5503.81 245.796  15
   4  -8   7 5188.86 229.576   6
   4  -8   8 1858.73 140.852   4
   4  -8   8 1718.03 130.359   6
  -4  -8  -8 1801.70 139.217  15
  -4   8  -8 1995.32 122.828   5
  -4   8  -9 318.461 49.2890   5
   4  -8   9 277.993 57.0128   4
  -4  -8  -9 313.072 56.3445  15
   4  -8   9 316.495 57.2378   6
   4  -8  10 1655.36 119.471   4
   4  -8  10 1692.34 116.434   6
  -4   8 -10 1712.02 100.885   5
  -4  -8 -10 1708.17 121.104  15
   4  -8  11 755.224 72.3750   4
  -4  -8 -11 653.941 67.2783  15
   4  -8  11 736.216 70.1644   6
   4  -8  12 4317.25 144.180   4
  -4  -8 -12 4121.32 140.245  15
  -4  -9  12 238.599 30.4561   8
  -4  -9  11 829.547 67.8193   8
  -4  -9  10 333.508 48.3809   8
  -4  -9   9 705.969 78.0758   8
  -4  -9   8 1501.75 116.188   8
  -4  -9   7 5426.14 226.253   8
  -4  -9   6 4304.37 199.818   8
   4  -9  -6 4256.96 170.332   3
  -4  -9   5 33423.9 639.724   8
   4  -9  -5 34508.5 577.605   7
  -4  -9   5 33408.8 872.350   1
   4   9  -5 33471.9 866.135  14
   4  -9  -5 32557.5 593.326   3
  -4  -9   4 11850.9 325.501   8
  -4  -9   4 11391.9 468.116   1
   4  -9  -4 11034.8 289.570   7
   4  -9  -4 11789.1 309.614   3
  -4  -9   3 1706.31 145.123   9
  -4  -9   3 1563.63 163.777   1
  -4  -9   3 1724.40 112.057   8
   4  -9  -3 1597.28 102.850   7
   4   9  -3 1728.99 167.059  13
   4  -9  -3 1841.34 114.735   3
  -4  -9   2 23432.2 655.592   1
   4  -9  -2 25165.1 479.820   4
  -4  -9   2 23781.9 477.402   8
   4  -9  -2 24383.6 480.691   7
   4   9  -2 25522.5 680.461  13
  -4   9   2 26076.8 630.869  12
   4  -9  -2 25079.2 492.587   3
  -4  -9   2 24100.0 586.644   9
   4  -9  -1 3607.10 155.335   4
  -4  -9   1 3674.86 155.099   8
   4  -9  -1 3565.81 154.310   7
   4  -9  -1 3600.68 160.299   3
   4   9  -1 3557.03 233.811  13
  -4   9   1 3787.52 226.985  12
  -4  -9   1 3512.37 223.513   1
  -4  -9   1 3324.52 193.851   9
   4  -9  -1 3448.31 207.408   9
   4  -9   0 9277.72 363.160   9
   4  -9   0 10423.9 261.104   8
  -4  -9   0 10273.7 267.124   8
   4  -9   0 10223.3 282.595   4
   4  -9   0 10419.6 277.141   7
   4   9   0 9859.25 401.765  13
   4  -9   0 9573.87 273.868   3
  -4   9   0 9866.58 387.413  12
   4   9   0 8828.22 387.226   2
   4  -9   1 4208.16 245.000   9
   4  -9   1 4715.42 166.119   8
   4  -9   1 4565.30 185.467   4
   4  -9   1 4841.35 185.134   7
  -4   9  -1 4008.47 251.548  12
   4  -9   1 4312.40 173.228   3
   4   9   1 4093.43 259.608   2
   4   9   1 4317.79 265.894  13
   4  -9   1 4837.20 164.895  10
   4  -9   2 3648.08 145.533   8
   4  -9   2 3264.29 161.886   4
   4  -9   2 3818.80 160.880   7
  -4   9  -2 3517.34 216.225  14
   4  -9   2 3118.06 143.884   3
   4   9   2 3003.44 229.710  13
   4   9   2 2886.47 216.025   2
   4  -9   2 3486.46 136.946  10
   4  -9   3 7888.63 271.185   4
   4  -9   3 8156.92 237.351   3
  -4   9  -3 8723.76 368.248  14
   4   9   3 8147.98 394.502  13
   4   9   3 8003.98 365.401   2
   4  -9   4 1805.15 129.689   4
  -4  -9  -4 1693.41 127.362  15
   4  -9   4 1812.74 103.825   3
   4  -9   4 2040.76 128.576   6
   4   9   4 1614.24 182.585  13
   4   9   4 1674.88 167.739   2
  -4   9  -4 1669.14 168.417  14
   4  -9   5 5009.66 225.629   4
  -4  -9  -5 5194.48 231.789  15
   4  -9   5 4969.19 210.453   6
  -4   9  -5 4983.81 303.744  14
   4   9   5 4862.17 328.784  13
   4  -9   6 6437.21 262.988   4
   4  -9   6 6367.83 246.392   6
  -4  -9  -6 6520.03 265.929  15
   4  -9   7 353.308 63.5238   4
  -4  -9  -7 302.373 58.2824  15
   4  -9   7 258.131 52.9105   6
   4  -9   8 977.854 99.6719   4
  -4  -9  -8 1021.35 101.623  15
   4  -9   8 917.673 90.6865   6
  -4  -9  -9 334.093 62.5164  15
   4  -9   9 240.420 49.5205   4
   4  -9   9 303.674 51.7076   6
   4  -9  10 739.909 73.7682   4
  -4  -9 -10 646.262 69.6042  15
   4  -9  10 717.654 71.0830   6
   4  -9  11 146.759 30.2381   4
  -4  -9 -11 153.141 31.1363  15
   4  -9  11 148.942 29.5771   6
  -4 -10  11 414.900 44.1153   8
  -4 -10  10 344.208 46.1960   8
  -4 -10   9 1250.88 96.0233   8
  -4 -10   8 122.986 39.4552   8
  -4 -10   7 10518.0 320.528   8
  -4 -10   6 8203.40 280.512   8
   4 -10  -6 8495.56 244.967   3
  -4 -10   5 3113.48 166.147   8
   4 -10  -5 3064.44 140.651   7
   4 -10  -5 3183.14 149.020   3
  -4 -10   4 6364.87 234.863   8
   4 -10  -4 5767.10 202.832   7
  -4 -10   4 5852.79 331.204   1
   4 -10  -4 6065.04 215.400   3
  -4 -10   3 4988.71 201.200   8
   4 -10  -3 4461.34 179.619   7
  -4 -10   3 4756.05 289.539   1
   4 -10  -3 4996.08 195.371   3
  -4 -10   2 1774.98 114.692   8
   4 -10  -2 1773.83 112.421   7
   4 -10  -2 1748.31 114.404   3
  -4 -10   2 1682.66 120.696   7
  -4 -10   1 3552.98 152.474   4
   4 -10  -1 3434.90 157.821   4
  -4 -10   1 3205.89 150.026   8
   4 -10  -1 3578.73 162.664   7
   4 -10  -1 3128.85 153.489   3
   4  10  -1 2661.50 217.287   2
   4 -10  -1 3062.85 208.717   9
   4 -10   0 7535.60 223.276   8
   4 -10   0 7314.88 240.398   4
  -4 -10   0 6902.92 220.473   8
   4 -10   0 7150.35 234.393   7
   4 -10   0 6551.76 226.395   3
   4  10   0 6328.78 336.427   2
   4 -10   0 5895.45 298.249   9
   4 -10   1 3133.14 220.921   9
   4 -10   1 3356.42 144.789   8
  -4 -10  -1 3254.01 141.520   8
   4 -10   1 3202.88 160.130   4
   4 -10   1 3038.63 147.539   3
   4  10   1 3460.65 240.873  13
   4  10   1 2914.55 225.572   2
   4 -10   2 4268.83 270.536   9
   4 -10   2 5272.93 183.969   8
   4 -10   2 4825.65 205.139   4
   4 -10   2 5881.27 208.313   7
   4 -10   2 5024.94 189.756   3
   4  10   2 4722.24 293.526  13
  -4  10  -2 4672.47 283.421  12
   4  10   2 4614.69 279.893   2
   4 -10   2 5451.91 180.988  10
  -4 -10  -2 5149.39 179.437  10
   4  10   3 450.667 87.5609   2
   4 -10   3 501.697 54.7520   8
   4 -10   3 444.700 61.9339   4
   4  10   3 419.365 93.6702  13
   4 -10   3 437.434 55.0954   3
   4 -10   4 12867.1 369.427   4
  -4 -10  -4 12544.1 366.768  15
   4 -10   4 13012.7 310.292   3
   4 -10   5 5423.96 233.746   4
  -4 -10  -5 5264.38 233.231  15
   4 -10   5 5061.85 208.186   6
  -4 -10  -6 90.6740 39.8275  15
   4 -10   6 115.634 36.2722   6
   4 -10   6 117.262 41.1803   4
   4 -10   7 2113.45 140.916   4
  -4 -10  -7 2029.44 140.492  15
   4 -10   7 1877.73 123.905   6
  -4 -10  -7 1720.81 120.793   7
   4 -10   8 64.8133 31.0209   4
  -4 -10  -8 43.5175 27.7969  15
   4 -10   8 48.6367 24.8839   6
  -4 -10  -8 85.3630 26.2922   7
  -4 -10  -9 506.998 65.1700  15
   4 -10   9 494.950 57.1910   6
   4 -10   9 542.893 64.2301   4
  -4 -10 -10 402.512 50.8456  15
   4 -10  10 381.784 47.7990   4
   4 -10  10 365.508 44.6194   6
   4 -10  11 1429.62 74.0772   4
  -4 -10 -11 1303.59 74.4534  15
  -4 -11  11 465.292 38.5433   8
  -4 -11  10 70.4872 22.8535   8
  -4 -11   9 655.465 64.2695   8
  -4 -11   8 4471.04 183.403   8
  -4 -11   7 2418.41 141.652   8
  -4 -11   6 1682.10 119.964   8
   4 -11  -6 1782.61 101.879   3
  -4 -11   5 1393.19 108.081   8
   4 -11  -5 1396.17 96.0992   3
  -4 -11   4 1860.00 124.015   8
   4 -11  -4 2039.21 118.143   7
   4 -11  -4 1998.61 119.526   3
  -4 -11   3 4133.63 169.242   4
  -4 -11   3 3816.79 175.519   8
   4 -11  -3 3860.67 167.104   7
   4 -11  -3 3906.45 173.857   3
  -4 -11   2 4509.81 187.278   8
   4 -11  -2 4586.64 185.355   7
  -4 -11   2 4849.56 209.712   7
   4 -11  -2 4607.39 191.135   3
   4 -11  -1 7133.46 238.035   4
  -4 -11   1 6524.69 222.747   8
   4 -11  -1 7320.42 239.132   7
  -4 -11   1 6414.79 256.268   7
   4 -11  -1 6405.88 229.452   3
   4 -11   0 5356.43 206.772   4
  -4 -11   0 5121.93 188.541   8
   4 -11   0 5606.66 207.442   7
   4 -11   0 4991.69 197.698   3
  -4 -11   0 4727.33 227.172   7
   4 -11   1 354.586 50.5983   8
  -4 -11  -1 397.984 50.3768   8
   4 -11   1 391.116 57.4982   4
   4 -11   1 369.722 55.3530   3
  -4 -11  -1 406.453 49.5093  10
   4 -11   2 6410.78 207.388   8
   4 -11   2 5807.40 228.913   4
   4 -11   2 5773.70 209.394   3
  -4 -11  -2 6340.56 203.169  10
   4 -11   3 6525.39 205.335   8
   4 -11   3 5726.70 231.797   4
   4 -11   3 6040.33 207.163   3
   4 -11   4 1086.03 99.5909   4
  -4 -11  -4 1232.12 105.816  15
  -4 -11  -5 206.238 50.7713   7
  -4 -11  -5 268.514 51.7022  15
   4 -11   5 269.018 52.1359   4
   4 -11   6 4141.45 195.477   4
  -4 -11  -6 4113.17 198.065  15
  -4 -11  -6 3994.53 186.763   7
   4 -11   7 4003.77 187.044   4
  -4 -11  -7 4118.09 191.613  15
  -4 -11  -7 3854.35 168.757   7
   4 -11   8 2348.68 131.860   4
  -4 -11  -8 2655.42 142.843  15
  -4 -11  -8 2361.25 110.285   7
   4 -11   8 2514.89 120.919   6
   4 -11   9 655.083 62.4940   4
  -4 -11  -9 783.888 70.8629  15
   4 -11  10 2004.31 91.4420   4
  -4 -11 -10 1752.50 90.4111  15
  -4 -12  10 1337.34 66.9572   8
  -4 -12   9 1053.38 70.9406   8
  -4 -12   9 947.308 57.6793  10
  -4 -12   8 601.110 62.1431   8
  -4 -12   7 216.062 41.1052   8
  -4 -12   6 1537.20 108.322   8
   4 -12  -6 1543.96 88.2637   3
  -4 -12   5 130.072 38.2510   8
   4 -12  -5 139.931 32.1726   3
  -4 -12   4 1868.39 122.183   8
   4 -12  -4 1947.17 114.197   3
  -4 -12   3 5172.67 185.639   4
  -4 -12   3 4466.52 188.226   8
   4 -12  -3 5070.51 190.121   7
   4 -12  -3 4494.29 183.248   3
  -4 -12   2 148.934 38.1829   7
   4 -12  -2 104.025 34.4562   3
  -4 -12   1 4494.43 180.085   8
  -4 -12   1 4431.06 206.245   7
   4 -12  -1 4729.21 190.991   3
  -4 -12   1 4381.94 180.476  10
  -4 -12   0 40.5660 20.9858   8
   4 -12   0 61.2454 30.9563   4
  -4 -12   0-9.95126 25.9762   7
   4 -12   0 59.4882 29.0835   3
  -4 -12   0 9.54041 22.1029  10
  -4 -12  -1 1201.56 84.5508   8
   4 -12   1 1197.13 98.2799   4
  -4 -12  -1 1076.68 105.613   7
   4 -12   1 1135.58 90.0960   3
  -4 -12  -1 1190.64 86.0073  10
   4 -12   2 1251.39 88.0870   8
   4 -12   2 1358.53 105.719   4
  -4 -12  -2 1295.22 117.261   7
   4 -12   2 1311.35 94.9704   3
  -4 -12  -2 1257.66 85.1421  10
   4 -12   3 671.387 62.8093   8
   4 -12   3 567.438 71.1388   4
  -4 -12  -3 534.927 75.1892   7
   4 -12   4 6640.51 241.902   4
  -4 -12  -4 6078.23 251.161   7
   4 -12   5 546.272 69.3163   4
  -4 -12  -5 549.823 67.1693  15
  -4 -12  -5 514.753 69.0884   7
   4 -12   6 814.500 80.1881   4
  -4 -12  -6 721.221 76.0467  15
  -4 -12  -6 773.538 75.1935   7
  -4 -12  -7 1496.24 91.0873   7
   4 -12   7 1344.78 97.1820   4
  -4 -12  -7 1457.74 101.511  15
   4 -12   8 296.088 42.3844   4
  -4 -12  -8 341.486 46.1626  15
   4 -12   9 923.526 62.3693   4
  -4 -13   9 1503.83 69.4254   8
  -4 -13   8 320.045 37.4847   8
  -4 -13   8 285.161 31.9750  10
  -4 -13   7 111.424 27.0090   8
  -4 -13   7 102.216 22.9325  10
  -4 -13   6 401.812 50.7051   8
   4 -13  -6 436.511 41.2152   3
  -4 -13   5 2330.32 124.047   8
   4 -13  -5 2547.43 112.632   3
  -4 -13   4 4007.52 170.520   8
   4 -13  -4 4316.19 161.780   3
  -4 -13   3 842.007 76.0249   8
   4 -13  -3 1038.47 82.4135   3
  -4 -13   3 859.220 76.3088  10
  -4 -13   2 5878.28 207.056   8
  -4 -13   2 6272.35 221.124   7
   4 -13  -2 6234.43 211.496   3
  -4 -13   2 6182.98 212.514  10
  -4 -13   1 2023.33 114.399   8
   4 -13  -1 2281.37 127.176   3
  -4 -13   1 1949.67 127.616   7
  -4 -13   1 2104.75 118.161  10
  -4 -13   0 170.595 34.8497   8
  -4 -13   0 59.6970 26.6171   7
   4 -13   0 152.821 39.1762   3
  -4 -13   0 149.496 33.5194  10
  -4 -13  -1 1024.75 74.2945   8
   4 -13   1 1120.35 90.6487   4
  -4 -13  -1 982.696 92.6545   7
   4 -13   1 953.591 81.3782   3
  -4 -13  -1 949.487 75.6212  10
   4 -13   2 1766.08 114.319   4
  -4 -13  -2 1743.55 125.507   7
  -4 -13  -2 1617.84 92.2063  10
   4 -13   3 582.517 66.3175   4
  -4 -13  -3 549.649 69.1111   7
   4 -13   4 1091.90 88.0652   4
  -4 -13  -4 1057.98 92.8643   7
   4 -13   5 1481.96 99.9213   4
  -4 -13  -5 1524.47 102.327   7
   4 -13   6 4525.05 169.446   4
  -4 -13  -6 3958.92 154.411   7
   4 -13   7 3302.03 131.720   4
  -4 -13  -7 2982.12 111.669   7
   4 -13   8 1309.84 71.0920   4
  -4 -14   8 86.5163 16.8213   8
  -4 -14   7 54.0194 15.8390   8
  -4 -14   7 25.4735 11.9358  10
  -4 -14   6 606.893 53.1488   8
  -4 -14   6 597.630 51.6506  10
  -4 -14   5 1039.03 73.2576   8
  -4 -14   5 1000.78 70.8760  10
  -4 -14   4 869.702 68.7284   8
   4 -14  -4 1012.52 68.5748   3
  -4 -14   4 902.048 69.9020  10
  -4 -14   3 315.348 43.5760   8
   4 -14  -3 350.750 45.1005   3
  -4 -14   2 794.248 66.5680   8
  -4 -14   2 711.918 60.5874   7
   4 -14  -2 872.852 70.8694   3
  -4 -14   2 799.460 68.0842  10
  -4 -14   1 1107.51 76.0314   8
  -4 -14   1 1249.62 89.3641   7
   4 -14  -1 1183.88 82.9085   3
  -4 -14   1 1137.54 80.0719  10
  -4 -14   0 159.856 30.9942   8
  -4 -14   0 157.040 35.2552   7
  -4 -14   0 190.487 33.2889  10
  -4 -14  -1 153.338 35.8680   7
  -4 -14  -1 189.008 33.0467  10
   4 -14   2 956.262 77.3645   4
  -4 -14  -2 941.893 82.9667   7
   4 -14   3 560.981 58.1850   4
  -4 -14  -3 520.952 60.3410   7
   4 -14   4 918.848 72.2314   4
  -4 -14  -4 968.304 78.1998   7
   4 -14   5 3846.97 141.178   4
  -4 -14  -5 3344.31 134.684   7
   4 -14   6 846.435 59.6205   4
  -4 -14  -6 764.858 54.4708   7
   4 -14   7 213.004 27.1946   4
  -4 -15   6 96.8788 17.8777   8
  -4 -15   6 121.559 20.2327  10
  -4 -15   5 643.679 47.9177   8
  -4 -15   5 711.170 50.1047  10
  -4 -15   4 864.044 57.7616   8
  -4 -15   4 852.912 59.2045  10
  -4 -15   3 1529.48 79.3027   8
  -4 -15   3 1588.78 83.2735  10
  -4 -15   2 3073.87 113.748   8
  -4 -15   2 2686.51 100.289   7
  -4 -15   2 3010.77 116.675  10
  -4 -15   1 927.217 63.9674   7
  -4 -15   1 1000.96 65.2564  10
  -4 -15   0 1133.69 75.3304   7
  -4 -15   0 1236.84 70.4320  10
  -4 -15  -1 540.277 54.0929   7
  -4 -15  -2 1362.24 85.0817   7
  -4 -15  -3 1430.02 82.7871   7
  -4 -15  -4 1412.91 76.9031   7
  -4 -15  -5 1607.62 71.3989   7
  -4 -16   3 678.153 42.6853  10
  -4 -16   0 213.388 25.5927   7
  -4 -16  -1 469.124 39.7018   7
  -4 -16  -2 1020.98 57.4514   7
  -4 -16  -3 2844.18 91.9407   7
  -5   0  14 68.2632 20.3256   8
   5   0 -14 25.5392 16.6463  11
   5   0 -14 71.3621 25.2565   5
   5   0 -13 179.329 33.9049  11
   5   0 -13 224.930 45.0791   5
   5   0 -12 65.5090 31.9590   5
   5   0 -11 70.4020 35.2625   5
   5   0 -10 3534.08 197.041   5
   5   0  -9 691.655 84.2613   5
  -5   0   9 553.792 92.9849  12
   5   0  -8 329.872 82.6045  13
  -5   0   8 432.377 84.6876  12
   5   0  -8 400.020 60.9453   5
   5   0  -7 1604.67 170.915  13
  -5   0   7 1706.76 146.224   1
  -5   0   7 1789.85 147.734  12
  -5   0   6 493.943 76.9796   1
   5   0  -6 558.481 94.5951  13
  -5   0   6 583.107 80.1046  12
  -5   0   5 18832.2 453.050  12
   5   0  -5 18213.7 522.314  13
  -5   0   5 17588.5 468.468   1
  -5   0   4 16214.1 423.099   1
   5   0  -4 17242.0 467.730  13
  -5   0   4 17152.2 406.438  12
   5   0  -3 7034.72 264.323  13
  -5   0   3 6945.60 232.339  12
  -5   0   2 229778. 2803.92  12
   5   0  -2 229146. 2862.77  13
   5   0  -1 6514.34 223.577  13
  -5   0   1 6637.46 215.124  12
  -5   0   0 46083.1 719.791  14
   5   0   0 46041.9 745.096  13
  -5   0   0 47120.9 747.658  12
   5   0   0 46421.8 668.469   2
  -5   0  -1 175897. 2186.52  14
   5   0   1 170845. 2177.81  13
   5   0   1 172433. 2079.64   2
   5   0   2 52646.4 761.871   2
   5   0   2 52058.8 839.569  13
  -5   0  -2 52668.3 855.967  14
   5   0   3 46849.8 735.359   2
  -5   0  -3 46959.5 824.222  14
   5   0   4 34026.6 628.182   2
  -5   0  -4 34512.0 698.334  14
   5   0   5 6363.53 251.896   2
  -5   0  -5 6153.33 276.478  14
   5   0   6 13508.0 418.637   2
  -5   0  -6 13901.3 456.103  14
   5   0   7 6946.56 318.740   2
  -5   0  -7 7265.45 232.573  15
   5   0   7 7376.68 250.452   6
  -5   0  -7 7263.22 341.074  14
  -5   0  -8 463.752 90.9253  14
   5   0   8 471.886 67.7473   6
  -5   0  -8 421.988 59.1515  15
   5   0   8 401.018 85.0744   2
  -5   0  -9 377.040 61.0004   5
   5   0   9 391.700 59.6778   6
  -5   0  -9 387.509 59.4136  15
  -5   0 -10 581.068 74.3621   5
  -5   0 -10 522.689 67.9175  15
   5   0  10 489.965 65.3548   6
   5   0  11 1139.62 93.0489   6
  -5   0 -11 1216.88 96.7296  15
  -5   0 -11 1194.17 102.368   5
  -5   0 -12 4333.31 181.615   5
  -5   0 -13 296.992 42.3367   5
  -5  -1  14 834.305 59.3036   8
   5   1 -14 683.425 60.9868   5
   5  -1 -14 738.134 67.0449   5
   5  -1 -14 802.331 55.4141  11
   5   1 -14 833.312 57.4187  11
   5  -1 -13 1154.11 98.3493   5
   5   1 -13 973.389 87.8048   5
   5  -1 -13 1107.39 79.6140  11
   5  -1 -12 2131.57 146.388   5
   5   1 -12 2069.27 140.920   5
   5  -1 -11 6158.92 265.698   5
   5   1 -11 6065.71 257.973   5
   5  -1 -10 1001.92 108.391   5
   5   1 -10 968.190 101.826   5
   5  -1  -9 1270.70 118.184   5
   5   1  -9 1185.86 109.471   5
  -5   1   9 1340.57 145.159  12
   5   1  -8 2131.48 211.856  13
   5  -1  -8 2134.41 144.431   5
   5   1  -8 2350.18 146.556   5
  -5   1   8 2456.02 187.782  12
  -5  -1   8 2327.85 178.716  12
   5   1  -7 2283.60 206.269  13
   5  -1  -7 2441.29 206.727  13
  -5  -1   7 2467.20 184.340   1
  -5   1   7 2736.46 185.359  12
  -5  -1   7 2647.07 179.106  12
  -5  -1   6 25639.1 574.390  12
  -5   1   6 25873.1 581.408   1
  -5  -1   6 23942.9 613.094   1
   5   1  -6 23924.7 677.619  13
   5  -1  -6 23488.4 647.153  13
  -5   1   6 26903.3 599.611  12
  -5  -1   5 6019.80 265.303   1
   5  -1  -5 6003.50 285.001  13
  -5   1   5 5841.98 239.505  12
  -5  -1   5 6082.50 236.465  12
   5   1  -5 6069.58 288.662  13
  -5   1   5 6174.88 247.486   1
  -5   1   4 33854.4 646.344   1
  -5  -1   4 34940.8 692.049   1
   5   1  -4 34572.4 729.058  13
   5  -1  -4 33429.8 698.961  13
  -5   1   4 35327.6 656.660  12
  -5  -1   4 33719.5 622.765  12
   5   1  -3 9272.52 316.065  13
  -5  -1   3 9411.21 304.047   1
   5  -1  -3 9716.58 307.624  13
  -5   1   3 10044.1 294.064  12
  -5  -1   3 9354.70 264.546  12
   5  -1  -2 13382.1 344.443  13
   5   1  -2 13874.1 372.702  13
  -5   1   2 13600.7 345.436  12
  -5  -1   2 13456.1 313.501  12
  -5   1   1 1901.18 93.4809  14
   5   1  -1 1900.57 123.397  13
   5  -1  -1 1905.86 110.026  13
  -5   1   1 1937.59 119.223  12
  -5  -1   1 1914.60 103.072  12
   5   1   0 3006.66 153.335  13
  -5   1   0 3483.21 138.040  14
  -5  -1   0 2881.72 144.037  14
   5  -1   0 3184.20 138.071  13
  -5   1   0 3216.19 157.624  12
  -5  -1   0 3030.75 132.039  12
   5  -1   0 3350.52 99.7511   2
  -5   1  -1 136613. 1797.34  14
   5  -1   1 139930. 1673.14   2
   5  -1   1 142651. 1782.78  13
   5   1   1 140926. 1856.28  13
  -5  -1  -1 135760. 1834.10  14
  -5  -1  -1 142068. 1788.81  12
   5   1   1 141408. 1777.14   2
   5  -1   2 25957.9 428.315   2
  -5   1  -2 25606.5 517.429  14
  -5  -1  -2 25471.8 534.485  14
   5  -1   2 25731.6 483.661  13
   5   1   2 25160.5 469.432   2
   5  -1   3 58597.0 856.203   2
  -5  -1  -3 59516.8 986.339  14
  -5   1  -3 59020.9 968.149  14
   5   1   3 58371.4 895.479   2
   5  -1   4 3391.46 158.316   2
  -5   1  -4 3420.87 190.114  14
   5   1   4 3680.42 175.331   2
  -5  -1  -4 3526.86 197.815  14
  -5   1  -5 5460.98 260.444  14
   5  -1   5 5209.78 221.591   2
   5   1   5 5177.46 232.250   2
  -5  -1  -5 5434.62 260.879  14
   5  -1   6 45507.8 867.671   2
   5   1   6 45616.9 884.087   2
  -5  -1  -6 46886.8 942.880  14
   5  -1   7 4030.93 237.360   2
   5   1   7 3752.34 233.787   2
  -5  -1  -7 3898.50 171.490  15
  -5   1  -7 4459.08 173.536  15
   5  -1   7 3826.19 180.892   6
  -5   1  -7 4239.48 258.946  14
  -5  -1  -7 4308.39 261.574  14
  -5   1  -8 21858.5 467.262  15
   5  -1   8 22175.1 640.983   2
   5   1   8 21499.2 642.067   2
  -5  -1  -8 21691.6 480.558  15
   5  -1   8 22066.5 505.073   6
  -5   1  -8 22911.8 667.017  14
  -5  -1  -8 22415.4 660.452  14
  -5  -1  -8 22599.1 489.654   5
  -5   1  -9 8497.65 272.412  15
  -5  -1  -9 8082.55 278.989  15
   5  -1   9 8023.62 288.202   6
  -5  -1  -9 8451.54 283.099   5
  -5   1  -9 8738.68 294.546   5
  -5  -1 -10 6324.50 245.078  15
   5  -1  10 6695.70 256.712   6
  -5   1 -10 6999.35 243.369  15
  -5   1 -10 6817.85 258.588   5
  -5  -1 -10 6548.09 248.360   5
   5  -1  11 571.687 70.6069   6
  -5  -1 -11 535.617 65.3141  15
  -5   1 -11 616.625 77.0218   5
  -5  -1 -11 540.344 70.0400   5
  -5  -1 -12 124.192 32.0677   5
  -5   1 -12 185.394 39.9107   5
  -5  -1 -13 1685.25 94.1143   5
  -5   1 -13 1598.16 95.5916   5
  -5  -2  14 33.4711 16.6828   8
   5  -2 -14 12.4755 12.0760  11
   5   2 -14 42.5808 15.1833  11
   5   2 -14 9.06672 14.9762   5
   5  -2 -14 15.0654 17.9977   5
  -5  -2  13 555.812 60.9608   8
   5   2 -13 540.546 64.5813   5
   5  -2 -13 568.281 57.0103  11
   5  -2 -13 536.373 67.6423   5
   5   2 -12 1018.24 95.3567   5
   5  -2 -12 1077.08 104.261   5
   5  -2 -12 1016.91 84.5525  11
   5  -2 -11 921.240 101.882   5
   5   2 -11 901.811 96.3175   5
   5   2 -10 2515.53 161.858   5
   5  -2 -10 2372.62 164.796   5
   5   2  -9 5070.70 351.380  13
   5  -2  -9 5015.80 240.524   5
   5   2  -9 5212.50 231.076   5
  -5   2   9 5626.78 302.123  12
  -5  -2   9 5136.18 285.589  12
  -5  -2   8 3827.42 247.022   1
   5   2  -8 3883.35 293.056  13
   5  -2  -8 3970.28 202.870   5
   5   2  -8 3822.03 188.757   5
  -5   2   8 3835.01 237.700  12
  -5  -2   8 3877.15 231.470  12
   5   2  -7 2538.80 223.351  13
  -5   2   7 2639.14 185.471  12
  -5  -2   7 2431.37 191.752   1
  -5  -2   7 2520.21 172.973  12
  -5  -2   6 1612.36 150.876   1
   5  -2  -6 1545.71 149.393  13
   5   2  -6 1575.30 162.658  13
  -5   2   6 1823.71 143.332  12
  -5  -2   6 1656.80 130.973  12
  -5  -2   5 19489.0 532.000   1
   5   2  -5 19646.3 566.023  13
   5  -2  -5 19269.3 530.645  13
  -5   2   5 20459.7 494.677  12
  -5  -2   5 20555.9 468.843  12
  -5   2   4 11280.6 318.664   1
  -5  -2   4 11244.2 369.932   1
   5   2  -4 11352.4 387.977  13
   5  -2  -4 11628.0 370.999  13
  -5   2   4 11899.7 346.493  12
  -5  -2   4 11387.9 310.107  12
   5  -2  -3 28434.9 580.674  13
  -5  -2   3 28136.0 606.835   1
   5   2  -3 28940.6 631.219  13
  -5   2   3 29664.0 587.735  12
  -5  -2   3 28686.4 520.803  12
  -5  -2   2 64941.5 1021.81   1
   5  -2  -2 63614.0 960.867  13
  -5   2   2 65552.0 1005.37  12
  -5  -2   2 61427.1 895.641  12
   5   2  -2 64346.5 1042.73  13
  -5  -2   1 39449.2 601.983  12
   5  -2  -1 38610.3 629.319  13
  -5   2   1 38848.9 574.500  14
   5   2  -1 39435.5 720.691  13
  -5   2   1 39446.8 710.490  12
  -5   2   0 4777.09 162.399  14
   5  -2   0 4971.69 162.589  13
  -5   2   0 4979.83 211.581  12
  -5  -2   0 4730.88 150.858  12
   5   2   0 4754.27 204.894  13
  -5   2  -1 90723.9 1288.57  14
   5  -2   1 98112.9 1238.06  13
  -5  -2  -1 94455.2 1365.73  14
   5   2   1 92205.1 1373.87  13
  -5  -2  -1 97503.0 1235.16  12
   5   2   1 92864.8 1307.17   2
  -5  -2  -2 920.695 91.9356  14
  -5  -2  -2 738.093 63.1139  12
   5   2   2 749.053 73.7648   2
  -5   2  -2 949.433 88.1609  14
   5  -2   3 9892.67 245.110   2
  -5  -2  -3 10150.7 333.339  14
   5   2   3 9808.19 292.145   2
  -5   2  -3 10155.0 322.636  14
   5  -2   4 25895.5 500.305   2
  -5   2  -4 25534.3 587.206  14
   5   2   4 25147.8 546.110   2
  -5  -2  -4 25262.7 599.618  14
   5  -2   5 3678.44 183.069   2
   5   2   5 3547.98 196.449   2
  -5   2  -5 3788.62 219.918  14
  -5  -2  -5 3769.41 220.670  14
   5   2   6 9133.95 349.334   2
   5  -2   6 8898.17 328.315   2
  -5   2  -6 9021.63 367.581  14
  -5  -2  -6 8743.59 362.796  14
  -5  -2  -7 8478.72 374.685  14
  -5  -2  -7 8209.65 263.672  15
  -5   2  -7 8518.44 245.319  15
   5  -2   7 8381.28 281.061   6
  -5  -2  -7 8528.45 259.994   5
  -5   2  -7 8401.14 374.456  14
   5   2   7 7884.35 351.749   2
  -5  -2  -8 2240.26 139.582  15
   5   2   8 2191.60 193.090   2
  -5  -2  -8 2387.51 203.245  14
  -5   2  -8 2221.82 128.233  15
   5  -2   8 2378.96 152.008   6
  -5   2  -8 2514.81 211.208  14
  -5  -2  -8 2350.80 136.893   5
  -5  -2  -9 6568.27 255.595  15
  -5   2  -9 7230.80 242.716  15
   5  -2   9 6612.50 264.956   6
  -5  -2  -9 7039.41 252.971   5
  -5   2  -9 7146.17 267.235   5
   5  -2  10 974.324 97.4545   6
  -5  -2 -10 913.827 88.9552   5
  -5   2 -10 883.782 92.7636   5
  -5  -2 -10 853.821 90.8176  15
   5  -2  11 2509.22 150.976   6
  -5  -2 -11 2567.07 146.039  15
  -5  -2 -11 2610.80 144.856   5
  -5   2 -11 2823.38 158.323   5
  -5  -2 -12 4098.52 162.784  15
  -5  -2 -12 4077.72 166.089   5
  -5   2 -12 4022.00 176.000   5
   5  -2  12 4012.91 169.784   6
   5  -2  13 2001.90 105.384   4
  -5  -2 -13 1966.30 95.6817   5
  -5   2 -13 1974.69 105.258   5
  -5  -3  14 717.225 51.6102   8
   5  -3 -14 732.682 65.1091   5
   5   3 -14 697.391 50.3086  11
  -5  -3  13 3090.21 137.696   8
   5  -3 -13 3069.98 157.304   5
   5   3 -13 2937.44 136.019   5
   5  -3 -13 3165.41 131.125  11
  -5  -3  12 13748.8 352.994   8
   5  -3 -12 13866.0 394.782   5
   5   3 -12 13914.5 363.988   5
   5  -3 -12 13846.1 339.178  11
   5  -3 -11 2658.16 173.484   5
   5   3 -11 2614.49 158.575   5
   5  -3 -11 2769.74 150.381  11
   5   3 -10 24318.4 542.575   5
   5  -3 -10 23540.8 505.916  11
   5   3  -9 10925.9 525.862  13
   5  -3  -9 10457.3 360.856   5
   5   3  -9 11719.6 351.426   5
  -5   3   9 11933.7 452.435  12
  -5  -3   8 17738.4 585.151   1
   5   3  -8 18281.9 668.424  13
   5  -3  -8 18307.4 477.037   5
  -5   3   8 18302.9 551.358  12
  -5  -3   8 18928.1 543.439  12
   5   3  -7 12693.6 528.334  13
  -5   3   7 12244.6 420.627  12
  -5  -3   7 12049.7 397.363  12
  -5  -3   7 11952.1 456.577   1
   5  -3  -7 12667.3 369.568   5
   5   3  -6 1867.04 182.604  13
  -5   3   6 2150.11 157.540  12
  -5  -3   6 1921.52 140.331  12
  -5  -3   6 1905.13 167.813   1
  -5  -3   5 9234.50 366.771   1
   5   3  -5 9949.26 401.168  13
   5  -3  -5 9782.56 354.403  13
  -5   3   5 9552.71 332.243  12
  -5  -3   5 9765.63 305.911  12
  -5   3   4 13229.0 335.016   1
   5   3  -4 12894.0 430.044  13
   5  -3  -4 11953.3 370.548  13
  -5  -3   4 12342.1 409.151   1
  -5   3   4 13272.9 384.562  12
  -5  -3   4 12828.2 328.762  12
  -5  -3   3 66807.4 1133.54   1
   5   3  -3 69225.1 1170.73  13
   5  -3  -3 70619.9 1074.02  13
  -5   3   3 72295.8 1114.00  12
  -5  -3   3 69085.3 989.830  12
  -5  -3   2 21007.9 501.987   1
   5   3  -2 21409.2 518.956  13
   5  -3  -2 20284.8 428.918  13
  -5   3   2 20829.8 489.065  12
  -5  -3   2 21049.9 386.899  12
  -5  -3   1 9530.38 308.455   1
  -5   3   1 10439.5 219.105  14
   5   3  -1 9570.92 319.705  13
   5  -3  -1 9571.24 239.897  13
  -5   3   1 9487.67 311.831  12
  -5  -3   1 9424.58 214.933  12
   5  -3  -1 10151.9 207.656   9
  -5   3   0 10318.7 331.890  12
  -5   3   0 10348.6 257.107  14
   5   3   0 10237.6 330.667  13
  -5  -3   0 10554.6 213.696  12
   5   3   1 93.5299 34.6602   2
   5   3   1 58.8248 35.3673  13
  -5   3  -2 34792.4 656.015  14
   5   3   2 35724.9 667.380   2
  -5   3  -3 24357.6 547.960  14
  -5  -3  -3 24563.3 583.171  14
   5   3   3 24044.7 525.872   2
  -5  -3  -4 23052.6 583.241  14
  -5   3  -4 22631.3 557.548  14
   5   3   4 22909.8 531.813   2
   5   3   5 2874.21 183.776   2
  -5   3  -5 2849.52 194.255  14
  -5  -3  -5 3160.07 208.685  14
  -5  -3  -6 5177.18 199.189  15
   5  -3   6 5268.23 211.107   6
  -5  -3  -6 4761.36 271.672  14
  -5   3  -6 4906.61 273.613  14
   5   3   6 4917.91 261.539   2
  -5  -3  -7 12315.4 472.936  14
  -5  -3  -7 13212.0 354.966  15
   5   3   7 11822.3 450.393   2
  -5   3  -7 12911.0 484.061  14
   5  -3   7 13425.5 371.262   6
  -5   3  -7 12704.2 310.666  15
  -5  -3  -7 12720.8 324.497   5
   5   3   8 1009.58 135.780   2
  -5  -3  -8 1212.85 105.451  15
   5  -3   8 1060.90 104.549   6
  -5   3  -8 1189.47 151.317  14
  -5  -3  -8 1150.92 145.155  14
  -5  -3  -8 1168.52 95.7540   5
   5  -3   9 2377.70 158.533   6
  -5  -3  -9 2148.37 132.715   5
  -5  -3  -9 2224.15 147.229  15
  -5   3  -9 2248.33 145.936   5
  -5  -3 -10 1335.07 113.536  15
   5  -3  10 1287.95 115.257   6
  -5  -3 -10 1312.62 103.659   5
  -5   3 -10 1423.03 116.292   5
  -5  -3 -11 5618.54 222.705  15
   5  -3  11 5952.59 236.025   6
  -5  -3 -11 5772.67 211.495   5
  -5   3 -11 6122.89 234.361   5
   5  -3  12 1646.19 112.429   4
  -5  -3 -12 1571.07 98.9690  15
   5  -3  12 1662.86 108.835   6
  -5  -3 -12 1722.21 99.6739   5
  -5   3 -12 1782.50 113.518   5
   5  -3  13 1239.41 78.9477   4
  -5  -3 -13 1031.36 61.9069   5
  -5   3 -13 1094.43 75.9685   5
  -5  -4  14 151.675 23.2155   8
   5  -4 -14 154.297 28.8762   5
  -5  -4  13 1184.26 81.3307   8
   5  -4 -13 1109.75 92.0912   5
   5  -4 -13 1163.62 76.0643  11
  -5  -4  12 198.579 44.9910   8
   5  -4 -12 240.708 43.5435  11
   5  -4 -12 137.428 45.0562   5
  -5  -4  11 596.809 76.6998   8
   5  -4 -11 630.783 75.7395  11
   5  -4 -11 696.851 89.3356   5
   5  -4 -10 8324.33 322.182   5
   5  -4 -10 9146.66 289.904  11
  -5  -4   9 635.270 110.459   1
   5  -4  -9 606.990 74.3344  11
   5  -4  -9 608.931 84.1743   5
  -5  -4   8 16885.7 587.480   1
   5   4  -8 19079.9 693.253  13
   5  -4  -8 17784.0 477.116   5
  -5   4   8 18408.3 559.837  12
   5  -4  -8 18780.1 435.014  11
   5  -4  -7 690.821 83.6483   5
   5   4  -7 474.008 103.429  13
  -5  -4   7 737.853 117.471   1
  -5   4   7 607.831 93.2856  12
  -5  -4   7 624.918 88.5610  12
   5  -4  -7 712.146 72.3880  11
   5   4  -6 3619.12 198.352  14
   5   4  -6 3515.11 255.331  13
  -5  -4   6 3712.96 244.215   1
  -5   4   6 3619.59 213.325  12
  -5  -4   6 3467.40 189.750  12
  -5  -4   5 8544.77 365.597   1
   5   4  -5 8608.78 380.563  13
  -5   4   5 9007.10 330.058  12
  -5  -4   5 8737.35 284.346  12
  -5  -4   4 5696.76 283.135   1
   5   4  -4 6567.11 310.440  13
  -5   4   4 6653.80 273.265  12
  -5  -4   4 6388.59 218.992  12
  -5  -4   3 997.115 110.871   1
   5   4  -3 928.835 110.356  13
   5  -4  -3 1045.85 90.4715  13
  -5   4   3 1118.89 107.633  12
  -5  -4   3 1018.70 75.7928  12
  -5  -4   2 34325.4 713.031   1
   5   4  -2 36631.9 745.448  13
  -5   4   2 36592.2 710.604  12
  -5  -4   2 33070.2 529.559  12
  -5  -4   1 33685.5 685.075   1
   5   4  -1 34369.8 712.795  13
  -5   4   1 34686.7 701.403  12
   5  -4  -1 34103.5 545.838   9
  -5   4   0 42521.5 668.084  14
   5   4   0 42541.5 815.448  13
  -5   4   0 43912.9 821.273  12
  -5   4  -1 32494.7 594.762  14
   5   4   1 32273.9 690.482  13
   5   4   1 31236.1 644.847   2
   5   4   2 5265.55 255.866  13
   5   4   2 5374.26 234.406   2
  -5  -4  -3 47989.3 914.789  14
   5   4   3 46340.5 833.331   2
  -5   4  -4 7927.25 318.214  14
  -5  -4  -4 7758.53 335.045  14
   5   4   4 7505.78 295.830   2
   5   4   5 5867.41 279.677   2
  -5   4  -5 6047.10 294.997  14
  -5  -4  -5 6088.36 308.497  14
  -5  -4  -6 5010.93 205.418  15
   5   4   6 4479.59 258.004   2
  -5   4  -6 4945.23 280.420  14
   5  -4   6 5142.08 213.656   6
  -5  -4  -6 4935.95 291.136  14
   5   4   7 428.362 84.8100   2
  -5  -4  -7 431.813 63.3865  15
   5  -4   7 630.957 78.5177   6
  -5   4  -7 471.165 97.1027  14
  -5  -4  -7 469.261 95.4508  14
  -5  -4  -8 8966.49 423.910  14
   5  -4   8 9318.33 323.083   6
  -5   4  -8 9493.33 437.537  14
  -5  -4  -8 9142.63 310.536  15
  -5  -4  -9 1467.86 120.652  15
   5  -4   9 1604.92 131.017   6
  -5   4  -9 1726.86 127.314   5
  -5  -4 -10 6209.63 249.023  15
   5  -4  10 6155.29 253.155   6
  -5  -4 -10 6010.14 216.772   5
  -5   4 -10 6142.41 243.077   5
   5  -4  11 7085.90 257.448   4
  -5  -4 -11 6661.00 242.235  15
   5  -4  11 6752.67 250.697   6
  -5  -4 -11 7224.58 223.335   5
  -5   4 -11 6922.34 245.504   5
   5  -4  12 783.825 73.8532   4
  -5  -4 -12 745.994 68.4165  15
   5  -4  12 875.293 77.2401   6
  -5   4 -12 796.558 73.1915   5
   5  -4  13 136.127 27.0047   4
  -5   4 -13 146.639 29.1029   5
  -5  -5  13 790.546 63.0641   8
   5  -5 -13 724.249 70.2362   5
  -5  -5  12 1552.34 103.818   8
   5  -5 -12 1454.82 113.708   5
   5  -5 -12 1475.24 95.9242  11
  -5  -5  11 20689.1 467.930   8
   5  -5 -11 20345.7 507.298   5
   5  -5 -11 21171.7 455.011  11
  -5  -5  10 4675.80 209.306   8
   5  -5 -10 4507.58 229.364   5
   5  -5 -10 5026.26 210.019  11
  -5  -5   9 3524.99 183.344   8
   5  -5  -9 3914.84 215.227   5
   5  -5  -9 3891.02 188.076  11
  -5  -5   8 5783.49 339.040   1
   5  -5  -8 5643.60 256.698   5
   5   5  -8 5633.22 370.891  13
  -5   5   8 5846.26 303.779  12
   5  -5  -8 5922.52 230.669  11
   5   5  -7 446.447 107.158  13
   5  -5  -7 518.072 55.4865   3
  -5   5   7 586.966 94.5101  12
  -5  -5   7 504.189 95.7786   1
   5  -5  -7 452.754 63.6946  11
   5  -5  -7 577.992 77.3624   5
   5   5  -6 8990.43 347.892  14
   5  -5  -6 8893.22 305.700   5
   5   5  -6 8187.38 407.003  13
  -5   5   6 8772.53 347.873  12
  -5  -5   6 8155.91 385.173   1
   5  -5  -6 8658.33 267.955  11
   5   5  -5 7502.73 368.180  13
  -5  -5   5 7502.09 355.765   1
  -5   5   5 7740.31 314.293  12
  -5  -5   5 7332.09 262.023  12
  -5  -5   4 2789.87 204.798   1
   5   5  -4 3214.57 221.975  13
  -5   5   4 2853.46 184.189  12
  -5  -5   3 12480.3 429.640   1
   5   5  -3 13673.0 453.145  13
  -5   5   3 13124.2 402.829  12
  -5  -5   2 9235.00 350.450   1
   5   5  -2 9827.07 366.378  13
  -5   5   2 10029.0 347.789  12
  -5  -5   1 5946.39 264.905   1
   5   5  -1 6291.99 282.203  13
  -5   5   1 6508.95 279.084  12
   5  -5  -1 6311.66 207.874   9
   5  -5   0 4540.47 183.914   9
  -5  -5   0 4899.83 232.705   1
  -5   5   0 5239.28 187.639  14
   5   5   0 5028.33 251.679  13
  -5   5   0 5340.36 255.462  12
  -5  -5  -1 1199.28 110.466   1
  -5   5  -1 1365.74 104.754  14
   5   5   1 1209.36 123.652  13
   5   5   1 1171.77 113.498   2
  -5  -5  -2 54687.8 941.597   1
   5   5   2 55616.3 1055.63  13
   5   5   2 57412.2 998.244   2
  -5   5  -2 54691.7 939.628  14
  -5  -5  -3 6874.89 260.620   1
  -5   5  -3 6192.90 271.123  14
   5   5   3 6306.67 275.558   2
  -5   5  -4 4123.45 234.741  14
   5   5   4 4134.24 229.864   2
  -5   5  -5 23488.9 646.861  14
   5  -5   5 24509.0 515.585   6
   5   5   5 23490.6 630.639   2
   5  -5   6 25557.2 548.818   4
   5   5   6 25455.7 691.864   2
   5  -5   6 26539.0 560.498   6
  -5  -5  -6 26089.3 548.399  15
  -5   5  -6 25554.0 709.461  14
  -5  -5  -7 8347.04 293.822  15
   5   5   7 8644.79 398.767   2
   5  -5   7 8067.88 293.958   6
  -5   5  -7 8537.68 401.954  14
   5  -5   8 4321.25 213.696   4
   5  -5   8 4181.23 211.706   6
  -5  -5  -8 3982.37 203.251  15
   5  -5   9 4433.30 219.506   4
  -5  -5  -9 4790.44 222.948  15
   5  -5   9 4839.42 228.441   6
  -5   5  -9 4995.21 217.229   5
  -5   5 -10 105.126 38.4860   5
   5  -5  10 39.7400 32.3751   4
   5  -5  10 125.737 38.7243   6
  -5  -5 -10 81.8310 32.4157  15
   5  -5  11 5666.80 219.985   4
  -5  -5 -11 5157.32 207.484  15
   5  -5  11 5509.83 218.409   6
  -5   5 -11 5345.62 205.409   5
   5  -5  12 3460.12 148.960   4
  -5  -5 -12 3028.55 134.629  15
   5  -5  12 3314.33 147.087   6
  -5   5 -12 3300.28 141.474   5
  -5   5 -13 1028.92 61.5835   5
  -5  -6  13 483.446 46.1625   8
  -5  -6  12 66.9594 23.7719   8
   5  -6 -12 58.8913 30.3570   5
  -5  -6  11 2271.81 134.878   8
   5  -6 -11 2140.25 146.021   5
   5  -6 -11 2280.92 128.256  11
  -5  -6  10 1450.14 115.360   8
   5  -6 -10 1482.85 129.716   5
   5  -6 -10 1399.66 108.525  11
  -5  -6   9 6172.04 245.921   8
   5  -6  -9 5786.76 263.822   5
   5  -6  -9 6170.57 240.729  11
  -5  -6   8 12362.5 361.601   8
   5  -6  -8 12715.2 402.625   5
   5   6  -8 12629.6 562.281  13
  -5   6   8 13566.2 474.443  12
   5  -6  -8 12623.8 358.442  11
   5  -6  -7 483.098 56.5726   3
  -5  -6   7 516.429 68.1795   8
   5   6  -7 467.630 109.819  13
  -5   6   7 536.631 93.0413  12
   5  -6  -7 465.289 65.4129  11
   5  -6  -7 624.067 86.4822   5
  -5  -6   7 574.120 112.409   1
  -5   6   6 1670.20 151.998  12
  -5  -6   6 1715.28 117.009   8
   5   6  -6 1842.19 164.770  14
   5  -6  -6 1788.76 136.677   5
   5   6  -6 1810.65 192.999  13
   5  -6  -6 1754.66 107.066   3
   5  -6  -6 1755.52 121.318  11
  -5  -6   6 1788.69 183.264   1
   5   6  -5 8284.02 399.468  13
  -5   6   5 8406.80 339.143  12
  -5  -6   5 8184.75 384.848   1
   5  -6  -5 8347.10 264.639  11
   5   6  -4 6174.73 324.292  13
  -5  -6   4 5797.77 311.575   1
  -5   6   4 6321.79 287.337  12
  -5  -6   3 8522.96 367.072   1
   5   6  -3 8700.14 373.265  13
  -5   6   3 8535.25 332.563  12
  -5  -6   2 3658.12 226.103   1
   5   6  -2 3652.83 228.758  13
  -5   6   2 3821.98 219.648  12
   5   6  -1 2631.83 190.073  13
  -5   6   1 2322.41 171.526  12
  -5  -6   1 2342.45 174.625   1
   5  -6  -1 2646.31 142.380   9
   5  -6   0 2660.85 151.750   9
  -5  -6   0 2723.93 181.205   1
   5   6   0 2779.70 195.137  13
  -5   6   0 2801.36 191.093  12
  -5  -6  -1 4414.64 223.936   1
  -5   6  -1 4534.89 203.224  14
   5   6   1 4177.35 244.073  13
   5   6   1 4156.62 230.624   2
  -5  -6  -2 12480.8 382.629   1
  -5   6  -2 12624.8 385.708  14
   5   6   2 12788.9 456.447  13
   5   6   2 12905.4 429.462   2
  -5   6  -3 7357.86 306.959  14
   5   6   3 7251.50 353.802  13
   5   6   3 7145.07 312.905   2
  -5   6  -4 2276.86 180.120  14
   5   6   4 2104.65 171.757   2
   5  -6   5 2094.67 133.375   4
  -5   6  -5 2196.73 190.710  14
   5   6   5 2055.11 180.617   2
   5  -6   5 2092.06 135.095   6
  -5  -6  -5 2153.58 136.891  15
   5  -6   6 8306.27 290.512   4
  -5  -6  -6 8316.26 291.795  15
   5   6   6 8442.67 389.115   2
   5  -6   6 8544.21 293.221   6
  -5   6  -6 8854.91 405.566  14
   5  -6   7 3626.33 193.493   4
   5  -6   7 3629.45 193.878   6
  -5   6  -7 3916.08 275.530  14
  -5  -6  -7 3737.52 196.581  15
  -5  -6  -8 9025.26 315.438  15
   5  -6   8 8846.59 314.425   4
   5  -6   8 8957.66 317.605   6
  -5  -6  -9 913.070 96.4649  15
   5  -6   9 706.127 84.6374   4
   5  -6   9 839.230 94.3603   6
  -5   6  -9 824.947 84.1428   5
   5  -6  10 822.417 87.3834   4
  -5  -6 -10 797.626 86.2209  15
   5  -6  10 997.972 96.6030   6
  -5   6 -10 855.538 83.8637   5
   5  -6  11 679.360 72.1680   4
  -5  -6 -11 699.567 71.3014  15
   5  -6  11 786.323 77.2678   6
  -5   6 -11 744.601 71.5222   5
   5  -6  12 5583.02 178.189   4
  -5  -6 -12 5130.61 170.660  15
   5  -6  12 5539.02 181.430   6
  -5   6 -12 5013.63 162.395   5
  -5  -7  13 598.704 45.6241   8
  -5  -7  12 644.100 59.8241   8
  -5  -7  11 23.9449 20.8726   8
   5  -7 -11 51.0941 30.4026   5
  -5  -7  10 880.088 88.2049   8
   5  -7 -10 856.532 93.7309   5
  -5  -7   9 591.470 75.6567   8
   5  -7  -9 660.619 78.4799  11
   5  -7  -9 677.685 88.5669   5
  -5  -7   8 7925.95 283.304   8
   5  -7  -8 8271.02 314.399   5
   5  -7  -8 8309.93 286.742  11
  -5  -7   7 818.709 134.293   1
  -5  -7   7 668.036 79.8841   8
   5   7  -7 880.062 122.293  14
   5  -7  -7 858.245 99.9750   5
   5  -7  -7 780.000 71.6206   3
   5   7  -7 1042.16 157.443  13
  -5   7   7 1138.07 134.755  12
   5  -7  -7 706.935 80.9200  11
  -5  -7   6 15179.9 572.905   1
  -5  -7   6 15418.9 392.587   8
   5   7  -6 15573.4 531.848  14
   5  -7  -6 15997.7 442.927   5
   5   7  -6 16055.8 604.135  13
   5  -7  -6 15647.0 362.422   3
  -5   7   6 16793.2 511.915  12
   5  -7  -6 15527.0 402.582  11
  -5  -7   5 14171.3 360.867   8
   5   7  -5 13846.0 540.863  13
   5  -7  -5 14843.0 348.815   3
   5  -7  -5 14331.6 405.981   5
  -5   7   5 15217.1 476.686  12
   5  -7  -5 14340.2 372.574  11
  -5  -7   5 14153.6 532.846   1
  -5  -7   4 22958.5 464.945   8
   5   7  -4 22207.1 672.724  13
   5  -7  -4 23141.5 458.483   3
  -5   7   4 22839.5 600.009  12
  -5  -7   4 21086.6 650.218   1
   5   7  -3 13497.6 492.271  13
  -5  -7   3 12728.6 475.547   1
  -5   7   3 13841.1 445.992  12
  -5  -7   2 4969.22 279.637   1
   5   7  -2 4865.61 278.842  13
  -5   7   2 4888.71 261.332  12
  -5  -7   1 10158.3 392.823   1
   5   7  -1 10683.7 415.820  13
  -5   7   1 11055.2 403.103  12
   5  -7  -1 10935.6 333.577   9
   5  -7   0 1029.27 101.453   9
  -5  -7   0 953.323 112.789   1
   5   7   0 960.775 120.808  13
  -5   7   0 813.534 110.009  12
   5   7   1 626.601 95.6256   2
  -5  -7  -1 362.441 67.1297   1
   5   7   1 451.547 85.8568  13
  -5   7  -1 516.197 90.8341  12
  -5   7  -2 6590.99 281.369  14
   5   7   2 6358.66 310.869   2
   5   7   2 5991.95 322.699  13
   5   7   3 1209.64 150.450  13
  -5   7  -3 1245.56 130.989  14
   5  -7   3 1216.02 96.7947   6
   5   7   3 1249.95 136.142   2
   5   7   4 777.503 111.829   2
   5  -7   4 747.816 78.8188   4
   5  -7   4 820.626 83.1994   6
  -5   7  -4 624.783 102.497  14
   5   7   4 862.821 134.069  13
  -5  -7  -4 718.941 77.8485  15
   5  -7   5 3132.46 169.366   4
  -5  -7  -5 3248.61 175.580  15
  -5   7  -5 2829.37 221.868  14
   5  -7   5 3101.50 168.435   6
   5   7   5 3099.44 230.091   2
   5  -7   6 3433.72 186.329   4
  -5  -7  -6 3805.79 197.674  15
   5   7   6 4087.12 275.074   2
   5  -7   6 3742.78 191.521   6
  -5   7  -6 3993.21 275.304  14
   5  -7   7 1481.16 122.788   4
  -5  -7  -7 1518.44 125.928  15
   5  -7   7 1450.92 121.366   6
   5  -7   8 1381.83 119.631   4
  -5  -7  -8 1337.25 117.959  15
   5  -7   8 1358.78 118.653   6
   5  -7   9 9365.63 312.469   4
  -5  -7  -9 9675.98 318.403  15
   5  -7   9 9096.68 307.249   6
  -5   7  -9 9044.66 281.450   5
   5  -7  10 3563.32 175.539   4
  -5  -7 -10 3419.00 172.663  15
  -5   7 -10 3346.34 153.792   5
   5  -7  10 3650.50 176.857   6
   5  -7  11 1263.70 90.7506   4
  -5  -7 -11 1321.41 95.1071  15
   5  -7  11 1385.25 97.3050   6
  -5   7 -11 1177.89 79.8352   5
  -5  -7 -12 164.872 29.9984  15
   5  -7  12 193.950 30.3300   4
  -5   7 -12 149.278 24.3525   5
  -5  -8  12 167.544 29.6338   8
  -5  -8  11 267.715 44.3728   8
  -5  -8  10 110.718 34.7121   8
  -5  -8   9 5224.28 217.835   8
  -5  -8   8 3617.39 183.932   8
   5  -8  -8 3651.83 199.835   5
  -5  -8   7 1265.76 108.712   8
   5  -8  -7 1354.67 94.8116   3
  -5  -8   6 6521.77 247.037   8
  -5  -8   6 5927.59 354.409   1
   5   8  -6 7422.05 372.485  14
   5  -8  -6 6682.54 223.079   3
   5   8  -6 6755.64 386.930  13
  -5  -8   5 2834.21 237.599   1
  -5  -8   5 2996.72 157.048   8
   5  -8  -5 3018.63 148.397   3
   5   8  -5 2714.84 237.785  13
  -5   8   5 2898.64 202.631  12
  -5  -8   4 3691.66 168.839   8
   5  -8  -4 4048.80 156.585   7
   5  -8  -4 4062.75 172.544   3
   5   8  -4 3996.14 277.033  13
  -5   8   4 3955.68 235.320  12
  -5  -8   4 3661.14 263.437   1
  -5  -8   3 4958.68 189.444   8
   5  -8  -3 5098.09 176.013   7
   5  -8  -3 5090.04 195.249   3
   5   8  -3 5040.52 301.531  13
  -5   8   3 4908.94 264.304  12
  -5  -8   3 4556.18 286.073   1
   5  -8  -2 767.024 74.5812   3
  -5  -8   2 613.413 99.1774   1
   5   8  -2 678.703 109.989  13
  -5   8   2 743.471 100.114  12
   5  -8  -1 43.5405 26.2368   9
  -5  -8   1 10.8860 22.8892   1
   5   8  -1 83.6756 48.8974  13
  -5   8   1 81.0316 44.1011  12
   5  -8  -1 76.9697 25.1366   3
   5  -8   0 8798.43 328.078   9
   5  -8   0 10001.3 261.771   7
   5  -8   0 8973.96 261.646   3
   5   8   0 9023.44 396.819  13
  -5  -8   0 9593.33 374.623   1
  -5   8   0 9118.25 384.768  12
   5   8   0 9006.87 390.653   2
   5  -8   1 2127.38 163.336   9
   5  -8   1 2213.18 120.158   3
   5   8   1 2325.77 201.819  13
  -5   8  -1 2084.29 184.027  12
   5   8   1 2180.96 188.966   2
   5  -8   2 5351.28 202.521   4
   5  -8   2 5372.10 189.088   3
   5  -8   2 5654.35 210.599   6
   5   8   2 5503.18 320.792  13
   5   8   2 5660.75 305.017   2
   5   8   3 820.115 115.764   2
   5  -8   3 776.673 77.8039   4
  -5  -8  -3 894.383 86.1793  15
   5  -8   3 986.725 76.5771   3
  -5   8  -3 972.395 119.610  14
   5  -8   3 922.130 85.5145   6
   5   8   3 859.164 131.268  13
   5  -8   4 21823.8 491.583   4
  -5  -8  -4 21814.8 501.832  15
  -5   8  -4 22400.2 642.465  14
   5  -8   4 22013.1 492.119   6
   5   8   4 22936.1 735.326  13
   5   8   4 22104.9 651.087   2
   5  -8   5 5683.06 236.563   4
  -5  -8  -5 6196.95 251.210  15
   5  -8   5 6205.60 242.639   6
   5   8   5 6085.55 337.257   2
   5   8   5 6488.41 390.681  13
  -5   8  -5 6275.60 341.385  14
   5  -8   6 15875.7 424.878   4
  -5  -8  -6 16110.5 437.772  15
   5  -8   6 15689.5 420.674   6
   5  -8   7 6137.33 253.823   4
  -5  -8  -7 6298.70 260.221  15
   5  -8   7 6187.34 252.333   6
   5  -8   8 2111.03 144.322   4
  -5  -8  -8 2224.80 149.308  15
   5  -8   8 2032.67 139.610   6
  -5   8  -8 2209.16 130.828   5
  -5   8  -9 122.287 31.4165   5
  -5  -8  -9 173.766 43.5479  15
   5  -8   9 60.1640 26.3508   6
   5  -8   9 83.1958 30.3028   4
   5  -8  10 1172.23 92.4459   6
   5  -8  10 1197.58 93.2215   4
  -5  -8 -10 1307.29 99.6598  15
  -5   8 -10 1168.66 80.9348   5
   5  -8  11 924.819 69.6498   4
  -5  -8 -11 839.068 69.8134  15
   5  -8  11 953.550 73.0571   6
  -5   8 -11 806.195 55.2363   5
  -5  -9  12 353.481 35.3235   8
  -5  -9  11 1631.87 93.6467   8
  -5  -9  10 546.944 60.4044   8
  -5  -9   9 1067.23 94.2523   8
  -5  -9   8 4694.86 205.878   8
  -5  -9   7 864.567 89.2924   8
   5  -9  -7 881.684 73.2401   3
  -5  -9   6 27613.2 565.819   8
   5  -9  -6 25713.6 506.562   3
  -5  -9   5 4849.17 206.311   8
   5   9  -5 4739.46 302.658  14
   5  -9  -5 5153.64 199.420   3
  -5  -9   4 4501.12 300.557   1
  -5  -9   4 4545.98 193.769   8
   5  -9  -4 5195.13 181.987   7
   5  -9  -4 4718.52 192.278   3
   5   9  -4 4517.43 300.186  13
  -5  -9   3 2104.23 125.320   8
   5  -9  -3 2568.77 130.314   7
   5  -9  -3 2143.71 128.424   3
   5   9  -3 2231.60 204.343  13
  -5   9   3 2227.99 180.459  12
  -5  -9   3 1868.81 186.319   1
  -5  -9   2 8169.80 249.249   8
   5  -9  -2 8763.98 250.834   7
   5  -9  -2 8354.41 263.030   3
   5   9  -2 8105.41 391.092  13
  -5   9   2 8498.71 362.875  12
  -5  -9   2 8536.15 391.475   1
   5  -9  -1 6543.01 210.699   4
  -5  -9   1 5865.66 200.820   8
   5  -9  -1 6519.72 215.271   7
   5  -9  -1 6148.40 219.262   3
   5   9  -1 5556.66 318.258  13
  -5   9   1 5776.08 303.706  12
  -5  -9   1 5653.48 305.156   1
   5  -9  -1 5703.89 268.103   9
   5  -9   0 8156.52 245.442   4
   5   9   0 7911.69 384.070  13
   5  -9   0 7497.20 243.071   3
  -5   9   0 7839.45 362.946  12
   5   9   0 7313.19 367.803   2
   5  -9   0 7340.56 317.547   9
   5  -9   1 668.233 96.9600   9
   5   9   1 745.598 116.717   2
   5  -9   1 716.783 72.1337   4
   5  -9   1 797.060 74.7915   3
   5   9   1 794.049 121.152  13
  -5   9  -1 623.065 104.529  12
   5  -9   2 1628.34 159.102   9
   5  -9   2 1446.67 105.931   4
   5  -9   2 1513.53 99.9288   3
   5  -9   2 1631.76 112.120   6
   5   9   2 1442.25 169.104  13
  -5   9  -2 1445.18 160.948  12
   5   9   2 1525.00 161.214   2
   5  -9   3 4389.21 193.554   4
   5  -9   3 4198.30 165.912   3
   5  -9   3 4531.27 195.124   6
   5   9   3 4168.80 295.106  13
   5   9   3 4436.11 279.063   2
   5  -9   4 867.235 87.5452   4
   5  -9   4 873.489 85.8616   6
  -5   9  -4 949.786 128.881  14
  -5  -9  -4 903.051 92.0390  15
   5   9   4 832.576 135.631  13
   5  -9   5 2235.50 144.089   4
   5  -9   5 2374.08 146.772   6
  -5  -9  -5 2469.33 155.081  15
   5  -9   6 593.606 78.0009   4
  -5  -9  -6 612.602 81.0704  15
   5  -9   6 633.949 77.9700   6
   5  -9   7 6770.82 260.282   4
  -5  -9  -7 6867.79 268.895  15
   5  -9   7 6752.12 254.423   6
   5  -9   8 86.8387 33.9657   4
  -5  -9  -8 60.7508 27.2169  15
   5  -9   8 55.4859 30.3015   6
   5  -9   9 752.512 77.1204   4
  -5  -9  -9 790.163 80.8664  15
   5  -9   9 807.542 79.0618   6
   5  -9  10 1281.79 87.3299   4
  -5  -9 -10 1299.65 92.5973  15
   5  -9  10 1156.16 83.6031   6
   5  -9  11 142.039 24.6574   4
  -5  -9 -11 118.980 26.0651  15
   5  -9  11 160.029 27.0269   6
  -5 -10  11 463.325 43.9938   8
  -5 -10  10 321.481 45.3185   8
  -5 -10   9 1603.71 107.101   8
  -5 -10   8 3189.26 159.605   8
  -5 -10   7 1624.27 116.521   8
   5 -10  -7 1520.87 94.2058   3
  -5 -10   6 8556.61 282.963   8
   5 -10  -6 8425.71 250.074   3
  -5 -10   5 6273.04 236.960   8
   5 -10  -5 6924.17 211.312   7
   5 -10  -5 6355.27 223.201   3
  -5 -10   4 4813.36 201.491   8
   5 -10  -4 5525.72 190.363   7
   5 -10  -4 5042.70 199.927   3
  -5 -10   3 282.463 61.9515   1
  -5 -10   3 355.040 55.0546   8
   5 -10  -3 317.036 47.2977   3
  -5 -10   2 4865.82 192.045   8
   5 -10  -2 4917.83 200.452   3
   5  10  -1 176.777 64.2110   2
  -5 -10   1 140.038 36.7013   8
   5 -10  -1 88.6294 30.7498   4
   5 -10  -1 53.0890 20.9327   3
   5 -10   0 7066.20 231.873   4
  -5 -10   0 6721.70 212.018   8
   5 -10   0 6022.87 221.458   3
   5  10   0 6198.00 344.870  13
   5  10   0 6205.31 344.523   2
   5 -10   0 6177.95 299.319   9
   5 -10   1 8794.53 374.141   9
   5 -10   1 10046.5 289.774   4
   5 -10   1 9528.62 277.321   3
  -5  10  -1 9902.18 420.352  12
   5  10   1 9424.72 423.550   2
   5  10   1 9209.20 429.028  13
   5 -10   2 193.779 59.7038   9
   5 -10   2 203.319 42.3123   4
   5  10   2 175.180 60.5335  13
  -5  10  -2 226.946 69.1230  12
   5 -10   2 142.453 35.7192   3
   5 -10   3 4207.39 189.994   4
   5 -10   3 4201.81 167.244   3
  -5 -10  -4 411.334 63.6343  15
   5 -10   4 426.643 63.4328   4
   5 -10   4 455.572 64.1032   6
   5 -10   4 320.931 44.7986   3
  -5 -10  -5 207.243 43.4433  15
   5 -10   5 272.311 50.1749   6
   5 -10   5 280.037 52.1718   4
   5 -10   6 4026.11 192.588   4
  -5 -10  -6 4070.57 199.077  15
   5 -10   6 3775.43 180.287   6
   5 -10   7 1621.53 118.479   4
  -5 -10  -7 1819.72 128.574  15
   5 -10   7 1670.61 116.144   6
   5 -10   8 485.407 61.0198   4
  -5 -10  -8 609.598 60.7302   7
  -5 -10  -8 591.986 69.4049  15
   5 -10   8 564.182 63.5123   6
   5 -10   9 595.193 59.5294   4
  -5 -10  -9 620.527 65.2393  15
   5 -10   9 508.009 55.0439   6
   5 -10  10 366.164 40.8679   4
   5 -10  10 396.052 41.8981   6
  -5 -10 -10 363.363 44.9729  15
  -5 -11  10 503.684 47.4679   8
  -5 -11   9 1645.60 96.7077   8
  -5 -11   8 1021.06 83.4999   8
  -5 -11   7 5828.53 217.621   8
   5 -11  -7 6288.97 183.334   3
  -5 -11   6 539.952 68.3563   8
   5 -11  -6 564.740 57.8160   3
  -5 -11   5 1614.06 114.545   8
   5 -11  -5 1504.32 100.901   3
  -5 -11   4 4607.09 195.614   8
   5 -11  -4 4760.34 190.941   3
  -5 -11   3 9547.37 284.134   8
   5 -11  -3 9964.80 291.995   3
  -5 -11   2 4487.23 202.739   7
  -5 -11   2 4264.52 177.557   8
   5 -11  -2 4340.47 186.736   3
  -5 -11   1 7157.42 229.568   8
   5 -11  -1 6929.04 242.753   3
  -5 -11   1 6827.86 263.619   7
   5 -11   0 541.178 62.9985   4
  -5 -11   0 485.687 53.7455   8
   5 -11   0 500.060 62.0822   3
   5 -11   1 3574.83 165.109   4
   5 -11   1 3315.76 157.313   3
  -5 -11  -1 3525.06 147.849  10
   5 -11   2 2871.18 150.915   4
   5 -11   2 2828.02 141.209   3
   5 -11   3 232.334 46.2928   4
   5 -11   3 154.469 35.7962   3
   5 -11   4 952.778 89.8302   4
   5 -11   5 1839.22 123.551   4
  -5 -11  -5 1908.96 128.740  15
   5 -11   6 916.211 85.8388   4
  -5 -11  -6 830.551 83.1000  15
   5 -11   6 904.151 78.2934   6
  -5 -11  -6 727.774 77.3202   7
   5 -11   7 413.104 55.7436   4
  -5 -11  -7 374.690 51.7065   7
  -5 -11  -7 504.400 63.8518  15
   5 -11   7 404.631 50.0306   6
   5 -11   8 604.675 61.0949   4
  -5 -11  -8 694.876 67.5939  15
  -5 -11  -8 631.403 52.4617   7
   5 -11   8 631.969 57.6853   6
   5 -11   9 527.409 50.2268   4
  -5 -11  -9 542.002 53.8255  15
   5 -11   9 448.456 42.0491   6
  -5 -12   9 54.7607 20.1105   8
  -5 -12   8 37.0428 20.5995   8
  -5 -12   7 1756.20 105.502   8
  -5 -12   6 74.6442 26.7510   8
   5 -12  -6 33.3310 18.9077   3
  -5 -12   5 1825.69 114.246   8
   5 -12  -5 1802.43 103.154   3
  -5 -12   4 218.704 42.1755   8
   5 -12  -4 158.748 34.9079   3
  -5 -12   3 1348.78 96.1481   8
   5 -12  -3 1393.28 99.4798   3
  -5 -12   2 974.284 80.5390   8
  -5 -12   2 1012.39 90.4051   7
   5 -12  -2 1054.83 89.7989   3
  -5 -12   1 4648.28 174.145   8
  -5 -12   1 4735.14 210.311   7
   5 -12  -1 4699.37 190.182   3
   5 -12   0 6571.42 220.123   4
  -5 -12   0 6364.98 198.562   8
  -5 -12   0 5676.44 241.124   7
   5 -12   0 5622.13 208.955   3
  -5 -12   0 5762.03 198.737  10
   5 -12   1 131.327 36.0182   4
  -5 -12  -1 65.2401 28.9735   7
   5 -12   1 110.136 37.1207   3
  -5 -12  -1 154.852 31.3965  10
   5 -12   2 889.379 81.5902   4
  -5 -12  -2 857.596 95.8452   7
   5 -12   2 931.781 78.1379   3
  -5 -12  -2 1040.21 72.7866  10
   5 -12   3 1808.57 117.690   4
  -5 -12  -3 1734.28 130.937   7
   5 -12   3 2015.90 110.129   3
   5 -12   4 2887.77 146.657   4
  -5 -12  -4 2451.71 151.879   7
  -5 -12  -5 120.808 36.4011   7
   5 -12   5 207.080 42.1676   4
  -5 -12  -6 2328.46 125.182  15
  -5 -12  -6 2179.18 122.391   7
   5 -12   7 685.028 61.8766   4
  -5 -12  -7 605.069 60.3114  15
  -5 -12  -7 492.428 50.1398   7
   5 -12   8 3580.41 127.930   4
  -5 -12  -8 3483.14 130.681  15
  -5 -13   8 45.4698 15.2577   8
  -5 -13   8 34.9520 14.4629  10
  -5 -13   7 6.42863 16.7492   8
  -5 -13   7-15.4760 17.6264  10
  -5 -13   6 214.314 34.9563   8
   5 -13  -6 328.486 36.4519   3
  -5 -13   5 192.384 33.9786   8
   5 -13  -5 275.207 38.0670   3
  -5 -13   4 33.6903 19.3074   8
   5 -13  -4 22.9764 23.4575   3
  -5 -13   3 2555.86 125.699   8
   5 -13  -3 2754.84 131.041   3
  -5 -13   3 2757.68 133.773  10
  -5 -13   2 3955.86 154.884   8
  -5 -13   2 4365.20 173.777   7
   5 -13  -2 4209.23 168.019   3
  -5 -13   2 4020.10 162.889  10
  -5 -13   1 1111.04 77.3182   8
  -5 -13   1 1220.84 95.1827   7
   5 -13  -1 1159.37 88.4267   3
  -5 -13   1 1080.59 79.8648  10
  -5 -13   0 1135.03 74.9967   8
  -5 -13   0 1166.51 95.7765   7
   5 -13   0 1029.55 82.9187   3
  -5 -13   0 1060.43 77.7621  10
   5 -13   1 512.246 59.5741   4
  -5 -13  -1 420.369 46.5865  10
   5 -13   1 470.771 55.1282   3
  -5 -13  -1 514.393 65.0536   7
  -5 -13  -2 149.379 35.8270   7
   5 -13   2 147.357 33.3795   4
  -5 -13  -3 196.343 43.7171   7
   5 -13   3 287.926 44.9362   4
   5 -13   4 844.668 71.8989   4
  -5 -13  -4 898.862 82.3850   7
   5 -13   5 2940.25 128.716   4
  -5 -13  -5 2696.06 132.258   7
   5 -13   6 1321.57 79.7721   4
  -5 -13  -6 1271.95 79.5688   7
   5 -13   7 32.6668 13.8150   4
  -5 -13  -7 61.5951 18.0298   7
  -5 -14   7 236.475 28.5618   8
  -5 -14   7 266.211 28.8656  10
  -5 -14   6 66.4679 18.9629   8
  -5 -14   6 57.8782 17.2417  10
  -5 -14   5 345.324 39.5838   8
   5 -14  -5 387.952 37.9312   3
  -5 -14   5 390.537 40.8676  10
  -5 -14   4 269.359 36.7947   8
   5 -14  -4 360.312 41.0351   3
  -5 -14   4 275.984 37.5386  10
  -5 -14   3 741.892 58.5525   8
   5 -14  -3 727.389 60.4096   3
  -5 -14   3 747.541 61.6954  10
  -5 -14   2 2562.38 109.653   8
  -5 -14   2 2639.37 113.826   7
   5 -14  -2 2677.91 120.267   3
  -5 -14   2 2544.31 115.590  10
  -5 -14   1 263.172 34.5507   8
  -5 -14   1 310.285 43.2146   7
   5 -14  -1 292.566 44.6160   3
  -5 -14   1 253.508 35.6590  10
  -5 -14   0 2384.66 124.678   7
   5 -14   0 2319.34 112.857   3
  -5 -14   0 2207.99 100.987  10
  -5 -14  -1 1075.11 84.6711   7
  -5 -14  -1 1076.66 65.6114  10
  -5 -14  -2 198.331 37.3090   7
   5 -14   3 1162.85 75.7482   4
  -5 -14  -3 1067.72 81.5517   7
   5 -14   4 667.728 55.4915   4
  -5 -14  -4 548.613 55.5774   7
   5 -14   5 484.340 43.5698   4
  -5 -14  -5 428.267 44.8108   7
   5 -14   6 1265.62 61.5977   4
  -5 -14  -6 1151.47 60.1085   7
  -5 -15   5 604.656 40.1264   8
  -5 -15   5 599.652 42.5537  10
  -5 -15   4 3618.96 109.572   8
  -5 -15   4 3873.02 119.005  10
  -5 -15   3 88.0143 18.2528   8
  -5 -15   3 84.2877 20.7173  10
  -5 -15   2 290.909 34.3812  10
  -5 -15   1 1355.76 71.6537   7
  -5 -15   1 1501.70 72.8511  10
  -5 -15   0 1283.91 74.6236   7
  -5 -15  -1 1832.22 93.0855   7
  -5 -15  -2 11.1780 14.9813   7
  -5 -15  -3-6.49037 16.5085   7
  -5 -15  -4 765.142 50.9724   7
  -6   0  14 428.986 42.5533   8
   6   0 -14 390.125 38.5709  11
   6   0 -14 330.759 40.1045   5
   6   0 -13 35.5070 21.8184  11
   6   0 -13-17.7055 21.0410   5
   6   0 -12 6727.04 258.545   5
   6   0 -11 2427.27 161.275   5
   6   0 -10 17.2941 31.8617   5
  -6   0   9 220.157 59.5886  12
   6   0  -9 167.704 48.4824   5
   6   0  -8 5266.68 339.969  13
   6   0  -8 4936.79 233.402   5
  -6   0   8 5555.23 293.119  12
   6   0  -7 1703.19 182.354  13
   6   0  -7 2066.23 140.453   5
  -6   0   7 1850.69 157.344  12
  -6   0   6 7338.80 322.406   1
   6   0  -6 7330.77 368.442  13
  -6   0   6 7539.51 302.717  12
  -6   0   5 9599.50 355.460   1
   6   0  -5 9786.76 391.657  13
  -6   0   5 10254.5 338.944  12
  -6   0   4 23771.4 569.866   1
   6   0  -4 23896.2 606.544  13
  -6   0   4 24345.0 536.333  12
   6   0  -3 724.744 88.4529  13
  -6   0   3 730.246 80.5725  12
   6   0  -2 18387.2 465.477  13
  -6   0   2 19362.2 439.620  12
   6   0  -1 4336.41 198.506  13
  -6   0   1 4583.36 192.737  12
  -6   0   0 384.926 52.2299  14
   6   0   0 480.761 63.7888  13
  -6   0   0 487.650 63.8645  12
   6   0   0 413.664 45.8905   2
  -6   0  -1 3243.49 165.416  14
   6   0   1 3298.64 168.561  13
   6   0   1 3480.54 134.488   2
  -6   0  -1 3590.85 176.508  12
  -6   0  -2 54361.4 937.738  14
   6   0   2 57193.4 829.245   2
   6   0   2 54605.3 916.164  13
   6   0   3 21620.0 445.926   2
  -6   0  -3 21348.5 530.641  14
   6   0   3 20914.0 503.930  13
   6   0   4 14267.7 373.443   2
  -6   0  -4 13192.9 427.438  14
   6   0   5 43017.9 804.540   2
  -6   0  -5 42378.5 892.945  14
  -6   0  -6 29.0591 20.5158  15
  -6   0  -6 0.18969 39.6699  14
   6   0   6 13.7464 17.7660   2
  -6   0  -7 1440.95 105.298  15
   6   0   7 1550.83 113.237   6
  -6   0  -7 1491.98 162.134  14
  -6   0  -8 174.786 43.3661  15
   6   0   8 233.839 46.7544   6
  -6   0  -8 206.378 60.6250  14
  -6   0  -9 8065.07 276.922  15
   6   0   9 8544.13 281.780   6
  -6   0  -9 8083.85 281.272   5
  -6   0 -10 2040.67 131.617  15
   6   0  10 2056.52 128.268   6
  -6   0 -10 1874.77 127.212   5
  -6   0 -11 13.6097 24.6942  15
  -6   0 -11-7.77097 20.4776   5
  -6   0 -12 929.591 76.9614   5
  -6   0 -13 1147.25 70.0169   5
  -6  -1  14 1172.18 68.0019   8
  -6   1  14 1162.05 67.6937   8
   6   1 -14 970.375 63.5502   5
   6  -1 -14 1075.15 73.7638   5
   6  -1 -14 1080.44 62.6769  11
   6   1 -14 1190.25 65.6153  11
   6   1 -13 882.936 78.5598   5
   6  -1 -13 906.804 84.4846   5
   6  -1 -13 983.077 72.8234  11
   6  -1 -12 3494.20 183.773   5
   6   1 -12 3319.06 174.131   5
   6  -1 -12 3633.69 162.381  11
   6  -1 -11 696.457 91.1742   5
   6   1 -11 731.219 89.1222   5
   6  -1 -10 185.766 51.8584   5
   6   1 -10 161.384 50.8428   5
   6  -1  -9 5041.50 241.167   5
   6   1  -9 4891.92 232.764   5
   6   1  -9 4652.92 338.928  13
  -6   1   9 5238.92 296.661  12
  -6  -1   9 5085.49 288.017  12
   6   1  -8 4987.26 339.483  13
   6  -1  -8 4804.11 231.733   5
   6   1  -8 5370.35 238.266   5
   6  -1  -8 5027.74 329.994  13
  -6   1   8 5438.93 290.880  12
  -6  -1   8 5307.76 281.611  12
   6   1  -7 1811.05 194.313  13
   6  -1  -7 1924.79 137.997   5
   6  -1  -7 1565.97 171.249  13
   6   1  -7 1983.80 137.323   5
  -6  -1   7 1655.58 160.063   1
  -6   1   7 1872.06 160.295  12
  -6  -1   7 2180.22 167.760  12
  -6   1   6 1675.20 145.690   1
  -6  -1   6 1548.88 148.335   1
   6   1  -6 1521.80 166.724  13
   6  -1  -6 1441.47 154.361  13
  -6   1   6 1877.63 151.130  12
  -6  -1   6 1449.81 128.251  12
  -6   1   5 13074.3 407.886   1
  -6  -1   5 12520.4 428.693   1
   6   1  -5 12384.0 455.498  13
   6  -1  -5 13403.1 460.066  13
  -6   1   5 13132.7 396.316  12
  -6  -1   5 13569.2 388.435  12
  -6   1   4 8076.37 299.665   1
  -6  -1   4 7949.11 318.285   1
   6   1  -4 8372.45 343.678  13
  -6   1   4 8734.31 302.419  12
  -6  -1   4 8076.47 276.174  12
   6  -1  -4 7727.37 318.257  13
  -6  -1   3 1109.99 108.824   1
   6   1  -3 1192.22 118.700  13
   6  -1  -3 1187.77 113.291  13
  -6   1   3 1101.55 100.985  12
  -6  -1   3 1158.67 95.3836  12
   6   1  -2 13719.6 403.911  13
   6  -1  -2 13355.2 373.809  13
  -6   1   2 14268.2 381.776  12
  -6  -1   2 13838.0 345.351  12
   6   1  -1 9629.16 319.877  13
   6  -1  -1 9650.68 294.429  13
  -6   1   1 9833.62 310.507  12
  -6   1   1 10002.6 265.813  14
  -6  -1   1 9593.27 273.795  12
  -6   1   0 43572.7 730.160  14
  -6  -1   0 44885.0 787.329  14
   6   1   0 44839.2 806.781  13
   6  -1   0 45206.7 753.075  13
  -6   1   0 46489.2 810.202  12
  -6  -1   0 46198.1 743.856  12
   6   1   0 44132.6 720.920   2
  -6   1  -1 10352.6 306.736  14
  -6  -1  -1 10755.7 329.137  14
   6   1   1 10902.6 337.124  13
   6  -1   1 10932.9 301.023  13
  -6   1  -1 10963.4 343.637  12
  -6  -1  -1 10964.3 301.425  12
   6   1   1 10714.7 281.550   2
  -6   1  -2 3906.49 193.187  14
  -6  -1  -2 3950.73 203.037  14
   6   1   2 3682.36 194.721  13
   6  -1   2 4049.08 178.650  13
   6   1   2 4176.51 169.282   2
  -6  -1  -2 4197.11 186.526  12
  -6   1  -3 14530.4 420.514  14
  -6  -1  -3 14067.9 424.933  14
   6   1   3 14554.0 368.259   2
   6   1   3 14428.5 423.084  13
   6  -1   3 15069.3 385.124  13
   6   1   4 6903.68 259.364   2
  -6   1  -4 6343.72 286.232  14
  -6  -1  -4 6929.50 303.219  14
   6   1   5 539.459 76.3440   2
  -6   1  -5 369.582 75.8670  14
  -6  -1  -5 548.276 91.4176  14
   6   1   6 8471.62 340.146   2
  -6   1  -6 9291.37 258.787  15
  -6  -1  -6 9344.69 269.691  15
   6  -1   6 8864.69 280.905   6
  -6   1  -6 8667.90 376.725  14
  -6  -1  -6 8808.66 384.831  14
  -6  -1  -7 393.110 54.7013  15
  -6   1  -7 470.161 58.8162  15
  -6   1  -7 466.707 95.7138  14
  -6  -1  -7 452.565 85.1175  14
   6  -1   7 513.325 69.4807   6
   6   1   7 510.266 89.7473   2
   6  -1   8 633.618 78.4524   6
  -6   1  -8 558.655 107.071  14
  -6  -1  -8 657.615 79.9274  15
  -6   1  -8 667.158 75.0103  15
  -6  -1  -8 736.520 120.187  14
  -6  -1  -8 602.724 73.5130   5
  -6  -1  -9 262.961 51.3800   5
  -6   1  -9 359.039 61.1795   5
  -6  -1  -9 321.728 57.6080  15
   6  -1   9 343.942 60.1652   6
  -6   1  -9 339.052 53.0461  15
  -6  -1 -10 234.114 49.4077   5
  -6   1 -10 287.694 53.4273   5
  -6   1 -10 200.638 45.5559  15
  -6  -1 -10 178.801 43.6012  15
   6  -1  10 252.022 50.7739   6
   6  -1  11 3589.43 165.480   6
  -6  -1 -11 3567.40 165.447  15
  -6  -1 -11 3508.00 163.954   5
  -6   1 -11 3615.92 172.634   5
  -6  -1 -12 3040.53 127.274  15
  -6  -1 -12 3115.40 137.543   5
  -6   1 -12 3205.64 145.559   5
  -6  -1 -13 25.7875 12.2959   5
  -6   1 -13 58.5764 19.1354   5
   6  -2 -14 766.536 62.1134   5
   6  -2 -14 796.554 51.6715  11
   6   2 -14 800.593 52.5999  11
  -6  -2  13 791.450 69.5499   8
   6   2 -13 728.341 66.7239   5
   6  -2 -13 758.529 75.4001   5
   6  -2 -13 843.500 67.6171  11
   6  -2 -12 7953.94 286.876   5
   6   2 -12 8109.57 270.285   5
   6  -2 -11 8096.23 308.014   5
   6   2 -11 8259.50 293.745   5
   6  -2 -11 8661.09 275.550  11
   6  -2 -10 1471.87 132.205   5
   6   2 -10 1577.20 127.908   5
   6  -2  -9 9086.40 338.426   5
   6   2  -9 10351.1 340.441   5
   6   2  -8 21490.0 742.671  13
   6  -2  -8 21592.0 538.146   5
   6   2  -8 23376.2 531.498   5
  -6   2   8 23023.5 641.029  12
  -6  -2   8 22053.7 606.364  12
   6  -2  -8 21460.1 431.451   3
  -6  -2   8 21553.3 651.985   1
   6   2  -7 13648.4 562.785  13
   6  -2  -7 13016.0 387.685   5
   6  -2  -7 12282.9 487.327  13
  -6  -2   7 12383.4 472.136   1
  -6   2   7 12968.6 446.568  12
  -6  -2   7 13078.4 426.331  12
  -6  -2   6 893.846 119.267   1
   6  -2  -6 855.708 115.390  13
   6   2  -6 820.667 126.075  13
  -6   2   6 843.460 106.772  12
  -6  -2   6 1091.80 111.537  12
  -6   2   5 15182.9 426.571   1
   6   2  -5 15086.3 515.670  13
  -6  -2   5 14050.9 472.530   1
   6  -2  -5 14449.6 470.952  13
  -6   2   5 14857.0 438.328  12
  -6  -2   5 14745.7 405.478  12
  -6   2   4 19059.0 473.098   1
  -6  -2   4 17450.0 510.079   1
   6  -2  -4 17966.0 504.112  13
   6   2  -4 18116.8 544.684  13
  -6   2   4 19332.0 494.139  12
  -6  -2   4 19027.0 442.821  12
  -6  -2   3 13085.7 411.400   1
   6   2  -3 12979.2 424.485  13
   6  -2  -3 13183.1 385.508  13
  -6   2   3 13512.1 390.281  12
  -6  -2   3 12741.1 331.784  12
  -6  -2   2 15117.2 435.465   1
   6   2  -2 15916.1 454.875  13
   6  -2  -2 16053.3 402.000  13
  -6   2   2 16153.5 430.279  12
  -6  -2   2 15512.3 354.634  12
  -6   2   1 9916.36 245.776  14
   6   2  -1 9156.17 326.390  13
   6  -2  -1 9424.52 276.477  13
  -6   2   1 9192.73 314.634  12
  -6  -2   1 9320.98 252.331  12
  -6   2   0 24028.0 467.886  14
   6   2   0 24284.1 560.665  13
   6  -2   0 24575.3 470.488  13
  -6   2   0 24064.6 555.720  12
  -6  -2   0 23356.3 442.563  12
   6   2   0 22643.3 489.005   2
  -6   2  -1 49612.6 838.015  14
  -6  -2  -1 52382.9 927.188  14
   6   2   1 50346.2 919.718  13
   6  -2   1 52900.9 800.153  13
  -6  -2  -1 54141.0 794.478  12
   6   2   1 51142.8 850.083   2
  -6   2  -2 25534.9 550.373  14
  -6  -2  -2 24759.6 587.410  14
   6   2   2 24830.5 592.157  13
   6   2   2 24770.8 517.074   2
  -6   2  -3 3131.41 184.791  14
  -6  -2  -3 3424.12 205.370  14
   6   2   3 2986.67 162.399   2
  -6   2  -4 16476.0 483.352  14
   6   2   4 16978.6 448.045   2
  -6  -2  -4 17046.3 509.628  14
   6   2   5 17043.5 479.632   2
  -6   2  -5 16964.3 519.956  14
  -6  -2  -5 16887.7 531.698  14
  -6  -2  -6 6231.39 220.748  15
   6   2   6 5899.52 289.959   2
  -6   2  -6 6306.73 207.434  15
   6  -2   6 6117.17 234.041   6
  -6   2  -6 6067.60 315.457  14
  -6  -2  -6 5877.32 316.547  14
  -6  -2  -7 1442.31 111.600  15
  -6   2  -7 1408.84 100.852  15
   6  -2   7 1573.90 120.712   6
  -6   2  -7 1495.71 164.600  14
  -6  -2  -7 1606.60 171.012  14
   6   2   7 1414.30 151.057   2
  -6  -2  -8 793.236 85.0154  15
  -6   2  -8 761.445 77.9287  15
   6  -2   8 783.335 89.8589   6
  -6  -2  -8 746.326 77.6473   5
  -6  -2  -9 6322.96 251.356  15
  -6   2  -9 6816.34 239.663  15
   6  -2   9 6707.06 264.662   6
  -6  -2  -9 6880.71 244.232   5
  -6   2  -9 6964.77 261.889   5
  -6  -2 -10 2433.08 149.087  15
   6  -2  10 2308.46 146.790   6
  -6  -2 -10 2500.29 142.108   5
  -6   2 -10 2501.12 150.871   5
  -6   2 -11 318.475 53.1126   5
  -6  -2 -11 219.421 44.3534  15
   6  -2  11 194.624 41.3677   6
  -6  -2 -11 241.075 41.7234   5
   6  -2  12 2931.93 133.861   4
  -6  -2 -12 2613.13 120.443  15
  -6  -2 -12 2767.06 122.995   5
  -6   2 -12 2792.70 135.038   5
  -6   2 -13 1074.26 68.2489   5
  -6  -3  14 866.058 53.8648   8
   6   3 -14 856.822 52.0567  11
  -6  -3  13 1440.61 89.2607   8
   6  -3 -13 1306.30 97.5716   5
   6  -3 -13 1305.79 80.8307  11
  -6  -3  12 4268.81 179.005   8
   6  -3 -12 4005.15 197.084   5
   6  -3 -12 4292.16 173.119  11
   6  -3 -11 2633.65 171.090   5
   6  -3 -11 2813.38 151.205  11
   6  -3 -10 2466.77 171.635   5
   6  -3 -10 2452.88 145.369  11
   6  -3  -9 17180.1 481.652   5
   6  -3  -8 2012.18 154.189   5
   6   3  -8 1818.08 212.568  13
  -6   3   8 2056.38 183.491  12
  -6  -3   8 1788.37 161.092  12
   6  -3  -8 1958.79 112.274   3
  -6  -3   8 1872.89 190.083   1
   6   3  -7 3260.69 273.489  13
   6  -3  -7 3239.82 187.904   5
  -6  -3   7 3160.72 238.713   1
  -6   3   7 3250.91 219.314  12
  -6  -3   7 3169.03 201.670  12
   6  -3  -7 3426.97 148.841   3
  -6  -3   6 964.610 128.077   1
   6  -3  -6 1026.88 99.4227   5
   6  -3  -6 989.021 123.474  13
   6   3  -6 901.575 136.225  13
  -6   3   6 1037.39 119.391  12
  -6  -3   6 881.659 99.4339  12
  -6  -3   5 5871.47 305.987   1
   6   3  -5 5760.60 320.819  13
   6  -3  -5 5667.39 277.059  13
  -6   3   5 6021.42 278.961  12
  -6  -3   5 6085.61 246.289  12
  -6   3   4 22194.1 505.299   1
  -6  -3   4 20347.5 577.198   1
   6   3  -4 20613.9 603.898  13
   6  -3  -4 21465.7 539.991  13
  -6   3   4 20956.6 540.437  12
  -6  -3   4 21162.9 465.775  12
  -6  -3   3 9575.59 361.670   1
   6   3  -3 9663.30 375.254  13
   6  -3  -3 9944.10 321.786  13
  -6   3   3 9331.27 332.693  12
  -6  -3   3 9518.47 270.759  12
  -6  -3   2 32869.1 720.596   1
   6   3  -2 34755.4 750.692  13
   6  -3  -2 34786.4 639.058  13
  -6   3   2 35290.5 719.433  12
  -6  -3   2 33938.7 575.039  12
   6   3  -1 35128.7 742.659  13
  -6   3   1 36478.3 735.816  12
  -6  -3   1 35122.5 562.219  12
  -6   3   0 21423.3 430.592  14
   6   3   0 20711.8 537.638  13
  -6   3   0 21118.7 536.772  12
  -6   3  -1 15295.8 382.785  14
   6   3   1 16293.2 465.488  13
   6   3   1 15684.8 417.888   2
  -6   3  -2 3103.25 172.428  14
  -6  -3  -2 3421.33 206.454  14
   6   3   2 2995.37 195.841  13
   6   3   2 2886.46 167.364   2
  -6   3  -3 20292.2 520.200  14
  -6  -3  -3 20428.1 567.923  14
   6   3   3 20770.2 573.929  13
   6   3   3 20081.2 494.467   2
  -6   3  -4 21872.6 576.145  14
  -6  -3  -4 21084.5 597.409  14
   6   3   4 21167.8 534.185   2
  -6  -3  -5 1892.34 115.841  15
   6   3   5 1764.92 150.659   2
  -6   3  -5 1869.98 166.995  14
  -6  -3  -5 2040.73 179.389  14
  -6  -3  -6 13973.8 360.704  15
  -6   3  -6 14423.7 330.977  15
  -6   3  -6 13821.9 498.232  14
   6   3   6 13609.2 470.080   2
   6  -3   6 14231.5 383.220   6
  -6  -3  -6 14460.6 522.509  14
   6   3   7 2205.23 191.520   2
  -6   3  -7 2192.77 123.279  15
   6  -3   7 2210.33 148.404   6
  -6   3  -7 2204.77 201.339  14
  -6  -3  -7 2067.05 199.820  14
  -6  -3  -7 2102.54 137.783  15
  -6  -3  -8 2164.61 144.076  15
  -6   3  -8 2378.66 133.199  15
   6  -3   8 2229.95 151.314   6
  -6  -3  -8 2379.38 134.176   5
  -6   3  -9 345.953 60.6551   5
  -6  -3  -9 312.735 55.9298  15
  -6   3  -9 413.150 54.7960  15
   6  -3   9 369.963 67.7973   6
  -6  -3  -9 496.904 63.0486   5
   6  -3  10 3188.12 174.210   6
  -6  -3 -10 2987.65 167.287  15
  -6  -3 -10 3295.77 155.128   5
  -6   3 -10 3517.92 179.169   5
  -6   3 -11 206.849 44.9483   5
   6  -3  11 176.673 39.0545   4
  -6  -3 -11 122.204 33.2644  15
   6  -3  11 77.3891 30.6738   6
  -6  -3 -11 145.646 32.2930   5
  -6  -3 -12 321.944 41.7805  15
   6  -3  12 368.777 47.2323   4
   6  -3  12 342.149 45.5050   6
  -6   3 -12 316.890 45.5147   5
  -6   3 -13 1131.50 67.5289   5
  -6  -4  13 2899.56 123.794   8
   6  -4 -13 2513.82 130.968   5
   6  -4 -13 2661.83 112.860  11
  -6  -4  12 4983.27 190.303   8
   6  -4 -12 4646.35 206.816   5
   6  -4 -12 4629.03 176.846  11
  -6  -4  11 5061.30 209.785   8
   6  -4 -11 4602.64 225.235   5
   6  -4 -11 5045.34 201.825  11
   6  -4 -10 2100.52 156.806   5
   6  -4 -10 2049.03 135.397  11
   6  -4  -9 18250.5 504.238   5
   6  -4  -9 19238.9 454.740  11
  -6  -4   8 3867.54 281.541   1
   6  -4  -8 4181.94 224.232   5
   6   4  -8 4175.91 326.620  13
   6  -4  -8 4309.46 169.896   3
  -6   4   8 4288.12 266.234  12
  -6  -4   8 4176.27 247.514  12
   6  -4  -8 4472.35 199.572  11
   6  -4  -7 792.343 94.1722   5
   6   4  -7 691.429 132.416  13
  -6  -4   7 660.782 114.596   1
  -6   4   7 901.473 118.514  12
   6  -4  -7 884.260 78.2699   3
  -6  -4   7 876.663 106.553  12
   6  -4  -7 764.385 81.0643  11
   6   4  -6 4149.55 294.122  13
   6  -4  -6 4075.12 208.312   5
  -6  -4   6 4102.15 273.902   1
  -6   4   6 3857.78 234.994  12
  -6  -4   6 4057.68 210.594  12
   6  -4  -6 4068.02 164.273   3
   6  -4  -6 4058.54 176.558  11
  -6  -4   5 5875.21 319.243   1
   6   4  -5 6362.80 346.323  13
  -6   4   5 6474.68 295.781  12
  -6  -4   5 6222.90 246.076  12
  -6  -4   4 2999.81 215.958   1
   6   4  -4 3078.90 226.059  13
  -6   4   4 3048.53 196.889  12
  -6  -4   4 3266.66 159.577  12
  -6  -4   3 8466.09 354.747   1
   6   4  -3 9059.71 379.323  13
  -6   4   3 8537.36 332.070  12
  -6  -4   2 14677.7 463.749   1
   6   4  -2 15190.1 482.253  13
  -6   4   2 15344.2 456.264  12
  -6  -4   1 4303.50 230.538   1
   6   4  -1 4403.67 241.547  13
  -6   4   1 4293.93 230.915  12
  -6  -4   0 15501.8 453.886   1
   6   4   0 15867.0 480.654  13
  -6   4   0 16223.3 477.557  12
  -6   4  -1 5802.59 225.113  14
   6   4   1 5657.22 279.552  13
   6   4   1 5343.96 248.370   2
  -6   4  -2 40954.7 774.630  14
   6   4   2 39474.4 862.861  13
   6   4   2 41253.1 802.740   2
  -6   4  -3 8622.99 328.862  14
   6   4   3 8880.72 378.881  13
   6   4   3 8486.03 318.586   2
  -6   4  -4 8651.88 351.102  14
  -6  -4  -4 8711.41 384.220  14
   6   4   4 8532.46 334.280   2
  -6   4  -5 7785.34 223.976  15
  -6  -4  -5 7956.48 256.968  15
   6   4   5 7445.49 329.953   2
  -6   4  -5 7891.61 357.353  14
   6  -4   5 8231.59 273.948   6
  -6  -4  -5 7798.90 376.139  14
  -6  -4  -6 10474.0 315.799  15
  -6   4  -6 10824.2 278.650  15
   6   4   6 10342.1 417.601   2
   6  -4   6 10976.6 335.430   6
  -6   4  -6 10850.4 445.339  14
  -6  -4  -6 10436.8 455.744  14
   6   4   7 2163.20 195.043   2
  -6   4  -7 2180.81 122.153  15
   6  -4   7 2286.56 154.141   6
  -6   4  -7 2318.99 208.746  14
  -6  -4  -7 2002.88 138.289  15
  -6  -4  -7 2016.56 205.158  14
  -6   4  -8 2686.63 137.127  15
  -6  -4  -8 2316.88 152.334  15
   6  -4   8 2381.73 159.714   6
   6  -4   9 2730.67 161.888   4
  -6  -4  -9 2855.01 167.551  15
   6  -4   9 2573.19 162.864   6
  -6   4  -9 2963.34 167.568   5
   6  -4  10 9833.78 306.608   4
  -6  -4 -10 9092.67 299.385  15
   6  -4  10 9296.83 306.392   6
  -6   4 -10 9695.93 301.408   5
  -6  -4 -11 491.319 59.6579  15
   6  -4  11 570.702 64.5534   4
   6  -4  11 521.715 65.9059   6
  -6   4 -11 581.357 67.8747   5
   6  -4  12 49.2416 21.6625   4
  -6  -4 -12-14.5130 18.2734  15
   6  -4  12 6.96788 17.1724   6
  -6   4 -12 45.9469 22.2424   5
  -6  -5  13 879.430 63.2236   8
  -6  -5  12 889.424 77.6387   8
   6  -5 -12 838.152 83.9887   5
   6  -5 -12 862.647 71.9074  11
  -6  -5  11 863.519 84.4688   8
   6  -5 -11 740.246 87.3088   5
   6  -5 -11 762.751 77.2894  11
  -6  -5  10 162.811 38.7339   8
   6  -5 -10 202.546 43.8387  11
   6  -5 -10 122.337 40.2973   5
  -6  -5   9 4574.61 208.399   8
   6  -5  -9 4636.25 237.200   5
   6  -5  -9 4685.99 208.819  11
   6  -5  -8 14078.5 432.569   5
   6  -5  -8 14009.0 334.027   3
   6  -5  -8 13528.7 375.986  11
   6  -5  -7 1002.55 107.914   5
   6   5  -7 993.567 157.422  13
   6  -5  -7 980.694 81.7876   3
  -6   5   7 1033.28 130.083  12
   6  -5  -7 1040.25 96.3368  11
  -6  -5   7 1075.37 148.878   1
   6  -5  -6 1671.88 134.988   5
   6   5  -6 1556.52 182.912  13
  -6  -5   6 1406.74 165.059   1
   6  -5  -6 1636.65 104.787   3
  -6   5   6 1489.25 147.816  12
   6  -5  -6 1671.17 116.113  11
  -6  -5   5 3397.17 250.793   1
   6  -5  -5 3574.12 193.356   5
   6   5  -5 3880.19 277.648  13
  -6   5   5 3843.46 235.129  12
   6  -5  -5 3752.61 158.539   3
   6  -5  -5 3478.39 163.106  11
  -6  -5   4 769.944 114.734   1
   6   5  -4 879.924 126.520  13
  -6   5   4 974.048 116.384  12
  -6  -5   3 222.567 60.0304   1
   6   5  -3 145.884 53.9911  13
  -6   5   3 178.490 55.4242  12
   6   5  -2 8290.50 362.256  13
  -6   5   2 8728.57 348.134  12
  -6  -5   1 14743.4 472.219   1
   6   5  -1 15518.2 499.090  13
  -6   5   1 16193.0 487.488  12
  -6  -5   0 776.097 99.2771   1
   6   5   0 648.096 101.056  13
  -6   5   0 822.840 106.838  12
  -6  -5  -1 2548.78 177.180   1
  -6   5  -1 2851.49 159.573  14
   6   5   1 2629.43 199.886  13
  -6   5  -1 2702.52 198.358  12
   6   5   1 2672.29 184.392   2
  -6  -5  -2 9110.41 339.505   1
  -6   5  -2 9456.27 327.678  14
   6   5   2 8817.97 342.453   2
   6   5   2 9385.18 391.798  13
   6   5   3 373.614 71.1970   2
  -6   5  -3 261.695 59.5100  14
   6   5   3 342.866 77.9216  13
  -6  -5  -3 449.566 72.0591   1
  -6  -5  -4 19669.2 431.001  15
  -6   5  -4 18486.8 551.895  14
   6  -5   4 19626.6 447.747   6
   6   5   4 18420.5 539.075   2
  -6  -5  -5 9361.34 292.735  15
  -6   5  -5 9485.81 252.152  15
  -6   5  -5 8663.90 385.057  14
   6   5   5 9123.52 384.932   2
   6  -5   5 9583.33 304.547   6
   6  -5   6 20003.5 467.252   4
  -6  -5  -6 19760.3 474.073  15
  -6   5  -6 20696.5 414.675  15
   6   5   6 20667.1 626.037   2
   6  -5   6 19858.5 484.244   6
  -6   5  -6 19911.3 635.392  14
   6  -5   7 520.076 70.6643   4
  -6  -5  -7 462.058 70.9877  15
   6  -5   7 421.117 69.7164   6
   6  -5   8 256.864 54.5675   6
   6  -5   8 310.473 55.7747   4
  -6  -5  -8 308.808 62.5016  15
  -6  -5  -9 3165.89 179.097  15
   6  -5   9 3555.50 181.462   4
   6  -5   9 3405.53 186.863   6
  -6   5  -9 3324.59 174.649   5
   6  -5  10 2831.32 154.606   4
  -6  -5 -10 2708.89 154.857  15
   6  -5  10 2649.97 154.424   6
  -6   5 -10 2686.46 149.243   5
   6  -5  11 611.079 64.4201   4
  -6  -5 -11 697.991 70.7376  15
   6  -5  11 625.438 67.9876   6
  -6   5 -11 645.282 67.8784   5
   6  -5  12 763.216 57.9026   4
  -6  -5 -12 689.937 58.7468  15
   6  -5  12 762.596 62.4093   6
  -6   5 -12 776.416 61.3479   5
  -6  -6  13 108.759 22.3151   8
  -6  -6  12 617.342 61.2584   8
  -6  -6  11 777.051 77.8496   8
   6  -6 -11 735.772 83.0129   5
   6  -6 -11 721.616 71.0249  11
  -6  -6  10 6380.75 241.905   8
   6  -6 -10 5936.68 257.314   5
   6  -6 -10 6382.75 234.565  11
  -6  -6   9 13123.1 369.565   8
   6  -6  -9 12638.5 403.041   5
   6  -6  -9 13383.0 368.593  11
  -6  -6   8 5791.44 238.424   8
   6  -6  -8 6040.56 271.149   5
   6  -6  -8 5961.36 204.839   3
   6  -6  -8 5877.34 239.242  11
  -6  -6   7 6761.41 386.706   1
  -6  -6   7 6703.72 251.200   8
   6  -6  -7 6960.65 293.441   5
   6   6  -7 7611.52 439.688  13
   6  -6  -7 7077.76 230.643   3
  -6   6   7 7916.49 363.183  12
   6  -6  -7 7007.37 259.070  11
  -6  -6   6 7996.32 265.179   8
   6  -6  -6 8027.52 310.082   5
   6   6  -6 8212.22 438.911  13
   6  -6  -6 8188.40 252.081   3
  -6   6   6 8630.11 370.806  12
  -6  -6   6 7921.30 409.659   1
   6  -6  -6 7851.07 270.829  11
  -6  -6   5 4727.95 191.230   8
   6   6  -5 5162.30 331.142  13
  -6  -6   5 4647.69 301.458   1
   6  -6  -5 4829.38 187.655   3
  -6   6   5 5041.39 275.958  12
   6  -6  -5 4847.36 201.990  11
  -6  -6   4 6577.33 350.840   1
   6   6  -4 6699.62 359.175  13
   6  -6  -4 6446.83 218.326   3
  -6   6   4 6938.54 321.478  12
   6  -6  -4 6393.88 226.994  11
  -6  -6   3 2550.39 210.104   1
   6   6  -3 2826.35 225.219  13
  -6   6   3 2741.52 197.814  12
  -6  -6   2 822.179 116.348   1
   6   6  -2 784.080 114.568  13
  -6   6   2 757.766 103.665  12
  -6  -6   1 713.363 104.703   1
   6   6  -1 711.397 107.002  13
  -6   6   1 786.621 108.063  12
  -6  -6   0 972.952 119.628   1
   6   6   0 1259.98 140.322  13
  -6   6   0 1016.27 123.790  12
   6   6   0 1027.64 121.145   2
  -6  -6  -1 13419.8 444.317   1
   6   6   1 13437.3 489.584  13
  -6   6  -1 13529.3 483.585  12
   6   6   1 13928.2 463.691   2
  -6  -6  -2 21778.7 573.459   1
  -6   6  -2 22898.2 559.139  14
   6   6   2 22049.5 657.786  13
   6   6   2 21189.8 593.896   2
  -6   6  -3 4828.69 258.816  14
   6  -6   3 4683.44 196.584   6
   6   6   3 4836.83 305.111  13
   6   6   3 4530.79 257.108   2
  -6  -6  -4 2348.29 139.748  15
  -6   6  -4 2326.88 189.747  14
   6  -6   4 2227.45 139.570   6
   6   6   4 2260.24 217.568  13
   6   6   4 2082.11 179.244   2
  -6  -6  -5 8498.68 289.081  15
  -6   6  -5 8941.47 244.652  15
  -6   6  -5 8185.13 383.511  14
   6  -6   5 8331.64 289.366   6
   6   6   5 8358.53 383.045   2
   6  -6   6 7551.42 267.960   4
  -6   6  -6 7701.36 227.082  15
   6   6   6 7689.03 378.324   2
   6  -6   6 6976.68 269.511   6
  -6   6  -6 7238.03 372.922  14
  -6  -6  -6 7044.46 270.527  15
   6  -6   7 779.008 87.9760   4
  -6  -6  -7 637.987 82.9409  15
   6  -6   7 729.039 87.3731   6
   6  -6   8 8768.81 298.830   4
  -6  -6  -8 9031.27 313.776  15
   6  -6   8 8732.71 310.437   6
   6  -6   9 1636.31 119.669   4
  -6  -6  -9 1567.86 123.380  15
   6  -6   9 1776.22 131.067   6
  -6   6  -9 1738.45 121.362   5
   6  -6  10 3937.47 175.821   4
  -6  -6 -10 4055.11 184.757  15
   6  -6  10 3858.04 180.980   6
  -6   6 -10 3897.00 171.158   5
   6  -6  11 4223.12 158.594   4
  -6  -6 -11 4190.96 166.585  15
   6  -6  11 4165.00 169.311   6
  -6   6 -11 3821.91 151.969   5
  -6  -6 -12 725.029 54.9185  15
   6  -6  12 829.561 60.8282   6
  -6   6 -12 743.784 52.9837   5
  -6  -7  12 638.920 56.7182   8
  -6  -7  11 1035.86 84.0594   8
  -6  -7  10 2955.48 156.856   8
  -6  -7   9 931.460 91.0303   8
   6  -7  -9 692.613 80.2155  11
   6  -7  -9 704.972 91.7793   5
   6  -7  -8 240.619 39.3950   3
  -6  -7   8 267.321 55.6232   8
   6  -7  -8 208.012 45.6303  11
   6  -7  -8 248.423 59.6498   5
  -6  -7   7 2599.60 154.460   8
   6  -7  -7 2258.51 126.605   3
   6  -7  -7 2632.93 157.734  11
  -6  -7   6 5726.08 226.635   8
   6   7  -6 5682.81 312.370  14
   6   7  -6 5528.15 361.292  13
   6  -7  -6 5791.77 212.000   3
  -6   7   6 6380.68 320.747  12
   6  -7  -6 5512.25 228.729  11
  -6  -7   6 5624.83 350.637   1
  -6  -7   5 9548.00 287.408   8
   6   7  -5 9872.49 473.179  13
   6  -7  -5 9301.93 277.746   3
  -6   7   5 9994.65 402.901  12
  -6  -7   5 9124.39 443.873   1
   6  -7  -4 137.989 35.7933   3
  -6  -7   4 142.967 35.1978   8
  -6  -7   4 97.3235 41.4728   1
   6   7  -4 75.1512 44.0298  13
  -6   7   4 118.385 49.9569  12
  -6  -7   3 4987.38 186.102   8
   6   7  -3 5468.31 327.691  13
  -6  -7   3 5014.58 306.499   1
   6  -7  -3 5489.65 203.709   3
  -6   7   3 5417.20 288.309  12
   6  -7  -2 298.208 44.9278   3
  -6  -7   2 188.643 63.7653   1
   6   7  -2 351.405 81.3250  13
  -6   7   2 308.669 72.2424  12
  -6  -7   1 8929.98 392.508   1
   6   7  -1 9678.29 421.969  13
   6  -7  -1 9371.04 268.942   3
  -6   7   1 9819.00 401.662  12
  -6  -7   0 1102.16 130.006   1
   6   7   0 1263.03 149.337  13
  -6   7   0 1347.04 147.545  12
   6   7   0 1197.47 135.744   2
  -6  -7  -1 4265.05 250.150   1
  -6   7  -1 3794.39 256.605  12
   6   7   1 4151.08 258.790   2
   6   7   1 4302.18 279.648  13
   6  -7   2 14098.8 327.046   3
   6  -7   2 14233.6 363.672   6
   6   7   2 14606.6 549.385  13
   6   7   2 14696.3 504.660   2
  -6  -7  -3 17889.5 427.714  15
  -6   7  -3 19371.1 557.038  14
   6  -7   3 18064.5 432.432   6
   6   7   3 19625.9 658.596  13
   6   7   3 18642.4 576.919   2
  -6  -7  -4 2626.88 154.987  15
  -6   7  -4 2719.06 210.479  14
   6  -7   4 2549.87 151.792   6
   6   7   4 2764.73 248.422  13
   6   7   4 2690.78 211.349   2
   6  -7   5 33794.0 655.106   4
  -6  -7  -5 34049.3 682.112  15
  -6   7  -5 37157.5 600.862  15
  -6   7  -5 33839.7 858.736  14
   6  -7   5 33612.3 677.114   6
   6   7   5 36666.4 893.524   2
   6   7   5 38522.3 1024.32  13
   6  -7   6 8691.48 292.940   4
  -6  -7  -6 8428.90 301.801  15
   6  -7   6 8810.62 306.305   6
   6  -7   7 12197.8 357.233   4
   6  -7   7 12623.8 376.685   6
  -6  -7  -7 12325.5 374.165  15
   6  -7   8 1061.74 98.9557   4
  -6  -7  -8 992.019 97.4411  15
   6  -7   8 1159.37 107.817   6
   6  -7   9 2523.90 143.744   4
  -6  -7  -9 2409.14 146.737  15
   6  -7   9 2428.66 147.825   6
  -6   7  -9 2391.98 134.922   5
   6  -7  10 752.169 71.7020   4
  -6  -7 -10 775.084 77.2869  15
   6  -7  10 780.723 77.0641   6
  -6   7 -10 631.879 62.0061   5
   6  -7  11 364.210 42.9286   4
  -6  -7 -11 271.574 39.1338  15
   6  -7  11 286.888 43.4505   6
  -6   7 -11 255.759 34.3993   5
  -6  -8  12 432.031 42.2768   8
  -6  -8  11 1008.06 77.0173   8
  -6  -8  10 3117.05 151.560   8
  -6  -8   9 1259.85 104.732   8
  -6  -8   8 2385.43 145.765   8
   6  -8  -8 2488.33 123.340   3
  -6  -8   7 14188.9 383.880   8
   6  -8  -7 14324.6 345.509   3
  -6  -8   6 6346.91 241.174   8
   6  -8  -6 6517.95 227.893   3
  -6  -8   5 3994.87 184.025   8
   6  -8  -5 3809.01 173.765   3
   6   8  -5 4022.37 303.324  13
  -6   8   5 4627.99 270.544  12
  -6  -8   5 3928.99 292.103   1
  -6  -8   4 3242.21 157.736   8
   6   8  -4 3212.75 262.587  13
   6  -8  -4 3422.75 164.585   3
  -6   8   4 3703.88 241.545  12
  -6  -8   4 3149.28 255.083   1
  -6  -8   3 3328.47 152.984   8
   6   8  -3 3513.75 268.786  13
   6  -8  -3 3321.66 160.385   3
  -6   8   3 3648.79 241.019  12
  -6  -8   3 3018.40 243.954   1
  -6  -8   2 2178.96 117.803   8
   6   8  -2 2038.39 200.317  13
   6  -8  -2 1862.17 118.601   3
  -6  -8   2 2047.77 194.277   1
  -6   8   2 1965.64 178.410  12
   6   8  -1 5468.11 325.697  13
   6  -8  -1 5220.44 201.895   3
  -6  -8   1 5013.80 298.966   1
  -6   8   1 5375.48 302.484  12
  -6  -8   0 9580.76 404.660   1
   6  -8   0 9571.54 277.955   3
   6   8   0 10090.6 447.455  13
  -6   8   0 9814.28 422.327  12
   6   8   0 9683.60 420.296   2
   6  -8   1 7803.48 243.417   3
   6   8   1 8530.21 415.893  13
  -6   8  -1 7895.97 384.328  12
   6   8   1 8613.22 398.338   2
   6  -8   2 3616.59 155.560   3
   6  -8   2 3357.37 168.306   6
   6   8   2 3465.02 270.244  13
  -6   8  -2 3282.65 249.259  12
   6   8   2 3788.58 257.722   2
   6  -8   3 1469.97 113.260   6
   6   8   3 1725.77 195.519  13
   6   8   3 1657.68 170.878   2
   6  -8   4 508.709 65.8147   4
  -6  -8  -4 426.696 64.9708  15
  -6   8  -4 650.753 110.860  14
   6  -8   4 372.496 60.7302   6
   6   8   4 387.538 100.326  13
   6  -8   5 1952.90 130.624   4
   6  -8   5 1925.57 133.824   6
  -6  -8  -5 1874.01 135.195  15
   6  -8   6 1679.23 121.949   4
  -6  -8  -6 1527.87 123.859  15
   6  -8   6 1257.46 113.030   6
   6  -8   7 1764.56 124.325   4
  -6  -8  -7 1697.42 129.659  15
   6  -8   7 1608.92 123.954   6
   6  -8   8 3254.05 165.586   4
  -6  -8  -8 3219.96 174.818  15
   6  -8   8 3335.42 174.237   6
  -6   8  -8 3099.60 151.930   5
  -6   8  -9 409.549 49.8466   5
  -6  -8  -9 493.263 63.8899  15
   6  -8   9 411.214 56.8729   6
   6  -8   9 462.745 57.2160   4
   6  -8  10 916.009 70.7681   4
  -6  -8 -10 909.499 76.9423  15
   6  -8  10 891.631 75.5512   6
  -6   8 -10 733.691 59.0662   5
  -6  -8 -11 1401.27 80.5074  15
   6  -8  11 1472.83 81.5296   6
  -6  -9  11 2745.05 115.690   8
  -6  -9  10 4702.94 175.907   8
  -6  -9   9 2249.98 129.397   8
  -6  -9   8 17900.8 426.508   8
   6  -9  -8 18839.3 370.223   3
  -6  -9   7 8986.44 291.640   8
   6  -9  -7 9080.32 257.363   3
  -6  -9   6 9281.52 295.736   8
   6  -9  -6 9637.72 280.355   3
  -6  -9   5 2599.85 146.427   8
   6  -9  -5 2611.70 142.141   3
  -6  -9   4 1111.67 91.8684   8
   6  -9  -4 1035.76 90.6455   3
  -6  -9   3 2273.99 127.999   8
   6  -9  -3 2330.25 137.046   3
   6   9  -3 2147.03 213.116  13
  -6   9   3 2235.74 190.212  12
  -6  -9   3 2199.14 209.907   1
  -6  -9   2 1240.16 90.4767   8
   6  -9  -2 1102.40 92.2040   3
   6   9  -2 1227.43 159.279  13
  -6   9   2 1196.69 141.880  12
  -6  -9   2 1158.45 146.742   1
   6   9  -1 783.558 123.137   2
   6  -9  -1 991.323 87.1655   3
   6   9  -1 945.135 141.816  13
  -6   9   1 895.253 127.369  12
   6  -9   0 12531.2 332.337   3
   6   9   0 13497.5 538.488  13
  -6   9   0 13279.1 499.760  12
   6   9   0 12544.6 503.034   2
   6  -9   1 10921.4 302.396   3
   6  -9   1 11578.7 324.293   6
   6   9   1 12174.0 512.785  13
  -6   9  -1 11376.5 471.840  12
   6  -9   2 3875.38 164.282   3
   6  -9   2 4073.86 185.372   6
   6   9   2 4179.13 302.172  13
   6   9   2 4054.21 273.701   2
  -6   9  -2 3650.77 270.005  12
   6  -9   3 3697.25 171.218   4
   6  -9   3 3629.00 152.477   3
   6  -9   3 3504.94 175.606   6
   6  -9   4 3243.22 163.342   4
  -6  -9  -4 3096.57 169.446  15
   6  -9   4 3085.94 167.001   6
   6  -9   5 3362.40 169.239   4
  -6  -9  -5 3322.86 177.955  15
   6  -9   5 3004.54 166.172   6
   6  -9   6 1709.38 119.860   4
  -6  -9  -6 1650.57 127.364  15
   6  -9   6 1671.56 125.536   6
   6  -9   7 5027.82 205.116   4
  -6  -9  -7 4966.12 217.662  15
   6  -9   7 4841.19 208.518   6
  -6   9  -8 306.270 44.2441   5
  -6  -9  -8 293.022 53.6325  15
   6  -9   8 266.230 47.0758   4
   6  -9   8 254.809 45.6838   6
  -6   9  -9 191.519 30.2695   5
  -6  -9  -9 234.883 42.3329  15
   6  -9   9 204.110 36.6080   4
   6  -9   9 237.175 40.1962   6
   6  -9  10 707.344 53.9197   4
  -6  -9 -10 732.500 62.3537  15
   6  -9  10 732.437 60.9734   6
  -6 -10  11 291.154 32.5319   8
  -6 -10  10 2123.63 103.481   8
  -6 -10   9 1090.10 82.6161   8
  -6 -10   8 3160.10 153.397   8
  -6 -10   7 8359.58 267.738   8
   6 -10  -7 8497.84 235.948   3
  -6 -10   6 4363.32 191.431   8
   6 -10  -6 4281.36 173.556   3
  -6 -10   5 9410.84 287.522   8
   6 -10  -5 9808.65 284.735   3
  -6 -10   4 588.187 66.5611   8
   6 -10  -4 577.562 66.5785   3
  -6 -10   3 1588.08 106.722   8
   6 -10  -3 1609.56 113.296   3
  -6 -10   2 1808.44 110.048   8
   6 -10  -2 1788.05 118.626   3
   6 -10  -1 2962.67 153.562   3
   6 -10   0 890.314 84.2672   3
   6 -10   1 2300.31 129.890   3
   6 -10   2 1148.92 90.2135   4
   6 -10   2 1042.08 84.7386   3
   6 -10   2 1056.88 91.8345   6
   6 -10   3 3463.64 163.160   4
   6 -10   3 3483.60 149.549   3
   6 -10   3 3501.56 170.851   6
   6 -10   4 5400.29 209.229   4
   6 -10   4 5119.61 211.745   6
   6 -10   5 6970.71 240.636   4
  -6 -10  -5 6773.71 251.916  15
   6 -10   5 6735.89 243.972   6
   6 -10   6 4736.39 192.320   4
  -6 -10  -6 4558.59 201.327  15
   6 -10   6 4259.77 188.284   6
  -6 -10  -7 35.5070 23.9305  15
   6 -10   7 23.1042 20.9401   4
   6 -10   7 12.8371 18.3473   6
   6 -10   8 1776.16 102.311   4
  -6 -10  -8 1835.03 113.712  15
  -6 -10  -8 1608.76 93.6279   7
   6 -10   8 1785.02 105.605   6
   6 -10   9 254.084 34.9739   4
  -6 -10  -9 279.323 40.2548  15
   6 -10   9 221.111 34.3858   6
  -6 -10 -10 59.6193 17.0013  15
  -6 -11  10 356.797 36.6315   8
  -6 -11   9 761.243 61.9068   8
  -6 -11   8 1515.04 96.0131   8
  -6 -11   7 505.229 57.7953   8
   6 -11  -7 537.863 51.6477   3
  -6 -11   6 1080.21 88.9932   8
   6 -11  -6 1104.14 81.5101   3
  -6 -11   5 6382.90 223.792   8
   6 -11  -5 6912.91 223.149   3
  -6 -11   4 1897.35 117.655   8
   6 -11  -4 2228.88 127.813   3
  -6 -11   3 2173.36 121.325   8
   6 -11  -3 2044.29 126.282   3
  -6 -11   2 5635.39 195.163   8
  -6 -11   2 5533.42 224.480   7
   6 -11  -2 5216.84 204.905   3
   6 -11  -1 2482.03 139.831   3
   6 -11   0 2436.47 135.754   3
   6 -11   1 2623.56 131.334   4
   6 -11   1 2274.13 128.340   3
   6 -11   2 771.339 74.7205   4
   6 -11   2 674.701 67.2772   3
   6 -11   3 7015.45 230.458   4
   6 -11   3 6919.01 210.232   3
   6 -11   4 3805.19 165.535   4
   6 -11   5 949.953 80.2174   4
   6 -11   5 1057.45 85.2699   6
   6 -11   6 1626.26 101.114   4
  -6 -11  -6 1668.48 109.311  15
   6 -11   6 1498.91 98.4474   6
  -6 -11  -6 1440.61 103.903   7
   6 -11   7 631.157 59.6714   4
  -6 -11  -7 591.545 61.7974  15
  -6 -11  -7 623.938 60.7269   7
   6 -11   7 620.496 59.2208   6
   6 -11   8 1925.94 91.0877   4
  -6 -11  -8 1860.20 99.3603  15
  -6 -11  -8 1694.55 80.7088   7
   6 -11   8 1772.18 88.9230   6
  -6 -11  -9 1812.65 83.4652  15
  -6 -12   9 1120.98 63.1692   8
  -6 -12   8 2757.58 114.954   8
  -6 -12   7 59.1021 22.2031   8
   6 -12  -7 74.1837 19.9012   3
  -6 -12   6 416.153 50.2697   8
   6 -12  -6 442.601 47.5500   3
  -6 -12   5 76.0738 25.9038   8
   6 -12  -5 92.6113 29.8877   3
  -6 -12   4 468.456 54.3781   8
   6 -12  -4 493.064 57.5180   3
  -6 -12   3 242.311 37.9647   8
   6 -12  -3 273.871 48.6914   3
  -6 -12   2 1024.86 76.6535   8
  -6 -12   2 884.730 82.8600   7
   6 -12  -2 1007.92 86.0195   3
  -6 -12   1 4224.77 151.765   8
  -6 -12   1 3952.31 185.174   7
   6 -12  -1 3902.37 168.561   3
  -6 -12   1 3653.63 152.315  10
  -6 -12   0 943.098 93.7043   7
   6 -12   0 1039.86 85.7818   3
  -6 -12   0 1070.75 76.5724  10
   6 -12   1 2306.94 118.443   4
  -6 -12  -1 2113.93 140.822   7
   6 -12   1 2200.54 120.293   3
  -6 -12  -1 2259.92 105.920  10
   6 -12   2 294.390 43.3797   4
  -6 -12  -2 277.877 53.4838   7
   6 -12   2 332.861 47.4432   3
   6 -12   3 12.6208 18.6144   4
  -6 -12  -3 0.79221 29.2286   7
   6 -12   4 226.156 36.9537   4
  -6 -12  -4 224.618 50.8253   7
   6 -12   5 307.844 43.1980   4
  -6 -12  -5 433.321 57.7274   7
   6 -12   6 1248.07 77.3209   4
  -6 -12  -6 1116.52 81.5087   7
   6 -12   7 435.736 41.1347   4
  -6 -12  -7 390.055 42.2480  15
  -6 -12  -7 416.868 42.8987   7
  -6 -13   8 3275.79 103.033   8
  -6 -13   8 3310.78 100.487  10
  -6 -13   7 281.772 34.8373   8
  -6 -13   7 258.724 32.5570  10
  -6 -13   6 472.281 47.2330   8
   6 -13  -6 548.049 44.2826   3
  -6 -13   5 293.479 39.7690   8
   6 -13  -5 396.585 43.5464   3
  -6 -13   4 1504.81 87.6102   8
   6 -13  -4 1782.88 96.4378   3
  -6 -13   3 201.072 32.7254   8
   6 -13  -3 295.754 44.9226   3
  -6 -13   3 185.906 32.7157  10
  -6 -13   2 947.515 66.5859   8
  -6 -13   2 1001.69 76.2425   7
   6 -13  -2 918.575 76.8407   3
  -6 -13   2 888.445 70.6376  10
  -6 -13   1 106.657 29.4733   7
   6 -13  -1 138.572 36.2729   3
  -6 -13   1 52.1398 21.5367  10
  -6 -13   0 556.494 64.1477   7
   6 -13   0 626.232 61.9034   3
  -6 -13   0 589.248 53.3031  10
  -6 -13  -1 1505.77 107.992   7
   6 -13   1 1591.96 95.0516   3
  -6 -13  -2 252.902 47.2618   7
   6 -13   3 93.3046 23.5100   4
  -6 -13  -3 122.984 34.3261   7
   6 -13   4 754.010 59.2270   4
  -6 -13  -4 688.814 67.4467   7
   6 -13   5 217.122 30.4801   4
  -6 -13  -5 186.446 33.8608   7
   6 -13   6 99.5604 20.0512   4
  -6 -13  -6 90.2427 20.8389   7
  -6 -14   6 3033.70 97.4382   8
  -6 -14   6 3300.15 105.742  10
  -6 -14   5 2838.54 100.265   8
   6 -14  -5 3205.10 102.843   3
  -6 -14   5 3108.83 111.127  10
  -6 -14   4 565.201 45.2485   8
   6 -14  -4 594.765 49.0327   3
  -6 -14   4 577.205 49.8341  10
  -6 -14   3 2785.95 102.064   8
   6 -14  -3 3082.97 117.409   3
  -6 -14   3 2779.54 111.250  10
  -6 -14   2 441.671 39.0685   8
   6 -14  -2 484.479 49.3560   3
  -6 -14   2 466.928 45.4490  10
  -6 -14   1 195.112 32.5229   7
   6 -14  -1 154.741 31.5520   3
  -6 -14   1 147.626 25.3777  10
  -6 -14   0 602.469 58.3871   7
   6 -14   0 534.593 52.0135   3
  -6 -14   0 531.930 43.6718  10
  -6 -14  -1 912.357 73.7004   7
  -6 -14  -2 934.478 74.0343   7
  -6 -14  -3 1650.87 93.7694   7
  -6 -14  -4 817.464 61.7999   7
  -6 -14  -5 2314.03 92.8646   7
  -6 -15   4 365.383 30.9846  10
  -6 -15   3 814.622 47.7851  10
  -6 -15   2 722.926 44.9935  10
  -6 -15   1 1688.63 66.4877  10
  -6 -15   0 441.307 37.5715   7
  -6 -15  -1 2932.08 107.869   7
  -6 -15  -2 50.6988 17.3162   7
  -6 -15  -3 2751.91 98.3268   7
  -7   0  14 3461.89 110.823   8
   7   0 -14 3231.01 102.928  11
   7   0 -13 1178.77 86.0887   5
   7   0 -13 1226.62 78.1814  11
   7   0 -12 4725.03 203.128   5
   7   0 -11 11451.8 358.532   5
   7   0 -10 47.6920 32.6950   5
   7   0  -9 21571.4 544.270   5
   7   0  -8 8856.80 326.447   5
   7   0  -8 8201.56 441.152  13
  -7   0   8 9537.20 398.173  12
   7   0  -7 9988.06 339.620   5
  -7   0   7 10178.1 394.366  12
  -7   0   6 164.059 57.1496   1
   7   0  -6 112.104 52.2798  13
  -7   0   6 211.095 55.0577  12
   7   0  -6 122.861 40.1595   5
  -7   0   5 11461.3 422.746   1
   7   0  -5 11285.8 451.496  13
  -7   0   5 11920.0 390.723  12
  -7   0   4 47556.0 948.563   1
   7   0  -4 46919.9 978.055  13
  -7   0   4 49324.7 892.583  12
   7   0  -3 24074.1 614.982  13
  -7   0   3 24339.6 555.963  12
   7   0  -2 13500.6 419.097  13
  -7   0   2 13330.8 381.469  12
   7   0  -1 20661.5 514.881  13
  -7   0   1 19683.3 477.565  12
  -7   0   0 19659.8 479.587  14
   7   0   0 19212.4 488.472  13
  -7   0   0 20255.3 485.369  12
  -7   0  -1 18542.8 476.274  14
   7   0   1 18466.4 470.444  13
  -7   0  -1 18302.2 469.346  12
  -7   0  -2 1272.12 120.426  14
   7   0   2 1354.41 120.098  13
  -7   0  -2 1633.21 133.812  12
  -7   0  -3 56.1828 36.6689  14
   7   0   3 271.145 58.3864  13
  -7   0  -4 4267.89 250.121  14
   7   0   4 4640.47 242.376  13
  -7   0  -5 659.150 68.3625  15
  -7   0  -5 540.472 94.8869  14
  -7   0  -6 457.520 60.5784  15
  -7   0  -6 462.322 95.6660  14
   7   0   6 520.049 66.2555   6
  -7   0  -7 144.388 52.5318  14
  -7   0  -7 206.908 50.2742  15
   7   0   7 135.841 37.4475   6
  -7   0  -8 3708.53 182.494  15
   7   0   8 4128.07 190.937   6
  -7   0  -9 279.811 50.6732   5
  -7   0  -9 253.900 48.0451  15
   7   0   9 283.518 47.8717   6
  -7   0 -10 1080.97 93.2460  15
  -7   0 -10 966.244 88.1047   5
  -7   0 -11 2844.49 135.990  15
  -7   0 -11 3111.78 144.552   5
  -7   0 -12 120.960 27.0227   5
  -7  -1  14 3124.09 103.878   8
  -7   1  14 3037.13 102.791   8
   7   1 -14 2938.07 97.3010  11
  -7  -1  13 874.981 70.1225   8
   7   1 -13 742.143 64.6043   5
   7  -1 -13 782.115 71.2533   5
   7  -1 -13 803.610 63.5267  11
   7   1 -13 898.713 67.1406  11
   7   1 -12 3461.50 168.716   5
   7  -1 -12 3357.52 172.596   5
   7  -1 -12 3902.06 160.999  11
   7   1 -11 2507.92 155.124   5
   7  -1 -11 2504.01 161.463   5
   7  -1 -10 720.939 94.9824   5
   7   1 -10 704.193 88.7178   5
   7  -1  -9 4402.94 231.087   5
   7   1  -9 4545.92 226.692   5
   7  -1  -9 4613.94 176.239   3
   7  -1  -8 1861.96 147.094   5
   7   1  -8 1494.50 126.113   5
   7   1  -8 1496.45 189.049  13
   7  -1  -8 1461.55 181.386  13
  -7   1   8 2022.00 180.237  12
  -7  -1   8 1560.21 154.771  12
  -7  -1   7 25001.4 710.863   1
   7  -1  -7 25711.5 592.318   5
   7   1  -7 25655.0 577.674   5
   7   1  -7 24838.5 790.315  13
   7  -1  -7 23168.8 736.643  13
  -7   1   7 26115.8 677.195  12
  -7  -1   7 26173.7 662.525  12
  -7  -1   6 14720.9 516.570   1
   7  -1  -6 15770.9 428.818   5
   7   1  -6 14560.9 560.879  13
   7  -1  -6 14452.8 536.341  13
  -7   1   6 15006.6 474.894  12
  -7  -1   6 14979.5 461.019  12
  -7   1   5 3273.33 210.353   1
  -7  -1   5 2732.95 207.474   1
   7   1  -5 3011.52 230.914  13
   7  -1  -5 2981.72 222.044  13
  -7   1   5 3035.90 194.063  12
  -7  -1   5 3105.91 187.797  12
  -7   1   4 9674.82 360.091   1
  -7  -1   4 8960.68 368.372   1
   7   1  -4 9325.00 393.532  13
   7  -1  -4 9064.59 367.470  13
  -7   1   4 9421.38 341.207  12
  -7  -1   4 8964.08 311.944  12
  -7  -1   3 15319.3 474.681   1
   7   1  -3 15360.2 489.500  13
   7  -1  -3 15742.6 468.544  13
  -7   1   3 16252.9 451.918  12
  -7  -1   3 16322.8 419.975  12
   7   1  -2 4483.43 240.935  13
   7  -1  -2 4569.11 224.673  13
  -7   1   2 4366.19 217.751  12
  -7  -1   2 4179.52 192.733  12
   7   1  -1 3917.47 216.409  13
   7  -1  -1 3911.30 198.883  13
  -7   1   1 4098.21 210.046  12
  -7  -1   1 3809.51 180.331  12
  -7   1   0 1042.77 93.3033  14
   7   1   0 1039.70 109.230  13
   7  -1   0 1052.69 96.6443  13
  -7   1   0 1016.43 105.335  12
  -7  -1   0 956.433 89.8399  12
   7   1   0 1038.54 86.1261   2
   7   1   1 311.593 49.2023   2
  -7   1  -1 302.712 55.8193  14
  -7  -1  -1 241.445 54.9163  14
   7   1   1 199.278 49.8776  13
   7  -1   1 206.833 44.0979  13
  -7   1  -1 268.084 55.0887  12
  -7  -1  -1 301.535 52.6060  12
  -7   1  -2 6527.61 278.483  14
  -7  -1  -2 6438.09 287.547  14
   7   1   2 6195.79 276.042  13
   7  -1   2 6866.22 257.431  13
   7   1   2 7228.61 240.649   2
  -7   1  -2 6794.16 293.584  12
  -7  -1  -2 6839.00 258.311  12
   7   1   3 2914.59 159.571   2
  -7   1  -3 2645.70 184.262  14
  -7  -1  -3 2531.40 188.000  14
   7   1   3 2709.78 185.935  13
   7   1   4 15303.0 419.696   2
  -7   1  -4 13745.0 465.030  14
  -7  -1  -4 14446.2 488.303  14
   7   1   4 15082.6 481.449  13
  -7  -1  -5 3414.00 154.192  15
   7   1   5 3477.07 203.610   2
  -7   1  -5 3522.33 151.587  15
  -7   1  -5 3190.47 226.837  14
   7  -1   5 3241.54 163.432   6
  -7  -1  -5 3403.36 238.612  14
   7   1   5 3285.06 228.543  13
  -7  -1  -6 2594.65 142.043  15
  -7   1  -6 2381.75 131.102  15
   7  -1   6 2392.16 145.510   6
  -7   1  -6 2549.21 213.118  14
  -7  -1  -6 2442.67 211.213  14
  -7  -1  -7 1287.33 106.782  15
  -7   1  -7 1110.05 94.8383  15
   7  -1   7 1302.34 109.049   6
  -7   1  -7 1180.51 154.306  14
  -7  -1  -7 1451.16 169.376  14
  -7  -1  -8 5821.49 234.079  15
  -7   1  -8 5925.62 229.083  15
   7  -1   8 5646.14 234.128   6
  -7  -1  -8 6046.90 228.795   5
  -7   1  -9 570.900 68.1879  15
  -7  -1  -9 665.293 74.8801  15
   7  -1   9 606.757 72.9578   6
  -7  -1  -9 682.675 76.4137   5
  -7   1  -9 719.765 82.4509   5
  -7  -1 -10 1990.70 128.699  15
  -7   1 -10 1980.38 123.285  15
   7  -1  10 1863.95 119.551   6
  -7  -1 -10 1965.21 121.518   5
  -7   1 -10 2078.56 130.476   5
  -7  -1 -11 4346.57 173.794  15
  -7   1 -11 4753.34 168.957  15
   7  -1  11 4602.77 166.510   6
  -7  -1 -11 4253.36 166.696   5
  -7   1 -11 4455.39 177.725   5
  -7  -1 -12 411.505 41.2360  15
  -7  -1 -12 426.300 43.9782   5
  -7   1 -12 516.783 52.6710   5
  -7  -2  13 1547.96 89.9528   8
   7  -2 -13 1395.28 95.3760   5
   7  -2 -13 1425.49 82.9123  11
   7  -2 -12 568.433 62.7509  11
   7   2 -12 506.782 61.2924   5
   7  -2 -12 494.586 67.9843   5
   7   2 -11 4723.80 207.415   5
   7  -2 -11 4291.70 213.252   5
   7  -2 -11 4363.47 185.618  11
   7  -2 -10 6621.17 281.727   5
   7   2 -10 7015.04 270.331   5
   7  -2  -9 6933.20 296.038   5
   7   2  -9 7479.59 287.311   5
   7  -2  -9 7270.35 226.622   3
   7  -2  -8 943.218 106.808   5
   7   2  -8 997.085 103.140   5
   7   2  -8 743.384 131.351  13
  -7   2   8 1080.60 135.762  12
  -7  -2   8 1009.41 125.332  12
   7  -2  -8 930.498 79.5225   3
   7  -2  -7 10766.8 363.324   5
   7   2  -7 10880.8 522.402  13
   7  -2  -7 10590.2 463.869  13
  -7  -2   7 10305.1 445.999   1
  -7   2   7 11000.8 425.387  12
  -7  -2   7 10654.3 395.826  12
   7  -2  -7 10848.5 289.912   3
  -7  -2   6 1033.37 138.405   1
   7  -2  -6 1134.17 109.479   5
   7  -2  -6 968.921 132.886  13
   7   2  -6 1031.71 146.750  13
  -7   2   6 1083.71 126.095  12
  -7  -2   6 1056.58 115.215  12
  -7   2   5 1518.75 137.688   1
  -7  -2   5 1236.37 144.733   1
   7   2  -5 1272.82 155.522  13
   7  -2  -5 1436.82 149.243  13
  -7   2   5 1450.64 138.486  12
  -7  -2   5 1439.00 126.241  12
  -7   2   4 6976.97 296.496   1
  -7  -2   4 6671.47 323.353   1
   7   2  -4 6499.10 332.120  13
   7  -2  -4 6663.98 309.198  13
  -7   2   4 6626.94 292.669  12
  -7  -2   4 6756.54 262.014  12
  -7  -2   3 932.084 113.417   1
   7   2  -3 903.915 118.121  13
   7  -2  -3 863.443 102.232  13
  -7   2   3 810.101 97.2956  12
  -7  -2   3 962.135 89.4428  12
  -7  -2   2 57935.3 1073.67   1
   7   2  -2 57575.2 1081.60  13
   7  -2  -2 58704.2 991.289  13
  -7   2   2 55867.9 1015.88  12
  -7  -2   2 57469.3 908.774  12
   7   2  -1 3659.14 217.664  13
   7  -2  -1 4139.34 193.945  13
  -7   2   1 4019.61 217.791  12
  -7  -2   1 4017.25 171.554  12
  -7   2   0 35009.8 638.315  14
   7   2   0 33065.9 733.424  13
  -7   2   0 33076.0 727.677  12
   7   2   0 33640.3 656.000   2
  -7   2  -1 4977.68 218.802  14
   7   2   1 4553.74 242.548  13
  -7   2  -1 4397.86 239.395  12
   7   2   1 4453.32 200.996   2
   7   2   2 306.239 52.4372   2
  -7   2  -2 177.155 43.7763  14
  -7  -2  -2 290.550 63.5261  14
   7   2   2 214.709 57.4785  13
  -7   2  -3 7995.12 326.763  14
  -7  -2  -3 7981.41 347.780  14
   7   2   3 7738.23 284.351   2
   7   2   3 8068.37 346.132  13
   7   2   4 6041.93 264.452   2
  -7  -2  -4 6124.03 315.333  14
  -7   2  -4 6052.25 299.845  14
   7   2   4 6110.76 311.876  13
  -7   2  -5 9101.05 257.197  15
   7   2   5 8975.93 350.191   2
  -7   2  -5 8626.05 383.369  14
   7  -2   5 9180.93 292.546   6
  -7  -2  -5 8899.86 402.075  14
   7   2   5 9319.30 411.319  13
   7   2   6 8218.79 355.318   2
  -7  -2  -6 8408.41 270.882  15
  -7   2  -6 8408.98 253.905  15
   7  -2   6 8936.58 296.594   6
  -7   2  -6 8083.97 385.289  14
  -7  -2  -6 8472.25 407.042  14
  -7  -2  -7 426.952 64.1670  15
  -7   2  -7 365.480 57.0351  15
  -7   2  -8 680.627 74.9629  15
  -7  -2  -8 739.277 82.5452  15
   7  -2   8 610.931 77.9718   6
  -7  -2  -8 698.351 73.4738   5
  -7  -2  -9 26.6248 20.0003   5
  -7   2  -9 46.0871 32.0129   5
  -7  -2  -9 70.2866 35.1670  15
  -7   2  -9 17.7336 26.5247  15
   7  -2   9 30.3770 27.0748   6
  -7  -2 -10 638.200 76.1605  15
   7  -2  10 570.614 69.1261   6
  -7   2 -10 708.904 69.9820  15
  -7  -2 -10 630.032 66.0146   5
  -7   2 -10 734.909 79.0756   5
  -7  -2 -11 1897.15 113.354  15
   7  -2  11 1669.15 104.534   6
  -7  -2 -11 1802.69 99.3796   5
  -7   2 -11 1832.23 111.968   5
  -7  -2 -12 668.820 53.3989  15
  -7  -2 -12 650.908 49.1309   5
  -7   2 -12 686.331 59.7276   5
  -7  -3  13 1038.59 71.2622   8
   7  -3 -13 934.438 65.6722  11
  -7  -3  12 501.624 59.4482   8
   7  -3 -12 383.087 50.5459  11
   7  -3 -12 427.442 63.6165   5
   7  -3 -11 723.283 89.5484   5
   7  -3 -11 916.053 83.6335  11
   7  -3 -10 3807.08 211.401   5
   7  -3 -10 3965.95 185.327  11
   7  -3  -9 134.470 33.8749   3
   7  -3  -9 147.777 39.8812  11
   7  -3  -9 153.609 50.3780   5
   7  -3  -8 6210.47 276.764   5
  -7  -3   8 6044.80 304.170  12
   7  -3  -8 5942.69 208.679   3
   7  -3  -8 6119.48 235.846  11
  -7  -3   8 5706.19 342.955   1
   7  -3  -7 12167.2 393.951   5
   7   3  -7 13033.5 576.333  13
  -7  -3   7 11619.5 491.267   1
  -7   3   7 13084.1 475.340  12
  -7  -3   7 11654.2 413.648  12
   7  -3  -7 12397.9 316.255   3
   7  -3  -7 12347.9 339.149  11
  -7  -3   6 5757.05 334.030   1
   7  -3  -6 6007.93 262.480   5
   7   3  -6 5643.84 355.845  13
   7  -3  -6 5412.24 302.263  13
  -7   3   6 5809.62 299.892  12
  -7  -3   6 5883.01 268.762  12
   7  -3  -6 5924.18 206.308   3
   7  -3  -6 5538.27 210.236  11
  -7  -3   5 10848.9 452.820   1
   7  -3  -5 11601.4 365.238   5
   7   3  -5 11298.2 484.861  13
   7  -3  -5 11105.7 416.262  13
  -7   3   5 11791.1 420.236  12
  -7  -3   5 11628.2 367.199  12
   7  -3  -5 11893.5 299.579   3
  -7   3   4 11304.8 381.617   1
  -7  -3   4 10185.5 423.368   1
   7   3  -4 10688.4 448.260  13
  -7   3   4 10826.2 393.967  12
  -7  -3   4 11007.4 333.293  12
  -7  -3   3 13927.7 484.510   1
   7   3  -3 14409.5 500.657  13
  -7   3   3 14928.8 461.590  12
  -7  -3   3 15022.6 372.489  12
  -7  -3   2 7584.77 333.263   1
   7   3  -2 7496.06 341.393  13
  -7   3   2 7478.12 315.825  12
  -7  -3   1 6749.55 308.451   1
   7   3  -1 7027.08 321.658  13
  -7   3   1 7015.79 305.135  12
   7   3   0 8713.28 353.371  13
  -7   3   0 7926.41 332.220  12
   7   3   0 7780.37 295.597   2
  -7   3  -1 2708.12 159.781  14
   7   3   1 2427.48 184.403  13
  -7   3  -1 2592.35 190.303  12
   7   3   1 2591.37 166.773   2
  -7   3  -2 7138.23 287.018  14
   7   3   2 6881.85 321.610  13
   7   3   2 7113.73 279.866   2
  -7   3  -3 1712.91 149.232  14
  -7  -3  -3 1927.64 176.205  14
   7   3   3 1753.02 166.504  13
   7   3   3 1731.03 138.370   2
  -7  -3  -4 4574.76 180.160  15
  -7   3  -4 4441.08 165.738  15
  -7   3  -4 4470.39 256.965  14
   7   3   4 4226.91 231.342   2
  -7  -3  -4 4855.42 294.256  14
   7  -3   4 5037.51 205.586   6
   7   3   4 4396.04 279.545  13
   7   3   5 603.298 88.7502   2
  -7  -3  -5 705.882 74.4832  15
  -7   3  -5 681.746 67.8920  15
   7  -3   5 825.392 86.4862   6
  -7   3  -5 649.326 103.804  14
  -7  -3  -5 635.848 110.234  14
   7   3   5 671.742 115.039  13
  -7  -3  -6 4328.38 194.486  15
   7   3   6 4405.71 264.052   2
   7  -3   6 4595.75 212.067   6
  -7   3  -6 4758.16 294.922  14
  -7  -3  -6 4143.51 292.438  14
  -7   3  -6 4449.01 179.069  15
  -7   3  -7 11106.4 304.473  15
   7  -3   7 10935.3 348.235   6
  -7  -3  -7 10854.9 331.555  15
  -7  -3  -8 580.674 70.9136  15
  -7   3  -8 525.319 65.8010  15
   7  -3   8 485.727 71.8393   6
  -7   3  -9 1751.18 113.750  15
  -7  -3  -9 1806.16 129.529  15
   7  -3   9 1700.59 128.062   6
  -7   3  -9 1985.08 133.896   5
   7  -3  10 6705.12 225.954   4
  -7  -3 -10 6067.58 233.615  15
   7  -3  10 5947.33 228.786   6
  -7   3 -10 6802.86 240.323   5
  -7  -3 -11 2653.89 134.476  15
  -7   3 -11 2933.43 140.531   5
  -7  -3 -12 2213.90 98.4351  15
  -7   3 -12 2328.01 107.161   5
  -7  -4  13 386.297 42.0131   8
  -7  -4  12 1233.67 88.4042   8
   7  -4 -12 1161.37 97.6196   5
   7  -4 -12 1228.77 85.7554  11
  -7  -4  11 1944.83 124.025   8
   7  -4 -11 1983.38 141.997   5
   7  -4 -11 2060.71 123.388  11
  -7  -4  10 9185.23 297.834   8
   7  -4 -10 8736.65 324.867   5
   7  -4 -10 9840.87 300.242  11
   7  -4  -9 1127.18 116.362   5
   7  -4  -9 985.111 80.2138   3
   7  -4  -9 1147.76 102.186  11
   7  -4  -8 3487.42 207.768   5
   7  -4  -8 3878.39 166.144   3
   7  -4  -8 3972.27 190.589  11
   7  -4  -7 7991.25 317.853   5
   7   4  -7 8545.34 474.388  13
  -7   4   7 8919.43 393.130  12
  -7  -4   7 7694.76 405.907   1
   7  -4  -7 8028.99 251.047   3
   7  -4  -7 8155.56 274.446  11
  -7  -4   6 15310.8 578.502   1
   7  -4  -6 15438.2 447.353   5
   7   4  -6 15984.9 625.631  13
  -7   4   6 16459.2 531.054  12
   7  -4  -6 15728.4 370.208   3
   7  -4  -6 15346.1 383.080  11
  -7  -4   5 6959.68 368.791   1
   7  -4  -5 7121.32 284.581   5
   7   4  -5 6769.15 379.376  13
  -7   4   5 7081.35 329.478  12
   7  -4  -5 6758.97 225.397   3
   7  -4  -5 6499.26 229.187  11
  -7  -4   4 6904.33 356.257   1
   7   4  -4 7126.17 371.764  13
  -7   4   4 7731.94 339.353  12
   7  -4  -4 7543.86 233.630   3
  -7  -4   3 21734.6 641.042   1
   7   4  -3 22466.7 668.530  13
  -7   4   3 23457.1 618.149  12
  -7  -4   2 1739.74 161.576   1
   7   4  -2 1784.90 170.618  13
  -7   4   2 1626.22 150.530  12
  -7  -4   1 3076.92 211.280   1
   7   4  -1 3079.20 220.606  13
  -7   4   1 3226.66 212.643  12
  -7  -4   0 2675.51 194.797   1
   7   4   0 2462.00 193.102  13
  -7   4   0 2778.49 201.594  12
   7   4   0 2534.74 177.776   2
   7   4   1 18733.7 571.505  13
  -7   4  -1 19088.2 570.457  12
   7   4   1 19056.4 523.478   2
   7   4   2 27923.7 735.433  13
   7   4   2 26732.9 635.452   2
  -7   4  -3 13857.7 449.351  14
   7   4   3 14468.9 520.052  13
   7   4   3 13314.8 431.948   2
  -7  -4  -4 9743.57 284.716  15
  -7   4  -4 9778.64 395.445  14
   7  -4   4 10122.4 309.565   6
   7   4   4 9593.95 375.213   2
   7   4   4 9770.03 444.265  13
  -7  -4  -5 2384.32 140.235  15
  -7   4  -5 2582.10 128.794  15
   7   4   5 2534.14 196.597   2
  -7   4  -5 2371.19 201.661  14
   7  -4   5 2572.84 154.563   6
   7   4   5 2380.23 223.779  13
  -7  -4  -6 3287.92 172.949  15
  -7   4  -6 3531.40 156.725  15
   7   4   6 3497.67 242.690   2
   7  -4   6 3314.17 183.127   6
  -7   4  -6 3482.83 255.698  14
   7   4   6 3829.24 296.875  13
  -7   4  -7 7577.36 243.612  15
   7  -4   7 7766.88 291.437   6
  -7  -4  -7 7725.78 278.865  15
  -7  -4  -8 5275.36 229.992  15
  -7   4  -8 5398.60 200.599  15
   7  -4   8 5177.72 235.584   6
  -7  -4  -9 731.291 83.5506  15
   7  -4   9 594.480 77.2992   6
  -7   4  -9 708.186 84.7078   5
  -7   4 -10 301.125 53.2546   5
   7  -4  10 321.478 49.0349   4
  -7  -4 -10 278.948 52.6596  15
   7  -4  10 298.821 52.8571   6
   7  -4  11 119.544 32.2353   6
  -7  -4 -11 100.287 30.1301  15
  -7   4 -11 113.698 29.2987   5
  -7  -4 -12 750.206 54.8886  15
  -7   4 -12 702.092 55.6233   5
  -7  -5  13 603.149 49.1775   8
  -7  -5  12 144.159 30.7691   8
  -7  -5  11 4657.99 188.232   8
   7  -5 -11 4398.80 203.742   5
   7  -5 -11 4530.59 182.291  11
  -7  -5  10 1723.27 121.679   8
   7  -5 -10 1756.43 138.512   5
   7  -5 -10 1817.88 123.680  11
  -7  -5   9 3448.37 179.030   8
   7  -5  -9 3408.17 201.599   5
   7  -5  -9 3554.38 149.943   3
   7  -5  -9 3387.29 174.215  11
  -7  -5   8 10104.1 318.369   8
   7  -5  -8 10257.3 366.200   5
   7  -5  -8 10783.7 292.623   3
   7  -5  -8 10270.5 322.773  11
  -7  -5   7 4800.57 207.625   8
   7  -5  -7 4827.19 245.300   5
   7   5  -7 5338.66 375.907  13
   7  -5  -7 4981.92 195.877   3
  -7   5   7 5246.05 301.410  12
  -7  -5   7 4639.67 319.551   1
   7  -5  -7 4800.03 211.215  11
  -7  -5   6 2585.77 145.354   8
   7  -5  -6 3113.60 190.992   5
   7   5  -6 2910.62 264.600  13
  -7  -5   6 2732.69 239.247   1
   7  -5  -6 2809.41 144.848   3
  -7   5   6 2830.75 216.228  12
   7  -5  -6 2688.62 152.460  11
  -7  -5   5 2701.61 140.297   8
  -7  -5   5 2789.62 240.270   1
   7   5  -5 2943.39 256.211  13
  -7   5   5 2804.54 211.717  12
   7  -5  -5 2871.40 145.343   3
   7  -5  -5 2607.66 146.147  11
  -7  -5   4 2614.03 227.379   1
   7   5  -4 2853.81 240.577  13
  -7   5   4 3034.84 217.453  12
   7  -5  -4 2997.93 146.538   3
   7  -5  -4 2814.80 145.713  11
  -7  -5   3 2640.71 217.347   1
   7   5  -3 2802.63 231.403  13
  -7   5   3 2800.42 207.641  12
   7  -5  -3 2730.12 137.895   3
  -7  -5   2 2195.27 191.527   1
   7   5  -2 2277.66 201.795  13
  -7   5   2 2068.05 178.300  12
  -7  -5   1 4399.32 266.476   1
   7   5  -1 4713.86 284.895  13
  -7   5   1 4643.72 267.872  12
  -7  -5   0 5990.77 306.585   1
   7   5   0 5837.85 316.906  13
  -7   5   0 5990.26 311.838  12
   7   5   0 5629.47 285.284   2
  -7  -5  -1 10270.4 400.666   1
   7   5   1 10631.8 438.960  13
  -7   5  -1 10144.0 420.412  12
   7   5   1 10547.9 399.482   2
  -7  -5  -2 23809.9 637.902   1
   7   5   2 24589.2 713.151  13
  -7   5  -2 23678.3 688.080  12
   7   5   2 23420.8 618.163   2
  -7  -5  -3 895.206 113.305   1
  -7  -5  -3 944.781 86.1807  15
  -7   5  -3 757.549 103.955  14
   7  -5   3 722.255 79.1084   6
   7   5   3 794.948 106.255   2
   7   5   3 820.949 128.327  13
  -7  -5  -4 12862.3 347.676  15
  -7   5  -4 12956.6 469.351  14
   7  -5   4 13011.8 365.540   6
   7   5   4 13324.1 465.410   2
   7   5   4 14323.9 558.635  13
  -7   5  -5 32808.9 577.784  15
   7   5   5 31862.0 800.566   2
  -7   5  -5 32298.6 826.477  14
   7  -5   5 33225.4 661.456   6
  -7  -5  -5 31384.6 628.609  15
  -7  -5  -6 5329.62 229.717  15
  -7   5  -6 5602.20 200.727  15
   7  -5   6 5535.58 240.513   6
  -7   5  -7 1195.10 91.7109  15
  -7  -5  -7 1259.08 113.267  15
   7  -5   7 1326.39 118.583   6
  -7  -5  -8 1843.87 134.123  15
   7  -5   8 1890.70 138.121   6
   7  -5   9 3023.87 152.075   4
  -7  -5  -9 2889.86 163.865  15
   7  -5   9 2860.19 163.340   6
   7  -5  10 8773.06 246.733   4
   7  -5  10 8499.89 267.946   6
  -7  -5 -10 8541.29 269.779  15
  -7   5 -10 8954.22 264.666   5
  -7  -5 -11 1344.37 89.6537  15
   7  -5  11 1466.99 93.6321   6
  -7   5 -11 1400.74 88.4865   5
  -7   5 -12 1641.16 77.4252   5
  -7  -6  12 95.8152 24.9851   8
  -7  -6  11 1330.74 95.4448   8
  -7  -6  10 3344.23 165.509   8
   7  -6 -10 3411.32 164.948  11
  -7  -6   9 2499.66 149.098   8
   7  -6  -9 2673.80 125.396   3
   7  -6  -9 2356.81 144.640  11
  -7  -6   8 13784.6 379.485   8
   7  -6  -8 14168.5 342.333   3
   7  -6  -8 14015.4 383.462  11
  -7  -6   7 12594.8 354.879   8
   7  -6  -7 13006.4 336.373   3
   7  -6  -7 12832.8 368.403  11
  -7  -6   6 11727.6 334.116   8
   7   6  -6 13446.2 588.183  13
   7  -6  -6 12677.0 334.844   3
  -7   6   6 13691.9 493.933  12
  -7  -6   6 12117.2 529.948   1
   7  -6  -6 12192.9 350.345  11
  -7  -6   5 8186.83 260.818   8
   7   6  -5 8949.70 464.949  13
  -7  -6   5 8546.93 432.453   1
   7  -6  -5 8721.35 270.035   3
  -7   6   5 8902.45 389.054  12
   7  -6  -5 8302.01 275.792  11
  -7  -6   4 4891.93 187.324   8
  -7  -6   4 4824.83 319.994   1
   7   6  -4 5076.49 334.683  13
   7  -6  -4 5088.84 199.773   3
  -7   6   4 5404.23 297.959  12
   7  -6  -4 4678.09 196.536  11
  -7  -6   3 1328.78 159.420   1
   7   6  -3 1233.14 157.900  13
   7  -6  -3 1126.60 91.6921   3
  -7   6   3 1484.93 153.779  12
  -7  -6   2 2182.91 199.825   1
   7   6  -2 2302.57 210.318  13
   7  -6  -2 2343.76 130.159   3
  -7   6   2 2285.58 190.652  12
  -7  -6   1 3845.08 258.848   1
   7   6  -1 3794.25 266.156  13
   7  -6  -1 3760.57 164.939   3
  -7   6   1 4225.42 264.821  12
  -7  -6   0 5147.15 295.109   1
   7   6   0 5809.75 328.752  13
   7  -6   0 5315.80 192.691   3
  -7   6   0 5204.46 301.284  12
   7   6   0 5372.81 294.972   2
  -7  -6  -1 4401.95 264.587   1
   7   6   1 4649.40 299.030  13
   7  -6   1 4274.65 168.729   3
  -7   6  -1 4536.25 285.727  12
   7   6   1 5014.55 283.449   2
  -7  -6  -2 12377.3 449.906   1
   7   6   2 13417.9 529.164  13
  -7   6  -2 12054.9 490.225  12
   7   6   2 11949.6 442.343   2
  -7  -6  -3 8161.55 266.213  15
   7  -6   3 8384.53 281.919   6
   7   6   3 8505.42 429.203  13
   7   6   3 8813.84 379.069   2
  -7   6  -4 10569.2 423.937  14
   7  -6   4 9833.62 317.743   6
   7   6   4 9740.46 411.465   2
   7   6   4 10567.6 497.084  13
  -7  -6  -4 9751.55 306.293  15
  -7  -6  -5 13353.0 380.432  15
  -7   6  -5 14335.6 336.211  15
  -7   6  -5 14525.8 528.847  14
   7  -6   5 13798.5 393.810   6
   7   6   5 15121.5 614.966  13
  -7  -6  -6 21321.3 508.410  15
   7  -6   6 21293.6 516.476   6
  -7   6  -6 22296.5 441.224  15
  -7  -6  -7 16789.4 443.818  15
  -7   6  -7 18061.5 381.759  15
   7  -6   7 16791.7 449.819   6
  -7  -6  -8 873.057 92.8028  15
   7  -6   8 748.807 87.4257   6
   7  -6   9 2658.32 136.080   4
  -7  -6  -9 2633.09 152.174  15
   7  -6   9 2779.34 155.814   6
  -7   6  -9 2513.38 142.106   5
  -7  -6 -10 741.468 73.3302  15
   7  -6  10 713.337 73.1509   6
  -7   6 -10 767.055 71.8867   5
  -7  -6 -11 140.999 32.5446  15
   7  -6  11 150.428 33.3707   6
  -7   6 -11 129.609 27.8577   5
  -7  -7  12 1721.18 85.2832   8
  -7  -7  11 831.201 70.6458   8
  -7  -7  10 931.302 83.6956   8
  -7  -7   9 2218.24 136.226   8
  -7  -7   8 17075.4 422.050   8
   7  -7  -8 17078.7 377.340   3
  -7  -7   7 1431.54 113.166   8
   7  -7  -7 1577.46 108.489   3
   7  -7  -6 256.679 49.8655   3
  -7  -7   6 270.086 47.2748   8
  -7  -7   5 3546.20 167.910   8
   7   7  -5 3687.09 298.722  13
   7  -7  -5 3612.25 172.986   3
  -7   7   5 3863.91 257.697  12
  -7  -7   5 3798.15 290.739   1
  -7  -7   4 8330.88 257.354   8
   7   7  -4 8976.51 458.270  13
  -7  -7   4 8237.57 426.798   1
   7  -7  -4 8664.80 276.176   3
  -7   7   4 9365.46 406.192  12
  -7  -7   3 2605.93 233.338   1
   7   7  -3 2824.68 248.482  13
   7  -7  -3 2805.03 148.417   3
  -7   7   3 2922.66 223.796  12
  -7  -7   2 580.777 111.786   1
   7  -7  -2 661.577 71.1540   3
   7   7  -2 572.818 110.994  13
  -7   7   2 522.093 96.1978  12
   7  -7  -1 355.330 53.0251   3
   7   7  -1 366.718 81.5116   2
  -7   7   1 431.165 92.8568  12
  -7  -7   1 363.774 82.1649   1
   7   7   0 766.296 118.566   2
  -7  -7   0 806.863 121.904   1
   7  -7   0 804.820 75.5561   3
   7   7   0 861.021 134.774  13
  -7   7   0 833.506 121.957  12
  -7  -7  -1 19734.1 607.762   1
   7   7   1 20827.4 684.669  13
   7  -7   1 18740.0 410.373   3
  -7   7  -1 19679.8 639.750  12
   7   7   1 21134.2 635.074   2
   7   7   2 697.602 111.372   2
   7  -7   2 677.063 64.8030   3
   7  -7   2 703.622 78.9255   6
   7   7   2 844.364 136.538  13
  -7   7  -2 678.895 120.508  12
  -7  -7  -3 16203.1 402.124  15
   7  -7   3 15529.3 407.914   6
   7   7   3 17173.5 641.500  13
   7   7   3 15971.0 544.188   2
  -7  -7  -4 18396.0 451.631  15
   7  -7   4 17975.8 454.630   6
  -7  -7  -5 12512.1 369.404  15
   7  -7   5 12068.9 366.079   6
  -7  -7  -6 1274.22 110.964  15
  -7   7  -6 1486.33 96.4501  15
   7  -7   6 1310.09 114.845   6
  -7  -7  -7 12737.2 372.118  15
   7  -7   7 12927.3 374.224   6
   7  -7   8 2003.11 119.204   4
  -7  -7  -8 1946.75 132.676  15
   7  -7   8 1957.79 133.914   6
   7  -7   9 3319.19 142.378   4
  -7  -7  -9 3218.56 160.316  15
   7  -7   9 3197.96 158.907   6
  -7   7  -9 3012.50 142.749   5
  -7  -7 -10 7160.00 219.933  15
   7  -7  10 6805.00 214.073   6
  -7  -7 -11 1549.75 82.4258  15
   7  -7  11 1571.68 82.5777   6
  -7   7 -11 1404.04 69.2184   5
  -7  -8  12 1277.85 64.2003   8
  -7  -8  11 4904.86 160.878   8
  -7  -8  10 5263.99 188.827   8
  -7  -8   9 230.501 47.3592   8
  -7  -8   8 2.93386 21.3051   8
   7  -8  -8 31.0054 21.9327   3
  -7  -8   7 3984.76 185.843   8
   7  -8  -7 4068.30 172.412   3
  -7  -8   6 1659.36 117.907   8
   7  -8  -6 1764.82 117.833   3
  -7  -8   5 8976.62 278.847   8
   7  -8  -5 9251.62 285.940   3
  -7  -8   4 11412.9 308.212   8
   7  -8  -4 11540.7 327.270   3
  -7  -8   3 14418.4 339.704   8
   7   8  -3 14369.8 586.861  13
   7  -8  -3 13359.3 359.701   3
  -7  -8   3 13346.2 548.880   1
  -7   8   3 14574.8 521.942  12
   7   8  -2 6663.53 387.009  13
   7  -8  -2 6015.54 225.852   3
  -7  -8   2 5741.92 345.317   1
  -7   8   2 6669.10 347.137  12
  -7  -8   1 5976.59 346.163   1
   7   8  -1 7157.94 398.404  13
   7  -8  -1 6245.07 228.000   3
  -7   8   1 7245.52 367.340  12
   7   8  -1 6748.21 365.043   2
   7  -8   0 14166.8 358.988   3
   7   8   0 16416.8 614.057  13
  -7   8   0 15745.0 560.769  12
   7   8   0 16022.7 571.712   2
   7  -8   1 8039.33 251.243   3
   7   8   1 9040.47 451.099  13
  -7   8  -1 7985.10 402.935  12
   7   8   1 9115.41 420.443   2
   7   8   2 545.515 97.5232   2
   7  -8   2 552.012 61.7926   3
   7  -8   2 638.126 76.7555   6
   7   8   2 793.272 140.038  13
  -7   8  -2 482.259 107.122  12
   7  -8   3 9368.11 306.122   6
  -7  -8  -4 6810.06 256.974  15
   7  -8   4 6277.18 250.398   6
  -7  -8  -5 9150.11 308.268  15
   7  -8   5 8698.12 302.975   6
  -7  -8  -6 3341.80 179.120  15
   7  -8   6 3346.07 178.400   6
  -7  -8  -7 606.802 74.1280  15
   7  -8   7 748.554 83.1454   6
   7  -8   8 1637.60 101.815   4
  -7  -8  -8 1663.04 116.239  15
   7  -8   8 1807.66 120.347   6
  -7   8  -8 1617.19 103.578   5
  -7  -8  -9 820.891 75.8432  15
   7  -8   9 771.761 72.8284   6
  -7   8  -9 746.894 64.0896   5
  -7  -8 -10 952.983 71.0651  15
   7  -8  10 948.187 69.9815   6
  -7   8 -10 816.803 55.4848   5
  -7  -9  11 5792.74 157.837   8
  -7  -9  10 298.378 41.1191   8
  -7  -9   9 5669.38 197.629   8
  -7  -9   8 7947.57 252.113   8
   7  -9  -8 7936.39 218.195   3
  -7  -9   7 1050.26 91.1075   8
   7  -9  -7 1031.46 82.1772   3
  -7  -9   6 4327.68 187.597   8
   7  -9  -6 4423.44 184.274   3
  -7  -9   5 443.347 59.5148   8
   7  -9  -5 454.399 60.9938   3
  -7  -9   4 2330.22 130.526   8
   7  -9  -4 2398.17 141.558   3
  -7  -9   3 6847.35 222.874   8
   7  -9  -3 6474.88 238.615   3
   7  -9  -2 9768.93 297.193   3
   7  -9  -1 1170.12 97.4709   3
   7  -9   0 3912.17 175.894   3
   7  -9   1 12218.0 322.454   3
   7  -9   1 12821.4 350.562   6
   7  -9   2 24162.6 475.431   3
   7  -9   2 24883.1 530.485   6
   7  -9   3 14280.5 383.943   6
  -7  -9  -4 16908.4 416.971  15
   7  -9   4 15765.9 412.257   6
  -7  -9  -5 241.463 50.2871  15
   7  -9   5 210.150 47.6971   6
  -7  -9  -6 446.919 64.1692  15
   7  -9   6 465.982 64.7166   6
  -7  -9  -7 4795.82 199.012  15
   7  -9   7 4483.55 192.319   6
  -7   9  -8 363.166 43.6604   5
  -7  -9  -8 483.835 60.6307  15
   7  -9   8 353.507 51.7867   6
  -7  -9  -9 880.439 69.2272  15
   7  -9   9 816.941 67.0135   6
  -7   9  -9 745.132 53.0410   5
  -7  -9 -10 359.346 38.0952  15
   7  -9  10 399.519 39.6542   6
  -7 -10  10 24.3819 15.7969   8
  -7 -10   9 1634.65 94.0196   8
  -7 -10   8 629.727 62.5682   8
   7 -10  -8 684.198 53.7127   3
  -7 -10   7 1241.46 92.5768   8
   7 -10  -7 1388.35 88.1912   3
  -7 -10   6 9596.12 278.469   8
   7 -10  -6 9881.80 271.507   3
  -7 -10   5 1460.91 100.630   8
   7 -10  -5 1319.83 99.4951   3
  -7 -10   4 5787.40 205.400   8
   7 -10  -4 5696.95 215.818   3
  -7 -10   3 6159.19 205.495   8
   7 -10  -3 5916.99 224.195   3
   7 -10  -2 1856.53 123.103   3
   7 -10  -1 3164.77 158.529   3
   7 -10   0 2392.10 135.224   3
   7 -10   1 1077.44 87.9405   3
   7 -10   1 1111.17 94.6261   6
   7 -10   2 6504.92 212.313   3
   7 -10   2 6714.15 240.903   6
   7 -10   3 4643.96 165.618   3
   7 -10   3 4063.32 186.007   6
   7 -10   4 2854.76 153.982   6
  -7 -10  -5 2091.42 127.537  15
   7 -10   5 2036.45 128.224   6
  -7 -10  -6 1954.20 120.045  15
   7 -10   6 1914.43 119.327   6
  -7 -10  -7 399.282 53.9715  15
   7 -10   7 327.284 46.9671   6
  -7 -10  -8 447.233 51.6546  15
  -7 -10  -8 349.776 39.6352   7
   7 -10   8 354.455 44.3352   6
  -7 -10  -9 745.024 55.7134  15
   7 -10   9 716.616 52.3471   6
  -7 -11   9 1546.25 78.4133   8
  -7 -11   8 1199.87 77.3025   8
  -7 -11   7 385.710 48.9539   8
   7 -11  -7 409.437 44.2527   3
  -7 -11   6 751.200 68.2776   8
   7 -11  -6 838.352 68.9554   3
  -7 -11   5 808.065 71.6983   8
   7 -11  -5 999.327 80.5475   3
  -7 -11   4 2247.35 118.156   8
   7 -11  -4 2262.42 126.799   3
  -7 -11   3 2425.20 120.711   8
   7 -11  -3 2342.88 133.422   3
  -7 -11   2 3622.31 171.645   7
   7 -11  -2 3499.26 163.751   3
   7 -11  -1 3151.59 153.632   3
   7 -11   0 9.21287 21.9728   3
  -7 -11   0 17.8988 16.8485  10
   7 -11   1 14113.7 336.712   3
   7 -11   2 2178.43 114.712   3
   7 -11   3 33.2585 21.6286   6
   7 -11   3 46.4809 22.9041   3
   7 -11   4 198.275 39.0015   6
   7 -11   5 5580.89 194.938   6
  -7 -11  -6 1655.97 104.819   7
   7 -11   6 1577.75 93.9268   6
  -7 -11  -7 1721.76 90.7665  15
  -7 -11  -7 1558.39 87.7642   7
   7 -11   7 1580.17 85.5509   6
  -7 -11  -8 759.755 52.4374  15
  -7 -12   8 8175.26 187.780   8
  -7 -12   7 2838.19 112.820   8
   7 -12  -7 3056.58 101.762   3
  -7 -12   6 1104.69 73.1009   8
   7 -12  -6 1201.56 72.7378   3
  -7 -12   5 1133.25 75.2888   8
   7 -12  -5 1191.76 79.1013   3
  -7 -12   4 2006.54 101.442   8
   7 -12  -4 2186.67 115.275   3
  -7 -12   3 327.295 40.9617   8
   7 -12  -3 291.195 47.3977   3
   7 -12  -2 4503.09 175.939   3
  -7 -12   1 4803.57 194.493   7
   7 -12  -1 4458.31 173.869   3
  -7 -12   1 4512.02 158.057  10
  -7 -12   0 327.846 54.9464   7
   7 -12   0 354.608 48.6203   3
  -7 -12   0 356.168 40.9844  10
  -7 -12  -1 114.083 35.6027   7
   7 -12   1 79.3206 25.6285   3
  -7 -12  -2 1253.78 101.389   7
   7 -12   2 1202.43 79.2780   3
  -7 -12  -3 923.487 86.0193   7
  -7 -12  -4 859.946 83.0595   7
  -7 -12  -5 449.243 53.4641   7
  -7 -12  -6 1214.30 77.0532   7
  -7 -12  -7 144.437 22.7286   7
  -7 -13   7 1124.31 58.9659  10
  -7 -13   6 715.085 48.4364   8
   7 -13  -6 858.141 51.0972   3
  -7 -13   6 754.574 54.2258  10
  -7 -13   5 304.370 34.0205   8
   7 -13  -5 346.300 39.4336   3
  -7 -13   4 568.492 45.6756   8
   7 -13  -4 671.094 56.3465   3
  -7 -13   4 568.884 51.7539  10
   7 -13  -3 2211.16 107.082   3
  -7 -13   3 2016.86 97.2729  10
   7 -13  -2 1025.11 75.0244   3
  -7 -13   2 913.080 64.1847  10
  -7 -13   1 781.271 67.5011   7
   7 -13  -1 886.484 69.9256   3
  -7 -13   1 806.427 57.7563  10
  -7 -13   0 904.184 76.3356   7
   7 -13   0 796.205 63.8489   3
  -7 -13  -1 509.732 59.3413   7
   7 -13   1 518.690 50.3100   3
  -7 -13  -2 7790.31 239.767   7
  -7 -13  -3 825.627 72.4936   7
  -7 -13  -4 427.110 47.6179   7
  -7 -13  -5 990.292 66.1439   7
  -7 -13  -6 151.100 22.5168   7
   7 -14  -5 457.320 34.0253   3
  -7 -14   5 437.397 35.3312  10
   7 -14  -4 2309.21 87.9693   3
  -7 -14   4 2273.54 86.9737  10
   7 -14  -3 1046.82 62.4542   3
  -7 -14   3 961.337 56.5376  10
   7 -14  -2 323.003 37.2307   3
  -7 -14   2 328.923 32.6813  10
  -7 -14   1 538.801 44.5362   7
   7 -14  -1 534.413 47.0602   3
  -7 -14   1 528.668 38.3924  10
  -7 -14   0 235.699 33.5448   7
  -7 -14  -1 158.787 28.4459   7
  -7 -14  -2 2259.47 103.488   7
  -7 -14  -3 321.841 37.2283   7
  -7 -14  -4 1245.61 67.1683   7
  -8   0  13 4288.49 144.909   8
   8   0 -13 4104.50 134.729  11
   8   0 -12 546.776 59.0944  11
   8   0 -11 3774.04 187.199   5
   8   0 -10 22010.4 539.272   5
   8   0 -10 23990.3 446.502   3
   8   0  -9 6103.03 269.108   5
   8   0  -9 6455.63 214.357   3
   8   0  -8 1569.43 135.201   5
   8   0  -7 35192.8 729.477   5
  -8   0   7 35756.2 829.490  12
  -8   0   6 22492.9 671.191   1
   8   0  -6 22090.7 541.477   5
   8   0  -6 20997.2 713.517  13
  -8   0   6 21678.1 603.027  12
  -8   0   5 31004.7 797.823   1
   8   0  -5 31529.1 840.939  13
  -8   0   5 32368.1 735.814  12
  -8   0   4 2665.33 206.852   1
   8   0  -4 2520.60 205.571  13
  -8   0   4 2619.70 179.250  12
   8   0  -3 721.707 107.169  13
  -8   0   3 704.466 92.4812  12
  -8   0   3 683.716 102.853   1
   8   0  -2 7770.12 336.220  13
  -8   0   2 8038.26 309.755  12
   8   0  -1 444.900 76.7755  13
  -8   0   1 432.537 69.5616  12
   8   0   0 190.150 49.3109  13
  -8   0   0 148.617 42.2631  12
  -8   0  -1 738.303 98.0231  14
   8   0   1 702.307 93.9351  13
  -8   0  -1 830.746 100.282  12
  -8   0  -2 1304.57 133.020  14
   8   0   2 1329.91 127.886  13
  -8   0  -2 1569.88 137.833  12
  -8   0  -3 277.887 41.4459  15
  -8   0  -3 183.059 57.5078  14
  -8   0  -4 979.015 80.9170  15
  -8   0  -4 872.380 124.673  14
   8   0   4 922.456 86.0162   6
  -8   0  -5 1546.99 107.523  15
   8   0   5 1462.31 110.489   6
  -8   0  -5 1516.52 168.106  14
  -8   0  -6 7013.94 243.170  15
   8   0   6 7389.61 256.889   6
  -8   0  -6 6805.14 371.036  14
  -8   0  -7 2382.81 142.745  15
   8   0   7 2530.36 146.667   6
  -8   0  -8 5409.55 220.383  15
  -8   0  -8 5510.16 218.834   5
  -8   0  -9 1092.85 93.8117  15
  -8   0  -9 1275.85 99.4191   5
  -8   0 -10 2725.35 141.355  15
  -8   0 -10 2928.32 140.441   5
  -8   0 -11 3248.55 131.509  15
  -8   0 -11 3315.97 133.438   5
   8  -1 -13 5683.01 162.426  11
   8   1 -13 5856.92 163.125  11
   8  -1 -12 5881.26 190.391  11
   8   1 -12 5957.77 189.687  11
   8   1 -11 6938.13 249.422   5
   8  -1 -11 6745.92 259.621   5
   8  -1 -11 7241.82 235.675  11
   8   1 -10 5619.89 239.886   5
   8  -1 -10 5279.13 244.569   5
   8  -1 -10 5397.03 182.482   3
   8   1 -10 5475.11 185.583   3
   8   1  -9 2041.35 149.073   5
   8  -1  -9 1814.79 147.921   5
   8  -1  -9 1970.54 115.041   3
   8  -1  -8 333.019 50.9107   3
   8   1  -8 293.258 61.4383   5
   8  -1  -8 276.203 60.4467   5
   8   1  -7 5077.59 240.440   5
   8  -1  -7 5042.99 246.904   5
   8   1  -7 5072.85 351.261  13
   8  -1  -7 4808.59 323.731  13
  -8   1   7 5382.48 298.932  12
  -8  -1   7 5167.30 285.257  12
  -8  -1   6 19355.8 637.091   1
   8   1  -6 20909.1 508.443   5
   8  -1  -6 19621.7 511.064   5
   8   1  -6 19819.3 691.294  13
   8  -1  -6 18489.0 638.683  13
  -8   1   6 20364.5 590.258  12
  -8  -1   6 19370.0 555.952  12
  -8   1   5 1052.88 130.866   1
  -8  -1   5 1085.96 140.196   1
   8   1  -5 1095.30 150.704  13
   8  -1  -5 1055.86 141.159  13
  -8   1   5 1184.30 128.629  12
  -8  -1   5 1139.00 119.474  12
  -8   1   4 4004.14 248.873   1
  -8  -1   4 4337.93 271.536   1
   8   1  -4 3871.20 264.939  13
   8  -1  -4 4066.90 257.979  13
  -8   1   4 4199.40 236.195  12
  -8  -1   4 4044.25 218.460  12
  -8  -1   3 5649.48 302.931   1
   8   1  -3 5101.36 289.757  13
   8  -1  -3 5592.17 286.155  13
  -8   1   3 5393.92 265.516  12
  -8  -1   3 5506.48 247.894  12
   8   1  -2 27463.6 704.143  13
   8  -1  -2 27915.2 667.366  13
  -8   1   2 28025.8 655.470  12
  -8  -1   2 28380.5 609.837  12
   8   1  -1 15545.5 494.819  13
   8  -1  -1 16175.8 465.419  13
  -8   1   1 16472.7 478.344  12
  -8  -1   1 16596.2 435.059  12
   8   1   0 24789.6 633.300  13
  -8   1   0 25474.6 625.237  12
  -8  -1   0 25568.3 562.792  12
  -8   1  -1 18848.1 513.915  14
   8   1   1 18205.4 527.548  13
  -8   1  -1 18565.6 526.140  12
  -8   1  -2 2085.40 167.960  14
  -8  -1  -2 2054.67 176.259  14
   8   1   2 1754.31 156.044  13
  -8   1  -2 1969.10 166.745  12
  -8  -1  -3 1807.04 104.994  15
  -8   1  -3 1800.10 103.006  15
  -8   1  -3 1669.50 160.605  14
  -8  -1  -3 1811.83 170.049  14
   8   1   3 1869.58 163.807  13
  -8   1  -3 1625.16 156.506  12
  -8  -1  -4 9166.14 265.109  15
  -8   1  -4 9532.15 264.955  15
  -8   1  -4 8994.21 395.718  14
  -8  -1  -4 9238.57 412.474  14
   8  -1   4 9433.74 292.880   6
  -8  -1  -5 96.1001 33.1403  15
  -8   1  -5 107.916 32.4099  15
  -8   1  -5 184.949 69.2278  14
  -8  -1  -5 97.9511 50.7712  14
   8  -1   5 164.505 44.7963   6
  -8  -1  -6 3551.23 171.776  15
  -8   1  -6 3410.16 164.749  15
   8  -1   6 3319.64 175.486   6
  -8   1  -6 3275.92 253.667  14
  -8  -1  -6 3444.65 264.494  14
  -8  -1  -7 6717.91 249.954  15
  -8   1  -7 6827.10 244.438  15
   8  -1   7 7251.67 264.148   6
  -8  -1  -8 929.668 92.8297  15
  -8   1  -8 870.957 87.7103  15
   8  -1   8 895.842 88.1849   6
  -8  -1  -8 836.360 81.6521   5
  -8  -1  -9 395.784 54.7959   5
  -8   1  -9 433.092 61.4316   5
  -8  -1  -9 348.554 55.0175  15
  -8   1  -9 409.940 55.5263  15
   8  -1   9 459.366 62.6034   6
  -8  -1 -10 563.986 66.5547  15
  -8   1 -10 561.394 63.0079  15
   8  -1  10 514.560 57.8066   6
  -8  -1 -10 550.510 58.5942   5
  -8   1 -10 553.062 63.1706   5
  -8  -1 -11 145.786 33.0389  15
  -8   1 -11 162.185 28.5981  15
  -8  -1 -11 120.362 26.7926   5
  -8   1 -11 120.342 26.9653   5
  -8   1 -12 1361.69 68.3673   5
  -8  -2  13 158.471 27.6768   8
   8  -2 -13 164.506 27.2784  11
   8   2 -13 152.937 25.9691  11
  -8  -2  12 876.227 74.8368   8
   8  -2 -12 952.798 74.0430  11
   8  -2 -11 283.166 49.8390  11
   8  -2 -11 294.793 56.8642   5
   8  -2 -10 8417.89 315.345   5
   8  -2 -10 8821.98 238.433   3
   8  -2 -10 8785.47 277.135  11
   8  -2  -9 7908.69 314.453   5
   8  -2  -9 8129.95 245.404   3
   8  -2  -9 7751.24 263.887  11
   8  -2  -8 1316.03 127.706   5
   8  -2  -8 1346.55 97.8793   3
   8  -2  -7 45239.3 892.945   5
  -8  -2   7 44973.0 1078.75   1
   8   2  -7 50316.3 1239.24  13
   8  -2  -7 44797.8 1077.35  13
  -8   2   7 49223.0 1032.31  12
  -8  -2   7 46775.2 963.730  12
   8  -2  -7 47269.2 772.209   3
  -8  -2   6 9074.13 434.327   1
   8  -2  -6 8818.14 331.002   5
   8   2  -6 9535.43 476.987  13
   8  -2  -6 9010.81 419.366  13
  -8   2   6 9831.10 401.206  12
  -8  -2   6 8956.24 357.105  12
   8  -2  -6 9126.26 271.431   3
  -8  -2   5 12299.7 499.014   1
   8   2  -5 13399.4 541.309  13
   8  -2  -5 12765.0 481.997  13
  -8   2   5 13052.5 456.063  12
  -8  -2   5 13533.9 423.342  12
   8  -2  -5 13223.4 332.005  11
  -8   2   4 6635.77 315.672   1
  -8  -2   4 5839.94 327.100   1
   8   2  -4 5653.56 332.663  13
   8  -2  -4 7042.27 336.428  13
  -8   2   4 6646.45 312.687  12
  -8  -2   4 6882.35 277.790  12
  -8  -2   3 10938.4 440.393   1
   8   2  -3 11346.5 453.688  13
  -8   2   3 11787.7 415.808  12
  -8  -2   3 11412.5 351.002  12
  -8  -2   2 35019.8 834.712   1
   8   2  -2 34313.0 832.673  13
  -8   2   2 36272.5 788.904  12
   8   2  -1 1282.65 140.396  13
  -8   2   1 1344.94 135.577  12
   8   2  -1 1325.87 116.103   2
   8   2   0 367.275 75.6899  13
   8   2   0 624.571 78.4876   2
  -8   2   0 464.820 82.5677  12
  -8   2  -1 6956.36 283.563  14
  -8   2  -1 6411.82 311.244  12
  -8   2  -2 2827.23 191.146  14
   8   2   2 2331.32 188.898  13
  -8   2  -2 2733.77 205.573  12
  -8  -2  -3 1206.44 86.4689  15
  -8   2  -3 922.938 74.6731  15
  -8   2  -3 966.740 121.125  14
  -8  -2  -3 859.145 122.477  14
   8   2   3 879.305 119.976  13
  -8   2  -3 929.752 125.332  12
  -8  -2  -4 6844.95 227.325  15
  -8   2  -4 7204.72 223.937  15
  -8   2  -4 6609.79 334.534  14
  -8  -2  -4 6948.46 367.953  14
   8  -2   4 6650.36 248.011   6
   8   2   4 6671.11 342.829  13
  -8  -2  -5 230.831 48.2979  15
  -8   2  -5 267.134 45.4995  15
  -8   2  -5 263.859 75.5461  14
  -8  -2  -5 279.449 81.6913  14
   8  -2   5 217.594 45.6460   6
   8   2   5 332.387 90.0803  13
  -8  -2  -6 1804.69 124.605  15
  -8   2  -6 1836.75 119.002  15
   8  -2   6 1789.41 130.668   6
  -8  -2  -7 208.916 41.7920   5
  -8  -2  -7 240.512 48.6756  15
  -8   2  -7 379.042 61.4284  15
   8  -2   7 324.551 57.6140   6
  -8  -2  -8 4438.45 201.680  15
  -8   2  -8 4334.61 189.573  15
   8  -2   8 4254.33 201.634   6
  -8  -2  -8 4603.55 184.947   5
  -8  -2  -9 1571.94 116.096  15
  -8   2  -9 1578.03 108.390  15
   8  -2   9 1525.24 111.552   6
  -8  -2  -9 1686.00 104.872   5
  -8   2  -9 1800.40 121.490   5
  -8   2 -10 493.715 59.9116   5
   8  -2  10 516.625 60.4185   6
  -8  -2 -10 418.632 58.4867  15
  -8   2 -10 417.371 50.5201  15
  -8  -2 -10 440.510 49.4218   5
  -8  -2 -11 3745.39 146.669  15
   8  -2  11 3728.64 131.927   6
  -8   2 -11 3954.48 150.086   5
  -8   2 -12 241.830 30.0274   5
  -8  -3  13 107.896 22.4526   8
   8  -3 -13 120.592 22.9164  11
   8   3 -13 141.978 25.0814  11
  -8  -3  12 1070.81 79.1496   8
   8  -3 -12 1021.21 74.6104  11
  -8  -3  11 2557.12 136.203   8
   8  -3 -11 2534.83 133.572  11
   8  -3 -10 3749.73 202.403   5
   8  -3 -10 3805.71 147.194   3
   8  -3 -10 3682.81 172.697  11
   8  -3  -9 1833.55 148.036   5
   8  -3  -9 2132.27 118.991   3
   8  -3  -9 1946.97 129.196  11
   8  -3  -8 3597.09 211.926   5
   8  -3  -8 3613.26 164.475   3
   8  -3  -8 3561.59 177.016  11
   8  -3  -7 8977.73 342.576   5
   8  -3  -7 9281.93 276.334   3
   8  -3  -7 8895.52 285.331  11
  -8  -3   6 2257.85 216.239   1
   8   3  -6 2561.44 250.877  13
  -8   3   6 2445.73 202.629  12
   8  -3  -6 2274.15 131.095   3
   8  -3  -6 2352.85 137.542  11
  -8  -3   5 3520.22 269.514   1
   8   3  -5 3858.28 292.248  13
  -8   3   5 4138.29 256.262  12
   8  -3  -5 3860.70 170.065   3
   8  -3  -5 3970.64 173.093  11
  -8  -3   4 17663.4 611.520   1
   8   3  -4 18636.7 640.178  13
  -8   3   4 18926.4 568.880  12
   8  -3  -4 19551.7 413.936  11
   8  -3  -4 19197.5 415.578   3
  -8  -3   3 7187.78 363.495   1
   8   3  -3 7195.84 371.959  13
  -8   3   3 7394.17 335.809  12
   8  -3  -3 7590.77 236.392   3
  -8  -3   2 2238.85 193.800   1
   8   3  -2 1847.46 180.159  13
  -8   3   2 1903.41 167.381  12
  -8  -3   1 24899.1 687.519   1
   8   3  -1 23765.1 673.439  13
  -8   3   1 24268.5 653.126  12
   8   3  -1 24501.5 597.498   2
   8   3   0 7192.33 344.974  13
  -8   3   0 7168.06 332.920  12
   8   3   0 7128.61 295.529   2
   8   3   1 10026.1 415.054  13
  -8   3  -1 10016.2 408.616  12
   8   3   1 10107.5 351.028   2
   8   3   2 446.138 72.9088   2
  -8  -3  -2 521.724 57.0738  15
  -8   3  -2 502.587 86.0459  14
   8   3   2 347.879 74.8742  13
  -8   3  -2 520.784 97.7894  12
  -8  -3  -3 6591.31 218.949  15
  -8   3  -3 6711.39 317.719  14
   8   3   3 6488.38 286.247   2
   8   3   3 6191.88 335.792  13
  -8   3  -3 6385.95 342.838  12
  -8  -3  -4 19197.9 427.729  15
  -8   3  -4 19602.7 410.099  15
   8   3   4 18931.2 541.115   2
  -8   3  -4 19090.8 591.183  14
   8  -3   4 19744.0 467.679   6
   8   3   4 20044.5 646.235  13
  -8  -3  -5 247.207 52.1990  15
  -8   3  -5 187.897 39.1559  15
  -8   3  -5 77.2385 48.1084  14
  -8  -3  -5 251.336 74.6585  14
   8  -3   5 135.623 41.6872   6
   8   3   5 198.707 66.1924  13
  -8  -3  -6 2627.62 153.515  15
  -8   3  -6 2521.93 138.570  15
   8  -3   6 2387.08 154.228   6
  -8  -3  -7 108.023 32.8813  15
  -8   3  -7 149.272 42.1551  15
   8  -3   7 187.177 46.2998   6
  -8  -3  -8 1618.00 121.158  15
  -8   3  -8 1673.33 114.301  15
   8  -3   8 1691.10 127.743   6
  -8   3  -9 276.078 51.7831   5
  -8   3  -9 191.389 37.1023  15
   8  -3   9 169.962 37.8232   6
  -8  -3  -9 226.478 49.3981  15
  -8  -3 -10 1010.64 87.0968  15
   8  -3  10 1004.48 81.8833   6
  -8   3 -10 1125.95 87.9499   5
  -8  -3 -11 837.093 66.3016  15
   8  -3  11 720.244 59.1998   6
  -8   3 -11 752.790 64.2352   5
  -8  -4  13 35.2663 13.5263   8
   8   4 -13 32.5720 12.3440  11
  -8  -4  12 2062.03 105.396   8
   8  -4 -12 1975.12 99.8569  11
  -8  -4  11 122.246 28.7506   8
   8  -4 -11 83.5163 28.7809  11
  -8  -4  10 230.929 46.6542   8
   8  -4 -10 328.163 50.2509  11
  -8  -4   9 2981.53 161.689   8
   8  -4  -9 3158.93 143.652   3
   8  -4  -9 3082.64 163.574  11
   8  -4  -8 2115.53 125.206   3
   8  -4  -8 2089.55 135.452  11
   8  -4  -7 17306.3 401.662   3
   8  -4  -7 16408.9 415.522  11
  -8  -4   6 53814.8 1246.87   1
   8   4  -6 56651.8 1329.99  13
  -8   4   6 59024.4 1166.06  12
   8  -4  -6 56800.7 896.563   3
   8  -4  -6 54499.0 902.960  11
  -8  -4   5 9124.32 449.327   1
   8   4  -5 10126.2 491.905  13
  -8   4   5 10573.5 427.975  12
   8  -4  -5 10258.1 295.096   3
   8  -4  -5 9738.84 292.742  11
  -8  -4   4 30973.3 860.662   1
   8   4  -4 32612.8 902.665  13
   8  -4  -4 32684.6 600.159   3
   8  -4  -4 31962.4 593.107  11
   8  -4  -3 214.626 43.2166   3
  -8  -4   3 159.837 63.0035   1
   8   4  -3 205.694 69.8923  13
  -8   4   3 275.238 72.8522  12
  -8  -4   2 6204.94 343.011   1
   8   4  -2 6619.15 357.128  13
  -8   4   2 6329.14 319.136  12
   8  -4  -2 6184.45 213.365   3
  -8  -4   1 9177.75 407.381   1
   8   4  -1 9357.40 419.621  13
  -8   4   1 9460.05 398.545  12
   8  -4  -1 9205.23 260.513   3
   8   4  -1 9037.87 365.575   2
  -8  -4   0 6292.03 329.299   1
   8   4   0 6227.04 335.858  13
  -8   4   0 5980.33 316.278  12
   8   4   0 6504.96 298.986   2
   8   4   1 579.931 87.7809   2
   8   4   1 584.361 104.835  13
  -8   4  -1 619.959 106.618  12
  -8  -4  -1 583.981 101.104   1
  -8  -4  -2 7353.80 231.607  15
   8   4   2 7389.01 375.221  13
   8   4   2 7266.32 314.338   2
  -8   4  -2 7529.89 374.470  12
  -8  -4  -3 1264.43 95.7578  15
  -8   4  -3 1078.52 128.761  14
   8  -4   3 1110.66 101.330   6
   8   4   3 1325.86 160.856  13
   8   4   3 1068.51 122.904   2
  -8   4  -3 958.547 138.039  12
  -8  -4  -4 17845.6 419.840  15
  -8   4  -4 17943.3 392.827  15
   8   4   4 17264.6 536.251   2
  -8   4  -4 18422.1 579.337  14
   8  -4   4 17895.5 448.306   6
   8   4   4 18315.1 641.185  13
[truncated: 226,341 more chars]
